# Supplementary material for: Foot-and-Mouth Disease Virus Counteracts on Internal Ribosome Entry Site Suppression by G3BP1 and Inhibits G3BP1-Mediated Stress Granule Assembly via Post-Translational Mechanisms
Source: Front Immunol. 2018 May 25;9:1142. doi: 10.3389/fimmu.2018.01142 (PMC5980976; doi:10.3389/fimmu.2018.01142)
Supplement: Supplementary file 1 [file Presentation_1.zip]

Archive with 10 entries (9 files):
- Supplementary Material Presentation/
- Supplementary Material Presentation/Figure S1.pdf
- Supplementary Material Presentation/Figure S2.pdf
- Supplementary Material Presentation/Figure S3.pdf
- Supplementary Material Presentation/Figure S4.pdf
- Supplementary Material Presentation/Supplemental Table S1 All phosphosites quantified in FMDV-infected IBRS-2 cells.xlsx
- Supplementary Material Presentation/Supplemental Table S2 All phosphosites of kinases quantified in FMDV-infected IBRS-2 cells..xlsx
- Supplementary Material Presentation/Supplemental Table S3 Proteomics quantified in FMDV-infected IBRS-2 cells.xlsx
- Supplementary Material Presentation/Supplemental Table S4 Changes in protein abundance and phosphosite ratios.xlsx
- Supplementary Material Presentation/Supplemental Table S5 Protein and Phosphorylation quantitation Ratios for ITAFs interacting with FMDV IRES.xlsx
