# Supplementary material for: Foot-and-Mouth Disease Virus Counteracts on Internal Ribosome Entry Site Suppression by G3BP1 and Inhibits G3BP1-Mediated Stress Granule Assembly via Post-Translational Mechanisms
Source: Front Immunol. 2018 May 25;9:1142. doi: 10.3389/fimmu.2018.01142 (PMC5980976; doi:10.3389/fimmu.2018.01142)
Supplement: Supplementary file 1 [file Presentation_1.zip › Supplementary Material Presentation/Supplemental Table S1 All phosphosites quantified in FMDV-infected IBRS-2 cells.xlsx]

## Sheet: Supplemental Table S1a
Supplemental Table S1a. All accurate phosphosites quantified in FMDV-infected IBRS-2 cells (log2 values of SILAC ratios)
Phosphorylation identified information															Exp.1													Exp.2													Phosphorylation quantitation
Protein	Gene name	Protein name	Human homologous protein	Human homologous gene name	Position	Ser/Thr-Pro?	Class I site?	Kinome Match?	Regulatory site?	Regulatory site info	Amino acid	Proteins	Positions within proteins	Sequence window	Modified sequence	Phospho (STY) Probabilities	Localization prob	PEP	Score	Delta score	Score for localization	Charge	m/z	Mass error [ppm]	Intensity	Ratio FMDV/Mock	Log2 FMDV/Mock	Modified sequence	Phospho (STY) Probabilities	Localization prob	PEP	Score	Delta score	Score for localization	Charge	m/z	Mass error [ppm]	Intensity	Ratio FMDV/Mock	Log2 FMDV/Mock	Median log2 Drug/Control	P value	Regulated
A0PFK7	CAPZB	F-actin-capping protein subunit beta	F-actin-capping protein subunit beta	CAPZB	263	yes	yes				S	A0PFK7	263	AIPDNHKFKQLQRELSQVLTQRQVYIQPDN_														_ELS(ph)QVLTQR_	ELS(1)QVLTQR	0.999996	0.00324696	78.342	39.559	78.342	2	577.284	-1.4524	17632000	0.93889	-0.090972	-0.090972
A1DWM3	MFSD6	Major facilitator superfamily domain-containing protein 6	Major facilitator superfamily domain-containing protein 6	MFSD6	765	yes	yes				S	A1DWM3	765	PGPCETHSDPSRNQPSPQAAAASQTQSSPAR	_NQPS(ph)PQAAAASQTQSSPARPR_	NQPS(1)PQAAAASQTQSSPARPR	0.999999	0.000352028	86.946	85.214	86.946	3	744.017	-0.32579	40543000	0.4941	-1.01713	_NQPS(ph)PQAAAASQTQSSPARPR_	NQPS(1)PQAAAASQTQSSPARPR	0.999898	0.0122135	67.01	65.391	67.01	3	744.017	-0.43288	35461000	0.41397	-1.2724	-1.14476	0.0706896
A1DWM3	MFSD6	Major facilitator superfamily domain-containing protein 6	Major facilitator superfamily domain-containing protein 6	MFSD6	777	yes	yes				S	A1DWM3	777	NQPSPQAAAASQTQSSPARPRVEESEDQQAQ	_NQPSPQAAAASQTQSS(ph)PARPR_	NQPSPQAAAAS(0.002)QT(0.005)QS(0.033)S(0.96)PARPR	0.960446	3.06274e-35	190.06	180.77	190.06	2	1115.52	0.67154	20110000	0.69918	-0.516264	_NQPSPQAAAASQTQSS(ph)PARPR_	NQPSPQAAAASQTQS(0.003)S(0.997)PARPR	0.996567	7.39929e-36	202.1	197.71	202.1	2	1115.52	0.28413	30056000	0.54337	-0.879993	-0.698129	0.162236
A1X898	P4HA1	Procollagen-proline 2-oxoglutarate-4-dioxygenase	Prolyl 4-hydroxylase subunit alpha-1	P4HA1	364	no	yes				T	A1X898	364	IDIVKDLAKPRLRRATISNPITGDLETVHYR	_AT(ph)ISNPITGDLETVHYR_	AT(0.788)IS(0.212)NPITGDLETVHYR	0.788121	1.44549e-12	99.881	95.233	99.881	3	656.314	-1.7156	0			_AT(ph)ISNPITGDLETVHYR_	AT(0.848)IS(0.152)NPITGDLETVHYR	0.848384	6.99043e-08	102.98	97.309	102.98	3	656.314	1.3946	11023000	0.61901	-0.691965	-0.691965
A1XQU1	PSMB7	Proteasome subunit beta type-7	Proteasome subunit beta type-7	PSMB7	233	yes	yes				S	A1XQU1	233	LCVISKSKLDFLRPYSVPNKKGTRFGRYRCE	_LDFLRPYS(ph)VPNKK_	LDFLRPYS(1)VPNKK	0.99998	0.0405536	63.614	63.614	63.614	3	552.955	0.25036	30682000	0.52132	-0.939759														-0.939759
A1XQU9	RPS20	40S ribosomal protein S20	40S ribosomal protein S20	RPS20	9	no	yes				T	A1XQU9	9	_______MAFKDTGKTPVEPEVAIHRIRITL	_DTGKT(ph)PVEPEVAIHR_	DT(0.006)GKT(0.994)PVEPEVAIHR	0.994283	1.36546e-13	151.87	147.75	151.87	2	864.919	0.22624	337420000	0.56347	-0.827589	_DTGKT(ph)PVEPEVAIHR_	DT(0.014)GKT(0.986)PVEPEVAIHR	0.985555	2.43844e-07	123.54	123.54	123.54	3	576.949	0.9038	555650000	0.66208	-0.594923	-0.711256	0.103212
A1YVX4	KDM5C	Lysine-specific demethylase 5C	Lysine-specific demethylase 5C	KDM5C	276	yes	yes				S	A1YVX4	276	PEPCTKMTMRLRRNHSNAQFIESYVCRMCSR	_NHS(ph)NAQFIESYVCR_	NHS(1)NAQFIESYVCR	1	5.04666e-06	92.939	87.728	92.939	3	602.254	0.34986	41246000	0.66698	-0.584285	_NHS(ph)NAQFIESYVCR_	NHS(1)NAQFIESYVCR	0.999994	0.000125927	68.044	65.428	68.044	3	602.254	-0.0099134	43147000	0.82969	-0.269356	-0.42682	0.225003
A2ICN5	MEF2A	Myocyte-specific enhancer factor 2A	Myocyte-specific enhancer factor 2A	MEF2A	98	yes	yes				S	A2ICN5	98	DIVEALNKKEHRGCDSPDPDTSYVLTPHTEE	_GCDS(ph)PDPDTSYVLTPHTEEK_	GCDS(0.997)PDPDT(0.002)SYVLTPHTEEK	0.997271	6.28182e-08	92.518	92.409	92.518	3	776.651	-0.43246	97316000	0.19852	-2.33264	_GCDS(ph)PDPDTSYVLTPHTEEK_	GCDS(1)PDPDTSYVLTPHTEEK	0.99979	1.15369e-12	124.66	124.51	124.66	3	776.651	-0.43187	107500000	0.20472	-2.28828	-2.31046	0.00611231	down
A2ICN5	MEF2A	Myocyte-specific enhancer factor 2A	Myocyte-specific enhancer factor 2A	MEF2A	494	yes	yes				S	A2ICN5	494	SPVVLGRPPNTEDRESPSVKRMRMDAWVT__	_GDFHSPVVLGRPPNTEDRES(ph)PSVK_	GDFHSPVVLGRPPNT(0.023)EDRES(0.969)PS(0.008)VK	0.968959	0.000133762	96.913	96.913	96.913	4	675.825	0.58132	638900000	0.19845	-2.33315	_GDFHSPVVLGRPPNTEDRES(ph)PSVK_	GDFHSPVVLGRPPNT(0.151)EDRES(0.843)PS(0.005)VK	0.843315	1.16065e-08	118.47	118.47	118.47	4	675.825	-0.46512	704540000	0.14037	-2.83269	-2.58292	0.0613708
A4U9C9	ZFAND5	Uncharacterized protein	AN1-type zinc finger protein 5	ZFAND5	48	yes	yes				S	A4U9C9	48	CYKEHLQRQQNSGRMSPMGTASGSNSPTSDS	_M(ox)S(ph)PMGTASGSNSPTSDSASVQR_	MS(1)PMGTASGSNSPTSDSASVQR	1	1.58672e-80	243.27	242.04	192.51	2	1125.95	-0.36284	880280000	0.45004	-1.15187	_MS(ph)PMGTASGSNSPTSDSASVQR_	MS(1)PMGTASGSNSPTSDSASVQR	1	6.22998e-74	229.71	229.39	229.71	2	1117.96	-0.48545	399850000	0.39013	-1.35797	-1.25492	0.0521595
A4Z6H1	ADSS	Adenylosuccinate synthetase isozyme 2	Adenylosuccinate synthetase isozyme 2	ADSS	451	yes	yes				S	A4Z6H1	451	LQIPVKWIGVGKSRESMIQLF__________	_SRES(ph)MIQLF_	S(0.037)RES(0.963)MIQLF	0.963049	0.0185535	65.295	61.993	65.295	2	595.767	-0.9676	4865400	1.0232	0.0330882	_SRES(ph)MIQLF_	S(0.024)RES(0.976)MIQLF	0.97597	0.00169141	99.281	88.064	99.281	2	595.767	0.0090599	18279000	0.95823	-0.0615561	-0.014234	0.813992
A5A777	BLOC1S5	Biogenesis of lysosome-related organelles complex 1 subunit 5	Biogenesis of lysosome-related organelles complex 1 subunit 5	BLOC1S5	28	yes	yes				S	A5A777	28	EAPSGGGGGGGRKRDSLGTTSSPAHLIIKDL	_RDS(ph)LGTTSSPAHLIIK_	RDS(0.985)LGT(0.014)T(0.001)SSPAHLIIK	0.98489	9.94467e-05	90.464	90.464	90.464	3	592.64	1.2454	92203000	0.8027	-0.317067	_RDS(ph)LGTTSSPAHLIIK_	RDS(0.985)LGT(0.015)TSSPAHLIIK	0.984779	2.93462e-10	125.04	125.04	125.04	3	592.64	0.59007	272550000	1.0718	0.100036	-0.108516	0.694563
A5A8W3	FKBPL	FK506 binding protein like	FK506-binding protein-like	FKBPL	52	yes	yes				S	A5A8W3	52	QQPQDPSTELLEGRVSPDPAGQILENLQEIE	_VS(ph)PDPAGQILENLQEIEK_	VS(1)PDPAGQILENLQEIEK	1	1.12705e-29	175.86	156.93	75.945	3	687.336	0.047954	128430000	0.33401	-1.58204	_VS(ph)PDPAGQILENLQEIEK_	VS(1)PDPAGQILENLQEIEK	1	7.94827e-22	147	145.2	133.41	2	1030.5	0.98079	89501000	0.38037	-1.39452	-1.48828	0.0400517	down
A5A8X7	PBX2	Pre-B-cell leukemia transcription factor 2	Pre-B-cell leukemia transcription factor 2	PBX2	330	yes	yes				S	A5A8X7	330	IYAVKTAVSVTQGGHSRTSSPTPPSSAGSGG	_TAVSVTQGGHS(ph)R_	TAVSVTQGGHS(1)R	0.999966	4.78214e-06	117.48	96.476	117.48	2	640.293	-0.51229	359800000	0.93511	-0.096792	_TAVSVTQGGHS(ph)R_	TAVSVTQGGHS(0.999)R	0.99943	7.70064e-12	146.27	112.27	117.48	2	640.293	0.63403	249790000	0.93803	-0.092294	-0.094543	0.0151411
A5D9K6	BRD2	Bromodomain containing 2	Bromodomain-containing protein 2	BRD2	37	yes	yes				S	A5D9K6	37	LGPEAAAPGKRIRKPSLLYEGFESPTMASVP	_KPS(ph)LLYEGFESPTMASVPALQLTPANPPPPEVSNPK_	KPS(0.989)LLY(0.008)EGFES(0.004)PTMASVPALQLTPANPPPPEVSNPK	0.988739	9.29347e-15	113.51	113.48	95.053	4	971.736	0.2767	183430000	0.043299	-4.52952	_KPS(ph)LLYEGFESPTMASVPALQLTPANPPPPEVSNPK_	KPS(0.994)LLY(0.006)EGFESPTMASVPALQLTPANPPPPEVSNPK	0.994078	4.69285e-09	95.726	95.14	90.617	4	971.736	0.19973	297780000	0.14434	-2.79246	-3.66099	0.14829
A5D9K6	BRD2	Bromodomain containing 2	Bromodomain-containing protein 2	BRD2	298	yes	yes				S	A5D9K6	298	ADTTTPTPTAILAPGSPASPPGGLEPKAARL	_KADTTTPTPTAILAPGS(ph)PAS(ph)PPGGLEPK_	KADTTTPT(0.001)PT(0.004)AILAPGS(0.994)PAS(1)PPGGLEPK	0.994313	0.0109817	68.354	68.154	68.354	3	944.787	1.8306	281870000	0.62229	-0.684341	_ADTTTPTPTAILAPGS(ph)PAS(ph)PPGGLEPK_	ADTTTPTPTAILAPGS(1)PAS(1)PPGGLEPK	0.999902	4.77027e-10	105.62	103.84	105.62	2	1352.63	0.24344	199800000	1.4343	0.520347	-0.0819971	0.913866
A5D9K6	BRD2	Bromodomain containing 2	Bromodomain-containing protein 2	BRD2	301	yes	yes				S	A5D9K6	301	TTPTPTAILAPGSPASPPGGLEPKAARLPPM	_KADTTTPTPTAILAPGS(ph)PAS(ph)PPGGLEPK_	KADTTTPT(0.001)PT(0.004)AILAPGS(0.994)PAS(1)PPGGLEPK	0.999939	0.00193655	72.878	71.303	68.354	3	944.787	1.8306	311740000	0.3843	-1.3797	_ADTTTPTPTAILAPGS(ph)PAS(ph)PPGGLEPK_	ADTTTPTPTAILAPGS(1)PAS(1)PPGGLEPK	0.999991	4.77027e-10	105.62	103.84	105.62	2	1352.63	0.24344	222900000	1.624	0.699552	-0.340072	0.798739
A5D9K6	BRD2	Bromodomain containing 2	Bromodomain-containing protein 2	BRD2	635	yes	yes				S	A5D9K6	635	KATKTAPPTLPAGYDSEEEEESRPMSYDEKR	_TAPPTLPAGYDS(ph)EEEEESRPMSYDEK_	TAPPTLPAGYDS(1)EEEEESRPMSYDEK	0.99998	4.03516e-14	130.72	130.61	130.72	3	1003.42	-0.24895	291920000	0.38177	-1.38922	_TAPPTLPAGYDS(ph)EEEEESRPMSYDEK_	TAPPTLPAGYDS(1)EEEEESRPMSYDEK	0.999941	8.09482e-17	123.51	123.51	123.51	3	1003.42	0.16656	504480000	0.48795	-1.03519	-1.21221	0.0923109
A5D9M6	BAG6	Large proline-rich protein BAG6	Large proline-rich protein BAG6	BAG6	245	yes	yes				S	A5D9M6	245	AEEVEERASAQSPGLSPSGPAPAGPTPAPET	_AS(ph)AQSPGLS(ph)PSGPAPAGPTPAPETNAPNHPSPAEYVEVLQELQR_	AS(0.547)AQS(0.507)PGLS(0.76)PS(0.184)GPAPAGPT(0.003)PAPETNAPNHPSPAEYVEVLQELQR	0.759719	3.01446e-13	90.892	90.132	47.277	4	1145.03	-0.58464	163480000	0.1624	-2.62238														-2.62238
A5D9P0	RING1	Ring finger protein 1	E3 ubiquitin-protein ligase RING1	RING1	38	yes	yes				S	A5D9P0	38	RTPQEAIMDGTEIAVSPRSLHSELMCPICLD	_TPQEAIMDGTEIAVS(ph)PR_	TPQEAIMDGTEIAVS(1)PR	0.999944	0.000172202	73.831	69.161	73.831	3	632.292	0.24859	102680000	1.523	0.606916														0.606916
A5D9P0	RING1	Ring finger protein 1	E3 ubiquitin-protein ligase RING1	RING1	248	yes	yes				S	A5D9P0	248	GDRGGTLGGGTLGPPSPPGAPSPPEPGGEIE	_GGTLGGGTLGPPS(ph)PPGAPSPPEPGGEIELVFR_	GGTLGGGT(0.001)LGPPS(0.999)PPGAPSPPEPGGEIELVFR	0.998613	3.34625e-25	132.67	132.17	132.67	3	1026.5	1.9512	129450000	0.065881	-3.92399	_GGTLGGGTLGPPS(ph)PPGAPSPPEPGGEIELVFR_	GGT(0.021)LGGGT(0.02)LGPPS(0.96)PPGAPSPPEPGGEIELVFR	0.959551	8.51315e-11	95.557	95.161	95.557	3	1026.5	-0.83779	106400000	0.21712	-2.20344	-3.06371	0.174273
A5GFQ9	PPP2R5D	Protein phosphatase 2, regulatory subunit B (B56), delta isoform	Serine/threonine-protein phosphatase 2A 56 kDa regulatory subunit delta isoform	PPP2R5D	63	no	yes				T	A5GFQ9	63	PQPQPPSSNKRPSNSTPPPTQLSKIKYSGGP														_RPSNST(ph)PPPTQLSK_	RPS(0.024)NS(0.181)T(0.793)PPPT(0.001)QLSK	0.792956	1.45479e-07	122.14	102.87	122.14	2	795.388	-0.42844	17902000	0.40675	-1.29779	-1.29779
A5GFQ9	PPP2R5D	Protein phosphatase 2, regulatory subunit B (B56), delta isoform	Serine/threonine-protein phosphatase 2A 56 kDa regulatory subunit delta isoform	PPP2R5D	573	yes	yes		yes		S	A5GFQ9	573	MLKDIKKEKVLLRRKSELPQDVYTIKALEAH	_KS(ph)ELPQDVYTIK_	KS(1)ELPQDVYTIK	1	3.80138e-05	102.51	94.47	102.51	2	750.871	0.84642	295040000	0.65533	-0.609707	_KS(ph)ELPQDVYTIK_	KS(1)ELPQDVYTIK	1	1.44564e-05	115.2	95.148	115.2	2	750.871	0.10654	102460000	0.97892	-0.0307371	-0.320222	0.467933
A5GFS5	NFATC2	Nuclear factor of activated T-cells, cytoplasmic, calcineurin-dependent 2	Nuclear factor of activated T-cells, cytoplasmic 2	NFATC2	53	yes	yes				S	A5GFS5	53	YLNPIEEEPNAHKVASPPSGPDDVLDYGLKP	_VAS(ph)PPSGPDDVLDYGLKPYSPLASLSGEPPGR_	VAS(0.96)PPS(0.04)GPDDVLDYGLKPYSPLASLSGEPPGR	0.959522	0.0180453	64.221	64.152	64.221	3	1106.87	4.0094	15268000	0.058954	-4.08427														-4.08427
A5GFS5	NFATC2	Nuclear factor of activated T-cells, cytoplasmic, calcineurin-dependent 2	Nuclear factor of activated T-cells, cytoplasmic 2	NFATC2	252	yes	yes				S	A5GFS5	252	RPASRSSSPGAKRRHSCAGALVAPLPGASPQ	_HS(ph)CAGALVAPLPGASPQR_	HS(1)CAGALVAPLPGASPQR	1	1.00168e-26	166.35	163.12	166.35	2	934.945	1.1842	431440000	0.69326	-0.528532	_RHS(ph)CAGALVAPLPGAS(ph)PQR_	RHS(1)CAGALVAPLPGAS(1)PQR	1	1.95297e-08	118.21	113.46	42.851	3	702.322	-0.36515	448630000	0.58196	-0.781008	-0.65477	0.121251
A5GFS5	NFATC2	Nuclear factor of activated T-cells, cytoplasmic, calcineurin-dependent 2	Nuclear factor of activated T-cells, cytoplasmic 2	NFATC2	265	yes	yes				S	A5GFS5	265	RHSCAGALVAPLPGASPQRSRSPSPQPRDDG	_HSCAGALVAPLPGAS(ph)PQR_	HSCAGALVAPLPGAS(1)PQR	1	5.80153e-08	107.95	104.6	107.95	2	934.945	0.19337	196970000	17.325	4.11478														4.11478
A5GFS5	NFATC2	Nuclear factor of activated T-cells, cytoplasmic, calcineurin-dependent 2	Nuclear factor of activated T-cells, cytoplasmic 2	NFATC2	354	yes	yes		yes		S	A5GFS5	354	AVEFLGPCEQEERRNSAPESILLVPPTWPKQ	_RNS(ph)APESILLVPPTWPK_	RNS(0.996)APES(0.004)ILLVPPTWPK	0.996146	7.14781e-06	104.23	99.707	104.23	3	662.347	1.2901	59234000	0.20146	-2.31143	_RNS(ph)APESILLVPPTWPK_	RNS(0.976)APES(0.024)ILLVPPTWPK	0.975507	5.36333e-08	112.85	109.1	112.85	3	662.347	1.547	273120000	0.27417	-1.86686	-2.08915	0.0674835
A5GFS5	NFATC2	Nuclear factor of activated T-cells, cytoplasmic, calcineurin-dependent 2	Nuclear factor of activated T-cells, cytoplasmic 2	NFATC2	748	yes	yes				S	A5GFS5	748	YQQQNPAAVLYQRSKSLSPSLLGYQQPALMA														_S(ph)LS(ph)PSLLGYQQPALMATPLALADAHR_	S(0.96)LS(0.957)PS(0.055)LLGY(0.029)QQPALMATPLALADAHR	0.959537	0.000640242	65.962	65.579	65.962	3	961.129	3.3958	26491000	0.17137	-2.54481	-2.54481
A5GFS5	NFATC2	Nuclear factor of activated T-cells, cytoplasmic, calcineurin-dependent 2	Nuclear factor of activated T-cells, cytoplasmic 2	NFATC2	750	yes	yes				S	A5GFS5	750	QQNPAAVLYQRSKSLSPSLLGYQQPALMATP														_S(ph)LS(ph)PSLLGYQQPALMATPLALADAHR_	S(0.96)LS(0.957)PS(0.055)LLGY(0.029)QQPALMATPLALADAHR	0.956503	0.000640242	65.962	65.579	65.962	3	961.129	3.3958	26491000	0.17137	-2.54481	-2.54481
A5GFS5	NFATC2	Nuclear factor of activated T-cells, cytoplasmic, calcineurin-dependent 2	Nuclear factor of activated T-cells, cytoplasmic 2	NFATC2	847	yes	yes				S	A5GFS5	847	TTRPGPPPVSQGQRLSPGSYPTVIQQQNATN	_LS(ph)PGSYPTVIQQQNATNQR_	LS(0.812)PGS(0.188)YPTVIQQQNATNQR	0.812276	8.07925e-28	164.69	161.27	164.69	2	1091.52	2.8056	45261000	0.35982	-1.47465														-1.47465
A5GFV8	CYP24A1	25-hydroxyvitamin D3-24-hydroxylase	1,25-dihydroxyvitamin D(3) 24-hydroxylase, mitochondrial	CYP24A1	240	no	yes				T	A5GFV8	240	GLLQKDAGEEALNFITAIKTMMSTFGKMMVT	_DAGEEALNFIT(ph)AIK_	DAGEEALNFIT(1)AIK	1	0.0178438	46.249	18.986	26.075	3	524.583	0.49333	1220300000	0.34529	-1.53412	_DAGEEALNFIT(ph)AIK_	DAGEEALNFIT(1)AIK	1	0.0216883	39.91	30.373	32.366	3	524.583	-1.0526	914220000	0.34548	-1.53333	-1.53372	0.000164713	down
A5GFW7	RTFDC1	Protein RTF2 homolog	Protein RTF2 homolog	RTFDC1	287	yes	yes				S	A5GFW7	287	SGESEAYKSLFTTHSSAKRSKEESAHWVTHT	_SLFTTHSS(ph)AK_	SLFTTHS(0.194)S(0.806)AK	0.806408	7.03372e-05	115.34	110.51	115.34	2	579.763	0.29193	170040000	0.88132	-0.182262	_SLFTTHSS(ph)AK_	SLFTTHS(0.176)S(0.824)AK	0.824191	8.49894e-05	104.17	98.173	104.17	2	579.763	0.67099	188120000	0.88584	-0.174882	-0.178572	0.0131535
A5GHK7	ADNP	Activity-dependent neuroprotector	Activity-dependent neuroprotector homeobox protein	ADNP	738	yes	yes				S	A5GHK7	738	EFPLVKKRKLDDDSDSPSFFEEKPEEPVVLA	_KLDDDSDS(ph)PSFFEEKPEEPVVLALDPK_	KLDDDS(0.054)DS(0.844)PS(0.102)FFEEKPEEPVVLALDPK	0.843774	0.0115364	76.525	76.086	76.525	3	1042.82	2.7749	76994000	0.13847	-2.85235														-2.85235
A5GHK7	ADNP	Activity-dependent neuroprotector	Activity-dependent neuroprotector homeobox protein	ADNP	954	yes	yes				S	A5GHK7	954	TIHLTEEPTKLMHDASDSEVDQDDVVEWKDG	_LMHDAS(ph)DSEVDQDDVVEWK_	LMHDAS(0.939)DS(0.061)EVDQDDVVEWK	0.939288	3.19352e-05	72.167	72.135	72.167	3	766.647	-0.60715	211000000	0.93327	-0.0996336														-0.0996336
A5GHK8	PARD6B	Par-6 partitioning defective 6 homolog beta (C. elegans)	Partitioning defective 6 homolog beta	PARD6B	11	yes	yes				S	A5GHK8	11	_____MNRSHRHGAGSGCLGTMEVKSKFGAE	_HGAGS(ph)GCLGTMEVK_	HGAGS(1)GCLGTMEVK	0.999748	5.14242e-06	103.28	96.802	103.28	2	742.307	0.45517	101460000	0.89876	-0.153992	_HGAGS(ph)GCLGTMEVK_	HGAGS(0.787)GCLGT(0.213)MEVK	0.78724	0.000415286	74.543	71.893	74.543	2	742.307	0.11036	115070000	0.88212	-0.180953	-0.167473	0.0511336
A6M931	EIF4A3	Eukaryotic initiation factor 4A-III	Eukaryotic initiation factor 4A-III	EIF4A3	12	yes	yes				S	A6M931	12	____MAATATMATSGSARKRLLKEEDMTKVE														_(ac)AATATMATSGS(ph)AR_	AATATMAT(0.006)S(0.114)GS(0.88)AR	0.880193	2.29809e-25	185.14	166.32	185.14	2	659.279	-2.1144	120810000	1.3173	0.397584	0.397584
A6M931	EIF4A3	Eukaryotic initiation factor 4A-III	Eukaryotic initiation factor 4A-III	EIF4A3	163	no	yes				T	A6M931	163	EDIRKLDYGQHVVAGTPGRVFDMIRRRSLRT	_KLDYGQHVVAGT(ph)PGR_	KLDYGQHVVAGT(1)PGR	1	5.05315e-05	89.663	76.562	89.663	2	839.409	-1.6206	184110000	0.83234	-0.264755	_LDYGQHVVAGT(ph)PGR_	LDYGQHVVAGT(1)PGR	0.999756	0.000657577	59.857	54.59	54.964	3	517.243	0.88699	113010000	0.82209	-0.282632	-0.273693	0.0207834
A6N8P5	MBF1	Multiprotein bridging factor 1	Endothelial differentiation-related factor 1	EDF1	53	yes	yes				S	A6N8P5	53	VETSKKWAAGQNKQHSITKNTAKLDRETEEL	_WAAGQNKQHS(ph)ITK_	WAAGQNKQHS(0.954)IT(0.046)K	0.953854	0.00058506	89.311	89.311	89.311	2	774.87	-0.95922	88028000	1.2219	0.289126	_WAAGQNKQHS(ph)ITK_	WAAGQNKQHS(0.986)IT(0.014)K	0.985526	0.00598785	71.685	61.26	63.673	2	774.87	-0.24184	94409000	1.312	0.391768	0.340447	0.0952502
A7XUJ6	TRAF6	TNF receptor-associated factor 6	TNF receptor-associated factor 6	TRAF6	526	yes	yes				S	A7XUJ6	526	TLLVRCEVSTRFDMGSLRREGFQPRSTDSGT	_FDMGS(ph)LRR_	FDMGS(1)LRR	1	0.017491	58.699	58.699	58.699	2	531.234	2.2691	48322000	3.758	1.90997	_FDMGS(ph)LRR_	FDMGS(1)LRR	1	0.0500082	45.598	24.81	45.598	2	531.234	0.82667	33810000	3.4966	1.80595	1.85796	0.017815	up
A8I499	SLC7A2	Low affinity cationic amino acid transporter 2	Low affinity cationic amino acid transporter 2	SLC7A2	645	yes	yes				S	A8I499	645	EKSAIQANDHHQRHLSLPFIFHEKTSEC___	_HLS(ph)LPFIFHEK_	HLS(1)LPFIFHEK	1	2.76511e-06	102.45	94.842	99.404	3	483.243	0.089606	53427000	0.97277	-0.0398294	_HLS(ph)LPFIFHEK_	HLS(1)LPFIFHEK	1	7.41126e-08	116.98	109.37	113.52	3	483.243	-1.3269	78884000	1.5904	0.66939	0.31478	0.537835
A8U4R4	tkt	Transketolase	Transketolase	TKT	105	yes	yes				S	A8U4R4	105	GFLPEAELLNLRKISSDLDGHPVPKQAFTDV														_KISS(ph)DLDGHPVPK_	KIS(0.146)S(0.854)DLDGHPVPK	0.853839	0.0233113	56.036	50.322	56.036	2	736.861	-2.082	104300000	0.59284	-0.754285	-0.754285
A8U4R4	tkt	Transketolase	Transketolase	TKT	287	no	yes				T	A8U4R4	287	QEIYSQIQNKKKILATPPQEDAPSVDITNIR	_ILAT(ph)PPQEDAPSVDITNIR_	ILAT(0.998)PPQEDAPS(0.002)VDITNIR	0.997884	0.035837	38.78	37.372	38.78	3	710.687	0.86989	0
A9LM01	PGRMC2	Progesterone receptor membrane component 2	Membrane-associated progesterone receptor component 2	PGRMC2	90	yes	yes				S	A9LM01	90	WGRRGLGAGAGAGEESPAASLPRMKKRDFSL	_GLGAGAGAGEES(ph)PAASLPR_	GLGAGAGAGEES(0.999)PAAS(0.001)LPR	0.999263	3.4966e-18	149.74	136.57	82.635	3	583.272	-0.89115	223230000	1.7345	0.79452	_GLGAGAGAGEES(ph)PAASLPR_	GLGAGAGAGEES(1)PAASLPR	0.99988	1.42707e-09	98.543	90.629	98.543	3	583.272	0.73386	64450000	0.95259	-0.0700727	0.362224	0.556002
A9LM01	PGRMC2	Progesterone receptor membrane component 2	Membrane-associated progesterone receptor component 2	PGRMC2	211	no	yes				T	A9LM01	211	YVGRLLKPGEEPSEYTDEEDTKDHNKQD___	_LLKPGEEPSEYT(ph)DEEDTKDHNK_	LLKPGEEPSEYT(1)DEEDTKDHNK	0.999971	2.57308e-18	166.85	166.67	166.05	3	885.388	-0.085739	543580000	0.56384	-0.826642	_LLKPGEEPSEYT(ph)DEEDTKDHNK_	LLKPGEEPSEYT(1)DEEDTKDHNK	0.999809	1.02804e-06	117.11	116.97	116.7	4	664.293	0.36343	330430000	0.42559	-1.23246	-1.02955	0.123881
A9QT41	IKBKG	Inhibitor of kappa light polypeptide gene enhancer in B-cells kinase gamma	NF-kappa-B essential modulator	IKBKG	387	yes	yes				S	A9QT41	387	PAHHSFHPALPSQRRSPPEEPPNFCCPKCQY	_RS(ph)PPEEPPNFCCPK_	RS(1)PPEEPPNFCCPK	1	6.50866e-17	150.61	132.03	150.61	2	897.871	-0.38859	54087000	0.088618	-3.49626	_RS(ph)PPEEPPNFCCPK_	RS(1)PPEEPPNFCCPK	1	8.57614e-37	187.04	162.98	187.04	2	897.871	-0.42739	180000000	0.13303	-2.91018	-3.20322	0.0580783
A9YUB1	CHORDC1	Cysteine and histidine-rich domain-containing protein 1	Cysteine and histidine-rich domain-containing protein 1	CHORDC1	47	no	yes				T	A9YUB1	47	VFHDALKGWSCCKRRTTDFSDFLSIAGCTKG	_RRT(ph)TDFSDFLSIAGCTK_	RRT(0.81)T(0.19)DFSDFLSIAGCTK	0.809887	6.67643e-10	153.65	153.65	153.65	3	685.65	0.61396	73025000	1.3917	0.476848	_T(ph)TDFSDFLSIAGCTK_	T(0.824)T(0.176)DFSDFLSIAGCTK	0.82413	1.44396e-24	167.14	164.19	167.14	2	871.871	-1.5987	438140000	0.80984	-0.304291	0.0862785	0.861591
A9YUB1	CHORDC1	Cysteine and histidine-rich domain-containing protein 1	Cysteine and histidine-rich domain-containing protein 1	CHORDC1	199	no	yes				T	A9YUB1	199	IFHEGMKYWSCCRRKTSDFNTFLAQEGCTTG	_RKT(ph)SDFNTFLAQEGCTTGK_	RKT(0.999)S(0.001)DFNTFLAQEGCTTGK	0.998928	1.39944e-93	311.35	311.35	311.35	2	1121	0.84207	1093200000	1.1483	0.1995	_RKT(ph)SDFNTFLAQEGCTTGK_	RKT(0.999)S(0.001)DFNTFLAQEGCTTGK	0.998908	7.47315e-61	237.33	234.53	237.33	2	1121	-2.202	84522000	1.4481	0.534161	0.36683	0.272447
B0KYV5	LIMA1	LIM domain and actin-binding protein 1	LIM domain and actin-binding protein 1	LIMA1	15	yes	yes				S	B0KYV5	15	_MESTPFNRQQWTSLSLRVTAKELSLVNKNK	_QQWTSLS(ph)LR_	QQWTS(0.009)LS(0.991)LR	0.991386	0.00277894	111.94	75.616	111.94	2	599.784	-0.39683	83737000	1.7777	0.830012														0.830012
B0KYV5	LIMA1	LIM domain and actin-binding protein 1	LIM domain and actin-binding protein 1	LIMA1	57	no	yes				T	B0KYV5	57	QKAAEEANMEKRRSNTENLPQHFRRGNLTVL														_SNT(ph)ENLPQHFR_	S(0.244)NT(0.756)ENLPQHFR	0.755942	0.00381253	84.15	76.583	47.227	3	474.877	0.77576	82996000	0.36306	-1.46172	-1.46172
B0KYV5	LIMA1	LIM domain and actin-binding protein 1	LIM domain and actin-binding protein 1	LIMA1	358	yes	yes				S	B0KYV5;I3L811	358;128	QVKSDVQQPVHPKPLSPVARASSLSESSPPK	_SDVQQPVHPKPLS(ph)PVAR_	SDVQQPVHPKPLS(1)PVAR	1	8.68195e-27	187.59	178.53	187.59	2	967.996	-1.9812	3259200000	0.49101	-1.02618	_SDVQQPVHPKPLS(ph)PVAR_	SDVQQPVHPKPLS(1)PVAR	1	1.94083e-20	170.37	170.37	170.37	2	967.996	-0.41329	8432900000	0.33056	-1.59702	-1.3116	0.13641
B0KYV5	LIMA1	LIM domain and actin-binding protein 1	LIM domain and actin-binding protein 1	LIMA1	365	yes	yes				S	B0KYV5;I3L811	365;135	QPVHPKPLSPVARASSLSESSPPKAVKKFQA														_ASS(ph)LSESSPPKAVK_	AS(0.05)S(0.95)LSESSPPKAVK	0.94957	0.00654538	78.244	78.244	78.244	2	734.358	1.3512	15159000	0.59938	-0.738457	-0.738457
B0KYV5	LIMA1	LIM domain and actin-binding protein 1	LIM domain and actin-binding protein 1	LIMA1	486	yes	yes				S	B0KYV5	486	LERPAQLPNAAEIPQSPGVEDAPIAKVGVLT	_PAQLPNAAEIPQS(ph)PGVEDAPIAK_	PAQLPNAAEIPQS(1)PGVEDAPIAK	1	1.10566e-68	218	212.88	218	2	1197.09	-0.61935	844860000	0.20183	-2.30879	_PAQLPNAAEIPQS(ph)PGVEDAPIAK_	PAQLPNAAEIPQS(1)PGVEDAPIAK	1	2.81984e-90	231.72	227.35	69.016	3	798.396	3.0766	1199800000	0.16703	-2.58182	-2.4453	0.0355044	down
B0KYV5	LIMA1	LIM domain and actin-binding protein 1	LIM domain and actin-binding protein 1	LIMA1	600	yes	yes				S	B0KYV5	600	RPFTVAASFRTASVKSPKPLSPPMRKGWSLS	_S(ph)PKPLS(ph)PPMR_	S(1)PKPLS(1)PPMR	1	0.0311768	64.842	62.84	64.842	2	635.277	1.3895	129790000	0.72481	-0.464325	_S(ph)PKPLSPPMR_	S(1)PKPLSPPMR	0.999997	0.0119644	77.279	70.734	77.279	2	595.294	2.0383	68469000	0.75089	-0.413327	-0.438826	0.0369512
B0KYV5	LIMA1	LIM domain and actin-binding protein 1	LIM domain and actin-binding protein 1	LIMA1	605	yes	yes				S	B0KYV5	605	AASFRTASVKSPKPLSPPMRKGWSLSEQSEE	_S(ph)PKPLS(ph)PPMR_	S(1)PKPLS(1)PPMR	1	0.00234169	92.856	92.856	64.842	2	635.277	1.3895	4451700000	0.28132	-1.82972	_PLS(ph)PPMR_	PLS(1)PPMR	1	0.00246608	89.355	85.962	82.426	2	439.204	-0.19759	4763700000	0.32332	-1.62897	-1.72934	0.0369096	down
B0KYV5	LIMA1	LIM domain and actin-binding protein 1	LIM domain and actin-binding protein 1	LIMA1	613	yes	yes				S	B0KYV5	613	VKSPKPLSPPMRKGWSLSEQSEEFGGGVAAE														_GWS(ph)LSEQSEEFGGGVAAER_	GWS(0.805)LS(0.112)EQS(0.083)EEFGGGVAAER	0.804932	0.0300354	37.369	35.859	37.369	3	692.628	-0.93682	4424800	1.6932	0.759752	0.759752
B0KYV5	LIMA1	LIM domain and actin-binding protein 1	LIM domain and actin-binding protein 1	LIMA1	695	yes	yes				S	B0KYV5	695	GASLDEGDRDLLQQQSPLEPKSKNWSSFADN	_DLLQQQS(ph)PLEPK_	DLLQQQS(1)PLEPK	1	3.90855e-09	102.55	102.54	59.709	3	492.576	0.70819	433460000	0.70406	-0.50623	_DLLQQQS(ph)PLEPK_	DLLQQQS(1)PLEPK	1	0.00487836	58.981	55.696	49.354	2	738.361	-0.33267	423460000	0.79427	-0.332299	-0.419264	0.130204
B0LUH2	ATGL	Adipose triglyceride lipase	Patatin-like phospholipase domain-containing protein 2	PNPLA2	433	yes	yes				S	B0LUH2	433	AAYGGVLPSWMRNSLSLGDVLAKWEERQRQL	_NSLS(ph)LGDVLAK_	NSLS(1)LGDVLAK	0.999819	0.00877354	60.55	33.545	60.55	2	598.8	0.020292	4042300	0.49909	-1.00263	_NSLS(ph)LGDVLAK_	NSLS(1)LGDVLAK	0.999974	0.00167352	77.633	67.529	77.633	2	598.8	-0.008325	0			-1.00263
B0LUH2	ATGL	Adipose triglyceride lipase	Patatin-like phospholipase domain-containing protein 2	PNPLA2	483	yes	yes				S	B0LUH2	483	APAGPAPAPSQHPPGSPPC____________	_MLAPAGPAPAPSQHPPGS(ph)PPC_	MLAPAGPAPAPS(0.073)QHPPGS(0.927)PPC	0.927413	6.54049e-09	112.48	111.43	112.48	2	1058.97	-0.086744	0			_MLAPAGPAPAPSQHPPGS(ph)PPC_	MLAPAGPAPAPS(0.118)QHPPGS(0.882)PPC	0.881796	1.77326e-05	82.302	80.844	82.302	2	1058.97	1.6626	0
B2CAW6	CBY1	PKD2 interactor	Protein chibby homolog 1	CBY1	9	yes	yes				S	B2CAW6	9	_______MPLFGSTFSPKKTPPRKSASLSNL	_PLFGSTFS(ph)PK_	PLFGSTFS(1)PK	0.999974	1.17571e-07	166.62	150.99	166.62	2	580.773	3.315	47604000	0.3121	-1.67992	_PLFGSTFS(ph)PK_	PLFGSTFS(1)PK	0.999966	9.80777e-15	164.22	141.64	164.22	2	580.773	0.49225	139610000	0.3282	-1.60735	-1.64364	0.0140512	down
B2CAW6	CBY1	PKD2 interactor	Protein chibby homolog 1	CBY1	20	yes	yes				S	B2CAW6	20	GSTFSPKKTPPRKSASLSNLHNLDRSTREVE	_SAS(ph)LSNLHNLDR_	SAS(1)LSNLHNLDR	0.999859	3.57118e-09	136.39	127.98	136.39	2	703.825	-0.29684	67184000	1.043	0.0607392	_SAS(ph)LSNLHNLDR_	SAS(1)LSNLHNLDR	0.999983	1.37458e-12	149.22	130.8	149.22	2	703.825	-0.38049	965880000	1.1818	0.240986	0.150863	0.342817
B2CZF6	LOC100144621	Mighty	Akirin-1	AKIRIN1	22	yes	yes				S	B2CZF6	22	LKRPMEFEAALLSPGSPKRRRCAPLPGPTPG														_RPMEFEAALLSPGS(ph)PK_	RPMEFEAALLS(0.015)PGS(0.985)PK	0.984839	0.0112988	58.324	58.324	58.324	3	603.958	0.16462	23153000	0.96824	-0.0465634	-0.0465634
B2DCZ7	SMAP1L	Stromal membrane-associated protein 1-like	Stromal membrane-associated protein 2	SMAP2	219	yes	yes				S	B2DCZ7	219	SNTLEKDLDLLASVPSPSSSVSRKVVGSMPT	_DLDLLASVPS(ph)PSSSVSR_	DLDLLAS(0.007)VPS(0.873)PS(0.085)S(0.025)S(0.008)VS(0.004)R	0.872781	9.94704e-06	76.015	72.153	76.015	3	603.959	-0.18325	0			_DLDLLASVPS(ph)PSSSVSR_	DLDLLAS(0.004)VPS(0.926)PS(0.048)S(0.013)S(0.004)VS(0.005)R	0.926055	0.000138226	69.765	65.544	69.765	3	603.959	0.05487	0
B2DCZ9	ARHGEF2	Rho guanine nucleotide exchange factor 2	Rho guanine nucleotide exchange factor 2	ARHGEF2	95	yes	yes				S	B2DCZ9	95	SVSLRSKTTTRERPSSAIYPSDSFRQSLLGS														_ERPSS(ph)AIYPSDSFR_	ERPS(0.065)S(0.935)AIYPSDSFR	0.935457	4.65626e-09	137.13	137.13	137.13	2	846.375	0.169	142560000	1.4551	0.541118	0.541118
B2DCZ9	ARHGEF2	Rho guanine nucleotide exchange factor 2	Rho guanine nucleotide exchange factor 2	ARHGEF2	102	yes	yes				S	B2DCZ9	102	TTTRERPSSAIYPSDSFRQSLLGSRRGRSPL														_ERPSSAIYPSDS(ph)FR_	ERPSSAIYPS(0.011)DS(0.989)FR	0.98892	9.78838e-13	152.01	126.85	152.01	2	846.375	0.78535	187520000	0.43879	-1.1884	-1.1884
B2DCZ9	ARHGEF2	Rho guanine nucleotide exchange factor 2	Rho guanine nucleotide exchange factor 2	ARHGEF2	124	yes	yes				S	B2DCZ9	124	GSRRGRSPLSLAKSVSTTNIAGHFNDESPLG	_SVS(ph)TTNIAGHFNDESPLGLR_	S(0.002)VS(0.976)T(0.021)TNIAGHFNDESPLGLR	0.975918	5.33236e-55	231.17	229.61	145.14	3	732.342	4.0761	1637800000	0.73977	-0.434851	_SVS(ph)TTNIAGHFNDESPLGLR_	S(0.004)VS(0.973)T(0.023)TNIAGHFNDESPLGLR	0.972895	6.71814e-103	260.57	259.21	260.57	2	1098.01	-0.22105	341540000	0.70791	-0.498362	-0.466607	0.0432591
B2DCZ9	ARHGEF2	Rho guanine nucleotide exchange factor 2	Rho guanine nucleotide exchange factor 2	ARHGEF2	145	yes	yes				S	B2DCZ9	145	GHFNDESPLGLRRILSQSTDSLNMRNRTLSV	_ILS(ph)QSTDSLNMR_	ILS(0.957)QS(0.033)T(0.009)DS(0.001)LNMR	0.957227	0.00205302	63.462	58.089	63.462	2	722.829	4.0812	16114000	0.58412	-0.775663														-0.775663
B2DCZ9	ARHGEF2	Rho guanine nucleotide exchange factor 2	Rho guanine nucleotide exchange factor 2	ARHGEF2	147	yes	yes				S	B2DCZ9	147	FNDESPLGLRRILSQSTDSLNMRNRTLSVES	_ILSQS(ph)TDSLNM(ox)R_	ILSQS(0.898)T(0.098)DS(0.004)LNMR	0.898141	2.71559e-06	119.65	115.31	108.58	2	730.826	-0.98736	480970000	1.3994	0.484808	_ILSQS(ph)TDSLNMR_	ILSQS(0.905)T(0.095)DS(0.001)LNMR	0.904533	7.91916e-12	142.1	134.49	142.1	2	722.829	-0.42498	646310000	1.5042	0.588996	0.536902	0.0615765
B2DCZ9	ARHGEF2	Rho guanine nucleotide exchange factor 2	Rho guanine nucleotide exchange factor 2	ARHGEF2	860	yes	yes		yes	14-3-3 and DYNLT1 biind ARHGEF2 in a mutually exclusive manner.	S	B2DCZ9	860	AEAPWARRPLDPRRRSLPAGDALYLSFTPPQ	_S(ph)LPAGDALYLSFTPPQPSR_	S(1)LPAGDALYLSFTPPQPSR	1	2.30369e-63	233.48	230.49	233.48	2	1049.01	3.1102	1486900000	0.30362	-1.71966	_S(ph)LPAGDALYLSFTPPQPSR_	S(1)LPAGDALYLSFTPPQPSR	1	9.80839e-76	221.05	218.79	98.21	2	1049.01	-1.8261	4717600000	0.19611	-2.35026	-2.03496	0.0978612
B2DCZ9	ARHGEF2	Rho guanine nucleotide exchange factor 2	Rho guanine nucleotide exchange factor 2	ARHGEF2	931	yes	yes				S	B2DCZ9	931	DPDTGSEEEGSSSRLSPPHSPRDFTRMQDIP	_LS(ph)PPHSPR_	LS(0.999)PPHS(0.001)PR	0.998643	0.0305494	50.04	35.883	50.04	2	485.729	1.3331	1558900000	0.29469	-1.76273	_LS(ph)PPHSPR_	LS(1)PPHSPR	0.999685	0.0293776	52.482	37.813	52.482	2	485.729	1.1792	5733000000	0.28259	-1.82322	-1.79297	0.0107375	down
B2ZHY2	GPR39	G-protein coupled receptor 39	G-protein coupled receptor 39	GPR39	387	yes	yes				S	B2ZHY2	387	KRLRAQAASTMDSARSVHRPLIFLASRSNSS	_S(ph)VHRPLIFLASR_	S(1)VHRPLIFLASR	1	3.34411e-05	123.02	123.02	123.02	3	492.601	-0.68189	50175000	0.65999	-0.599484	_S(ph)VHRPLIFLASR_	S(1)VHRPLIFLASR	1	0.00653996	66.826	66.826	66.826	3	492.601	-0.76723	57027000	0.64762	-0.626781	-0.613132	0.0141688	down
B2ZHY2	GPR39	G-protein coupled receptor 39	G-protein coupled receptor 39	GPR39	397	yes	yes				S	B2ZHY2	397	MDSARSVHRPLIFLASRSNSSARRTDKVFLS	_PLIFLAS(ph)R_	PLIFLAS(1)R	1	0.0122489	64.73	17.911	64.73	2	498.768	-4.2168	51856000	0.38711	-1.36918	_PLIFLAS(ph)R_	PLIFLAS(1)R	1	0.000572042	87.647	87.647	82.417	2	498.768	0.35264	35047000	0.35349	-1.50026	-1.43472	0.0290601	down
B2ZI35	F11R	F11 receptor	Junctional adhesion molecule A	F11R	283	no	yes				T	B2ZI35	283	AKKGTSSKKVIYSQPTARSEGEFRQTSSFLV	_VIYSQPT(ph)AR_	VIYSQPT(1)AR	0.999996	0.00590402	101.39	95.358	101.39	2	557.768	-0.021427	1431400000	0.92887	-0.106451	_VIYSQPT(ph)AR_	VIYSQPT(1)AR	0.999983	0.0299374	86.114	81.419	86.114	2	557.768	-0.2997	1242900000	1.194	0.255803	0.0746757	0.751049
B3TFD9	PRR2	Poliovirus receptor-related 2 transcript variant delta	Nectin-2	PVRL2	413	no	yes				T	B3TFD9	413	EEEEDLEGPPSYKPPTPKAKLEEPEMPSQLF	_LQGAEEEEDLEGPPSYKPPT(ph)PK_	LQGAEEEEDLEGPPSYKPPT(1)PK	0.999725	9.60329e-36	195.49	193.07	195.49	2	1246.07	0.37736	462400000	0.29321	-1.76999	_LQGAEEEEDLEGPPSYKPPT(ph)PK_	LQGAEEEEDLEGPPSYKPPT(1)PK	0.999957	1.24619e-25	176.26	175.15	143.92	3	831.047	0.50094	143900000	0.17077	-2.54987	-2.15993	0.113706
B3TFD9	PRR2	Poliovirus receptor-related 2 transcript variant delta	Nectin-2	PVRL2	433	yes	yes				S	B3TFD9	433	LEEPEMPSQLFTLGASEHSPLKTPYFDAGAP	_LEEPEMPSQLFTLGAS(ph)EHSPLK_	LEEPEMPSQLFTLGAS(0.988)EHS(0.012)PLK	0.987764	2.98599e-12	111.64	110.42	111.64	3	840.729	0.20436	67751000	0.24102	-2.05278	_LEEPEMPSQLFTLGAS(ph)EHSPLK_	LEEPEMPSQLFT(0.001)LGAS(0.874)EHS(0.125)PLK	0.87438	6.22721e-14	121.75	120.85	121.75	3	840.729	-1.1585	83419000	0.16617	-2.58927	-2.32102	0.0732508
B3TFD9	PRR2	Poliovirus receptor-related 2 transcript variant delta	Nectin-2	PVRL2	436	yes	yes				S	B3TFD9	436	PEMPSQLFTLGASEHSPLKTPYFDAGAPCPE														_LEEPEM(ox)PSQLFTLGASEHS(ph)PLK_	LEEPEMPSQLFTLGAS(0.02)EHS(0.98)PLK	0.979555	1.75852e-08	103.42	101.34	103.42	3	846.061	0.2606	44284000	0.26594	-1.91083	-1.91083
B4YSE3	KLF3	Kruppel-like factor 3	Krueppel-like factor 3	KLF3	92	yes	yes				S	B4YSE3	92	GSPSSLKFQAPHRRASPGLSLPSSSPPAKKY	_RAS(ph)PGLSLPSSSPPAK_	RAS(0.999)PGLS(0.001)LPSSSPPAK	0.999336	4.36723e-06	114.19	105.15	114.19	2	816.411	0.14787	153410000	0.20498	-2.28644	_RAS(ph)PGLSLPSSSPPAK_	RAS(0.998)PGLS(0.002)LPSSSPPAK	0.997641	0.000184524	92.565	83.522	63.225	3	544.61	1.7742	154720000	0.94488	-0.081797	-1.18412	0.477235
B4YSE7	KLF10	Kruppel-like factor 10	Krueppel-like factor 10	KLF10	206	yes	yes				S	B4YSE7	206	LNVESSRKNVPCAAVSPNRSKHERDTVADVD	_NVPCAAVS(ph)PNR_	NVPCAAVS(1)PNR	1	0.0115702	56.527	51.633	56.527	2	632.779	0.56739	15551000	0.64941	-0.622798	_NVPCAAVS(ph)PNR_	NVPCAAVS(1)PNR	1	0.0197446	58.079	56.325	58.079	2	632.779	0.32978	37774000	0.54637	-0.87205	-0.747424	0.105182
B6CVL5	HMGA1	High mobility group AT-hook 1 transcript variant 2	#N/A	#N/A	42	no	yes		yes		T	B6CVL5	42	GRPRKQPPKEPSEVPTPKRPRGRPKGSKNKG	_KQPPKEPSEVPT(ph)PK_	KQPPKEPS(0.013)EVPT(0.987)PK	0.987371	0.0147404	83.229	76.396	83.229	2	821.416	1.0958	191260000	0.081578	-3.61568	_KQPPKEPSEVPT(ph)PK_	KQPPKEPS(0.009)EVPT(0.991)PK	0.99142	0.0195702	79.88	73.985	79.88	2	821.416	4.0943	32510000	0.044817	-4.47981	-4.04774	0.0676982
B6DX84	ASF1B	ASF1B	Histone chaperone ASF1B	ASF1B	198	yes	yes				S	B6DX84	198	GLGLPGCIPGLLPENSMDCI___________	_GLGLPGCIPGLLPENS(ph)MDCI_	GLGLPGCIPGLLPENS(1)MDCI	1	0.00022942	71.148	70.603	71.148	2	1096.99	-1.1211	0
B8XH67	SLC9A3R1	Solute carrier family 9 (Sodium/hydrogen exchanger) member 3 regulator 1	Na(+)/H(+) exchange regulatory cofactor NHE-RF1	SLC9A3R1	133	yes	yes				S	B8XH67	133	GQAEPPAATEAQGADSENEPPAATPEPHEAE	_AQEGPGQAEPPAATEAQGADS(ph)ENEPPAATPEPHEAEK_	AQEGPGQAEPPAAT(0.001)EAQGADS(0.999)ENEPPAATPEPHEAEK	0.999193	2.69084e-14	100.73	100.69	97.692	3	1263.54	0.21127	1018200000	0.095676	-3.3857	_AQEGPGQAEPPAATEAQGADS(ph)ENEPPAATPEPHEAEK_	AQEGPGQAEPPAAT(0.01)EAQGADS(0.99)ENEPPAATPEPHEAEK	0.990264	2.13719e-14	103.88	103.62	103.88	3	1263.54	0.14433	590270000	0.17692	-2.49883	-2.94227	0.0952294
C0SW08	CDC2	Cell division cycle 2	Cyclin-dependent kinase 1	CDK1	14	no	yes	yes	yes		T	C0SW08;F1SPH6;F1RW06	14;14;14	__MEDYTKIEKIGEGTYGVVYKGRHKTTGQV;__MENFQKVEKIGEGTYGVVYKAKNKVTGEV	_IGEGT(ph)YGVVYK_	IGEGT(1)YGVVYK	0.99997	0.0108973	76.728	29.931	76.728	2	633.294	0.089493	54984000	1.9283	0.94733														0.94733
C0SW08	CDC2	Cell division cycle 2	Cyclin-dependent kinase 1	CDK1	161	no	yes	yes	yes	nuclear localization	T	C0SW08	161	DFGLARAFGIPIRVYTHEVVTLWYRSPEVLL	_VYT(ph)HEVVTLWYR_	VYT(1)HEVVTLWYR	1	4.33907e-26	205.62	196.93	192.91	2	823.392	0.59559	1153800000	1.1825	0.24184	_VYT(ph)HEVVTLWYR_	VYT(1)HEVVTLWYR	1	2.19606e-51	220.85	212.15	168.69	2	823.392	2.6937	1061700000	1.1639	0.218967	0.230404	0.031574
C3UP60	MAL2	MAL2 proteolipid protein	Protein MAL2	MAL2	2	yes	yes				S	C3UP60	2	______________MSAGGAAVPPPPNPAVS														_(ac)S(ph)AGGAAVPPPPNPAVSFPAPR_	S(1)AGGAAVPPPPNPAVSFPAPR	1	0.000192508	71.06	69.238	71.06	3	693.673	0.7673	26779000	0.28656	-1.80309	-1.80309
C3VML2	CLDN6	Claudin	Claudin-6	CLDN6	193	yes	yes				S	C3VML2	193	GGLLCCTCPSGRSQGSSHYMARYSASAPHTA	_SQGS(ph)SHYMAR_	SQGS(0.883)S(0.116)HYMAR	0.883347	0.00748262	76.326	70.14	76.326	2	602.234	-0.18057	310310000	1.7158	0.778881	_SQGS(ph)SHYM(ox)AR_	S(0.013)QGS(0.944)S(0.041)HY(0.002)MAR	0.944022	0.000146873	101.71	94.432	46.88	2	610.232	-0.95763	283640000	1.3397	0.42191	0.600396	0.183957
C3VML2	CLDN6	Claudin	Claudin-6	CLDN6	194	yes	yes				S	C3VML2	194	GLLCCTCPSGRSQGSSHYMARYSASAPHTAS														_SQGSS(ph)HYM(ox)AR_	S(0.003)QGS(0.179)S(0.816)HY(0.002)MAR	0.816228	0.029959	36.519	24.251	36.519	2	610.232	1.471	51182000	1.4507	0.536749	0.536749
C4MXZ1	ARF1	ADP-ribosylation factor 1	ADP-ribosylation factor 1	ARF1	147	yes	yes				S	C4MXZ1	147	NAMNAAEITDKLGLHSLRHRNWYIQATCATS	_LGLHS(ph)LR_	LGLHS(1)LR	1	0.0250846	86.898	14.291	86.898	2	438.229	-0.21126	60373000	1.1422	0.191815														0.191815
C5I4T6	PCK2	Phosphoenolpyruvate carboxykinase 2	Phosphoenolpyruvate carboxykinase [GTP], mitochondrial	PCK2	304	yes	yes				S	C5I4T6	304	TNPAGKKRYVAAAFPSACGKTNLAMMRPALP	_YVAAAFPS(ph)ACGK_	YVAAAFPS(1)ACGK	0.999889	0.0391579	51.591	47.972	51.591	2	661.286	1.1241	0
C9DRN1	SOCS6	Suppressor of cytokine signaling 6	Suppressor of cytokine signaling 6	SOCS6	70	yes	yes				S	C9DRN1	70	DINSEDEKGGKNRSKSESLMGTLKRRLSAKQ														_SKS(ph)ESLMGTLK_	S(0.027)KS(0.96)ES(0.013)LMGTLK	0.960328	0.0231196	67.872	41.461	67.872	2	630.799	0.70415	38306000	1.2385	0.308594	0.308594
C9E1C9	CDK9	CDK9	Cyclin-dependent kinase 9	CDK9	186	no	yes	yes	yes		T	C9E1C9	186	ARAFSLAKNSQPNRYTNRVVTLWYRPPELLL														_NSQPNRYT(ph)NR_	NSQPNRY(0.001)T(0.999)NR	0.999337	0.0394709	60.157	58.404	60.157	2	665.288	0.26245	31160000	0.65096	-0.619359	-0.619359
C9E1C9	CDK9	CDK9	Cyclin-dependent kinase 9	CDK9	347	yes	yes	yes	yes	HIV-1 TAR RNA	S	C9E1C9	347	LTSMFEYLAPPRRKGSQITQQSTNQSRNPAT	_KGS(ph)QITQQSTNQSR_	KGS(1)QITQQSTNQSR	1	1.21741e-26	190.96	184.88	190.96	2	821.881	-0.049952	183430000	5.1874	2.37501	_KGS(ph)QITQQSTNQSR_	KGS(1)QITQQSTNQSR	1	3.41219e-67	247.73	247.73	247.73	2	821.881	0.034892	82662000	0.86024	-0.217189	1.07891	0.558056
D0G0C1	AGPAT4	1-acylglycerol-3-phosphate O-acyltransferase 4	1-acyl-sn-glycerol-3-phosphate acyltransferase delta	AGPAT4	271	yes	yes				S	D0G0C1	271	RRIPLEEVPEDEDKCSAWLHKLYQEKDAFQE	_CS(ph)AWLHKLYQEK_	CS(1)AWLHKLYQEK	0.999944	0.00153333	84.173	22.764	84.173	2	821.876	1.7209	0			_CS(ph)AWLHKLYQEK_	CS(0.999)AWLHKLY(0.001)QEK	0.999381	0.0204824	62.287	41.703	62.287	2	821.876	0.18117	493920000	1.3365	0.41846	0.41846
D0G0C8	CCT2	Chaperonin containing TCP1, subunit 2 (Beta)	T-complex protein 1 subunit beta	CCT2	3	yes	yes				S	D0G0C8	3	_____________MASLSLAPVNIFKAGADE	_(ac)AS(ph)LSLAPVNIFK_	AS(0.919)LS(0.081)LAPVNIFK	0.918772	0.00600597	56.527	50.91	56.527	2	691.36	0.65533	5500700	0.73554	-0.443124	_(ac)AS(ph)LSLAPVNIFK_	AS(0.946)LS(0.054)LAPVNIFK	0.946182	0.00336785	59.248	52.079	59.248	2	691.36	0.91139	3515400	0.81177	-0.300857	-0.371991	0.120285
D0VE66	ZFP36	Tristetraprolin	Tristetraprolin	ZFP36	185	yes	yes		yes	induced transcrips Cxcl1, Cxcl2, Ier3, Il10, Tnf, and Zfp36	S	D0VE66	185	DLAAPGHPHVLRQSISFSGLPSGRRTSPPPP	_QSIS(ph)FSGLPSGR_	QS(0.003)IS(0.997)FSGLPSGR	0.997254	2.49993e-06	123.63	115.76	123.63	2	658.306	1.0356	180780000	0.80881	-0.306127	_QSIS(ph)FSGLPSGR_	QSIS(0.999)FSGLPSGR	0.999415	2.31018e-06	115.26	104.67	115.26	2	658.306	-0.2417	189770000	1.0165	0.0236102	-0.141259	0.549003
D2DGZ0	SKP2	S-phase kinase-associated protein 2	S-phase kinase-associated protein 2	SKP2	64	yes	yes				S	D2DGZ0	64	ENIPQELLSNLGHPQSPPRKRLKSKGNEKDF	_EEVDSENIPQELLSNLGHPQS(ph)PPR_	EEVDSENIPQELLS(0.022)NLGHPQS(0.978)PPR	0.978258	1.73268e-25	143.19	142.35	143.19	3	922.431	4.21	78355000	0.16777	-2.57544	_EEVDSENIPQELLSNLGHPQS(ph)PPR_	EEVDSENIPQELLS(0.003)NLGHPQS(0.997)PPR	0.997463	7.41033e-26	149.29	148.53	149.29	4	692.075	0.0085896	34188000	0.12579	-2.99091	-2.78318	0.0474288	down
D2KX74	CDC25B	Cell division cycle 25 homolog B	M-phase inducer phosphatase 2	CDC25B	144	yes	yes				S	D2KX74	144	SRVIRNEQFAIRRFQSLPERLLGHSPVLRNI	_FQS(ph)LPER_	FQS(1)LPER	1	0.0419152	67.334	59.663	67.334	2	478.716	1.3558	79517000	0.29717	-1.75064	_FQS(ph)LPER_	FQS(1)LPER	1	0.00977803	91.867	72.772	91.867	2	478.716	0.54461	93875000	0.30885	-1.69502	-1.72283	0.0102751	down
D2KX74	CDC25B	Cell division cycle 25 homolog B	M-phase inducer phosphatase 2	CDC25B	153	yes	yes				S	D2KX74	153	AIRRFQSLPERLLGHSPVLRNITNSQAPGTW														_LLGHS(ph)PVLR_	LLGHS(1)PVLR	1	0.0458178	42.426	32.422	42.426	2	536.289	1.3603	41033000	0.29042	-1.78379	-1.78379
D2KX74	CDC25B	Cell division cycle 25 homolog B	M-phase inducer phosphatase 2	CDC25B	316	yes	yes		yes		S	D2KX74	316	DLIMYSKCQRLFRSPSMPCSVIRPILKRLER	_SPS(ph)MPCSVIRPILK_	S(0.001)PS(0.999)MPCSVIRPILK	0.999326	6.76085e-05	106.6	99.092	106.6	3	555.614	0.089677	61763000	0.11976	-3.06178	_SPS(ph)MPCSVIRPILK_	S(0.006)PS(0.994)MPCSVIRPILK	0.99395	0.000296772	95.751	90.993	95.751	3	555.614	0.58529	37913000	0.42503	-1.23436	-2.14807	0.256034
D2KX74	CDC25B	Cell division cycle 25 homolog B	M-phase inducer phosphatase 2	CDC25B	369	yes	yes		yes		S	D2KX74	369	QMEAEEPKARVLRSKSLCHDEIENILDSDHR	_S(ph)LCHDEIENILDSDHR_	S(1)LCHDEIENILDSDHR	1	0.000117202	73.294	72.243	73.294	3	678.286	-0.2568	150410000	0.79051	-0.339144	_S(ph)LCHDEIENILDSDHR_	S(1)LCHDEIENILDSDHR	1	5.79878e-06	73.294	63.153	73.294	3	678.286	0.32298	110040000	0.91149	-0.133701	-0.236423	0.260934
D3K5N7	ELAVL1	ELAV (Embryonic lethal, abnormal vision, Drosophila)-like 1	ELAV-like protein 1	ELAVL1	202	yes	yes		yes	S202-p translocates into the nucleus	S	D3K5N7	202	PNQNKNVALLSQLYHSPARRFGGPVHHQAQR	_NVALLSQLYHS(ph)PAR_	NVALLSQLYHS(1)PAR	0.999983	6.91302e-36	211.16	203.72	135.09	3	550.278	0.25627	894230000	0.75109	-0.412942	_NVALLSQLYHS(ph)PAR_	NVALLSQLYHS(1)PAR	0.999999	1.11194e-53	222.28	217.56	203.17	2	824.914	-1.8806	711540000	0.78319	-0.352566	-0.382754	0.0501072
D4P3C2	zap	Uncharacterized protein	Zinc finger CCCH-type antiviral protein 1	ZC3HAV1	280	yes	yes				S	D4P3C2	280	ARVSRTPSPDSAGRHSSPDDGLVEHLATKFK	_HS(ph)S(ph)PDDGLVEHLATK_	HS(1)S(1)PDDGLVEHLATK	1	5.0386e-18	163.1	162.91	163.1	2	883.363	-1.1784	363700000	0.5736	-0.801883	_HS(ph)S(ph)PDDGLVEHLATK_	HS(1)S(1)PDDGLVEHLATK	1	1.03049e-43	208.87	206.39	163.78	2	883.363	-1.4132	316100000	0.6203	-0.688962	-0.745423	0.0481276	down
D4P3C2	zap	Uncharacterized protein	Zinc finger CCCH-type antiviral protein 1	ZC3HAV1	281	yes	yes				S	D4P3C2	281	RVSRTPSPDSAGRHSSPDDGLVEHLATKFKG	_HS(ph)S(ph)PDDGLVEHLATK_	HS(1)S(1)PDDGLVEHLATK	1	3.63245e-31	209.54	203.53	163.1	2	883.363	-1.1784	2424600000	0.71013	-0.493845	_HS(ph)S(ph)PDDGLVEHLATK_	HS(1)S(1)PDDGLVEHLATK	1	2.86487e-54	218.85	212.44	163.78	2	883.363	-1.4132	3126800000	0.70304	-0.508321	-0.501083	0.00919539
D4P3C2	zap	Uncharacterized protein	Zinc finger CCCH-type antiviral protein 1	ZC3HAV1	399	yes	yes				S	D4P3C2	399	PLGSPQTPQATSTRKSPTLFSSDFVNLEGRS	_KS(ph)PTLFSSDFVNLEGR_	KS(1)PTLFSSDFVNLEGR	0.999666	3.91687e-74	260.84	258.08	167.61	2	938.946	0.97369	2785300000	0.91478	-0.128503	_KS(ph)PTLFSSDFVNLEGR_	KS(1)PTLFSSDFVNLEGR	0.999962	1.15029e-82	252.33	247.63	177.08	2	938.946	0.56198	1927500000	0.8634	-0.211899	-0.170201	0.152954
D4P3C2	zap	Uncharacterized protein	Zinc finger CCCH-type antiviral protein 1	ZC3HAV1	455	yes	yes				S	D4P3C2	455	KSLSYKSATSRQREKSLPRSPDAGAAHGLLQ	_S(ph)LPRS(ph)PDAGAAHGLLQPAGK_	S(1)LPRS(1)PDAGAAHGLLQPAGK	1	0.000409084	105.44	102.95	94.275	3	701.664	1.0361	63998000	0.62127	-0.686708	_EKS(ph)LPRS(ph)PDAGAAHGLLQPAGK_	EKS(1)LPRS(1)PDAGAAHGLLQPAGK	1	0.0213894	82.508	80.152	82.508	3	787.377	-0.44413	38095000	0.60467	-0.72578	-0.706244	0.0176058	down
D4P3C2	zap	Uncharacterized protein	Zinc finger CCCH-type antiviral protein 1	ZC3HAV1	459	yes	yes				S	D4P3C2	459	YKSATSRQREKSLPRSPDAGAAHGLLQPAGK	_S(ph)PDAGAAHGLLQPAGK_	S(1)PDAGAAHGLLQPAGK	1	3.26982e-38	199.91	195.19	141.6	2	785.375	1.0501	2087200000	0.45769	-1.12756	_S(ph)PDAGAAHGLLQPAGK_	S(1)PDAGAAHGLLQPAGK	1	3.54569e-45	201.06	197.26	147.84	2	785.375	-0.55362	1327000000	0.48428	-1.04609	-1.08682	0.0238501	down
D5K8A8	SPATA2L	Spermatogenesis associated 2-like protein	Spermatogenesis-associated protein 2-like protein	SPATA2L	327	yes	yes				S	D5K8A8	327	LLSQPGDLAAPQAPGSPERASPPRVHGPVPE	_ELLSQPGDLAAPQAPGS(ph)PERAS(ph)PPR_	ELLSQPGDLAAPQAPGS(1)PERAS(1)PPR	0.999881	2.71822e-05	93.392	92.551	93.392	3	901.084	-0.90862	49325000	0.56197	-0.831435														-0.831435
D5K8A8	SPATA2L	Spermatogenesis associated 2-like protein	Spermatogenesis-associated protein 2-like protein	SPATA2L	332	yes	yes				S	D5K8A8	332	GDLAAPQAPGSPERASPPRVHGPVPEPLGYQ	_ELLSQPGDLAAPQAPGS(ph)PERAS(ph)PPR_	ELLSQPGDLAAPQAPGS(1)PERAS(1)PPR	0.999996	2.71822e-05	93.392	92.551	93.392	3	901.084	-0.90862	49325000	0.56197	-0.831435														-0.831435
D7RA36	ATG2B	Autophagy related 2-like protein B	Autophagy-related protein 2 homolog B	ATG2B	255	yes	yes				S	D7RA36	255	SPVCSTAPVETEPKLSPSWNPKIVYEPHPQL														_LS(ph)PSWNPK_	LS(0.991)PS(0.009)WNPK	0.990538	0.0289903	49.3	45.158	49.3	2	504.731	0.23037	98178000	0.63207	-0.661844	-0.661844
D7RA36	ATG2B	Autophagy related 2-like protein B	Autophagy-related protein 2 homolog B	ATG2B	497	yes	yes				S	D7RA36	497	HPASLQKTSHPTRSVSVDESRPELIFRLAVG	_SVS(ph)VDESRPELIFR_	S(0.005)VS(0.995)VDESRPELIFR	0.994547	0.000147064	99.344	99.344	99.344	3	571.945	0.39298	82931000	0.45308	-1.14216	_SVS(ph)VDESRPELIFR_	S(0.003)VS(0.997)VDESRPELIFR	0.99658	1.21723e-06	123.14	123.14	105.39	3	571.945	0.77469	99517000	0.49444	-1.01613	-1.07915	0.0371321	down
D7RA36	ATG2B	Autophagy related 2-like protein B	Autophagy-related protein 2 homolog B	ATG2B	838	no	yes				T	D7RA36	838	SVKFFHVTSGGDGETTPPDDFDWPRIVLKVN	_FFHVTSGGDGETT(ph)PPDDFDWPR_	FFHVT(0.009)S(0.026)GGDGET(0.211)T(0.754)PPDDFDWPR	0.754302	0.0200493	40.622	40.553	40.622	3	854.02	-1.227	119390000	0.65198	-0.6171														-0.6171
E1CAJ6	pdi	Protein disulfide isomerase P5	Protein disulfide-isomerase A6	PDIA6	428	yes	yes				S	E1CAJ6	428	DGKDGELPVEDDIDLSDVELDDLEKDEL___	_DGELPVEDDIDLS(ph)DVELDDLEKDEL_	DGELPVEDDIDLS(1)DVELDDLEKDEL	1	0.0088418	62.398	61.919	62.398	3	970.757	-0.92632	42572000	0.71171	-0.490639	_DGELPVEDDIDLS(ph)DVELDDLEKDEL_	DGELPVEDDIDLS(1)DVELDDLEKDEL	1	5.04043e-13	126.8	126.46	126.8	2	1455.63	-2.4731	13209000	0.59903	-0.7393	-0.614969	0.126996
E5GAJ0	KIAA0226	KIAA0226 protein transcript variant 2	Run domain Beclin-1 interacting and cysteine-rich containing protein	KIAA0226	197	yes	yes				S	E5GAJ0	197	LLAQIDASMFARKHESPLLVTKSQSLTALPG	_KHES(ph)PLLVTK_	KHES(1)PLLVTK	0.999986	0.0162108	52.79	52.79	52.79	3	411.22	1.4212	22558000	0.67909	-0.558325	_KHES(ph)PLLVTK_	KHES(1)PLLVTK	0.999659	0.0384284	40.287	40.287	40.287	3	411.22	0.11938	30108000	0.75888	-0.398056	-0.478191	0.105702
E5GAJ0	KIAA0226	KIAA0226 protein transcript variant 2	Run domain Beclin-1 interacting and cysteine-rich containing protein	KIAA0226	248	yes	yes				S	E5GAJ0	248	HQQSIPTHSSERRSTSFSLSGPPRKPQESRG	_STS(ph)FSLSGPPR_	S(0.004)T(0.004)S(0.991)FSLSGPPR	0.991125	0.00172898	86.803	84.767	86.803	2	608.274	1.5806	195980000	0.23306	-2.10123														-2.10123
E5GAJ0	KIAA0226	KIAA0226 protein transcript variant 2	Run domain Beclin-1 interacting and cysteine-rich containing protein	KIAA0226	469	yes	yes				S	E5GAJ0	469	GSQYLGSGEGMFRRPSEGQSLISYLSEQDFG	_RPS(ph)EGQSLISYLSEQDFGSCADLEK_	RPS(0.994)EGQS(0.006)LISYLSEQDFGSCADLEK	0.994138	1.14238e-58	200.4	199.91	200.4	3	966.095	1.712	106110000	0.60746	-0.719139	_RPS(ph)EGQSLISYLSEQDFGSCADLEK_	RPS(1)EGQSLISYLSEQDFGSCADLEK	0.999592	5.17505e-89	229.38	229.14	229.38	3	966.095	1.4643	88993000	0.7897	-0.340623	-0.529881	0.218391
E7CXS1	Vldlr	Uncharacterized protein	Very low-density lipoprotein receptor	VLDLR	827	yes	yes				S	E7CXS1	827	TTEEDLSIDIGRHSASVGHTYPAISVVSTDD	_HSAS(ph)VGHTYPAISVVSTDDDLA_	HS(0.158)AS(0.841)VGHT(0.001)YPAISVVSTDDDLA	0.841031	6.11864e-12	111.11	109.6	111.11	2	1161.52	2.8103	0			_HSAS(ph)VGHTYPAISVVSTDDDLA_	HS(0.165)AS(0.764)VGHT(0.069)Y(0.001)PAISVVSTDDDLA	0.76437	0.0057932	62.781	61.783	62.781	3	774.681	-2.2606	0
F1REW5	CLIP1	Uncharacterized protein	CAP-Gly domain-containing linker protein 1	CLIP1	87	yes	yes				S	F1REW5	87	AKAAAVRRVMATTPASLKRSPSASSLSSMSS	_VMATTPAS(ph)LKR_	VMATT(0.004)PAS(0.996)LKR	0.995894	0.0115626	54.951	54.951	54.951	3	418.881	-1.0144	74216000	0.63611	-0.652652														-0.652652
F1REW5	CLIP1	Uncharacterized protein	CAP-Gly domain-containing linker protein 1	CLIP1	91	yes	yes		yes		S	F1REW5	91	AVRRVMATTPASLKRSPSASSLSSMSSVASS	_S(ph)PSASSLSSMSSVASSVSSK_	S(0.963)PS(0.037)ASSLSSMSSVASSVSSK	0.963024	3.14557e-38	195.97	194.3	195.97	2	976.93	-1.9997	60248000	0.40761	-1.29474	_S(ph)PSASSLSSMSSVASSVSSK_	S(0.872)PS(0.128)ASSLSSMSSVASSVSSK	0.871647	1.01115e-46	193.96	169.55	193.96	2	976.93	-1.5122	153840000	0.49038	-1.02803	-1.16138	0.0727808
F1REW5	CLIP1	Uncharacterized protein	CAP-Gly domain-containing linker protein 1	CLIP1	93	yes	yes		yes	phosphorylated during mitosis, impairs microtubule (MT) nucleation/polymerization end-tracking in vitro, necessary for kinetichore MT attachment and chromosome alignment	S	F1REW5	93	RRVMATTPASLKRSPSASSLSSMSSVASSVS	_SPS(ph)ASSLSSMSSVASSVSSK_	S(0.001)PS(0.999)ASSLSSMSSVASSVSSK	0.999474	6.30132e-54	222.24	219.72	222.24	2	976.93	-1.7608	931160000	0.69704	-0.520687	_SPS(ph)ASSLSSMSSVASSVSSK_	SPS(1)ASSLSSMSSVASSVSSK	0.999812	6.644e-103	266.5	264.32	266.5	2	976.93	-2.0985	873730000	0.73236	-0.449375	-0.485031	0.0467154
F1REW5	CLIP1	Uncharacterized protein	CAP-Gly domain-containing linker protein 1	CLIP1	129	yes	yes				S	F1REW5	129	TGLLTETSSRYARKISGTTALQEALKEKQQH	_IS(ph)GTTALQEALK_	IS(0.991)GT(0.009)T(0.001)ALQEALK	0.99052	1.54258e-15	170.38	149.8	89.471	2	656.331	-3.4717	891250000	0.69947	-0.515666	_KIS(ph)GTTALQEALK_	KIS(0.995)GT(0.004)T(0.001)ALQEALK	0.994856	7.32066e-25	180.03	163.13	180.03	2	720.379	0.27689	800730000	0.8044	-0.314015	-0.41484	0.151785
F1REX8	HIP1R	Uncharacterized protein	Huntingtin-interacting protein 1-related protein	HIP1R	1059	yes	yes				S	F1REX8	1059	PHSGTSKKPPLAQKPSVTPKQDHQLDKKDGI	_KPPLAQKPS(ph)VTPK_	KPPLAQKPS(0.961)VT(0.039)PK	0.961271	0.0016481	95.554	89.678	95.554	2	735.908	0.067513	303960000	0.11203	-3.15804	_KPPLAQKPS(ph)VTPK_	KPPLAQKPS(0.992)VT(0.008)PK	0.992279	0.0255643	76.526	71.622	76.526	2	735.908	0.67666	155750000	0.07571	-3.72337	-3.44071	0.0521831
F1REY3	N4BP1	Uncharacterized protein	NEDD4-binding protein 1	N4BP1	300	yes	yes				S	F1REY3	300	RRFSDSEERHTKKQFSLENVQEGELLHEGKT	_QFS(ph)LENVQEGELLHEGK_	QFS(1)LENVQEGELLHEGK	1	6.14338e-05	74.876	74.876	71.309	3	679.649	3.9535	114120000	1.087	0.120352	_QFS(ph)LENVQEGELLHEGK_	QFS(1)LENVQEGELLHEGK	1	1.61327e-37	180.84	180.84	85.855	3	679.649	-0.36879	74297000	1.0168	0.0240359	0.0721939	0.374509
F1REZ7	SALL1	Uncharacterized protein	Sal-like protein 1	SALL1	588	yes	yes				S	F1REZ7	588	KTEEPAPIPISHSAASPPGSVKSDSGAPEPA	_TEEPAPIPISHSAAS(ph)PPGSVK_	TEEPAPIPIS(0.011)HS(0.1)AAS(0.866)PPGS(0.023)VK	0.866319	5.76318e-06	86.908	82.152	86.908	2	1076.52	1.0208	106960000	0.39125	-1.35384	_TEEPAPIPISHSAAS(ph)PPGSVK_	TEEPAPIPISHSAAS(0.999)PPGS(0.001)VK	0.999028	1.65757e-25	162.02	160.69	162.02	2	1076.52	-0.79002	12073000			-1.35384
F1REZ7	SALL1	Uncharacterized protein	Sal-like protein 1	SALL1	1121	yes	yes				S	F1REZ7	1121	TGHVPSGPLSSSAATSPVLLPALPRRTPKQH														_DTPTGHVPSGPLSSSAATS(ph)PVLLPALPR_	DTPTGHVPSGPLSS(0.001)S(0.001)AAT(0.09)S(0.907)PVLLPALPR	0.906977	9.66692e-05	64.885	64.245	64.885	3	935.811	1.9666	45289000	0.13764	-2.86103	-2.86103
F1REZ7	SALL1	Uncharacterized protein	Sal-like protein 1	SALL1	1200	yes	yes				S	F1REZ7	1200	THMWNSTPARRGRRLSVDGPMTFLGGNPVKF	_RLS(ph)VDGPMTFLGGNPVK_	RLS(1)VDGPMTFLGGNPVK	0.999965	3.97204e-08	118.1	113.88	107.25	3	623.309	-0.52863	236270000	0.92864	-0.106809	_RLS(ph)VDGPMTFLGGNPVK_	RLS(1)VDGPMTFLGGNPVK	0.999998	4.63283e-08	117.77	112.31	117.77	3	623.309	0.19861	280980000	0.68377	-0.548417	-0.327613	0.377546
F1RF05	SSBP2	Uncharacterized protein	Single-stranded DNA-binding protein 2	SSBP2	217	yes	yes				S	F1RF05	217	NGSLGSGDMDSISKNSPNNMSLSNQPGTPRD														_NS(ph)PNNM(ox)SLSNQPGTPR_	NS(1)PNNMSLSNQPGTPR	0.999999	2.96752e-05	97.69	95.03	97.69	2	905.383	0.20505	22034000	0.29616	-1.75555	-1.75555
F1RF33	PLLP	Uncharacterized protein	Plasmolipin	PLLP	9	yes	yes				S	F1RF33	9	_______MAEFPSKVSTRTSSPAQGGAAVSA	_AEFPSKVS(ph)TR_	AEFPS(0.049)KVS(0.801)T(0.15)R	0.801377	0.00278056	86.772	26.517	86.772	2	601.284	2.3785	580900000	1.1234	0.167872	_(ac)AEFPSKVS(ph)TR_	AEFPS(0.08)KVS(0.764)T(0.156)R	0.763649	0.00931939	72.891	72.891	72.891	2	622.29	-0.99695	251770000	0.69122	-0.532783	-0.182456	0.69432
F1RF33	PLLP	Uncharacterized protein	Plasmolipin	PLLP	14	yes	yes				S	F1RF33	14	__MAEFPSKVSTRTSSPAQGGAAVSALRPDL	_TSS(ph)PAQGGAAVSALRPDLGFVR_	T(0.007)S(0.007)S(0.986)PAQGGAAVSALRPDLGFVR	0.986334	5.26881e-26	181.35	178.71	181.35	3	746.374	0.93831	663690000	0.71725	-0.479452	_TSS(ph)PAQGGAAVSALRPDLGFVR_	T(0.001)S(0.008)S(0.992)PAQGGAAVSALRPDLGFVR	0.991625	1.03427e-31	183.25	183.25	178.76	3	746.374	1.5762	797230000	0.57102	-0.808387	-0.643919	0.159199
F1RF39	KIFC3	Uncharacterized protein	Kinesin-like protein KIFC3	KIFC3	110	yes	yes				S	F1RF39	110	IRSAARPALAQCRAVSVDWAGPGSPHRLYLT	_AVS(ph)VDWAGPGSPHR_	AVS(1)VDWAGPGSPHR	1	0.000374341	97.214	93.418	97.214	2	758.341	-3.5955	111680000	0.97043	-0.0433039	_AVS(ph)VDWAGPGSPHR_	AVS(1)VDWAGPGSPHR	1	0.000818284	76.378	72.582	76.378	2	758.341	-2.8197	175360000	0.50303	-0.991284	-0.517294	0.472207
F1RF43	PAPD4	Uncharacterized protein	Poly(A) RNA polymerase GLD2	PAPD4	95	yes	yes				S	F1RF43	95	DEKNLPLDGKRQRFHSPHQEPTIVNHIVPLS														_FHS(ph)PHQEPTIVNHIVPLSGER_	FHS(0.971)PHQEPT(0.029)IVNHIVPLSGER	0.970769	0.0026576	50.752	48.712	50.752	4	619.305	0.53813	36143000	0.33023	-1.59846	-1.59846
F1RF43	PAPD4	Uncharacterized protein	Poly(A) RNA polymerase GLD2	PAPD4	116	yes	yes				S	F1RF43	116	TIVNHIVPLSGERRYSMPPLFHTHYVPDTVR	_RYS(ph)MPPLFHTHYVPDTVR_	RYS(1)MPPLFHTHYVPDTVR	0.999973	1.65963e-18	140.07	136.17	140.07	4	574.774	0.99971	36905000	0.32883	-1.60459	_RYS(ph)MPPLFHTHYVPDTVR_	RYS(1)MPPLFHTHYVPDTVR	1	1.29554e-21	149.07	149.07	149.07	4	574.774	-0.24767	58384000	0.20927	-2.25656	-1.93057	0.106492
F1RF47	JMY	Uncharacterized protein	Junction-mediating and -regulatory protein	JMY	367	yes	yes				S	F1RF47	367	ILKSTRLRLAHARRRSAASPVSCEDQCHSLP	_S(ph)AASPVSCEDQCHSLPGAPQVEK_	S(0.988)AAS(0.012)PVSCEDQCHSLPGAPQVEK	0.988459	1.35529e-34	164.22	164.02	111.15	3	845.361	-1.3055	476610000	0.37474	-1.41604	_S(ph)AASPVSCEDQCHSLPGAPQVEK_	S(0.988)AAS(0.012)PVSCEDQCHSLPGAPQVEK	0.988206	7.7093e-34	159.01	158.92	110.33	3	845.361	-0.70055	687800000	0.39582	-1.33708	-1.37656	0.0182521	down
F1RF47	JMY	Uncharacterized protein	Junction-mediating and -regulatory protein	JMY	545	yes	yes				S	F1RF47	545	KKLKKTAEGLQRRRVSSPMDEVLASLKRGSF	_RVS(ph)SPMDEVLASLK_	RVS(0.948)S(0.052)PMDEVLASLK	0.948042	1.40255e-14	154.84	154.84	154.84	2	806.394	-0.47124	206200000	0.41287	-1.27624	_VS(ph)SPMDEVLASLKR_	VS(0.811)S(0.189)PMDEVLASLKR	0.810851	4.49628e-09	126.4	126.4	74.732	2	806.394	-2.5247	116220000	0.55503	-0.849362	-1.0628	0.126172
F1RF91	FBXO2	Uncharacterized protein	F-box only protein 2	FBXO2	132	yes	yes				S	F1RF91	132	NLLRNPCGEEDLEGWSDVEHGGDGWRVEELP	_NPCGEEDLEGWS(ph)DVEHGGDGWR_	NPCGEEDLEGWS(1)DVEHGGDGWR	1	8.3763e-19	136.16	136.16	106.28	3	860.996	-2.1398	323180000	0.74354	-0.427518	_NPCGEEDLEGWS(ph)DVEHGGDGWR_	NPCGEEDLEGWS(1)DVEHGGDGWR	1	5.27047e-20	130.32	130.28	130.32	3	860.996	-0.25494	401690000	0.7952	-0.33061	-0.379064	0.0809367
F1RFA9	TRAF7	Uncharacterized protein	E3 ubiquitin-protein ligase TRAF7	TRAF7	61	yes	yes				S	F1RFA9	61	KADGTSTYKQHRRTPSSSSSLAYSPRDEEDS	_TPS(ph)SSSSLAYSPR_	TPS(0.982)S(0.018)SSSLAYSPR	0.981631	1.40721e-13	143.93	139.59	141.55	2	710.311	-0.5694	216350000	0.28497	-1.81112	_TPS(ph)SSSSLAYSPR_	TPS(0.998)S(0.002)SSSLAYSPR	0.997555	1.69826e-09	131.56	125.28	131.56	2	710.311	-1.4406	220690000	0.28921	-1.78981	-1.80046	0.00376696	down
F1RFA9	TRAF7	Uncharacterized protein	E3 ubiquitin-protein ligase TRAF7	TRAF7	94	yes	yes				S	F1RFA9	94	PISTPRRSDSAISVRSLHSESSMSLRSTFSL	_S(ph)LHSESSM(ox)SLR_	S(0.996)LHS(0.004)ESSMSLR	0.995512	0.0127498	48.527	29.395	48.527	2	665.279	-0.56419	78241000	0.95447	-0.0672282	_S(ph)LHSESSM(ox)SLR_	S(0.985)LHS(0.015)ESSMSLR	0.984614	0.0023609	61.415	38.508	61.415	2	665.279	-0.75674	60106000	0.89545	-0.159315	-0.113272	0.24579
F1RFB2	TSC2	Uncharacterized protein	Tuberin	TSC2	981	yes	yes				S	F1RFB2	981	FKESLAADAFRCRSISVSEHAVRSRIQTSLT														_SIS(ph)VSEHAVR_	S(0.006)IS(0.992)VS(0.002)EHAVR	0.99249	0.008485	58.04	46.327	58.04	2	582.774	1.3557	334690000	0.66353	-0.591766	-0.591766
F1RFB2	TSC2	Uncharacterized protein	Tuberin	TSC2	1132	yes	yes				S	F1RFB2	1132	GQQVCRGARDRVRSMSGGHGLRVGTLDAPAS														_SMS(ph)GGHGLR_	S(0.008)MS(0.992)GGHGLR	0.992421	0.0169955	54.259	51.58	54.259	2	491.202	0.021545	367140000	1.0823	0.1141	0.1141
F1RFB2	TSC2	Uncharacterized protein	Tuberin	TSC2	1255	yes	yes				S	F1RFB2	1255	ERFKERRDTALYKSLSVPAAGSAKPPPPPRS	_SLS(ph)VPAAGSAKPPPPPR_	S(0.008)LS(0.991)VPAAGSAKPPPPPR	0.991366	0.00116949	87.319	82.264	87.319	2	854.943	-0.77285	127890000			_SLS(ph)VPAAGSAKPPPPPR_	S(0.021)LS(0.978)VPAAGS(0.001)AKPPPPPR	0.978344	0.00245791	77.51	73.447	77.51	2	854.943	-0.8099	59424000
F1RFB2	TSC2	Uncharacterized protein	Tuberin	TSC2	1391	yes	yes		yes		S	F1RFB2	1391	VDLTFQPSQPLSKSSSSPELQTLQDVLGDLG	_SSS(ph)SPELQTLQDVLGDLGDK_	S(0.032)S(0.032)S(0.897)S(0.039)PELQTLQDVLGDLGDK	0.89665	5.38232e-12	123.32	122.92	119.76	2	1085	0.14798	182210000	0.51072	-0.969396	_SSS(ph)SPELQTLQDVLGDLGDK_	S(0.011)S(0.011)S(0.965)S(0.014)PELQTLQDVLGDLGDK	0.9648	9.79351e-29	151.85	151.41	151.85	2	1085	-0.90734	405080000	0.4747	-1.07491	-1.02215	0.0328299	down
F1RFB2	TSC2	Uncharacterized protein	Tuberin	TSC2	1392	yes	yes				S	F1RFB2	1392	DLTFQPSQPLSKSSSSPELQTLQDVLGDLGD	_S(ph)SSS(ph)PELQTLQDVLGDLGDK_	S(0.409)S(0.409)S(0.409)S(0.772)PELQT(0.001)LQDVLGDLGDK	0.771957	1.43123e-05	80.722	80.722	80.722	3	750.326	-2.8778	50013000	0.47913	-1.06151														-1.06151
F1RFB2	TSC2	Uncharacterized protein	Tuberin	TSC2	1424	yes	yes				S	F1RFB2	1424	ADAGRLSPEAKARSQSGILDGEGAAWPAPGE	_SQS(ph)GILDGEGAAWPAPGEEGR_	S(0.036)QS(0.964)GILDGEGAAWPAPGEEGR	0.96394	2.91853e-13	129.72	127.94	129.72	2	1082.47	4.7503	9369900	0.8356	-0.259116														-0.259116
F1RFB2	TSC2	Uncharacterized protein	Tuberin	TSC2	1460	yes	yes				S	F1RFB2	1460	GPSQTEGPLPSSCPRSPSGLRPRGYTISDSA	_S(ph)PSGLRPR_	S(0.961)PS(0.039)GLRPR	0.96105	0.0528792	52.49	52.49	52.49	2	475.234	1.0287	781250000	0.58744	-0.767487														-0.767487
F1RFB2	TSC2	Uncharacterized protein	Tuberin	TSC2	1806	yes	yes				S	F1RFB2	1806	EPTPTYETGQRKRLISSVDDFTEFV______	_LIS(ph)SVDDFTEFV_	LIS(0.854)S(0.146)VDDFTEFV	0.854012	2.64012e-08	122.39	115.26	122.39	2	726.321	0.42848	0			_LIS(ph)SVDDFTEFV_	LIS(0.855)S(0.145)VDDFTEFV	0.85513	3.43108e-08	123.95	120.37	123.95	2	726.321	-0.98794	0
F1RFB3	NTHL1	Uncharacterized protein	Endonuclease III-like protein 1	NTHL1	22	yes	yes				S	F1RFB3	22	SGMKAVGVRMVTRSRSRGPVAGPRGVGEDAV	_S(ph)RGPVAGPR_	S(1)RGPVAGPR	1	0.0475818	53.013	36.473	53.013	2	488.74	-1.2393	76176000	0.32119	-1.6385														-1.6385
F1RFB3	NTHL1	Uncharacterized protein	Endonuclease III-like protein 1	NTHL1	53	yes	yes				S	F1RFB3	53	RLRMGEAAAEGRKSCSPVKHPQKTQRLKVAY	_SCS(ph)PVKHPQK_	S(0.014)CS(0.986)PVKHPQK	0.986382	0.0111165	67.879	67.879	67.879	2	624.284	-0.030636	45321000	0.67892	-0.558687	_SCS(ph)PVKHPQK_	S(0.01)CS(0.99)PVKHPQK	0.990453	0.0146165	66.538	66.538	66.538	2	624.284	-1.2527	61770000	0.59942	-0.738361	-0.648524	0.0876305
F1RFC2	ARID5B	Uncharacterized protein	AT-rich interactive domain-containing protein 5B	ARID5B	514	yes	yes				S	F1RFC2	514	DHTAVSRPSVIQHVQSFRSKPSEERKSINDI	_PSVIQHVQS(ph)FR_	PSVIQHVQS(1)FR	0.999999	0.00139349	70.272	33.98	70.272	2	689.337	-0.67074	78820000	1.3022	0.380951														0.380951
F1RFC2	ARID5B	Uncharacterized protein	AT-rich interactive domain-containing protein 5B	ARID5B	759	yes	yes				S	F1RFC2	759	RKMESMAHPLLHRKVSPQNIGAARPIKRSLE	_KVS(ph)PQNIGAAR_	KVS(1)PQNIGAAR	1	2.52026e-05	112.44	75.01	88.163	3	407.543	0.29114	1270500000	0.78066	-0.357234	_KVS(ph)PQNIGAAR_	KVS(1)PQNIGAAR	1	0.00065175	89.46	69.345	89.46	2	610.811	-0.64104	895220000	0.81445	-0.296102	-0.326668	0.0593948
F1RFD6	TBC1D10A	Uncharacterized protein	TBC1 domain family member 10A	TBC1D10A	354	yes	yes				S	F1RFD6	354	AILEAEPGPWPTLQPSPSIRLPPDAPLPGSK	_AILEAEPGPWPTLQPS(ph)PSIR_	AILEAEPGPWPT(0.032)LQPS(0.792)PS(0.177)IR	0.791789	0.000414089	61.039	57.982	61.039	3	747.043	0.096093	33831000	0.21218	-2.23664	_AILEAEPGPWPTLQPS(ph)PSIR_	AILEAEPGPWPT(0.001)LQPS(0.854)PS(0.145)IR	0.853909	7.68841e-08	95.926	93.043	95.926	3	747.043	0.25438	58639000	0.26802	-1.89959	-2.06811	0.0517624
F1RFD6	TBC1D10A	Uncharacterized protein	TBC1 domain family member 10A	TBC1D10A	356	yes	yes				S	F1RFD6	356	LEAEPGPWPTLQPSPSIRLPPDAPLPGSKGK	_AILEAEPGPWPTLQPSPS(ph)IR_	AILEAEPGPWPTLQPS(0.115)PS(0.885)IR	0.884628	1.42156e-25	158.89	155.83	146.75	2	1120.06	-1.5397	261660000	0.12865	-2.95848	_AILEAEPGPWPTLQPSPS(ph)IR_	AILEAEPGPWPTLQPS(0.112)PS(0.888)IR	0.887857	1.54723e-35	178.17	175.12	178.17	2	1120.06	-1.8594	49825000	0.28577	-1.80707	-2.38278	0.150921
F1RFD8	RBBP6	Uncharacterized protein	E3 ubiquitin-protein ligase RBBP6	RBBP6	244	yes	yes				S	F1RFD8	244	AIGKKEKPPFLPEEPSSSSEEDDPIPDELLC														_EKPPFLPEEPS(ph)S(ph)S(ph)SEEDDPIPDELLCLICK_	EKPPFLPEEPS(0.781)S(0.74)S(0.74)S(0.74)EEDDPIPDELLCLICK	0.780762	0.0128997	67.911	67.882	37.045	4	928.386	-0.063361	25977000	0.1473	-2.76317	-2.76317
F1RFD8	RBBP6	Uncharacterized protein	E3 ubiquitin-protein ligase RBBP6	RBBP6	245	yes	yes				S	F1RFD8	245	IGKKEKPPFLPEEPSSSSEEDDPIPDELLCL														_EKPPFLPEEPS(ph)S(ph)S(ph)SEEDDPIPDELLCLICK_	EKPPFLPEEPS(0.75)S(0.75)S(0.75)S(0.75)EEDDPIPDELLCLICK	0.75	0.0128997	67.911	67.882	67.911	3	1237.51	0.078336	25977000	0.1473	-2.76317	-2.76317
F1RFD8	RBBP6	Uncharacterized protein	E3 ubiquitin-protein ligase RBBP6	RBBP6	246	yes	yes				S	F1RFD8	246	GKKEKPPFLPEEPSSSSEEDDPIPDELLCLI														_EKPPFLPEEPS(ph)S(ph)S(ph)SEEDDPIPDELLCLICK_	EKPPFLPEEPS(0.75)S(0.75)S(0.75)S(0.75)EEDDPIPDELLCLICK	0.75	0.0128997	67.911	67.882	67.911	3	1237.51	0.078336	25977000	0.1473	-2.76317	-2.76317
F1RFD8	RBBP6	Uncharacterized protein	E3 ubiquitin-protein ligase RBBP6	RBBP6	247	yes	yes				S	F1RFD8	247	KKEKPPFLPEEPSSSSEEDDPIPDELLCLIC														_EKPPFLPEEPS(ph)S(ph)S(ph)SEEDDPIPDELLCLICK_	EKPPFLPEEPS(0.75)S(0.75)S(0.75)S(0.75)EEDDPIPDELLCLICK	0.75	0.0128997	67.911	67.882	67.911	3	1237.51	0.078336	25977000	0.1473	-2.76317	-2.76317
F1RFD8	RBBP6	Uncharacterized protein	E3 ubiquitin-protein ligase RBBP6	RBBP6	771	yes	yes				S	F1RFD8	771	RSRSPPYRRYHSRSRSPQAFRGQSPNKRNVA	_SRS(ph)PQAFR_	S(0.036)RS(0.964)PQAFR	0.964144	0.00893845	83.081	46.686	83.081	2	514.737	1.7331	392910000	1.2046	0.268554														0.268554
F1RFD8	RBBP6	Uncharacterized protein	E3 ubiquitin-protein ligase RBBP6	RBBP6	983	no	yes				T	F1RFD8	983	NKADSLFVLPGRDDATPVRDEPMDAESITFK	_DDAT(ph)PVRDEPMDAESITFK_	DDAT(1)PVRDEPMDAESITFK	1	1.02344e-14	152.43	152.16	152.43	2	1108.97	-0.3327	486900000	0.50494	-0.985816	_DDAT(ph)PVRDEPMDAESITFK_	DDAT(1)PVRDEPMDAESITFK	1	2.62697e-26	183.91	182.59	183.91	2	1108.97	1.2026	508280000	0.46609	-1.10132	-1.04357	0.035195	down
F1RFD8	RBBP6	Uncharacterized protein	E3 ubiquitin-protein ligase RBBP6	RBBP6	1177	yes	yes				S	F1RFD8	1177	SMKISKLEVTEIVKPSPKRKMEPDVEKMDRT	_LEVTEIVKPS(ph)PK_	LEVTEIVKPS(1)PK	1	1.40759e-25	222.88	222.88	222.88	2	710.378	-0.24634	1442200000	0.58691	-0.768789	_LEVTEIVKPS(ph)PK_	LEVTEIVKPS(1)PK	1	4.24587e-23	194.77	194.77	194.77	2	710.378	-1.0653	2359300000	0.66386	-0.591049	-0.679919	0.0827413
F1RFD8	RBBP6	Uncharacterized protein	E3 ubiquitin-protein ligase RBBP6	RBBP6	1276	yes	yes				S	F1RFD8	1276	SSTLVDYTSTSSTGGSPVRKSEEKTDTKRTV	_VTGTEGSSSTLVDYTSTSSTGGS(ph)PVR_	VTGTEGSSSTLVDYTSTSST(0.001)GGS(0.999)PVR	0.998595	8.77579e-89	249.82	246.41	249.82	2	1307.08	-0.12739	877470000	0.68456	-0.546751	_VTGTEGSSSTLVDYTSTSSTGGS(ph)PVR_	VTGTEGSSSTLVDYTSTSST(0.001)GGS(0.999)PVR	0.998785	3.43672e-78	212.94	209.44	172.94	3	871.724	0.16121	724480000	0.75969	-0.396517	-0.471634	0.10055
F1RFF0	MTMR3	Uncharacterized protein	Myotubularin-related protein 3	MTMR3	613	yes	yes				S	F1RFF0	613	TSSEDPPLSRLPKTRSFDNLTTACDNTVPLT	_S(ph)FDNLTTACDNTVPLTSR_	S(1)FDNLTTACDNTVPLTSR	1	1.28235e-44	207.43	199.45	207.43	2	1046.46	-0.55233	169950000	0.55312	-0.854336	_S(ph)FDNLTTACDNTVPLTSR_	S(1)FDNLTTACDNTVPLTSR	1	2.12134e-37	178.22	173.52	178.22	2	1046.46	-1.0583	463610000	0.63192	-0.662186	-0.758261	0.0802348
F1RFF0	MTMR3	Uncharacterized protein	Myotubularin-related protein 3	MTMR3	647	yes	yes				S	F1RFF0	647	SSDPSLNEKWQEHRRSLELSTLAGPGEEPLD	_S(ph)LELSTLAGPGEEPLDPDSLGKPTK_	S(1)LELSTLAGPGEEPLDPDSLGKPTK	0.999991	1.42937e-58	215.5	213.79	140.74	3	877.765	-1.7517	1999000000	0.19787	-2.33738	_S(ph)LELSTLAGPGEEPLDPDSLGKPTK_	S(1)LELSTLAGPGEEPLDPDSLGKPTK	1	7.29276e-53	200.59	200.59	185.21	3	877.765	1.9983	542910000	0.244	-2.03505	-2.18621	0.0439487	down
F1RFF0	MTMR3	Uncharacterized protein	Myotubularin-related protein 3	MTMR3	972	yes	yes				S	F1RFF0	972	NGEAGRSKDSLSRQLSATSCSSAHLPSRNLY	_QLS(ph)ATSCSSAHLPSR_	QLS(1)ATSCSSAHLPSR	0.999842	0.00035977	91.926	91.102	91.926	2	841.372	0.25681	510990000	1.1364	0.184471	_QLS(ph)ATSCSSAHLPSR_	QLS(0.999)ATSCSSAHLPSR	0.999444	3.77315e-05	74.561	73.807	74.561	2	841.372	1.02	454870000	1.142	0.191563	0.188017	0.0120051
F1RFF0	MTMR3	Uncharacterized protein	Myotubularin-related protein 3	MTMR3	975	yes	yes				S	F1RFF0	975	AGRSKDSLSRQLSATSCSSAHLPSRNLYHKW														_QLS(ph)ATS(ph)CSSAHLPSR_	QLS(0.997)AT(0.022)S(0.933)CS(0.028)S(0.02)AHLPSR	0.932629	0.00204258	66.906	64.837	66.906	2	881.355	-0.33191	11518000	0.69762	-0.519487	-0.519487
F1RFG1	GTF3C1	Uncharacterized protein	General transcription factor 3C polypeptide 1	GTF3C1	515	yes	yes				S	F1RFG1	515	QADGRSSASGGLGPHSHHSTPTKGGWSVVSL														_SSASGGLGPHS(ph)HHST(ph)PTK_	S(0.001)S(0.001)AS(0.002)GGLGPHS(0.996)HHS(0.106)T(0.829)PT(0.064)K	0.996264	2.9114e-09	98.015	97.488	97.796	2	952.888	-0.031598	757170000	0.41286	-1.27628	-1.27628
F1RFG1	GTF3C1	Uncharacterized protein	General transcription factor 3C polypeptide 1	GTF3C1	518	yes	yes				S	F1RFG1	518	GRSSASGGLGPHSHHSTPTKGGWSVVSLHPL	_SSASGGLGPHSHHS(ph)T(ph)PTK_	SSASGGLGPHS(0.007)HHS(0.975)T(0.945)PT(0.072)K	0.975045	8.61968e-05	87.676	87.23	85.913	2	952.888	0.067942	675450000	0.46368	-1.1088	_SSASGGLGPHSHHS(ph)T(ph)PTK_	SSASGGLGPHSHHS(0.969)T(0.674)PT(0.358)K	0.968611	1.08958e-09	114.19	114.07	114.19	2	952.888	-0.6984	599690000	0.43141	-1.21287	-1.16083	0.0285177	down
F1RFG1	GTF3C1	Uncharacterized protein	General transcription factor 3C polypeptide 1	GTF3C1	519	no	yes				T	F1RFG1	519	RSSASGGLGPHSHHSTPTKGGWSVVSLHPLR	_SSASGGLGPHSHHS(ph)T(ph)PTK_	SSASGGLGPHS(0.007)HHS(0.975)T(0.945)PT(0.072)K	0.945072	2.84025e-44	216.05	213.66	85.913	2	952.888	0.067942	1195500000	0.35477	-1.49504	_SSASGGLGPHS(ph)HHST(ph)PTK_	SSASGGLGPHS(0.574)HHS(0.481)T(0.893)PT(0.052)K	0.89264	7.04226e-47	208.28	206.14	98.015	3	635.594	-0.79994	1066500000	0.35867	-1.47927	-1.48716	0.00337602	down
F1RFG1	GTF3C1	Uncharacterized protein	General transcription factor 3C polypeptide 1	GTF3C1	1485	yes	yes				S	F1RFG1	1485	FMEYQRRSLVNRRRVSHMLGPKKNRALPFVP	_RVS(ph)HMLGPK_	RVS(1)HMLGPK	1	0.0145689	56.205	56.205	56.205	3	368.851	1.3486	77740000	0.85339	-0.228723	_RVS(ph)HMLGPK_	RVS(1)HMLGPK	1	0.0443908	49.483	39.174	49.483	2	552.773	0.12272	331890000	37.595	5.23247	2.50187	0.52781
F1RFG1	GTF3C1	Uncharacterized protein	General transcription factor 3C polypeptide 1	GTF3C1	1904	yes	yes				S	F1RFG1	1904	PPSKRPACHDMPWAPSPGPRGEEEPETPVSM	_RPACHDMPWAPS(ph)PGPR_	RPACHDMPWAPS(1)PGPR	1	1.40331e-05	96.55	92.329	96.55	2	956.411	-2.4443	364490000	0.43417	-1.20367	_RPACHDMPWAPS(ph)PGPR_	RPACHDMPWAPS(1)PGPR	1	7.98393e-06	105.91	100.44	105.91	2	956.411	-2.8114	138640000	0.26583	-1.91142	-1.55755	0.142227
F1RFG5	XPO6	Uncharacterized protein	Exportin-6	XPO6	204	no	yes				T	F1RFG5	204	GILETVWDKHSVTAATPPPSPTSGESGDLLS	_HSVTAAT(ph)PPPSPTSGESGDLLSNLLQSPSSAK_	HSVT(0.003)AAT(0.996)PPPSPTSGESGDLLSNLLQSPSSAK	0.996081	5.5394e-88	210.33	209.85	210.33	3	1071.85	1.2956	643920000	0.14199	-2.81614	_HSVTAAT(ph)PPPS(ph)PTSGESGDLLSNLLQSPSSAK_	HS(0.002)VT(0.008)AAT(0.99)PPPS(0.94)PT(0.048)S(0.011)GES(0.001)GDLLSNLLQSPSSAK	0.989895	1.6442e-25	138.33	138.03	138.33	4	824.13	-1.129	464790000	0.40236	-1.31344	-2.06479	0.222175
F1RFG5	XPO6	Uncharacterized protein	Exportin-6	XPO6	208	yes	yes				S	F1RFG5	208	TVWDKHSVTAATPPPSPTSGESGDLLSNLLQ	_HSVTAAT(ph)PPPS(ph)PTSGESGDLLSNLLQSPSSAK_	HS(0.005)VT(0.018)AAT(0.977)PPPS(0.893)PT(0.08)S(0.026)GES(0.001)GDLLSNLLQSPSSAK	0.893263	5.96936e-36	159.84	159.5	91.917	3	1098.5	0.57777	558080000	0.26916	-1.89346	_HSVTAAT(ph)PPPS(ph)PTSGESGDLLSNLLQSPSSAK_	HS(0.004)VT(0.014)AAT(0.981)PPPS(0.98)PT(0.019)S(0.001)GESGDLLSNLLQSPSSAK	0.979646	1.6442e-25	138.33	138.03	116.18	4	824.13	-1.0123	464790000	0.40236	-1.31344	-1.60345	0.113912
F1RFG6	NF2	Uncharacterized protein	Merlin	NF2	13	yes	yes				S	F1RFG6	13	___MAGAIASRMSFSSLKRKQPKTFTVRIVT	_MSFSS(ph)LKR_	MSFS(0.163)S(0.837)LKR	0.837216	0.00211703	103.26	94.692	103.26	2	518.238	1.2356	818030000	1.8387	0.878686	_MSFSS(ph)LKR_	MSFS(0.016)S(0.984)LKR	0.983833	0.00131659	110.38	110.38	110.38	2	518.238	1.0784	1458100000	1.5047	0.589476	0.734081	0.123821
F1RFG6	NF2	Uncharacterized protein	Merlin	NF2	59	no	yes				T	F1RFG6	59	KDLFDLVCRTLGLRETWFFGLQYTIKDTVAW	_ET(ph)WFFGLQYTIK_	ET(0.799)WFFGLQY(0.191)T(0.01)IK	0.799285	0.0496192	22.991	16.305	22.991	3	538.253	4.5013	161320000	0.91672	-0.125447														-0.125447
F1RFH0	GAS2L1	Uncharacterized protein	GAS2-like protein 1	GAS2L1	292	yes	yes				S	F1RFH0	292	SSTAHRPPQPRARTFSPQRVSPTPSPRAGSP	_TFS(ph)PQRVS(ph)PTPSPR_	T(0.002)FS(0.998)PQRVS(0.987)PT(0.012)PS(0.001)PR	0.997912	0.000356465	94.45	94.45	94.45	3	572.922	0.33007	116720000	0.18351	-2.44607	_TFS(ph)PQRVSPT(ph)PSPR_	T(0.001)FS(0.999)PQRVS(0.385)PT(0.587)PS(0.028)PR	0.999205	0.000281919	93.776	93.776	88.574	3	572.922	0.40828	256200000	0.26542	-1.91365	-2.17986	0.0773623
F1RFH0	GAS2L1	Uncharacterized protein	GAS2-like protein 1	GAS2L1	297	yes	yes				S	F1RFH0	297	RPPQPRARTFSPQRVSPTPSPRAGSPAPGGE	_TFS(ph)PQRVS(ph)PTPSPR_	T(0.002)FS(0.998)PQRVS(0.987)PT(0.012)PS(0.001)PR	0.987191	0.000356465	94.45	94.45	94.45	3	572.922	0.33007	116720000	0.18351	-2.44607	_TFS(ph)PQRVS(ph)PTPSPR_	T(0.008)FS(0.992)PQRVS(0.878)PT(0.095)PS(0.027)PR	0.877625	0.000281919	93.776	93.776	93.776	2	858.879	-0.24649	115240000	0.23184	-2.1088	-2.27743	0.0470534	down
F1RFH0	GAS2L1	Uncharacterized protein	GAS2-like protein 1	GAS2L1	316	yes	yes				S	F1RFH0	316	SPRAGSPAPGGERRGSRPEMTPISLRSSKEG	_RGS(ph)RPEMTPISLR_	RGS(1)RPEMTPISLR	1	4.23841e-05	136.63	136.63	136.63	3	527.264	-0.029227	407320000	0.30631	-1.70694	_RGS(ph)RPEMTPISLR_	RGS(1)RPEMTPISLR	1	3.02561e-06	136.26	136.26	136.26	3	527.264	0.92122	151480000	0.3286	-1.6056	-1.65627	0.01947	down
F1RFH0	GAS2L1	Uncharacterized protein	GAS2-like protein 1	GAS2L1	438	yes	yes				S	F1RFH0	438	GQLLAPSPARRARSQSREEQAVLLVRRDRDG	_SQS(ph)REEQAVLLVR_	S(0.001)QS(0.999)REEQAVLLVR	0.998794	0.000872537	87.429	83.277	87.429	3	532.27	-0.18878	18954000	0.75092	-0.413269	_SQS(ph)REEQAVLLVR_	S(0.051)QS(0.949)REEQAVLLVR	0.94943	0.0203536	62.813	57.098	62.813	3	532.27	1.9208	15475000	1.2848	0.361544	-0.0258625	0.957563
F1RFH0	GAS2L1	Uncharacterized protein	GAS2-like protein 1	GAS2L1	479	yes	yes				S	F1RFH0	479	SGGSGRSSPRTPRAHSPAAPRPPRVPSPSPE	_AHS(ph)PAAPRPPR_	AHS(1)PAAPRPPR	1	0.0114489	66.393	66.393	66.393	3	412.871	0.56092	604320000	0.15193	-2.71852	_AHS(ph)PAAPRPPR_	AHS(1)PAAPRPPR	1	0.000280086	106.26	106.26	75.088	3	412.871	1.0309	630920000	0.15943	-2.649	-2.68376	0.00824458	down
F1RFH0	GAS2L1	Uncharacterized protein	GAS2-like protein 1	GAS2L1	657	yes	yes				S	F1RFH0	657	RKPSRIPTPRGPRRPSGPTEPGAWPALHSVS	_RPS(ph)GPTEPGAWPALHSVSPR_	RPS(0.978)GPT(0.022)EPGAWPALHSVSPR	0.978174	1.02307e-28	168.03	168.03	102.69	4	545.517	0.16854	188690000	0.16102	-2.63469														-2.63469
F1RFH6	NFATC2IP	Uncharacterized protein	NFATC2-interacting protein	NFATC2IP	52	yes	yes				S	F1RFH6	52	SPARRTLDPELVDLVSDSDEDVLEVATARGA	_TLDPELVDLVS(ph)DS(ph)DEDVLEVATAR_	TLDPELVDLVS(1)DS(1)DEDVLEVATAR	1	2.02675e-69	215.47	214.71	215.47	2	1381.11	0.56898	392810000	0.48867	-1.03307	_TLDPELVDLVS(ph)DS(ph)DEDVLEVATAR_	TLDPELVDLVS(1)DS(1)DEDVLEVATAR	1	2.74301e-76	226.65	225.89	193.05	2	1381.11	-1.3704	1281000000	0.40027	-1.32095	-1.17701	0.0774712
F1RFH6	NFATC2IP	Uncharacterized protein	NFATC2-interacting protein	NFATC2IP	54	yes	yes				S	F1RFH6	54	ARRTLDPELVDLVSDSDEDVLEVATARGAAD	_TLDPELVDLVS(ph)DS(ph)DEDVLEVATAR_	TLDPELVDLVS(1)DS(1)DEDVLEVATAR	0.999999	2.02675e-69	215.47	214.71	215.47	2	1381.11	0.56898	367330000	0.46773	-1.09625	_TLDPELVDLVS(ph)DS(ph)DEDVLEVATAR_	TLDPELVDLVS(1)DS(1)DEDVLEVATAR	0.999999	2.74301e-76	226.65	225.89	226.65	2	1381.11	-0.34637	1268000000	0.34755	-1.52471	-1.31048	0.103158
F1RFH6	NFATC2IP	Uncharacterized protein	NFATC2-interacting protein	NFATC2IP	200	yes	yes				S	F1RFH6	200	MDGEEKKKVLLVQDASPVTPPPPRTKSRKHS	_VLLVQDAS(ph)PVT(ph)PPPPR_	VLLVQDAS(1)PVT(1)PPPPR	1	5.43472e-05	98.684	96.21	84.324	3	615.969	-1.3531	53213000	0.12657	-2.98199	_VLLVQDAS(ph)PVT(ph)PPPPR_	VLLVQDAS(1)PVT(1)PPPPR	1	1.42487e-05	99.273	89.132	57.227	3	615.969	-3.0099	119800000	0.02108	-5.56798	-4.27499	0.18698
F1RFH6	NFATC2IP	Uncharacterized protein	NFATC2-interacting protein	NFATC2IP	203	no	yes				T	F1RFH6	203	EEKKKVLLVQDASPVTPPPPRTKSRKHSRAL	_VLLVQDAS(ph)PVT(ph)PPPPR_	VLLVQDAS(1)PVT(1)PPPPR	1	5.43472e-05	98.684	96.21	84.324	3	615.969	-1.3531	53213000	0.12657	-2.98199	_VLLVQDAS(ph)PVT(ph)PPPPR_	VLLVQDAS(1)PVT(1)PPPPR	1	2.32382e-05	87.676	78.394	57.227	3	615.969	-3.0099	134430000	0.077644	-3.68698	-3.33449	0.0670492
F1RFH6	NFATC2IP	Uncharacterized protein	NFATC2-interacting protein	NFATC2IP	371	yes	yes				S	F1RFH6	371	GKEKHQMLEVSLPRDSPLKTLMSRYEEAMGL	_HQMLEVSLPRDS(ph)PLK_	HQMLEVS(0.038)LPRDS(0.962)PLK	0.962319	0.000560587	84.166	81.691	84.166	3	610.638	0.36903	24547000	0.47066	-1.08724														-1.08724
F1RFJ7	PITPNM2	Uncharacterized protein	Membrane-associated phosphatidylinositol transfer protein 2	PITPNM2	324	yes	yes				S	F1RFJ7	324	KSSRSSKRGASPSRHSISEWRMQSIARDSDE														_HS(ph)ISEWR_	HS(0.995)IS(0.005)EWR	0.995229	0.0137217	73.233	34.93	73.233	2	497.711	0.38444	244030000	1.5682	0.64911	0.64911
F1RFJ7	PITPNM2	Uncharacterized protein	Membrane-associated phosphatidylinositol transfer protein 2	PITPNM2	848	yes	yes				S	F1RFJ7	848	SSIAQKAPGPLSHTPSIRRLSLLALPHPVPT	_APGPLSHTPS(ph)IR_	APGPLS(0.001)HT(0.02)PS(0.979)IR	0.979228	0.000266957	78.508	58.741	78.508	3	438.218	2.2319	103450000	0.31632	-1.66054														-1.66054
F1RFJ7	PITPNM2	Uncharacterized protein	Membrane-associated phosphatidylinositol transfer protein 2	PITPNM2	853	yes	yes				S	F1RFJ7	853	KAPGPLSHTPSIRRLSLLALPHPVPTTPGSC	_RLS(ph)LLALPHPVPTTPGSCPQR_	RLS(1)LLALPHPVPTTPGSCPQR	1	3.8916e-12	125.53	124.26	125.53	3	793.079	-0.40807	138510000	0.31285	-1.67646	_RLS(ph)LLALPHPVPTTPGSCPQR_	RLS(1)LLALPHPVPTTPGSCPQR	1	8.35038e-05	77.504	76.234	75.103	3	793.079	1.0553	85120000	0.19152	-2.38443	-2.03045	0.109884
F1RFJ7	PITPNM2	Uncharacterized protein	Membrane-associated phosphatidylinositol transfer protein 2	PITPNM2	1249	yes	yes				S	F1RFJ7	1249	RPARNAATRMALRKGSFGLPGQGDFLRSRNH	_KGS(ph)FGLPGQGDFLR_	KGS(1)FGLPGQGDFLR	1	2.58203e-06	115.57	86.215	115.57	2	779.874	-0.55438	118260000	0.83974	-0.251985	_KGS(ph)FGLPGQGDFLR_	KGS(1)FGLPGQGDFLR	1	2.5059e-06	105.5	105.5	94.45	2	779.874	-1.7783	115190000	0.61988	-0.689939	-0.470962	0.277071
F1RFK9	SBNO1	Uncharacterized protein	Protein strawberry notch homolog 1	SBNO1	795	yes	yes				S	F1RFK9	795	IRKDHKKNKDKKKRKSIDPDSIQSALLASGL	_S(ph)IDPDSIQSALLASGLGSK_	S(1)IDPDSIQSALLASGLGSK	0.99988	3.92576e-36	180.56	177.07	180.56	3	646.986	-0.52641	908280000	0.46155	-1.11544	_S(ph)IDPDSIQSALLASGLGSK_	S(0.996)IDPDS(0.004)IQSALLASGLGSK	0.995802	6.36322e-22	150.22	150.22	115.75	2	969.975	1.6625	367420000	0.49534	-1.01351	-1.06448	0.0304575	down
F1RFL2	LMTK2	Uncharacterized protein	Serine/threonine-protein kinase LMTK2	LMTK2	738	yes	yes				S	F1RFL2	738	GPDTGSSPPDRSRPPSLHTSSHPESRGPSEP	_SRPPS(ph)LHTSSHPESR_	S(0.08)RPPS(0.881)LHT(0.033)S(0.006)SHPESR	0.881007	0.0238257	61.276	56.795	61.276	4	439.455	1.7187	33347000	0.92384	-0.114285														-0.114285
F1RFL5	DDX55	Uncharacterized protein	ATP-dependent RNA helicase DDX55	DDX55	544	yes	yes				S	F1RFL5	544	EKKKKMNEKRKREEGSDINDEDMEELLNDTR	_EEGS(ph)DINDEDMEELLNDTR_	EEGS(1)DINDEDMEELLNDTR	1	1.93893e-45	196.11	191.47	196.11	3	768.633	0.30971	120670000	0.89098	-0.166535	_EEGS(ph)DINDEDMEELLNDTR_	EEGS(1)DINDEDMEELLNDTR	1	8.5374e-73	222.62	217.99	222.62	3	768.633	-0.025987	107030000	1.0668	0.0932897	-0.0366227	0.825075
F1RFL9	ATP6V0A2	Uncharacterized protein	V-type proton ATPase 116 kDa subunit a isoform 2	ATP6V0A2	695	yes	yes				S	F1RFL9	695	CFGVSRSGYTLIRKDSEEEVSLLGSQDIEEG	_KDS(ph)EEEVSLLGSQDIEEGSNQMEDGRR_	KDS(1)EEEVSLLGSQDIEEGSNQMEDGRR	1	8.32641e-20	160.27	158.72	158.64	3	1039.78	2.5018	113650000	1.2476	0.319155	_KDS(ph)EEEVSLLGSQDIEEGSNQMEDGRR_	KDS(1)EEEVSLLGSQDIEEGSNQMEDGRR	0.999999	1.7011e-10	120.34	120.34	89.02	3	1039.78	-0.9656	160120000	1.0684	0.0954519	0.207304	0.314992
F1RFM4	USP42	Uncharacterized protein	Ubiquitin carboxyl-terminal hydrolase 42	USP42	75	yes	yes				S	F1RFM4	75	AVVYSSSTVPEKSKPSPQKDQALGDGIAPPQ	_SKPS(ph)PQKDQALGDGIAPPQK_	S(0.045)KPS(0.955)PQKDQALGDGIAPPQK	0.955496	0.000305569	102.72	96.602	73.294	3	714.691	0.30066	235110000	0.30952	-1.6919	_SKPS(ph)PQKDQALGDGIAPPQK_	S(0.055)KPS(0.945)PQKDQALGDGIAPPQK	0.944923	8.88076e-05	105.62	98.775	105.62	2	1071.53	0.1886	199610000	0.1887	-2.40583	-2.04886	0.109815
F1RFM9	PMS2	Uncharacterized protein	Mismatch repair endonuclease PMS2	PMS2	563	yes	yes				S	F1RFM9	563	QEAGGLRRPQPPNASSPNPKRFKKEGVPLNP	_RPQPPNASS(ph)PNPK_	RPQPPNAS(0.042)S(0.958)PNPK	0.958148	0.00147987	74.783	67.418	74.783	2	735.348	0.32515	401200000	0.17614	-2.50521	_RPQPPNASS(ph)PNPK_	RPQPPNAS(0.036)S(0.964)PNPK	0.964425	3.59364e-05	106.3	96.5	106.3	2	735.348	1.1413	34447000	0.18325	-2.44811	-2.47666	0.00733718	down
F1RFN3	LOC733643	Uncharacterized protein	Nuclear receptor corepressor 2	NCOR2	503	yes	yes				S	F1RFN3	503	DEVDEPEGGDKNRLLSPRPSLLTPTSDARTN	_LLS(ph)PRPSLLTPTSDAR_	LLS(0.992)PRPS(0.008)LLTPTSDAR	0.991881	3.94357e-15	172.5	172.5	172.5	3	601.984	1.3614	194670000	0.19919	-2.32778	_LLS(ph)PRPSLLTPTSDAR_	LLS(0.938)PRPS(0.062)LLTPTSDAR	0.938281	3.81302e-06	104.38	104.38	104.38	3	601.984	0.36866	165840000	0.22648	-2.14254	-2.23516	0.0263647	down
F1RFN3	LOC733643	Uncharacterized protein	Nuclear receptor corepressor 2	NCOR2	520	yes	yes				S	F1RFN3	520	RPSLLTPTSDARTNASPQKPLDLKQLKQRAA														_TNAS(ph)PQKPLDLK_	TNAS(1)PQKPLDLK	1	1.0844e-12	170.92	170.92	170.92	2	696.35	0.12778	499690000	0.55406	-0.851886	-0.851886
F1RFN3	LOC733643	Uncharacterized protein	Nuclear receptor corepressor 2	NCOR2	582	yes	yes				S	F1RFN3;F1RFN4	582;990	QHLQPEGDTPQQPSNSPRGKSRSPVPPAEKE														_EDTAPPKPAPPAPPAPQHLQPEGDTPQQPSNS(ph)PR_	EDTAPPKPAPPAPPAPQHLQPEGDT(0.007)PQQPS(0.14)NS(0.853)PR	0.853258	0.00599859	64.815	64.392	64.815	4	908.181	0.023352	80007000	0.27052	-1.88619	-1.88619
F1RFN3	LOC733643	Uncharacterized protein	Nuclear receptor corepressor 2	NCOR2	895	yes	yes				S	F1RFN3	895	KRTYDMMEGRVSRAISSAGIEGLMGRAIPPE	_AIS(ph)SAGIEGLMGR_	AIS(0.999)S(0.001)AGIEGLMGR	0.999485	8.64462e-29	190.41	147.09	172.09	2	671.315	-0.024761	35546000	0.55116	-0.859457	_AIS(ph)SAGIEGLMGR_	AIS(0.986)S(0.014)AGIEGLMGR	0.985956	4.46869e-18	163.8	162.09	112.67	2	671.315	-1.133	123910000	0.46869	-1.09329	-0.976375	0.0758724
F1RFN3	LOC733643	Uncharacterized protein	Nuclear receptor corepressor 2	NCOR2	913	yes	yes				S	F1RFN3	913	GIEGLMGRAIPPERHSPHHLKEQHHIRGSIT														_HS(ph)PHHLK_	HS(1)PHHLK	1	0.0198591	63.534	36.745	63.534	2	468.216	-1.8767	24202000	0.58714	-0.768224	-0.768224
F1RFN3	LOC733643	Uncharacterized protein	Nuclear receptor corepressor 2	NCOR2	955	no	yes				T	F1RFN3	955	EDYQRREAKLLKREGTPPPPPPPPRDLAEAY	_REGT(ph)PPPPPPPPR_	REGT(1)PPPPPPPPR	1	0.00146183	71.781	66.569	71.781	3	492.245	0.3403	424850000	0.52397	-0.932444	_REGT(ph)PPPPPPPPR_	REGT(1)PPPPPPPPR	1	0.0014048	86.411	62.156	86.411	2	737.864	1.3715	325630000	0.21243	-2.23494	-1.58369	0.248372
F1RFN3	LOC733643	Uncharacterized protein	Nuclear receptor corepressor 2	NCOR2	1348	yes	yes				S	F1RFN3	1348	YLPTAPQHFSSRLSSSPLSPGGPTHLTKPTA	_LSSS(ph)PLSPGGPTHLTKPTATSSSER_	LS(0.001)S(0.052)S(0.947)PLSPGGPTHLTKPTATSSSER	0.946686	1.26559e-09	120.52	119.52	120.52	3	859.085	0.4199	70304000	3.767	1.91342	_LSSS(ph)PLS(ph)PGGPTHLTKPTATSSSER_	LS(0.031)S(0.133)S(0.837)PLS(0.988)PGGPT(0.009)HLT(0.001)KPTATSSSER	0.837058	6.85495e-14	141.38	140.02	68.763	3	885.74	-0.99942	480630000	7.707	2.94617	2.42979	0.13331
F1RFN3	LOC733643	Uncharacterized protein	Nuclear receptor corepressor 2	NCOR2	1351	yes	yes				S	F1RFN3	1351	TAPQHFSSRLSSSPLSPGGPTHLTKPTATSS	_LSSSPLS(ph)PGGPTHLTKPTATSSSER_	LSSSPLS(1)PGGPTHLTKPTATSSSER	0.99966	2.46125e-19	159.01	155.11	159.01	3	859.085	1.1197	149970000	0.64791	-0.626135	_LSSS(ph)PLS(ph)PGGPTHLTKPTATSSSER_	LS(0.031)S(0.133)S(0.837)PLS(0.988)PGGPT(0.009)HLT(0.001)KPTATSSSER	0.987696	0.0026235	80.36	77.854	68.763	3	885.74	-0.99942	124590000	1.4544	0.540424	-0.0428553	0.95331
F1RFN3	LOC733643	Uncharacterized protein	Nuclear receptor corepressor 2	NCOR2	1432	yes	yes				S	F1RFN3	1432	GSSSRPASHSHSHQHSPISPRTQDAIQQRPS	_PASHSHSHQHS(ph)PIS(ph)PR_	PASHSHS(0.001)HQHS(0.999)PIS(1)PR	0.9991	3.15077e-06	103.71	103.26	103.71	3	641.267	0.81282	68307000	0.27071	-1.88518														-1.88518
F1RFN3	LOC733643	Uncharacterized protein	Nuclear receptor corepressor 2	NCOR2	1435	yes	yes				S	F1RFN3	1435	SRPASHSHSHQHSPISPRTQDAIQQRPSVLH	_PASHSHSHQHS(ph)PIS(ph)PR_	PASHSHS(0.001)HQHS(0.999)PIS(1)PR	0.999984	3.15077e-06	103.71	103.26	103.71	3	641.267	0.81282	773130000	0.47199	-1.08317	_PASHSHSHQHSPIS(ph)PR_	PASHSHSHQHS(0.003)PIS(0.997)PR	0.997354	6.10105e-06	78.917	76.579	50.117	5	369.17	-1.7034	266230000	0.19471	-2.3606	-1.72189	0.226131
F1RFN3	LOC733643	Uncharacterized protein	Nuclear receptor corepressor 2	NCOR2	1579	yes	yes				S	F1RFN3	1579	AIARTPAKSLAPHHASPDQPAPPASAADLHR	_SLAPHHAS(ph)PDQPAPPASAADLHR_	S(0.002)LAPHHAS(0.998)PDQPAPPASAADLHR	0.998074	7.15409e-07	86.701	83.9	86.701	3	808.38	0.51829	48042000	0.22677	-2.1407	_SLAPHHAS(ph)PDQPAPPASAADLHR_	SLAPHHAS(1)PDQPAPPASAADLHR	0.999507	1.7096e-08	97.771	94.97	97.771	3	808.38	-0.43832	48233000			-2.1407
F1RFN3	LOC733643	Uncharacterized protein	Nuclear receptor corepressor 2	NCOR2	1628	yes	yes				S	F1RFN3	1628	GYHGGSYSPDGVEPVSPVSSPSLTHDKGLPK	_SLGYHGGSYSPDGVEPVS(ph)PVSSPSLTHDK_	SLGYHGGSYSPDGVEPVS(0.997)PVS(0.002)S(0.001)PSLTHDK	0.997035	1.96371e-18	124.2	123.21	124.2	3	1012.79	0.51309	560050000	0.15633	-2.67733	_SLGYHGGSYSPDGVEPVS(ph)PVSSPSLTHDK_	SLGYHGGSYSPDGVEPVS(0.997)PVS(0.003)S(0.001)PSLTHDK	0.996793	3.6255e-26	137.71	137.02	137.71	3	1012.79	-0.64789	650240000	0.15552	-2.68483	-2.68108	0.000889784	down
F1RFN3	LOC733643	Uncharacterized protein	Nuclear receptor corepressor 2	NCOR2	1797	yes	yes				S	F1RFN3	1797	KTSALVSGEDGIEPVSPPEGMAEPGHPRSAM	_TSALVSGEDGIEPVS(ph)PPEGMAEPGHPR_	TSALVS(0.001)GEDGIEPVS(0.999)PPEGMAEPGHPR	0.998733	3.10429e-14	113.65	112.47	71.408	4	699.819	3.6842	87414000	0.19009	-2.39525	_TSALVSGEDGIEPVS(ph)PPEGMAEPGHPR_	TSALVSGEDGIEPVS(1)PPEGMAEPGHPR	0.999714	2.73299e-14	114.35	107.47	86.771	3	932.756	1.4101	309520000	0.54297	-0.881056	-1.63815	0.275608
F1RFN3	LOC733643	Uncharacterized protein	Nuclear receptor corepressor 2	NCOR2	1832	yes	yes				S	F1RFN3	1832	YRDGEQAEPSRMGSKSPGNTSQPPAFFSKLT	_S(ph)PGNTSQPPAFFSK_	S(1)PGNTSQPPAFFSK	1	3.94601e-28	208.59	183.57	208.59	2	772.843	0.40316	420980000	0.15726	-2.66878	_S(ph)PGNTSQPPAFFSK_	S(1)PGNTSQPPAFFSK	0.999837	3.65414e-18	156.1	151.46	156.1	2	772.843	0.38556	383220000	0.21448	-2.22108	-2.44493	0.0581237
F1RFN3	LOC733643	Uncharacterized protein	Nuclear receptor corepressor 2	NCOR2	1941	yes	yes				S	F1RFN3	1941	GKAKVSGRPSSRKAKSPAPGLASGDRPPSVS	_S(ph)PAPGLASGDRPPSVSSVHSEGDCNR_	S(1)PAPGLASGDRPPSVSSVHSEGDCNR	1	2.53827e-09	119.99	119.99	116.13	3	906.064	-1.3332	1283900000	0.1882	-2.40966	_S(ph)PAPGLASGDRPPSVSSVHSEGDCNR_	S(1)PAPGLASGDRPPSVSSVHSEGDCNR	1	2.02182e-13	134.15	130.05	134.15	3	906.064	0.44036	1244900000	0.20577	-2.2809	-2.34528	0.0174722	down
F1RFN4	unknown	Uncharacterized protein	Nuclear receptor corepressor 2	NCOR2	66	yes	yes				S	F1RFN4	66	SHLSPGUIQPQRRRPSLLSEFQPGNERSQEL	_RPS(ph)LLSEFQPGNER_	RPS(0.995)LLS(0.005)EFQPGNER	0.995049	8.05269e-07	126.07	126.07	126.07	3	570.605	0.76512	211230000	0.56524	-0.823065	_RRPS(ph)LLSEFQPGNER_	RRPS(1)LLSEFQPGNER	0.999995	7.38827e-14	168.05	168.05	168.05	3	622.639	-0.37458	629040000	0.28822	-1.79476	-1.30891	0.226268
F1RFN4	unknown	Uncharacterized protein	Nuclear receptor corepressor 2	NCOR2	148	yes	yes				S	F1RFN4	148	DLSKDRSLTGKLEPVSPPSPPHVDPELELVP	_LEPVS(ph)PPS(ph)PPHVDPELELVPPR_	LEPVS(1)PPS(1)PPHVDPELELVPPR	1	0.00070919	61.241	60.326	25.987	4	641.058	-0.57101	34427000	0.12457	-3.00497	_LEPVS(ph)PPS(ph)PPHVDPELELVPPR_	LEPVS(1)PPS(1)PPHVDPELELVPPR	1	0.00059156	54.008	49.808	30.71	4	641.058	1.0034	97033000	0.10849	-3.20437	-3.10467	0.0204361	down
F1RFN4	unknown	Uncharacterized protein	Nuclear receptor corepressor 2	NCOR2	151	yes	yes				S	F1RFN4	151	KDRSLTGKLEPVSPPSPPHVDPELELVPPRL	_LEPVS(ph)PPS(ph)PPHVDPELELVPPR_	LEPVS(1)PPS(1)PPHVDPELELVPPR	1	0.000231651	65.184	63.023	25.987	4	641.058	-0.57101	112260000	0.11888	-3.07242	_LEPVS(ph)PPS(ph)PPHVDPELELVPPR_	LEPVS(1)PPS(1)PPHVDPELELVPPR	1	8.46681e-07	85.849	84.816	30.71	4	641.058	1.0034	213880000	0.14552	-2.78071	-2.92657	0.031702	down
F1RFQ7	RAN	GTP-binding nuclear protein Ran	GTP-binding nuclear protein Ran	RAN	135	yes	yes		yes		S	F1RFQ7	135	CGNKVDIKDRKVKAKSIVFHRKKNLQYYDIS	_AKS(ph)IVFHR_	AKS(1)IVFHR	1	0.0458197	47.894	39.407	47.894	3	346.515	0.35216	173550000			_AKS(ph)IVFHR_	AKS(1)IVFHR	1	0.00822389	76.282	76.282	76.282	2	519.268	-1.062	56102000	3.0402	1.60417	1.60417
F1RFQ9	SFSWAP	Uncharacterized protein	Splicing factor, suppressor of white-apricot homolog	SFSWAP	744	yes	yes				S	F1RFQ9	744	RPLPTLDIKPPEGPSSKSKDLSREEEREKKK	_PLPTLDIKPPEGPSS(ph)K_	PLPTLDIKPPEGPS(0.137)S(0.863)K	0.863374	0.000957499	85.087	80.469	85.087	3	585.969	1.2286	8901500	0.17886	-2.4831														-2.4831
F1RFQ9	SFSWAP	Uncharacterized protein	Splicing factor, suppressor of white-apricot homolog	SFSWAP	882	yes	yes				S	F1RFQ9	882	GSQPASPSKQAARRHSASISPVESRGSSQER														_RHS(ph)ASISPVESR_	RHS(0.808)AS(0.19)IS(0.001)PVESR	0.808484	0.0483391	38.33	38.33	38.33	3	469.224	2.6307	48785000	1.0213	0.0304067	0.0304067
F1RFQ9	SFSWAP	Uncharacterized protein	Splicing factor, suppressor of white-apricot homolog	SFSWAP	902	yes	yes				S	F1RFQ9	902	PVESRGSSQERSRGVSQEKDGQISSAIVSSV														_GVS(ph)QEKDGQISSAIVSSVQSK_	GVS(0.999)QEKDGQISSAIVSSVQSK	0.99942	0.00665826	69.578	69.578	69.578	3	738.693	1.4428	42531000	1.0465	0.0655723	0.0655723
F1RFR1	ULK1	Uncharacterized protein	Serine/threonine-protein kinase ULK1	ULK1	403	no	yes				T	F1RFR1	403	GSSLAASAGPESRGRTPSPSPPCSSSLSPSG	_GRT(ph)PS(ph)PSPPCSSSLSPSGR_	GRT(0.981)PS(0.833)PS(0.186)PPCSSSLSPSGR	0.980712	0.0188347	69.071	67.386	69.071	3	691.954	-0.13172	94831000	1.3622	0.445939														0.445939
F1RFR1	ULK1	Uncharacterized protein	Serine/threonine-protein kinase ULK1	ULK1	405	yes	yes				S	F1RFR1	405	SLAASAGPESRGRTPSPSPPCSSSLSPSGRA	_GRT(ph)PS(ph)PSPPCSSSLSPSGR_	GRT(0.981)PS(0.833)PS(0.186)PPCSSSLSPSGR	0.832961	0.0188347	69.071	67.386	69.071	3	691.954	-0.13172	94831000	1.3622	0.445939														0.445939
F1RFR1	ULK1	Uncharacterized protein	Serine/threonine-protein kinase ULK1	ULK1	452	yes	yes				S	F1RFR1	452	PTQVQNYQRIEQNLQSPTQYQTARSSAIRRS	_IEQNLQS(ph)PTQYQTAR_	IEQNLQS(0.988)PT(0.012)QYQTAR	0.987927	2.53562e-22	173.87	168.81	173.87	2	928.931	2.3216	11442000	0.42734	-1.22654	_IEQNLQS(ph)PTQYQTAR_	IEQNLQS(0.995)PT(0.005)QYQTAR	0.995248	1.22038e-48	203.56	176.28	114.28	3	619.623	0.50001	199420000	0.58415	-0.775589	-1.00107	0.141037
F1RFR1	ULK1	Uncharacterized protein	Serine/threonine-protein kinase ULK1	ULK1	479	yes	yes				S	F1RFR1	479	IRRSGSTSPLGFARASPSPPSHAEHGAALAR	_AS(ph)PS(ph)PPSHAEHGAALAR_	AS(0.999)PS(0.988)PPS(0.013)HAEHGAALAR	0.999221	0.00202747	58.98	56.677	50.432	2	908.382	0.29002	632620000	0.34929	-1.5175	_AS(ph)PS(ph)PPSHAEHGAALAR_	AS(1)PS(0.999)PPS(0.001)HAEHGAALAR	0.999755	0.000473876	65.207	64.383	65.207	3	605.924	-0.62882	964790000	0.32765	-1.60977	-1.56364	0.0187779	down
F1RFR1	ULK1	Uncharacterized protein	Serine/threonine-protein kinase ULK1	ULK1	481	yes	yes				S	F1RFR1	481	RSGSTSPLGFARASPSPPSHAEHGAALARKL	_AS(ph)PS(ph)PPSHAEHGAALAR_	AS(0.995)PS(0.992)PPS(0.013)HAEHGAALAR	0.991627	0.00202747	58.98	56.677	58.98	3	605.924	0.19005	708780000	0.56289	-0.829075	_AS(ph)PS(ph)PPSHAEHGAALAR_	AS(1)PS(0.999)PPS(0.001)HAEHGAALAR	0.998938	0.000473876	65.207	64.383	65.207	3	605.924	-0.62882	883190000	0.35157	-1.50812	-1.1686	0.180006
F1RFR1	ULK1	Uncharacterized protein	Serine/threonine-protein kinase ULK1	ULK1	497	yes	yes				S	F1RFR1	497	PPSHAEHGAALARKLSLGGGRPYTPSPQVGT	_KLS(ph)LGGGR_	KLS(1)LGGGR	1	0.0271829	57.888	57.888	57.888	2	434.226	0.46132	888850000	1.2333	0.302524														0.302524
F1RFR1	ULK1	Uncharacterized protein	Serine/threonine-protein kinase ULK1	ULK1	535	yes	yes				S	F1RFR1	535	SGAPSPQAAEMRGGRSPRPGSSAPEHSPHTA														_S(ph)PRPGS(ph)SAPEHSPHTAGLGCR_	S(0.998)PRPGS(0.496)S(0.496)APEHS(0.009)PHTAGLGCR	0.998331	0.0276798	61.751	60.437	61.751	3	773.323	-0.38823	35292000	0.3798	-1.39669	-1.39669
F1RFR1	ULK1	Uncharacterized protein	Serine/threonine-protein kinase ULK1	ULK1	541	yes	yes				S	F1RFR1	541	QAAEMRGGRSPRPGSSAPEHSPHTAGLGCRL	_PGSS(ph)APEHSPHTAGLGCR_	PGS(0.007)S(0.993)APEHSPHTAGLGCR	0.992928	1.30583e-20	154.07	153.29	154.07	2	949.404	0.54677	782160000	0.21238	-2.23528	_PGSS(ph)APEHSPHTAGLGCR_	PGS(0.054)S(0.946)APEHSPHTAGLGCR	0.945824	1.27475e-10	114.57	112.18	96.55	3	633.272	0.96979	31638000	0.29212	-1.77537	-2.00532	0.0726857
F1RFR1	ULK1	Uncharacterized protein	Serine/threonine-protein kinase ULK1	ULK1	546	yes	yes				S	F1RFR1	546	RGGRSPRPGSSAPEHSPHTAGLGCRLHSAPN	_PGSS(ph)APEHS(ph)PHTAGLGCR_	PGS(0.202)S(0.798)APEHS(0.923)PHT(0.077)AGLGCR	0.922712	0.0176806	49.266	47.269	49.266	3	659.927	0.67539	51072000	0.2728	-1.87408	_PGSSAPEHS(ph)PHTAGLGCR_	PGS(0.002)S(0.082)APEHS(0.916)PHT(0.001)AGLGCR	0.915602	1.37794e-21	146.97	127.29	146.97	3	633.272	-0.032366	51400000	0.18901	-2.40347	-2.13877	0.0783882
F1RFR1	ULK1	Uncharacterized protein	Serine/threonine-protein kinase ULK1	ULK1	558	yes	yes				S	F1RFR1	558	PEHSPHTAGLGCRLHSAPNLSDLHVVRPKLP	_LHS(ph)APNLSDLHVVRPK_	LHS(1)APNLSDLHVVRPK	1	8.34224e-10	128.59	122.87	120.9	4	466.496	-0.0021253	636750000	0.45377	-1.13997	_LHS(ph)APNLSDLHVVR_	LHS(1)APNLSDLHVVR	1	1.22915e-06	101.53	95.817	101.53	3	546.61	0.53502	443810000	0.36542	-1.45237	-1.29617	0.0763515
F1RFR1	ULK1	Uncharacterized protein	Serine/threonine-protein kinase ULK1	ULK1	590	yes	yes				S	F1RFR1	590	PPTDPLGVAFGHPQASPPQPSHGLQSCRPLR	_LPKPPTDPLGVAFGHPQAS(ph)PPQPSHGLQSCR_	LPKPPT(0.001)DPLGVAFGHPQAS(0.989)PPQPS(0.008)HGLQS(0.002)CR	0.989196	0.036028	50.464	47.706	50.464	4	839.162	1.6615	165460000	2.088	1.06212	_LPKPPTDPLGVAFGHPQAS(ph)PPQPSHGLQSCR_	LPKPPT(0.001)DPLGVAFGHPQAS(0.942)PPQPS(0.052)HGLQS(0.005)CR	0.941933	0.0312589	54.937	51.762	49.737	4	839.162	1.9314	124670000	0.77569	-0.366448	0.347837	0.711502
F1RFR1	ULK1	Uncharacterized protein	Serine/threonine-protein kinase ULK1	ULK1	640	yes	yes				S	F1RFR1	640	SPTKAMPAFDFTKTPSSQNLLTFLARQGVVM	_TPS(ph)SQNLLTFLAR_	T(0.059)PS(0.911)S(0.031)QNLLTFLAR	0.910575	1.03939e-05	96.773	90.497	96.773	2	764.382	-2.8138	41981000	0.68951	-0.536357	_TPS(ph)SQNLLTFLAR_	T(0.004)PS(0.984)S(0.012)QNLLTFLAR	0.984136	3.5371e-12	129.36	123.09	129.36	2	764.382	0.13958	17026000	0.59951	-0.738144	-0.63725	0.0999642
F1RFR1	ULK1	Uncharacterized protein	Serine/threonine-protein kinase ULK1	ULK1	662	no	yes				T	F1RFR1	662	FLARQGVVMTPPRNRTLPDLSEAGPFQGQPV	_NRT(ph)LPDLSEAGPFQGQPVGPGLRPTEDTK_	NRT(1)LPDLSEAGPFQGQPVGPGLRPTEDTK	0.999999	1.68877e-58	224.81	222.25	224.81	3	1053.18	0.25056	156910000	0.22564	-2.14791	_T(ph)LPDLSEAGPFQGQPVGPGLRPTEDTK_	T(1)LPDLSEAGPFQGQPVGPGLRPTEDTK	0.999962	5.69756e-18	146.8	145.58	91.748	3	963.134	3.7735	499140000	0.14264	-2.80955	-2.47873	0.084467
F1RFR7	LOC100518689	Uncharacterized protein	Chromatin complexes subunit BAP18	BAP18	96	yes	yes				S	F1RFR7	96	KRKVYEDSGIPLPADSPKKGPKKVASGVLSP	_KVYEDSGIPLPADS(ph)PK_	KVYEDSGIPLPADS(1)PK	0.999994	0.000544192	77.087	74.775	77.087	3	599.289	0.091492	116490000	0.81061	-0.30292	_KVYEDSGIPLPADS(ph)PK_	KVYEDSGIPLPADS(1)PK	0.999999	0.000252644	81.368	79.065	81.368	3	599.289	-0.25551	94872000	0.81356	-0.297679	-0.3003	0.00555494
F1RFR7	LOC100518689	Uncharacterized protein	Chromatin complexes subunit BAP18	BAP18	110	yes	yes				S	F1RFR7	110	DSPKKGPKKVASGVLSPPPAAPPPSSSSAPE	_VASGVLS(ph)PPPAAPPPSSSSAPEAGGPPLKK_	VAS(0.013)GVLS(0.987)PPPAAPPPSSSSAPEAGGPPLKK	0.986752	1.79824e-06	92.589	92.031	92.589	3	944.151	1.1465	101370000	0.4342	-1.20357	_VASGVLS(ph)PPPAAPPPSSSSAPEAGGPPLKK_	VAS(0.016)GVLS(0.984)PPPAAPPPSSSSAPEAGGPPLKK	0.983908	0.000546363	83.826	83.268	83.826	3	944.151	1.2019	45963000			-1.20357
F1RFR9	BCL6B	Uncharacterized protein	B-cell CLL/lymphoma 6 member B protein	BCL6B	262	yes	yes				S	F1RFR9	262	SGSEEGPIPGPQSRLSPTAATGQFKCGAPVN	_LS(ph)PTAATGQFK_	LS(0.967)PT(0.016)AAT(0.016)GQFK	0.96731	0.0141004	55.899	43.98	55.899	2	600.787	-0.022234	50115000	0.71386	-0.486287	_LS(ph)PTAATGQFK_	LS(0.764)PT(0.118)AAT(0.118)GQFK	0.763852	0.0301436	46.387	43.3	46.387	2	600.787	-0.63914	58035000	0.91026	-0.135649	-0.310968	0.326818
F1RFT3	LOC100516108	Uncharacterized protein	Proline-, glutamic acid- and leucine-rich protein 1	PELP1	102	yes	yes				S	F1RFT3	102	PTCPTPAAVPPPEAPSPFRAPAFHPPGPMPS														_VPTLQSMVPTCPTPAAVPPPEAPS(ph)PFR_	VPTLQSMVPTCPTPAAVPPPEAPS(1)PFR	0.999969	1.10534e-08	78.212	77.065	78.212	3	975.474	2.6665	85714000	1.8076	0.854075	0.854075
F1RFT3	LOC100516108	Uncharacterized protein	Proline-, glutamic acid- and leucine-rich protein 1	PELP1	189	no	yes				T	F1RFT3	189	HRAGSNEEPVLAPSGTPPPTLPSDETFGGRV	_AGSNEEPVLAPSGT(ph)PPPTLPSDETFGGR_	AGSNEEPVLAPS(0.117)GT(0.882)PPPT(0.001)LPSDETFGGR	0.882111	4.60697e-44	169.35	168.14	66.793	3	954.106	4.2202	56989000	0.8751	-0.19248	_AGSNEEPVLAPSGT(ph)PPPTLPSDETFGGR_	AGSNEEPVLAPSGT(1)PPPTLPSDETFGGR	0.99959	5.45909e-57	195.21	194.3	195.21	2	1430.66	-0.16055	30657000	0.25787	-1.95528	-1.07388	0.437532
F1RFT3	LOC100516108	Uncharacterized protein	Proline-, glutamic acid- and leucine-rich protein 1	PELP1	484	yes	yes				S	F1RFT3	484	PEALPAQGEAEREAGSPPTAPPPQELVEEEP	_EAGS(ph)PPTAPPPQELVEEEPSVPPTLLEEGAEGGGDK_	EAGS(0.877)PPT(0.123)APPPQELVEEEPSVPPTLLEEGAEGGGDK	0.876771	6.37471e-05	68.867	68.717	68.867	3	1230.9	1.0857	135130000	0.092605	-3.43277	_EAGS(ph)PPTAPPPQELVEEEPSVPPTLLEEGAEGGGDK_	EAGS(0.908)PPT(0.092)APPPQELVEEEPSVPPTLLEEGAEGGGDK	0.9078	1.52263e-14	106.26	105.05	106.26	3	1230.9	1.6484	33493000	0.15611	-2.67937	-3.05607	0.078078
F1RFU3	CNOT1	Uncharacterized protein	CCR4-NOT transcription complex subunit 1	CNOT1	1061	yes	yes				S	F1RFU3	1061	TTVAKTVTVTRPTGVSFKKDVPPSINTTNID	_TVTVTRPTGVS(ph)FK_	TVTVTRPTGVS(1)FK	0.999979	1.50398e-06	136.34	136.34	136.34	2	736.879	1.685	310010000	1.3613	0.444985	_TVTVTRPTGVS(ph)FK_	TVTVTRPTGVS(1)FK	0.999941	7.22477e-13	159.04	159.04	159.04	2	736.879	0.032433	159340000	1.3023	0.381062	0.413023	0.0491665
F1RFV9	MINK1	Uncharacterized protein	Misshapen-like kinase 1	MINK1	632	yes	yes	yes			S	F1RFV9	632	PTATPSARGAVIRQNSDPTSEGPGPSPSPPA	_QNS(ph)DPTSEGPGPSPSPPAWVRPDNEAPPK_	QNS(1)DPTSEGPGPSPSPPAWVRPDNEAPPK	0.999998	5.88762e-13	129.59	129.41	129.59	3	1031.13	0.97571	190330000	0.29473	-1.76253	_QNS(ph)DPTSEGPGPSPSPPAWVRPDNEAPPK_	QNS(1)DPTSEGPGPSPSPPAWVRPDNEAPPK	0.999985	1.05664e-11	114.76	114.66	114.76	3	1031.13	0.71761	106990000	0.41364	-1.27355	-1.51804	0.101659
F1RFV9	MINK1	Uncharacterized protein	Misshapen-like kinase 1	MINK1	692	yes	yes	yes			S	F1RFV9	692	GARPAQAVRARPRSNSAWQIYLQRRAERGTP	_SNS(ph)AWQIYLQR_	S(0.005)NS(0.995)AWQIYLQR	0.995126	9.32509e-18	187.1	185.63	187.1	2	723.332	-0.083026	500090000	1.0207	0.0295589	_SNS(ph)AWQIYLQR_	S(0.037)NS(0.963)AWQIYLQR	0.962553	8.86178e-16	155.17	153.7	155.17	2	723.332	-1.1762	314210000	0.91079	-0.13481	-0.0526254	0.637413
F1RFV9	MINK1	Uncharacterized protein	Misshapen-like kinase 1	MINK1	724	yes	yes	yes			S	F1RFV9	724	PPGPPAQPPGPPSACSNPDLRRSDPGWERSD	_GTPKPPGPPAQPPGPPSACS(ph)NPDLR_	GTPKPPGPPAQPPGPPS(0.025)ACS(0.975)NPDLR	0.974591	0.0253233	62.447	60.158	44.893	4	643.806	-0.15079	288000000	1.0344	0.0487942														0.0487942
F1RFV9	MINK1	Uncharacterized protein	Misshapen-like kinase 1	MINK1	754	yes	yes	yes			S	F1RFV9	754	DSVLPASHGHLPQAGSLERNRVGASSKLDSS	_SDSVLPASHGHLPQAGS(ph)LER_	SDSVLPASHGHLPQAGS(1)LER	0.999999	1.60913e-63	229.56	220.28	229.56	2	1069.5	-0.4434	1521700000	0.29959	-1.73894	_SDSVLPASHGHLPQAGS(ph)LER_	SDSVLPASHGHLPQAGS(1)LER	1	4.65544e-35	174.49	160.78	172.17	2	1069.5	-0.72227	2206200000	0.36588	-1.45056	-1.59475	0.0574044
F1RFV9	MINK1	Uncharacterized protein	Misshapen-like kinase 1	MINK1	984	yes	yes	yes			S	F1RFV9	984	EGGRLDQLQLDVRKGSVVNVNPTTTRAHSET														_KGS(ph)VVNVNPTTTR_	KGS(1)VVNVNPTTTR	1	1.73131e-09	141	141	106.31	2	726.864	0.62533	586970000	0.44208	-1.17762	-1.17762
F1RFW9	GATAD2B	Uncharacterized protein	Transcriptional repressor p66-beta	GATAD2B	120	no	yes				T	F1RFW9	120	VDMSARRSEPDRGRLTPSPDIIVLSDNEASS	_GRLT(ph)PS(ph)PDIIVLS(ph)DNEASSPR_	GRLT(1)PS(1)PDIIVLS(0.986)DNEAS(0.011)S(0.003)PR	1	0.00101796	88.395	87.326	88.395	3	822.023	-0.87955	72782000	0.58258	-0.779472	_GRLT(ph)PS(ph)PDIIVLS(ph)DNEASSPR_	GRLT(1)PS(1)PDIIVLS(0.995)DNEAS(0.004)S(0.001)PR	1	0.00768656	74.876	73.843	73.87	3	822.023	-0.16335	154750000	0.42715	-1.22719	-1.00333	0.13975
F1RFW9	GATAD2B	Uncharacterized protein	Transcriptional repressor p66-beta	GATAD2B	122	yes	yes				S	F1RFW9	122	MSARRSEPDRGRLTPSPDIIVLSDNEASSPR	_GRLT(ph)PS(ph)PDIIVLS(ph)DNEASSPR_	GRLT(1)PS(1)PDIIVLS(0.986)DNEAS(0.011)S(0.003)PR	1	0.00101796	88.395	87.326	88.395	3	822.023	-0.87955	35021000	0.59849	-0.740601	_GRLT(ph)PS(ph)PDIIVLS(ph)DNEASSPR_	GRLT(1)PS(1)PDIIVLS(0.995)DNEAS(0.004)S(0.001)PR	1	0.0171106	73.87	73.488	73.87	3	822.023	-0.16335	101340000	0.32704	-1.61246	-1.17653	0.225897
F1RFW9	GATAD2B	Uncharacterized protein	Transcriptional repressor p66-beta	GATAD2B	129	yes	yes				S	F1RFW9	129	PDRGRLTPSPDIIVLSDNEASSPRSSSRMEE	_LTPSPDIIVLS(ph)DNEASSPR_	LTPSPDIIVLS(0.999)DNEAS(0.001)SPR	0.998607	3.29029e-08	105.72	101.3	105.72	3	697.672	0.62173	87079000	0.16742	-2.57846	_LTPSPDIIVLS(ph)DNEASSPR_	LTPSPDIIVLS(0.999)DNEAS(0.001)SPR	0.999251	6.51298e-18	137.72	104.82	137.72	3	697.672	-0.32945	110660000	0.13869	-2.85006	-2.71426	0.0318258	down
F1RFW9	GATAD2B	Uncharacterized protein	Transcriptional repressor p66-beta	GATAD2B	486	yes	yes				S	F1RFW9	486	QEQEIEQRLQQQAALSPTTAPAVSSVSKQET	_LQQQAALS(ph)PTTAPAVSSVSK_	LQQQAALS(0.996)PT(0.004)T(0.001)APAVSSVSK	0.995689	1.43462e-45	214.16	213.56	214.16	2	1032.52	0.011013	149830000	0.3878	-1.36662	_LQQQAALS(ph)PTTAPAVSSVSK_	LQQQAALS(0.996)PT(0.002)T(0.001)APAVSSVSK	0.996468	2.61231e-59	205.72	205.02	205.72	2	1032.52	-0.33681	90979000	0.4302	-1.21692	-1.29177	0.0368457	down
F1RFY6	KIF1C	Uncharacterized protein	Kinesin-like protein KIF1C	KIF1C	915	yes	yes				S	F1RFY6	915	EEEAPSDRAPPARPSSPPLSSWERVSRLMEE	_APPARPSS(ph)PPLSSWER_	APPARPS(0.032)S(0.966)PPLS(0.002)SWER	0.965598	1.84267e-08	131.54	115.01	131.54	2	907.933	0.23931	1213800000	0.19786	-2.33745	_APPARPSS(ph)PPLSSWER_	APPARPS(0.14)S(0.858)PPLS(0.002)S(0.001)WER	0.857715	4.58522e-08	126.25	110.41	126.25	2	907.933	-0.1673	1281500000	0.15691	-2.67199	-2.50472	0.042452	down
F1RFY6	KIF1C	Uncharacterized protein	Kinesin-like protein KIF1C	KIF1C	1083	no	yes				T	F1RFY6	1083	YPAQRPPGPRYPPYTTPPRMRRQRSAPDLKE	_YPPYTT(ph)PPR_	YPPY(0.001)T(0.154)T(0.845)PPR	0.845435	0.0414874	78.342	54.312	78.342	2	586.263	0.48868	97617000	0.18342	-2.44678														-2.44678
F1RG01	CRAMP1L	Uncharacterized protein	Protein cramped-like	CRAMP1L	343	yes	yes				S	F1RG01	343	QNPRLRMIVELHRKVSSLIEFLKQKWALHEV	_KVS(ph)S(ph)LIEFLK_	KVS(1)S(1)LIEFLK	1	0.003711	72.29	45.891	72.29	2	662.322	-2.0331	125440000	0.65208	-0.616879														-0.616879
F1RG01	CRAMP1L	Uncharacterized protein	Protein cramped-like	CRAMP1L	344	yes	yes				S	F1RG01	344	NPRLRMIVELHRKVSSLIEFLKQKWALHEVR	_KVS(ph)S(ph)LIEFLK_	KVS(1)S(1)LIEFLK	1	0.003711	72.29	45.891	72.29	2	662.322	-2.0331	125440000	0.65208	-0.616879														-0.616879
F1RG01	CRAMP1L	Uncharacterized protein	Protein cramped-like	CRAMP1L	836	yes	yes				S	F1RG01	836	VPTTLPPNSRHGKLFSPSKEPELTLRQHLNS														_LFS(ph)PSKEPELTLR_	LFS(0.956)PS(0.044)KEPELTLR	0.955512	0.00544924	75.376	68.69	75.376	3	532.939	1.657	101540000	14.635	3.87135	3.87135
F1RG04	CCDC6	Uncharacterized protein	Coiled-coil domain-containing protein 6	CCDC6	56	yes	yes				S	F1RG04	56	GGGGGGGGKSGGIVISPFRLEELTNRLASLQ	_SGGIVIS(ph)PFR_	SGGIVIS(1)PFR	0.999988	0.0120626	71.976	61.605	71.976	2	556.779	-0.28299	43956000	0.72659	-0.460787	_SGGIVIS(ph)PFR_	S(0.001)GGIVIS(0.999)PFR	0.998827	0.0450244	43.761	39.715	43.761	2	556.779	-0.97623	51522000	0.59905	-0.739252	-0.600019	0.145157
F1RG04	CCDC6	Uncharacterized protein	Coiled-coil domain-containing protein 6	CCDC6	244	yes	yes				S	F1RG04	244	EAEKRILQEKLDQPVSAPPSPRDISMEIDSP														_LDQPVS(ph)APPSPR_	LDQPVS(0.868)APPS(0.132)PR	0.86805	0.016789	48.423	40.744	48.423	3	448.55	-0.34746	91518000	0.20548	-2.28293	-2.28293
F1RG04	CCDC6	Uncharacterized protein	Coiled-coil domain-containing protein 6	CCDC6	248	yes	yes		yes		S	F1RG04	248	RILQEKLDQPVSAPPSPRDISMEIDSPENMM	_LDQPVSAPPS(ph)PR_	LDQPVS(0.001)APPS(0.999)PR	0.999438	0.000215755	85.362	75.37	85.362	2	672.321	-0.19807	130980000	0.23388	-2.09616														-2.09616
F1RG04	CCDC6	Uncharacterized protein	Coiled-coil domain-containing protein 6	CCDC6	355	yes	yes				S	F1RG04	355	YFNEMSAQGLRPRTVSSPIPYTPSPSSSRPI	_TVS(ph)S(ph)PIPYTPSPSSSR_	T(0.006)VS(0.996)S(0.998)PIPYTPSPSSSR	0.995527	2.8094e-08	106.58	103.55	106.35	2	911.887	-0.6017	2266800000	0.1405	-2.83136	_TVS(ph)S(ph)PIPYTPSPSSSR_	T(0.013)VS(0.991)S(0.996)PIPYTPSPSSSR	0.991172	5.60764e-06	107.25	106.46	107.25	2	911.887	0.33837	121600000	1.0387	0.054779	-1.38829	0.512315
F1RG04	CCDC6	Uncharacterized protein	Coiled-coil domain-containing protein 6	CCDC6	356	yes	yes				S	F1RG04	356	FNEMSAQGLRPRTVSSPIPYTPSPSSSRPIS	_TVS(ph)S(ph)PIPYTPSPSSSR_	T(0.006)VS(0.996)S(0.998)PIPYTPSPSSSR	0.998453	3.61221e-06	106.35	105.34	106.35	2	911.887	-0.6017	2853700000	0.15116	-2.72585	_TVS(ph)S(ph)PIPYTPSPSSSR_	T(0.013)VS(0.991)S(0.996)PIPYTPSPSSSR	0.995894	3.55708e-08	109.72	106.58	107.25	2	911.887	0.33837	894100000	0.18311	-2.44922	-2.58753	0.0339983	down
F1RG04	CCDC6	Uncharacterized protein	Coiled-coil domain-containing protein 6	CCDC6	371	yes	yes				S	F1RG04	371	SPIPYTPSPSSSRPISPGLSYASHTVGFTPP	_PIS(ph)PGLSYASHTVGFTPPTSLTR_	PIS(1)PGLSYASHTVGFTPPTSLTR	1	4.11881e-129	295.19	294.19	229.6	3	822.74	0.44508	3511400000	0.17156	-2.54321	_PIS(ph)PGLSYASHTVGFTPPTSLTR_	PIS(1)PGLSYASHTVGFTPPTSLTR	1	2.69355e-143	284.06	283.48	199.87	3	822.74	-0.21081	1483100000	0.14498	-2.78607	-2.66464	0.0289911	down
F1RG04	CCDC6	Uncharacterized protein	Coiled-coil domain-containing protein 6	CCDC6	384	no	yes				T	F1RG04	384	PISPGLSYASHTVGFTPPTSLTRAGMSYYTS	_PIS(ph)PGLSYASHTVGFT(ph)PPTSLTR_	PIS(1)PGLSYASHTVGFT(0.998)PPT(0.001)SLTR	0.99786	1.32739e-34	173.45	172.38	148.56	3	849.396	3.4864	65190000	0.31813	-1.65231														-1.65231
F1RG04	CCDC6	Uncharacterized protein	Coiled-coil domain-containing protein 6	CCDC6	423	yes	yes				S	F1RG04	423	GASHGVTRPSPRRSNSPDKFKRPTPPPSPNT	_RSNS(ph)PDKFK_	RS(0.071)NS(0.929)PDKFK	0.929135	0.00824308	94.402	63.674	94.402	2	579.769	0.66126	25847000	0.69961	-0.515377														-0.515377
F1RG08	BICC1	Uncharacterized protein	Protein bicaudal C homolog 1	BICC1	553	yes	yes				S	F1RG08	553	AEGCNDAFVEVGMPRSPSHSGNAGDLKQMMG														_S(ph)PSHSGNAGDLK_	S(0.997)PS(0.003)HSGNAGDLK	0.996944	0.00128752	73.593	44.969	73.593	2	625.264	0.58626	28412000	0.82212	-0.282579	-0.282579
F1RG08	BICC1	Uncharacterized protein	Protein bicaudal C homolog 1	BICC1	599	yes	yes				S	F1RG08	599	QGTKNSHLHSTDRLLSDPELSAAESPLADKK	_LLS(ph)DPELSAAESPLADK_	LLS(1)DPELSAAESPLADK	1	1.33532e-31	182.15	174.83	182.15	2	918.437	1.0617	165300000	0.36086	-1.47049	_LLS(ph)DPELSAAESPLADK_	LLS(1)DPELSAAESPLADK	1	9.91932e-48	193.71	190.79	193.71	2	918.437	-1.3169	129210000	0.30013	-1.73634	-1.60341	0.0526565
F1RG08	BICC1	Uncharacterized protein	Protein bicaudal C homolog 1	BICC1	642	yes	yes				S	F1RG08	642	AAQQNSERARLAPRPSYVNMQAFDYEQKKLL	_LAPRPS(ph)YVNMQAFDYEQK_	LAPRPS(1)YVNMQAFDYEQK	1	3.87476e-13	147.76	145.19	147.76	2	1119.01	2.8957	46625000	0.4479	-1.15875	_LAPRPS(ph)YVNMQAFDYEQK_	LAPRPS(0.999)Y(0.001)VNMQAFDYEQK	0.998735	4.52804e-08	122.34	119.42	122.34	3	746.341	-2.5511	96187000	0.31653	-1.65959	-1.40917	0.111962
F1RG09	LOC100513919	Uncharacterized protein	H(+)/Cl(-) exchange transporter 7	CLCN7	52	yes	yes				S	F1RG09	52	ATPLLNGAAPAAARASPHVVLPRLGQMSNVE	_AS(ph)PHVVLPR_	AS(1)PHVVLPR	1	0.01284	46.955	26.958	46.955	3	352.518	0.42982	75118000	0.26799	-1.89975														-1.89975
F1RG35	STUB1	Uncharacterized protein	E3 ubiquitin-protein ligase CHIP	STUB1	273	yes	yes				S	F1RG35	273	EEHLQRVGHFDPVTRSPLTQEQLIPNLAMKE	_S(ph)PLTQEQLIPNLAMK_	S(0.936)PLT(0.064)QEQLIPNLAMK	0.936329	8.92525e-11	122.16	114.65	122.16	3	588.298	0.79117	10647000	0.41543	-1.26732	_S(ph)PLTQEQLIPNLAMK_	S(0.95)PLT(0.05)QEQLIPNLAMK	0.949869	6.8262e-14	139.04	134.56	139.04	3	588.298	0.39883	11886000	0.34531	-1.53404	-1.40068	0.0604295
F1RG57	C1orf198	Uncharacterized protein	Uncharacterized protein C1orf198	C1orf198	170	yes	yes				S	F1RG57	170	SKAPQGSQALRPSQGSKSTSLDALGPARKEE	_APQGSQALRPSQGS(ph)K_	APQGSQALRPS(0.078)QGS(0.922)K	0.921801	0.0219924	66.152	64.692	66.152	3	531.258	-0.053937	100800000	2.09	1.0635	_APQGSQALRPSQGS(ph)K_	APQGSQALRPS(0.058)QGS(0.942)K	0.942411	9.40093e-06	116.98	113.72	116.98	2	796.383	0.60307	13126000	0.51284	-0.963419	0.0500418	0.968591
F1RG61	TBC1D10B	Uncharacterized protein	TBC1 domain family member 10B	TBC1D10B	22	yes	yes				S	F1RG61	22	PLVAPPRRHGAPAAPSPPPRGSRAGPFVVVA	_RHGAPAAPS(ph)PPPR_	RHGAPAAPS(1)PPPR	1	0.000805511	78.508	68.665	51.317	2	695.841	1.9766	272320000	0.34319	-1.54292	_RHGAPAAPS(ph)PPPR_	RHGAPAAPS(1)PPPR	1	5.78432e-05	103.79	93.799	62.055	2	695.841	0.58305	245560000	0.1959	-2.35181	-1.94737	0.130365
F1RG61	TBC1D10B	Uncharacterized protein	TBC1 domain family member 10B	TBC1D10B	133	yes	yes				S	F1RG61	133	VAGAEMSTALAPGADSPKTEEARTSPDPGPG														_AQVSGPEPLEPEAVAGAEMSTALAPGADS(ph)PK_	AQVSGPEPLEPEAVAGAEMST(0.001)ALAPGADS(0.999)PK	0.998945	1.56503e-06	82.766	82.713	82.766	3	1019.81	-0.91126	22080000	0.42763	-1.22557	-1.22557
F1RG61	TBC1D10B	Uncharacterized protein	TBC1 domain family member 10B	TBC1D10B	662	yes	yes				S	F1RG61	662	HEERRWQQPPLGPSSSLLSLPGLKSRGSRAP	_WQQPPLGPSSS(ph)LLS(ph)LPGLK_	WQQPPLGPS(0.001)S(0.065)S(0.934)LLS(1)LPGLK	0.93435	8.02766e-20	149.41	148.41	137.58	3	722.353	0.17721	89581000	0.096449	-3.37409	_WQQPPLGPSSS(ph)LLS(ph)LPGLK_	WQQPPLGPS(0.003)S(0.041)S(0.956)LLS(1)LPGLK	0.95603	5.06121e-17	135.25	134.5	135.25	3	722.353	0.8175	142630000	0.10495	-3.25223	-3.31316	0.0117067	down
F1RG61	TBC1D10B	Uncharacterized protein	TBC1 domain family member 10B	TBC1D10B	665	yes	yes				S	F1RG61	665	RRWQQPPLGPSSSLLSLPGLKSRGSRAPGGA	_WQQPPLGPSSS(ph)LLS(ph)LPGLK_	WQQPPLGPS(0.001)S(0.065)S(0.934)LLS(1)LPGLK	0.999984	7.45068e-15	137.58	136.79	137.58	3	722.353	0.17721	65140000	0.081798	-3.61179	_WQQPPLGPSSS(ph)LLS(ph)LPGLK_	WQQPPLGPS(0.003)S(0.041)S(0.956)LLS(1)LPGLK	0.999994	5.06121e-17	135.25	134.5	135.25	3	722.353	0.8175	105910000	0.24933	-2.00387	-2.80783	0.177532
F1RG61	TBC1D10B	Uncharacterized protein	TBC1 domain family member 10B	TBC1D10B	682	yes	yes				S	F1RG61	682	PGLKSRGSRAPGGAPSPPLPARRASAGPAPG	_APGGAPS(ph)PPLPAR_	APGGAPS(1)PPLPAR	1	7.72522e-09	122.33	108.93	122.33	2	634.313	1.0108	305040000	0.18945	-2.40011	_APGGAPS(ph)PPLPAR_	APGGAPS(1)PPLPAR	1	1.31629e-12	145.86	132.46	145.86	2	634.313	1.1294	416680000	0.17828	-2.48778	-2.44395	0.0114176	down
F1RG61	TBC1D10B	Uncharacterized protein	TBC1 domain family member 10B	TBC1D10B	691	yes	yes				S	F1RG61	691	APGGAPSPPLPARRASAGPAPGPVVTAEGLR	_RAS(ph)AGPAPGPVVTAEGLR_	RAS(1)AGPAPGPVVTAEGLR	1	3.789e-22	164.56	164.19	152.23	2	893.454	-0.0593	637080000	0.75963	-0.396631	_RAS(ph)AGPAPGPVVTAEGLRPSLPSPTGNSTPLAPSK_	RAS(1)AGPAPGPVVTAEGLRPSLPSPTGNSTPLAPSK	1	1.05027e-14	147.06	146.49	147.06	4	855.194	-3.8765	1026900000	0.34196	-1.5481	-0.972366	0.340329
F1RG73	PRR14	Uncharacterized protein	Proline-rich protein 14	PRR14	125	yes	yes				S	F1RG73	125	LRLCREPLSRVHRPPSTLRRRSKPTPGPEEG	_VHRPPS(ph)TLR_	VHRPPS(0.807)T(0.193)LR	0.807025	0.0287754	57.164	57.164	57.164	3	381.533	-0.28539	56195000	0.95481	-0.0667144	_VHRPPS(ph)TLR_	VHRPPS(0.776)T(0.224)LR	0.77622	0.0168608	65.241	65.241	65.241	3	381.533	-1.4034	56413000	0.71148	-0.491105	-0.27891	0.414044
F1RG73	PRR14	Uncharacterized protein	Proline-rich protein 14	PRR14	304	yes	yes				S	F1RG73	304	SEAEQSRVAEGTAAVSPRPPIHQWRAQDQNP														_VAEGTAAVS(ph)PRPPIHQWR_	VAEGT(0.028)AAVS(0.972)PRPPIHQWR	0.972304	0.0259324	58.093	53.216	58.093	3	684.677	-0.68154	18964000	0.40758	-1.29484	-1.29484
F1RG73	PRR14	Uncharacterized protein	Proline-rich protein 14	PRR14	333	yes	yes				S	F1RG73	333	NPPAPLPRPSLGRSHSCPDLGPPGRDTCSWP	_SHS(ph)CPDLGPPGR_	S(0.001)HS(0.999)CPDLGPPGR	0.999268	3.25086e-13	171.21	148.09	171.21	2	680.279	0.23822	227910000	0.23815	-2.07006	_SHS(ph)CPDLGPPGR_	S(0.001)HS(0.999)CPDLGPPGR	0.999499	9.3464e-23	172.85	147.12	172.85	2	680.279	-0.17816	365470000	0.19234	-2.37827	-2.22416	0.0440392	down
F1RG74	SRCAP	Uncharacterized protein	Helicase SRCAP	SRCAP	1859	yes	yes				S	F1RG74	1859	SKDEPETLTLRSGPPSPPSTATSFSGPRPRR	_SGPPS(ph)PPSTATSFSGPR_	S(0.001)GPPS(0.996)PPS(0.003)TATSFSGPR	0.996152	4.47122e-08	112.27	109.97	112.27	2	855.38	-0.94249	40145000	0.33819	-1.56409	_SGPPS(ph)PPSTATSFSGPR_	SGPPS(1)PPSTATSFSGPR	0.999562	2.23004e-09	123.58	118.9	123.58	2	855.38	-0.49323	69226000	0.53861	-0.892687	-1.22839	0.169833
F1RG74	SRCAP	Uncharacterized protein	Helicase SRCAP	SRCAP	3017	yes	yes				S	F1RG74	3017	SPPKRKRGRPPKNPPSPRPSQLPVLDRDSSV	_NPPS(ph)PRPSQLPVLDR_	NPPS(0.92)PRPS(0.08)QLPVLDR	0.920121	0.0450477	44.788	39.247	44.788	3	584.965	0.97193	149960000	0.1758	-2.50799														-2.50799
F1RG74	SRCAP	Uncharacterized protein	Helicase SRCAP	SRCAP	3126	yes	yes				S	F1RG74	3126	VSLAPKLRSTRLRPGSLVPPLETEKVPRKRA														_LRPGS(ph)LVPPLETEK_	LRPGS(1)LVPPLETEK	0.999927	0.0401127	51.089	42.747	51.089	3	539.287	-0.58966	9047600	0.12938	-2.95031	-2.95031
F1RG77	RNF40	Uncharacterized protein	E3 ubiquitin-protein ligase BRE1B	RNF40	553	yes	yes				S	F1RG77	553	SGLSTPAPGKEEGGPSPVVAPDTRKEVASMP	_AQASGSTHSIPTLGHPEDSGLSTPAPGKEEGGPS(ph)PVVAPDTR_	AQASGSTHSIPTLGHPEDSGLS(0.002)T(0.002)PAPGKEEGGPS(0.974)PVVAPDT(0.022)R	0.973916	0.00695379	65.522	64.563	65.522	4	1043.74	1.1416	53753000	0.39656	-1.33439	_AQASGSTHSIPTLGHPEDSGLSTPAPGKEEGGPS(ph)PVVAPDTR_	AQASGSTHSIPTLGHPEDS(0.006)GLS(0.014)T(0.006)PAPGKEEGGPS(0.957)PVVAPDT(0.017)R	0.956885	0.0175589	57.876	55.965	57.876	4	1043.74	0.62506	60339000			-1.33439
F1RG79	ZNF629	Uncharacterized protein	Zinc finger protein 629	ZNF629	78	yes	yes				S	F1RG79	78	LETPSQDPSAPRDSPSPLSHSSPLDRQTPVD	_DSPS(ph)PLSHSSPLDR_	DS(0.002)PS(0.998)PLSHSSPLDR	0.997702	6.97713e-05	105.5	99.69	105.5	2	787.846	-0.16827	428270000	0.27494	-1.86281	_DSPS(ph)PLSHSSPLDR_	DS(0.001)PS(0.999)PLSHSSPLDR	0.998852	2.84715e-13	142.4	129.53	142.4	2	787.846	-0.48603	480960000	0.25108	-1.99378	-1.9283	0.0216113	down
F1RG84	SETD1A	Uncharacterized protein	Histone-lysine N-methyltransferase SETD1A	SETD1A	540	no	yes				T	F1RG84	540	DAGSELPSGSGHGPCTPPPAPANFEDVAPTG														_DAGSELPSGSGHGPCT(ph)PPPAPANFEDVAPTGSGDPGAPR_	DAGS(0.002)ELPS(0.069)GS(0.069)GHGPCT(0.859)PPPAPANFEDVAPTGSGDPGAPR	0.859177	4.82758e-08	75.536	75.484	75.536	3	1269.55	-1.2542	50672000	0.4582	-1.12595	-1.12595
F1RG90	KIAA1671	Uncharacterized protein	Uncharacterized protein KIAA1671	KIAA1671	37	yes	yes				S	F1RG90	37	LSKEETLTRTYFRQASDPSGAPSTLLLEGKS	_QAS(ph)DPSGAPSTLLLEGK_	QAS(1)DPSGAPSTLLLEGK	0.999931	2.72248e-08	96.185	91.704	96.185	2	875.917	3.7515	25913000	0.34547	-1.53337	_QAS(ph)DPSGAPSTLLLEGK_	QAS(1)DPSGAPSTLLLEGK	0.99999	1.56258e-12	135.31	131.94	135.31	2	875.917	1.2019	127570000	0.38435	-1.37951	-1.45644	0.0335955	down
F1RG90	KIAA1671	Uncharacterized protein	Uncharacterized protein KIAA1671	KIAA1671	286	yes	yes				S	F1RG90	286	PTPPEKTWVRKPRPLSMDLTARFESREALPR	_PLS(ph)M(ox)DLTAR_	PLS(0.987)MDLT(0.013)AR	0.986882	0.0483601	37.73	35.974	37.73	2	550.246	-3.5315	64629000	2.8036	1.48728	_PLS(ph)MDLTAR_	PLS(1)MDLTAR	0.999991	0.0042502	74.611	26.677	74.611	2	542.249	-0.23185	29597000	1.0161	0.0230424	0.755161	0.490138
F1RG90	KIAA1671	Uncharacterized protein	Uncharacterized protein KIAA1671	KIAA1671	511	yes	yes				S	F1RG90	511	AKPEMRRKVVPARPLSADLTKLFSSAASSHE	_VVPARPLS(ph)ADLTK_	VVPARPLS(0.998)ADLT(0.002)K	0.99802	0.000801441	88.19	88.19	88.19	2	723.889	-1.2961	183460000	0.72347	-0.466995	_VVPARPLS(ph)ADLTK_	VVPARPLS(0.996)ADLT(0.004)K	0.995509	0.000197567	97.291	97.291	97.291	2	723.889	-1.135	159420000	0.57288	-0.803695	-0.635345	0.164898
F1RG90	KIAA1671	Uncharacterized protein	Uncharacterized protein KIAA1671	KIAA1671	762	yes	yes				S	F1RG90	762	APEKAVTLRSGRARLSLPHEVTPALTPADPE	_ARLS(ph)LPHEVTPALTPADPEDR_	ARLS(1)LPHEVTPALTPADPEDR	0.999964	9.26437e-13	144.95	142.6	94.96	4	592.044	-1.4327	675290000	0.24855	-2.00839	_ARLS(ph)LPHEVTPALTPADPEDR_	ARLS(1)LPHEVTPALTPADPEDR	0.999993	2.74658e-12	143.07	141.67	97.469	3	789.056	-1.1392	491980000	0.44948	-1.15367	-1.58103	0.168065
F1RG90	KIAA1671	Uncharacterized protein	Uncharacterized protein KIAA1671	KIAA1671	791	yes	yes				S	F1RG90	791	PEDRLEGQVGSVHRASLIWEARGMHEVSGTK														_AS(ph)LIWEAR_	AS(1)LIWEAR	1	0.0481963	40.352	32.557	40.352	2	513.244	-0.058201	38837000	0.34641	-1.52945	-1.52945
F1RG90	KIAA1671	Uncharacterized protein	Uncharacterized protein KIAA1671	KIAA1671	1067	yes	yes				S	F1RG90	1067	PENLTEHSRKIAPPLSPHPLTPTLVSLPREE	_IAPPLS(ph)PHPLTPTLVSLPR_	IAPPLS(0.997)PHPLT(0.002)PTLVSLPR	0.997423	4.33971e-05	78.428	73.672	78.428	3	696.054	0.6778	13967000	0.10287	-3.28111	_IAPPLS(ph)PHPLTPTLVSLPR_	IAPPLS(0.999)PHPLT(0.001)PTLVSLPR	0.999156	2.89651e-06	95.122	90.053	95.122	3	696.054	1.8076	8804700	0.078097	-3.67859	-3.47985	0.0363193	down
F1RG90	KIAA1671	Uncharacterized protein	Uncharacterized protein KIAA1671	KIAA1671	1300	yes	yes				S	F1RG90	1300	KQLAETLGAATNTRVSPPLWALPHLAAPEKY	_VS(ph)PPLWALPHLAAPEK_	VS(1)PPLWALPHLAAPEK	1	9.01335e-05	79.467	75.489	70.538	3	602.65	0.77196	63600000	0.16668	-2.58485	_VS(ph)PPLWALPHLAAPEK_	VS(1)PPLWALPHLAAPEK	1	0.000163405	77.959	73.434	77.959	3	602.65	-0.73238	40596000	0.16682	-2.58364	-2.58424	0.000149195	down
F1RG90	KIAA1671	Uncharacterized protein	Uncharacterized protein KIAA1671	KIAA1671	1689	yes	yes				S	F1RG90	1689	SHPRRRSRVSESESRSPLEEEADSAWMFRDS	_S(ph)PLEEEADSAWMFR_	S(1)PLEEEADSAWMFR	1	1.29824e-06	103.13	102.34	103.13	2	874.355	0.42893	13869000	0.4566	-1.131														-1.131
F1RG90	KIAA1671	Uncharacterized protein	Uncharacterized protein KIAA1671	KIAA1671	1815	yes	yes				S	F1RG90	1815	PSPQWLKELKSKKRQSLCENQA_________														_KRQS(ph)LCENQA_	KRQS(1)LCENQA	1	0.0249602	76.728	64.809	76.728	2	657.287	-1.0031	123690000	0.89293	-0.163381	-0.163381
F1RG97	BCL7C	Uncharacterized protein	B-cell CLL/lymphoma 7 protein family member C	BCL7C	126	yes	yes				S	F1RG97	126	TEPSPGGTPQPSRPVSPAGPPEGVPEDAQPP														_GTEPSPGGTPQPSRPVS(ph)PAGPPEGVPEDAQPPQLGQER_	GTEPSPGGT(0.001)PQPS(0.223)RPVS(0.776)PAGPPEGVPEDAQPPQLGQER	0.775572	2.36577e-14	123.59	123.42	123.59	3	1294.28	0.72457	63978000	0.42578	-1.23182	-1.23182
F1RGA2	SGSM1	Uncharacterized protein	Small G protein signaling modulator 1	SGSM1	229	yes	yes				S	F1RGA2	229	DSPTKRPALCIQKRHSSSSMDDRPSLSARDY	_RHS(ph)SSSMDDRPSLSAR_	RHS(0.969)S(0.03)S(0.001)SMDDRPSLSAR	0.968816	2.44743e-06	135.18	133.25	135.18	4	467.957	0.36284	357790000	0.23815	-2.07006	_RHS(ph)SSSMDDRPSLSAR_	RHS(0.994)S(0.005)SSMDDRPSLSAR	0.99439	4.43764e-10	141.18	141.18	141.18	4	467.957	0.66183	432650000	0.38605	-1.37314	-1.7216	0.127137
F1RGA7	SART3	Uncharacterized protein	Squamous cell carcinoma antigen recognized by T-cells 3	SART3	499	yes	yes				S	F1RGA7	499	ARLCNNMQKARELWDSIMTKGNAKYANMWLE	_ARELWDS(ph)IMTK_	ARELWDS(1)IMTK	0.999521	0.0255157	58.32	58.32	58.32	2	715.331	-3.3668	107010000	1.4193	0.50518	_ARELWDS(ph)IMTK_	ARELWDS(0.989)IMT(0.011)K	0.989164	0.0453653	50.088	50.088	50.088	2	715.331	-3.5699	146610000	1.4388	0.524866	0.515023	0.0121658
F1RGB0	SSH1	Uncharacterized protein	Protein phosphatase Slingshot homolog 1	SSH1	525	yes	yes				S	F1RGB0	525	RAPGDPALPCCFRRLSDPLLSSPSDESGGLV	_RLS(ph)DPLLSSPSDESGGLVQLEDLER_	RLS(0.989)DPLLS(0.006)S(0.006)PSDESGGLVQLEDLER	0.988589	1.9855e-13	121.39	120.77	80.664	4	698.839	-1.979	83666000	0.7175	-0.478949	_RLS(ph)DPLLSSPSDESGGLVQLEDLER_	RLS(0.924)DPLLS(0.06)S(0.016)PSDESGGLVQLEDLER	0.923775	2.03238e-08	93.172	93.172	93.172	3	931.45	4.0639	49018000	0.72275	-0.468431	-0.47369	0.0070675
F1RGB0	SSH1	Uncharacterized protein	Protein phosphatase Slingshot homolog 1	SSH1	826	yes	yes				S	F1RGB0	826	SEKPTTNSYLMQHQESIIQLQKAGLVRKHTK	_ESEKPTTNSYLMQHQES(ph)IIQLQK_	ESEKPT(0.003)T(0.003)NS(0.003)YLMQHQES(0.99)IIQLQK	0.990063	0.0126384	59.819	59.034	59.819	3	938.112	2.0759	48354000	0.70098	-0.512555														-0.512555
F1RGB0	SSH1	Uncharacterized protein	Protein phosphatase Slingshot homolog 1	SSH1	888	yes	yes				S	F1RGB0	888	NQDLAPGDDDERPEASPPPSEGALLKSPPPF	_LEASIPEENQDLAPGDDDERPEAS(ph)PPPSEGALLK_	LEASIPEENQDLAPGDDDERPEAS(0.865)PPPS(0.135)EGALLK	0.864771	0.0229974	54.172	54.172	54.172	4	917.423	-1.458	77999000	0.78549	-0.348335	_LEASIPEENQDLAPGDDDERPEAS(ph)PPPSEGALLK_	LEASIPEENQDLAPGDDDERPEAS(0.911)PPPS(0.089)EGALLK	0.911021	0.0136351	60.334	60.287	60.334	3	1222.89	3.7713	18354000	0.1268	-2.97937	-1.66385	0.425906
F1RGB0	SSH1	Uncharacterized protein	Protein phosphatase Slingshot homolog 1	SSH1	899	yes	yes				S	F1RGB0	899	RPEASPPPSEGALLKSPPPFLGRPDHTSHFS	_S(ph)PPPFLGRPDHTSHFSK_	S(0.998)PPPFLGRPDHT(0.001)S(0.001)HFSK	0.997508	0.044563	40.622	40.622	40.622	4	497.486	1.4727	67503000	0.41638	-1.26403														-1.26403
F1RGB4	UNG	Uracil-DNA glycosylase	Uracil-DNA glycosylase	UNG	16	yes	yes				S	F1RGB4	16	MIGQKTLYSFFSPNASGKRRACSPEPDDLGT	_TLYSFFSPNAS(ph)GK_	TLYSFFSPNAS(1)GK	0.99969	2.79197e-06	107.51	100.34	107.51	2	749.834	-1.4441	38618000	0.88428	-0.177425														-0.177425
F1RGB4	UNG	Uracil-DNA glycosylase	Uracil-DNA glycosylase	UNG	23	yes	yes				S	F1RGB4	23	YSFFSPNASGKRRACSPEPDDLGTGVAAVVE	_ACS(ph)PEPDDLGTGVAAVVENGDVTASSVK_	ACS(0.971)PEPDDLGT(0.029)GVAAVVENGDVTASSVK	0.971294	0.00356546	58.858	58.847	52.721	4	707.069	0.86077	60091000	0.45071	-1.14973	_ACS(ph)PEPDDLGTGVAAVVENGDVTASSVK_	ACS(0.952)PEPDDLGT(0.048)GVAAVVENGDVTASSVK	0.952231	1.03336e-08	84.878	84.631	84.878	3	942.423	0.17764	22356000	0.39474	-1.34103	-1.24538	0.0487983	down
F1RGB8	KCTD10	Uncharacterized protein	BTB/POZ domain-containing adapter for CUL3-mediated RhoA degradation protein 3	KCTD10	23	yes	yes				S	F1RGB8	23	SVVSSAVPAAATRTTSFKGTSPSSKYVKLNV	_TTS(ph)FKGTSPSSK_	TTS(1)FKGTSPSSK	0.999569	0.000243975	108.23	108.23	108.23	2	654.298	-0.64913	212360000	0.79295	-0.334698	_TTS(ph)FKGTSPSSK_	TTS(0.999)FKGTSPSSK	0.99893	0.00224408	83.692	83.692	83.692	2	654.298	-0.40311	187950000	0.80701	-0.309342	-0.32202	0.0250516
F1RGC0	LOC100517228	Uncharacterized protein	60S ribosomal protein L27a	RPL27A	68	yes	yes				S	F1RGC0;I3LK51	68;74	FGKVGMRHYHLKRNQSFCPTVNLDKLWTLVS	_NQS(ph)FCPTVNLDK_	NQS(1)FCPTVNLDK	1	2.4581e-14	148.7	123.79	138.91	2	751.821	1.4389	2509000000	1.8576	0.89344	_NQS(ph)FCPTVNLDK_	NQS(1)FCPTVNLDK	1	1.31946e-11	135.72	115.59	130.27	2	751.821	0.28073	3090800000	1.8566	0.892663	0.893051	0.000276894	up
F1RGD1	BET1L	Uncharacterized protein	BET1-like protein	BET1L	37	yes	yes				S	F1RGD1	37	KRMADTLASKVTRLKSLALDIDRDVEDQNRY	_LKS(ph)LALDIDR_	LKS(1)LALDIDR	1	0.0500749	46.797	37.142	46.797	2	612.323	-0.5113	23114000	0.95071	-0.0729228														-0.0729228
F1RGD9	HARS	Uncharacterized protein	Histidine--tRNA ligase, cytoplasmic	HARS	58	no	yes				T	F1RGD9	58	AQLGPDEGKHKFVLKTPKGTRDYSPRQMAVR	_FVLKT(ph)PK_	FVLKT(1)PK	1	0.0456721	41.796	41.796	41.796	2	456.751	0.88113	11898000	0.55301	-0.854623														-0.854623
F1RGE2	WDR55	Uncharacterized protein	WD repeat-containing protein 55	WDR55	843	yes	yes				S	F1RGE2	843	KKKGGPLRALSSKAWSPDDFFAGLREEGEDA	_AWS(ph)PDDFFAGLR_	AWS(1)PDDFFAGLR	1	0.000568129	90.689	79.958	90.689	2	731.314	-0.90897	22814000	0.71719	-0.479573	_AWS(ph)PDDFFAGLR_	AWS(1)PDDFFAGLR	1	1.45229e-05	101.45	96.558	89.805	2	731.314	0.78631	48984000	0.75217	-0.410869	-0.445221	0.0490222
F1RGE7	SRA1	Uncharacterized protein	Steroid receptor RNA activator 1	SRA1	282	no	yes				T	F1RGE7	282	TAAAEQNQTLPGIPHTP______________	_STAAAEQNQTLPGIPHT(ph)P_	STAAAEQNQTLPGIPHT(1)P	1	1.21964e-50	208.92	205.17	177.09	2	956.944	0.15592	0			_STAAAEQNQTLPGIPHT(ph)P_	STAAAEQNQTLPGIPHT(1)P	1	1.71117e-35	184.84	182.07	184.84	2	956.944	1.488	0
F1RGG2	ARHGEF1	Uncharacterized protein	Rho guanine nucleotide exchange factor 1	ARHGEF1	791	yes	yes				S	F1RGG2	791	SLKVPAPTSRPKHRPSPSSSREPLLSSSENG	_HRPS(ph)PSSSR_	HRPS(0.999)PS(0.001)SSR	0.999119	0.0139246	67.879	67.879	67.879	3	364.164	1.1224	904540000	0.50045	-0.998702	_HRPS(ph)PSSSR_	HRPS(0.999)PSSSR	0.999488	0.0273818	58.172	58.172	58.172	3	364.164	1.2506	752090000	0.46291	-1.1112	-1.05495	0.0339108	down
F1RGH4	PROB1	Uncharacterized protein	Proline-rich basic protein 1	PROB1	472	yes	yes				S	F1RGH4	472	TLSQWNQGIAGARSPSPEAPSSWEGPRPAVS	_SPS(ph)PEAPSSWEGPRPAVSER_	S(0.058)PS(0.94)PEAPS(0.001)S(0.001)WEGPRPAVSER	0.93986	0.0505645	43.164	38.638	43.164	3	734.999	-0.034655	43743000	0.51951	-0.944777														-0.944777
F1RGH4	PROB1	Uncharacterized protein	Proline-rich basic protein 1	PROB1	497	yes	yes				S	F1RGH4	497	PRPAVSERVEETRSPSPPVLSSWEAPDRPLR														_SPS(ph)PPVLSSWEAPDRPLR_	S(0.074)PS(0.925)PPVLSSWEAPDRPLR	0.92533	0.0215791	59.537	56.002	59.537	3	691.005	2.2767	6679200	0.15471	-2.69236	-2.69236
F1RGH4	PROB1	Uncharacterized protein	Proline-rich basic protein 1	PROB1	806	yes	yes				S	F1RGH4	806	AGSAGPQAPRPPRRRSPQAPPSPSLGGARRR	_S(ph)PQAPPSPSLGGAR_	S(1)PQAPPSPSLGGAR	1	3.31839e-06	108.18	102.56	108.18	2	701.33	-1.5372	128130000	0.32135	-1.63778	_S(ph)PQAPPSPSLGGAR_	S(1)PQAPPSPSLGGAR	1	3.89584e-05	100.24	97.248	100.24	2	701.33	-0.55456	118530000	0.21068	-2.24687	-1.94233	0.0990122
F1RGI7	MATR3	Uncharacterized protein	Matrin-3	MATR3	4	yes	yes				S	F1RGI7	4	____________MSKSFQQSSLGRDSQGHGR	_S(ph)FQQSSLGR_	S(1)FQQSSLGR	0.999999	0.00107431	87.184	65.812	87.184	2	545.24	0.64796	116570000	1.6625	0.733354	_S(ph)FQQSSLGR_	S(1)FQQSSLGR	0.999997	0.00255844	84.479	78.478	84.479	2	545.24	0.066856	105850000	1.7126	0.776188	0.754771	0.0180595	up
F1RGI7	MATR3	Uncharacterized protein	Matrin-3	MATR3	9	yes	yes				S	F1RGI7	9	_______MSKSFQQSSLGRDSQGHGRDLSAA	_SFQQSS(ph)LGR_	SFQQS(0.193)S(0.807)LGR	0.807067	0.0102004	80.102	49.212	80.102	2	545.24	1.2072	204780000	5.6611	2.50108	_SFQQSS(ph)LGR_	SFQQS(0.17)S(0.83)LGR	0.82998	0.0232067	58.172	37.587	58.172	2	545.24	-0.24072	12977000	2.5485	1.34965	1.92537	0.184973
F1RGI7	MATR3	Uncharacterized protein	Matrin-3	MATR3	150	no	yes				T	F1RGI7	150	PENLPQILLQLKRRRTEEGPTLSYGRDGRSA	_RRT(ph)EEGPTLSYGR_	RRT(1)EEGPTLSYGR	0.999999	0.00654427	88.283	83.188	88.283	3	534.586	2.8876	213760000	5.9179	2.56509														2.56509
F1RGI7	MATR3	Uncharacterized protein	Matrin-3	MATR3	188	yes	yes				S	F1RGI7	188	VPRDDWEEKRHFRRDSFDDRGPSLNPVLDYD	_RDS(ph)FDDRGPSLNPVLDYDHGSR_	RDS(1)FDDRGPSLNPVLDYDHGSR	0.999993	2.88815e-23	188.15	188.15	188.15	3	866.717	0.7985	4275900000	0.332	-1.59074	_RDS(ph)FDDRGPSLNPVLDYDHGSR_	RDS(1)FDDRGPSLNPVLDYDHGSR	0.999992	1.48419e-45	210.79	208.58	210.79	3	866.717	0.58969	5561200000	0.41627	-1.26441	-1.42758	0.0724495
F1RGI7	MATR3	Uncharacterized protein	Matrin-3	MATR3	195	yes	yes				S	F1RGI7	195	EKRHFRRDSFDDRGPSLNPVLDYDHGSRSQE	_GPS(ph)LNPVLDYDHGSR_	GPS(1)LNPVLDYDHGSR	1	2.36601e-05	87.323	82.253	87.323	3	569.589	0.73418	69837000	0.3652	-1.45324	_GPS(ph)LNPVLDYDHGSR_	GPS(1)LNPVLDYDHGSR	1	5.86261e-07	100.97	98.628	100.97	2	853.88	-1.7097	24853000	0.66487	-0.588856	-1.02105	0.254913
F1RGI7	MATR3	Uncharacterized protein	Matrin-3	MATR3	206	yes	yes				S	F1RGI7	206	DRGPSLNPVLDYDHGSRSQESGYYDRMDYED	_GPSLNPVLDYDHGS(ph)R_	GPSLNPVLDYDHGS(1)R	1	2.71208e-09	117.65	89.973	109.72	3	569.589	0.82678	487520000	0.60041	-0.73598	_GPSLNPVLDYDHGS(ph)R_	GPSLNPVLDYDHGS(1)R	1	5.83573e-19	154.72	151.81	100.97	3	569.589	-0.18673	776620000	0.59317	-0.753482	-0.744731	0.00748045	down
F1RGJ2	CTNNA1	Uncharacterized protein	Catenin alpha-1	CTNNA1	44	yes	yes				S	F1RGJ2	44	LEPLVTQVTTLVNTNSKGPSNKKRGRSKKAH														_LLEPLVTQVTTLVNTNS(ph)KGPSNK_	LLEPLVTQVTTLVNT(0.098)NS(0.887)KGPS(0.016)NK	0.886737	0.00573671	71.117	71.117	71.117	3	845.114	2.1367	33787000	0.33559	-1.57523	-1.57523
F1RGJ2	CTNNA1	Uncharacterized protein	Catenin alpha-1	CTNNA1	641	yes	yes		yes	S641 phosphorylation promotes Beta-catenin transactivation and tumor cell invasion.	S	F1RGJ2	641	RKAVLMIRTPEELDDSDFETEDFDVRSRTSV	_TPEELDDS(ph)DFETEDFDVR_	TPEELDDS(1)DFETEDFDVR	1	1.07118e-62	223.78	222.71	223.78	2	1119.93	0.76132	211650000	0.63308	-0.65954	_TPEELDDS(ph)DFETEDFDVR_	T(0.001)PEELDDS(0.999)DFETEDFDVR	0.999359	1.43409e-47	191.66	190.63	76.78	3	746.958	1.871	364370000	0.83508	-0.260014	-0.459777	0.260932
F1RGJ2	CTNNA1	Uncharacterized protein	Catenin alpha-1	CTNNA1	655	yes	yes				S	F1RGJ2;F1SNX6	655;270	DSDFETEDFDVRSRTSVQTEDDQLIAGQSAR	_SRTS(ph)VQTEDDQLIAGQSAR_	SRT(0.001)S(0.999)VQTEDDQLIAGQSAR	0.999219	2.49292e-93	298.55	298.55	298.55	2	1071.49	-0.097537	290570000	1.218	0.284514	_SRTS(ph)VQTEDDQLIAGQSAR_	S(0.001)RT(0.116)S(0.883)VQTEDDQLIAGQSAR	0.882637	8.78397e-103	280.45	280.45	280.45	2	1071.49	-0.97823	220260000	1.0349	0.0494914	0.167003	0.390357
F1RGJ6	CIC	Uncharacterized protein	Protein capicua homolog	CIC	144	no	yes				T	F1RGJ6	144	EEASGPPGEPRLDSETESDHDDAFLSIMSPE	_LDSET(ph)ES(ph)DHDDAFLSIMSPEIQLPLPPGK_	LDS(0.314)ET(0.858)ES(0.824)DHDDAFLS(0.002)IMS(0.001)PEIQLPLPPGK	0.858416	0.000212771	67.992	67.967	60.459	5	669.097	-0.79231	109670000	0.10771	-3.21478														-3.21478
F1RGJ6	CIC	Uncharacterized protein	Protein capicua homolog	CIC	146	yes	yes				S	F1RGJ6	146	ASGPPGEPRLDSETESDHDDAFLSIMSPEIQ	_LDSET(ph)ES(ph)DHDDAFLSIMSPEIQLPLPPGK_	LDS(0.502)ET(0.672)ES(0.827)DHDDAFLSIMSPEIQLPLPPGK	0.826561	0.000212771	67.992	67.967	67.992	3	1114.49	-0.22336	109670000	0.13956	-2.84104	_LDSET(ph)ES(ph)DHDDAFLSIMSPEIQLPLPPGK_	LDS(0.454)ET(0.662)ES(0.884)DHDDAFLSIMSPEIQLPLPPGK	0.883643	4.69435e-07	74.282	74.205	74.282	4	836.12	1.448	82134000	0.13141	-2.92785	-2.88445	0.00957914	down
F1RGJ6	CIC	Uncharacterized protein	Protein capicua homolog	CIC	277	yes	yes				S	F1RGJ6	277	KAHPDWKWCNKDRKKSSSEAKPTSLGLAGGH	_S(ph)SSEAKPTSLGLAGGHK_	S(0.776)S(0.181)S(0.043)EAKPTSLGLAGGHK	0.775839	8.71673e-10	149.71	149.71	149.71	2	853.909	0.21182	268450000	0.76043	-0.395113														-0.395113
F1RGJ6	CIC	Uncharacterized protein	Protein capicua homolog	CIC	356	yes	yes				S	F1RGJ6	356	LHTVGGPGSARPRAFSHSGVHGLDGGEVDSQ	_AFS(ph)HSGVHGLDGGEVDSQALQELTQM(ox)VSGPASYSGPK_	AFS(0.826)HS(0.174)GVHGLDGGEVDSQALQELTQMVSGPASYSGPK	0.826052	1.82666e-55	173.09	172.96	173.09	4	960.686	1.8711	57805000	0.29534	-1.75955														-1.75955
F1RGJ6	CIC	Uncharacterized protein	Protein capicua homolog	CIC	496	yes	yes				S	F1RGJ6	496	GEDPEGSKGFGRKVFSPVIRSSFTHCRPSLD	_VFS(ph)PVIR_	VFS(1)PVIR	1	0.00924115	104.06	82.757	76.825	2	449.233	0.62656	161610000	0.67634	-0.564179	_VFS(ph)PVIR_	VFS(1)PVIR	1	0.00221625	113.71	92.406	69.812	2	449.233	1.2109	153150000	0.61646	-0.697921	-0.63105	0.0672101
F1RGJ6	CIC	Uncharacterized protein	Protein capicua homolog	CIC	603	yes	yes				S	F1RGJ6	603	FLPTDPATFRRKRPESVGGLEPPGPSVIAAP	_RPES(ph)VGGLEPPGPSVIAAPPSGGGSVLQTLVLPSNK_	RPES(0.994)VGGLEPPGPS(0.006)VIAAPPSGGGSVLQTLVLPSNK	0.994207	0.0176286	53.674	53.461	53.674	4	886.966	-0.64507	134110000	0.18159	-2.46124	_RPES(ph)VGGLEPPGPSVIAAPPSGGGSVLQTLVLPSNK_	RPES(0.994)VGGLEPPGPS(0.006)VIAAPPSGGGSVLQTLVLPSNK	0.994336	0.00515097	66.515	66.009	66.515	3	1182.29	0.85861	100260000	0.19865	-2.3317	-2.39647	0.0172024	down
F1RGK9	UBAP2L	Uncharacterized protein	Ubiquitin-associated protein 2-like	UBAP2L	416	yes	yes				S	F1RGK9;I3L5C7	416;416	LVQYDLKTPNDSTVHSPFTKRQAFTSSSTMM	_TPNDSTVHS(ph)PFTK_	TPNDSTVHS(1)PFTK	0.999945	1.57421e-46	244.27	241.1	244.27	2	755.832	-0.047718	254590000	0.2883	-1.79436	_TPNDSTVHS(ph)PFTK_	TPNDSTVHS(1)PFTK	0.999938	1.01724e-33	198.98	192.27	198.98	2	755.832	-0.85967	433980000	0.34834	-1.52143	-1.65789	0.0522828
F1RGK9	UBAP2L	Uncharacterized protein	Ubiquitin-associated protein 2-like	UBAP2L	467	yes	yes				S	F1RGK9;I3L5C7	467;467	PSSPLPSKSTSAPQMSPGSSDNQSSSPQPAQ	_STSAPQMS(ph)PGSSDNQSSSPQPAQQK_	STSAPQMS(1)PGSSDNQSSSPQPAQQK	0.999843	4.04738e-59	204.53	203.99	204.53	2	1306.55	0.014638	1559800000	0.19377	-2.36758	_STSAPQMS(ph)PGSSDNQSSSPQPAQQK_	STSAPQMS(1)PGSSDNQSSSPQPAQQK	0.999989	5.65716e-93	232.73	231.7	232.73	2	1306.55	0.56569	361720000	0.19821	-2.3349	-2.35124	0.00442474	down
F1RGK9	UBAP2L	Uncharacterized protein	Ubiquitin-associated protein 2-like	UBAP2L	477	yes	yes				S	F1RGK9;I3L5C7	477;477	SAPQMSPGSSDNQSSSPQPAQQKLKQQKKKA	_STSAPQMSPGSSDNQSSS(ph)PQPAQQK_	STSAPQMSPGSSDNQS(0.001)S(0.098)S(0.901)PQPAQQK	0.901105	2.59147e-09	94.031	92.159	94.031	3	871.369	-0.97744	170150000	0.17843	-2.48657	_STSAPQMSPGSSDNQSSS(ph)PQPAQQK_	STSAPQMSPGSSDNQSS(0.079)S(0.921)PQPAQQK	0.92054	9.6286e-89	229.86	229.77	229.86	2	1306.55	1.4319	227090000	0.20218	-2.30629	-2.39643	0.023935	down
F1RGK9	UBAP2L	Uncharacterized protein	Ubiquitin-associated protein 2-like	UBAP2L	493	yes	yes				S	F1RGK9;I3L5C7	493;493	PQPAQQKLKQQKKKASLTSKIPALAVEMPGS	_KKAS(ph)LTSK_	KKAS(0.979)LT(0.02)S(0.001)K	0.979287	0.0173551	124.46	23.424	124.46	2	471.755	-0.48963	630510000	0.79008	-0.339929	_KKAS(ph)LTSK_	KKAS(0.962)LT(0.038)SK	0.962302	0.00576449	106.62	21.887	106.62	2	471.755	-1.9539	1091100000	0.60677	-0.720778	-0.530354	0.219453
F1RGK9	UBAP2L	Uncharacterized protein	Ubiquitin-associated protein 2-like	UBAP2L	604	yes	yes				S	F1RGK9	604	GPLYEQRSTQTRRYPSSISSSPQKDLTQAKN	_RYPS(ph)SISSSPQK_	RYPS(0.813)S(0.186)IS(0.001)SSPQK	0.813062	1.69842e-10	156	99.476	156	2	708.83	0.34784	33126000	0.40049	-1.32016	_RYPS(ph)SISSSPQK_	RYPS(0.919)S(0.052)IS(0.027)S(0.001)SPQK	0.918953	0.00011368	97.904	70.41	97.904	2	708.83	0.15824	49655000	0.47481	-1.07458	-1.19737	0.0650589
F1RGK9	UBAP2L	Uncharacterized protein	Ubiquitin-associated protein 2-like	UBAP2L	608	yes	yes				S	F1RGK9	608	EQRSTQTRRYPSSISSSPQKDLTQAKNGFSS	_RYPSSISS(ph)SPQK_	RYPS(0.001)SIS(0.103)S(0.792)S(0.103)PQK	0.79225	4.43955e-05	113.54	69.1	113.54	2	708.83	0.29064	54052000	0.51353	-0.96148	_RYPSSISS(ph)SPQK_	RYPS(0.002)S(0.008)IS(0.007)S(0.876)S(0.106)PQK	0.875788	6.5741e-06	121.18	76.257	121.18	2	708.83	-0.86532	51895000	0.59287	-0.754212	-0.857846	0.0765371
F1RGK9	UBAP2L	Uncharacterized protein	Ubiquitin-associated protein 2-like	UBAP2L	609	yes	yes				S	F1RGK9	609	QRSTQTRRYPSSISSSPQKDLTQAKNGFSSV	_RYPSSISSS(ph)PQK_	RYPSSISS(0.011)S(0.989)PQK	0.989426	2.60566e-09	146.96	144.54	129.29	2	708.83	0.22848	4966900000	0.65586	-0.60854	_RYPSSISSS(ph)PQK_	RYPSSISS(0.004)S(0.996)PQK	0.995561	1.11018e-15	156.6	154.1	136.14	2	708.83	0.015141	4698100000	0.72331	-0.467314	-0.537927	0.0830933
F1RGM1	FAM64A	Uncharacterized protein	Protein FAM64A	FAM64A	60	yes	yes				S	F1RGM1	60	SLCRQFQRRLPLRAVSLNLGAGPSWKRLEIP	_AVS(ph)LNLGAGPSWK_	AVS(1)LNLGAGPSWK	1	2.97629e-06	110.12	101.71	110.12	2	690.34	-0.55643	24796000	0.35271	-1.50345	_AVS(ph)LNLGAGPSWK_	AVS(1)LNLGAGPSWK	1	0.000574025	87.429	81.534	87.429	2	690.34	-2.2072	32753000	0.33609	-1.57308	-1.53826	0.014407	down
F1RGM8	ADAR	Uncharacterized protein	Double-stranded RNA-specific adenosine deaminase	ADAR	13	yes	yes				S	F1RGM8	13	___PHPRQGGCSRSRSQPHPLQGYEPSKLRH	_S(ph)QPHPLQGYEPSK_	S(1)QPHPLQGYEPSK	1	5.09835e-06	103.29	95.677	103.29	2	774.348	0.55565	40338000	0.38378	-1.38165	_S(ph)QPHPLQGYEPSK_	S(1)QPHPLQGYEPSK	1	7.27496e-05	93.812	84.529	93.812	2	774.348	0.0077439	33588000	0.29839	-1.74473	-1.56319	0.0736038
F1RGM8	ADAR	Uncharacterized protein	Double-stranded RNA-specific adenosine deaminase	ADAR	230	no	yes				T	F1RGM8	230	APGSDPGLETEDRSPTPDLEAPPEPFDMAEI	_SPT(ph)PDLEAPPEPFDMAEIK_	S(0.006)PT(0.994)PDLEAPPEPFDMAEIK	0.993536	2.01878e-34	157.63	156.07	157.63	2	1082.48	-0.84042	54673000	0.19529	-2.35631	_SPT(ph)PDLEAPPEPFDMAEIK_	S(0.009)PT(0.991)PDLEAPPEPFDMAEIK	0.990601	1.78371e-17	144.43	142.87	144.43	2	1082.48	2.1721	104630000	0.41497	-1.26892	-1.81262	0.185518
F1RGN4	KIAA0753	Uncharacterized protein	Uncharacterized protein KIAA0753	KIAA0753	819	yes	yes				S	F1RGN4	819	EKKDQNIPAVSERPLSPHPIRITKTAARKDP	_KDQNIPAVSERPLS(ph)PHPIR_	KDQNIPAVS(0.078)ERPLS(0.922)PHPIR	0.92224	0.00488867	85.805	72.915	85.805	4	559.291	0.90128	58992000	0.77792	-0.362306														-0.362306
F1RGN8	SMTNL2	Uncharacterized protein	Smoothelin-like protein 2	SMTNL2	333	yes	yes				S	F1RGN8	333	GKGRSETRAKLKRSQSFGVASASSIKQILLE	_SQS(ph)FGVASASSIK_	S(0.021)QS(0.979)FGVASASSIK	0.9788	0.0480549	53.504	48.524	53.504	2	674.811	-1.2131	26897000	1.0156	0.0223323														0.0223323
F1RGP1	MYBBP1A	Uncharacterized protein	Myb-binding protein 1A	MYBBP1A	14	yes	yes				S	F1RGP1	14	__MAETESMDVAEPVSPVEVPKTGAGPADRH	_(ac)AETESM(ox)DVAEPVS(ph)PVEVPK_	AETESMDVAEPVS(1)PVEVPK	1	9.87176e-09	122.34	121.42	122.34	3	717.985	0.76713	1481400000	0.34505	-1.53512	_(ac)AETESM(ox)DVAEPVS(ph)PVEVPK_	AETESMDVAEPVS(1)PVEVPK	1	9.14361e-17	121.33	119.77	121.33	2	1076.47	0.0044945	2122000000	0.3468	-1.52782	-1.53147	0.00151695	down
F1RGP1	MYBBP1A	Uncharacterized protein	Myb-binding protein 1A	MYBBP1A	1199	yes	yes				S	F1RGP1	1199	KKGFLPETKKRKKRKSEGAVQGEGAAPAATG	_RKS(ph)EGAVQGEGAAPAATGGDQPPSTGK_	RKS(1)EGAVQGEGAAPAATGGDQPPSTGK	1	1.63732e-13	147.51	147.09	147.51	3	868.74	-0.44388	1061500000	0.3845	-1.37894	_RKS(ph)EGAVQGEGAAPAATGGDQPPSTGK_	RKS(1)EGAVQGEGAAPAATGGDQPPSTGK	1	2.98056e-09	133.46	132.31	133.46	3	868.74	0.45509	678540000	0.53338	-0.906764	-1.14285	0.129688
F1RGP1	MYBBP1A	Uncharacterized protein	Myb-binding protein 1A	MYBBP1A	1220	yes	yes				S	F1RGP1	1220	GEGAAPAATGGDQPPSTGKKRRNKRKAKVPA	_KSEGAVQGEGAAPAATGGDQPPS(ph)TGKK_	KSEGAVQGEGAAPAATGGDQPPS(0.797)T(0.203)GKK	0.797046	2.37139e-09	135.44	133.68	135.44	3	859.404	-0.2968	91907000	0.31489	-1.66708	_KSEGAVQGEGAAPAATGGDQPPS(ph)TGKK_	KSEGAVQGEGAAPAATGGDQPPS(0.794)T(0.206)GKK	0.793824	8.33275e-09	124.97	121.44	124.97	3	859.404	-0.49297	60454000	0.27833	-1.84513	-1.75611	0.0322458	down
F1RGP1	MYBBP1A	Uncharacterized protein	Myb-binding protein 1A	MYBBP1A	1309	yes	yes				S	F1RGP1	1309	KRPKKNLPQKGILGKSPQSALPRKKARLSLA	_S(ph)PQSALPR_	S(0.989)PQS(0.011)ALPR	0.988768	0.0484071	43.297	27.153	43.297	2	468.221	1.0218	39358000	2.0183	1.01314														1.01314
F1RGP1	MYBBP1A	Uncharacterized protein	Myb-binding protein 1A	MYBBP1A	1322	yes	yes				S	F1RGP1	1322	GKSPQSALPRKKARLSLASRSPSLLQSGARK	_ARLS(ph)LASR_	ARLS(1)LASR	0.999948	0.0118459	78.342	58.511	78.342	2	477.25	0.04444	1488700000	1.0072	0.0103502	_ARLS(ph)LASR_	ARLS(1)LASR	0.999867	0.019205	68.536	59.265	68.536	2	477.25	0.35827	1147800000	1.212	0.27739	0.14387	0.476257
F1RGP1	MYBBP1A	Uncharacterized protein	Myb-binding protein 1A	MYBBP1A	1327	yes	yes				S	F1RGP1	1327	SALPRKKARLSLASRSPSLLQSGARKKVQPR	_S(ph)PSLLQSGAR_	S(0.866)PS(0.134)LLQSGAR	0.865927	0.00195424	93.623	85.223	93.623	2	548.263	-0.37611	760920000	0.77985	-0.358731	_S(ph)PSLLQSGAR_	S(0.995)PS(0.005)LLQSGAR	0.994755	0.000921188	88.803	77.855	88.803	2	548.263	-0.7744	583430000	0.84	-0.251539	-0.305135	0.110692
F1RGP1	MYBBP1A	Uncharacterized protein	Myb-binding protein 1A	MYBBP1A	1329	yes	yes				S	F1RGP1	1329	LPRKKARLSLASRSPSLLQSGARKKVQPRKV	_SPS(ph)LLQSGAR_	S(0.002)PS(0.998)LLQSGAR	0.997976	0.000235545	98.105	82.733	98.105	2	548.263	-1.1262	769200000	1.3583	0.441802	_SPS(ph)LLQSGAR_	S(0.001)PS(0.999)LLQSGAR	0.99943	3.68644e-05	115.57	102.62	115.57	2	548.263	-0.45755	547990000	1.3397	0.42191	0.431856	0.0146594
F1RGP4	PYGO2	Uncharacterized protein	Pygopus homolog 2	PYGO2	302	no	yes				T	F1RGP4	302	NQPSFPPSSSGRGGGTPDANSLAPPGKAGGG	_GGGT(ph)PDANSLAPPGK_	GGGT(1)PDANSLAPPGK	0.999993	0.000384445	94.973	90.821	94.973	2	709.819	0.72479	256460000	1.4506	0.53665	_GGGT(ph)PDANSLAPPGK_	GGGT(1)PDANSLAPPGK	1	5.2274e-05	104.88	97.426	104.88	2	709.819	-0.42224	146450000	0.30867	-1.69586	-0.579607	0.695109
F1RGQ6	ANKFY1	Uncharacterized protein	Ankyrin repeat and FYVE domain-containing protein 1	ANKFY1	460	yes	yes				S	F1RGQ6	460	QQGANPNLQTEEALPSPKEAASLSGSADSSV	_HGLANLTAELLQQGANPNLQTEEALPS(ph)PK_	HGLANLTAELLQQGANPNLQTEEALPS(1)PK	0.999828	4.85513e-26	134.05	133.19	112.74	3	1045.52	0.84621	108210000	0.28977	-1.78702														-1.78702
F1RGR1	CAMKK1	Uncharacterized protein	Calcium/calmodulin-dependent protein kinase kinase 1	CAMKK1	52	yes	yes				S	F1RGR1	52	PTRNCVDPPPRARAASMIPGGASRHLAARPS	_AAS(ph)MIPGGASR_	AAS(1)MIPGGASR	0.999911	0.0191095	54.09	46.811	54.09	2	549.244	0.14316	35112000	0.53337	-0.906791	_AAS(ph)M(ox)IPGGASR_	AAS(1)MIPGGASR	0.999555	0.0384202	36.944	30.049	36.944	2	557.242	0.42653	192210000	0.49804	-1.00567	-0.956229	0.0328843	down
F1RGR1	CAMKK1	Uncharacterized protein	Calcium/calmodulin-dependent protein kinase kinase 1	CAMKK1	74	yes	yes		yes	binding of 14-3-3 leads to enzymatic inhibition and protection of CAMKK1 phospho-T108	S	F1RGR1	74	SRHLAARPSLSARKFSLQERPAGSCLEAQAG														_KFS(ph)LQER_	KFS(1)LQER	1	5.69256e-07	116.55	115.25	46.406	2	494.237	0.99018	150590000	1.4508	0.536849	0.536849
F1RGR1	CAMKK1	Uncharacterized protein	Calcium/calmodulin-dependent protein kinase kinase 1	CAMKK1	82	yes	yes				S	F1RGR1	82	SLSARKFSLQERPAGSCLEAQAGPYATGPAS	_KFSLQERPAGS(ph)CLEAQAGPYATGPASHISPR_	KFS(0.169)LQERPAGS(0.831)CLEAQAGPYATGPASHISPR	0.831223	8.45381e-11	121.36	120.4	121.36	4	841.654	0.66176	90718000	0.36301	-1.46192														-1.46192
F1RGR1	CAMKK1	Uncharacterized protein	Calcium/calmodulin-dependent protein kinase kinase 1	CAMKK1	475	yes	yes				S	F1RGR1	475	GNPFEPQARREERSMSAPGNLVSKDGCGEGG														_SMS(ph)APGNLVSK_	S(0.015)MS(0.985)APGNLVSK	0.985006	0.0092399	54.402	48.401	54.402	2	585.765	-0.78272	258150000	0.4994	-1.00173	-1.00173
F1RGS3	C17orf85	Uncharacterized protein	Uncharacterized protein C17orf85	C17orf85	25	yes	yes				S	F1RGS3	25	SVKAEAPAGPALGPLSPEAESGLDRGEPEPM	_AEAPAGPALGPLS(ph)PEAESGLDR_	AEAPAGPALGPLS(0.997)PEAES(0.003)GLDR	0.997266	1.10151e-35	181.05	178.83	181.05	2	1093.01	2.9098	12835000	0.66952	-0.578801	_AEAPAGPALGPLS(ph)PEAESGLDR_	AEAPAGPALGPLS(1)PEAESGLDR	0.999946	8.1809e-35	179.86	152.3	158.73	2	1093.01	2.361	72939000	0.26267	-1.92868	-1.25374	0.314393
F1RGS3	C17orf85	Uncharacterized protein	Uncharacterized protein C17orf85	C17orf85	410	yes	yes				S	F1RGS3	410	DEMDYDLELKMISTPSPKKSMKMTMYADEVE	_MISTPS(ph)PKK_	MIS(0.004)T(0.062)PS(0.933)PKK	0.933201	0.0157484	62.528	34.757	62.528	2	534.762	1.1948	88547000	2.1613	1.1119														1.1119
F1RGS3	C17orf85	Uncharacterized protein	Uncharacterized protein C17orf85	C17orf85	496	yes	yes				S	F1RGS3	496	TKTVDIRQRLGKRPYSPEKPFSSNPVVRREP	_RPYS(ph)PEKPFSSNPVVR_	RPYS(1)PEKPFSSNPVVR	0.999999	6.89234e-26	191.71	186.89	107.65	4	485.741	0.55068	7521500000	0.24632	-2.02139	_RPYS(ph)PEKPFSSNPVVR_	RPYS(1)PEKPFSSNPVVR	0.999994	2.37454e-14	168.62	168.62	109.87	4	485.741	0.83676	7398100000	0.2534	-1.98051	-2.00095	0.00650337	down
F1RGS7	FAM89A	Uncharacterized protein	Protein FAM89A	FAM89A	166	yes	yes				S	F1RGS7	166	DSRERGPPRDLPRPVSPIPSRDWVLGSL___	_PVS(ph)PIPSR_	PVS(1)PIPSR	0.999569	0.000356597	98.508	98.508	73.499	2	466.734	0.75622	954180000	0.17015	-2.55512	_DLPRPVS(ph)PIPSR_	DLPRPVS(1)PIPSR	0.999826	0.000518178	92.8	92.8	75.968	3	471.913	0.15555	875150000	0.18275	-2.45206	-2.50359	0.0131019	down
F1RGS7	FAM89A	Uncharacterized protein	Protein FAM89A	FAM89A	177	yes	yes				S	F1RGS7	177	PRPVSPIPSRDWVLGSL______________	_DWVLGS(ph)L_	DWVLGS(1)L	1	0.0362032	49.097	42.647	49.097	2	435.194	1.0288	0
F1RGT0	GNPAT	Uncharacterized protein	Dihydroxyacetone phosphate acyltransferase	GNPAT	677	no	yes				T	F1RGT0	677	LEEMLGCKTPIGKPVTAKL____________	_TPIGKPVT(ph)AK_	TPIGKPVT(1)AK	0.999996	0.0336196	63.181	50.089	63.181	2	546.297	1.3184	9798000	0.63648	-0.651813														-0.651813
F1RGT2	EGLN1	Uncharacterized protein	Egl nine homolog 1	EGLN1	125	yes	yes				S	F1RGT2	125	AKAKAKPAADPAAAASPPRAAPGGAGPAAAA	_AKPAADPAAAAS(ph)PPR_	AKPAADPAAAAS(1)PPR	1	0.0496053	49.125	26.547	49.125	2	735.859	-1.278	560940000	0.36111	-1.46949	_AKPAADPAAAAS(ph)PPR_	AKPAADPAAAAS(1)PPR	1	0.00112537	88.182	70.461	88.182	2	735.859	1.6973	179530000	0.35811	-1.48153	-1.47551	0.00259641	down
F1RGT4	FAM195A	Uncharacterized protein	Protein FAM195A	FAM195A	78	yes	yes				S	F1RGT4	78	VFNRVNGRRPPATSPSLEGSQETYTLAHEEN	_RPPATSPS(ph)LEGSQETYTLAHEENVR_	RPPAT(0.044)S(0.16)PS(0.794)LEGS(0.002)QETYTLAHEENVR	0.793771	1.22941e-09	103.1	102.46	103.1	3	950.442	-1.2364	43795000	0.63993	-0.644014	_RPPATSPS(ph)LEGSQETYTLAHEENVR_	RPPAT(0.012)S(0.044)PS(0.944)LEGSQETYTLAHEENVR	0.943851	2.34542e-09	98.033	97.65	84.68	4	713.083	-0.54311	137200000	0.51997	-0.9435	-0.793757	0.118704
F1RGT8	CAPN15	Uncharacterized protein	Calpain-15	CAPN15	435	yes	yes				S	F1RGT8	435	QLLVAQRRVPLRRRESMHVEKRRQTDEGEAK	_RRES(ph)MHVEK_	RRES(1)MHVEK	1	0.0447662	65.295	37.715	65.295	2	626.287	1.1685	34827000	0.95572	-0.0653401	_RRES(ph)MHVEK_	RRES(1)MHVEK	1	0.0485102	64.798	64.798	64.798	2	626.287	0.42735	20328000	0.91258	-0.131977	-0.0986586	0.20734
F1RGU5	SIPA1L2	Uncharacterized protein	Signal-induced proliferation-associated 1-like protein 2	SIPA1L2	1192	yes	yes				S	F1RGU5	1192	HSETKWHGPPSKILSSYKDRGLQKDGGCKDS														_ILSS(ph)YKDR_	ILS(0.156)S(0.844)YKDR	0.843833	0.039864	59.908	59.908	59.908	2	531.255	-0.90212	33191000	0.96097	-0.0574367	-0.0574367
F1RGU5	SIPA1L2	Uncharacterized protein	Signal-induced proliferation-associated 1-like protein 2	SIPA1L2	1477	yes	yes				S	F1RGU5	1477	LVEEGRRKFSFYGNLSPRRSLYRTLSDESIC	_FSFYGNLS(ph)PR_	FSFYGNLS(1)PR	1	5.65996e-07	151.99	131.41	151.99	2	634.279	1.3342	20673000	0.47634	-1.06994	_FSFYGNLS(ph)PR_	FSFYGNLS(1)PR	0.99998	0.000628172	90.689	89.9	90.689	2	634.279	0.44822	19338000	0.47465	-1.07506	-1.0725	0.00152184	down
F1RGU5	SIPA1L2	Uncharacterized protein	Signal-induced proliferation-associated 1-like protein 2	SIPA1L2	1498	yes	yes				S	F1RGU5	1498	YRTLSDESICSHRRGSSFGSSRSSILDQALP														_RGS(ph)SFGSSR_	RGS(0.839)S(0.159)FGS(0.002)SR	0.839152	0.0187027	60.364	45.694	60.364	2	510.717	-0.45552	0
F1RGV0	LOC100154002	Uncharacterized protein	Mitogen-activated protein kinase kinase kinase MLK4	MLK4	527	yes	yes	yes			S	F1RGV0	527	KFKRSRLKLKDGHRISLPSDFQHKITVQASP	_IS(ph)LPSDFQHK_	IS(0.997)LPS(0.003)DFQHK	0.997207	0.0249963	58.754	55.712	58.754	2	626.292	0.77881	65150000	0.69729	-0.520169														-0.520169
F1RGV0	LOC100154002	Uncharacterized protein	Mitogen-activated protein kinase kinase kinase MLK4	MLK4	541	yes	yes	yes			S	F1RGV0	541	ISLPSDFQHKITVQASPNLDKRRSLNSSSSS	_ITVQAS(ph)PNLDKR_	IT(0.001)VQAS(0.999)PNLDKR	0.999349	0.0228018	48.216	48.216	48.216	3	474.576	-0.1338	32513000	0.89471	-0.160508														-0.160508
F1RGW8	RBM34	Uncharacterized protein	RNA-binding protein 34	RBM34	146	yes	yes				S	F1RGW8	146	LEEEIRQKQGQKRKNSQSGVTIALDDVDQTV	_KNS(ph)QSGVTIALDDVDQTVVNPR_	KNS(1)QSGVTIALDDVDQTVVNPR	1	3.12924e-248	392.03	388.61	392.03	2	1218.59	3.0075	522560000	0.93609	-0.0952809	_KNS(ph)QSGVTIALDDVDQTVVNPR_	KNS(1)QSGVTIALDDVDQTVVNPR	1	0	397.8	395.65	338.19	2	1218.59	1.5196	1366300000	1.0315	0.0447438	-0.0252685	0.779497
F1RGW8	RBM34	Uncharacterized protein	RNA-binding protein 34	RBM34	148	yes	yes				S	F1RGW8	148	EEIRQKQGQKRKNSQSGVTIALDDVDQTVVN	_KNSQS(ph)GVTIALDDVDQTVVNPR_	KNS(0.19)QS(0.81)GVTIALDDVDQTVVNPR	0.810478	1.18698e-60	230.85	230.85	230.85	3	812.73	-2.6227	1655800000	0.95905	-0.0603221														-0.0603221
F1RGY4	LYST	Uncharacterized protein	Lysosomal-trafficking regulator	LYST	2103	yes	yes				S	F1RGY4	2103	SSSVPQQMTSMLRSRSLPTFPTSSPQKQPRK														_S(ph)LPTFPTSSPQK_	S(0.986)LPT(0.014)FPTSSPQK	0.986413	6.66284e-05	95.981	90.105	95.981	2	685.324	-0.66148	75049000	0.23489	-2.08994	-2.08994
F1RGY4	LYST	Uncharacterized protein	Lysosomal-trafficking regulator	LYST	2262	yes	yes				S	F1RGY4	2262	AFPSQNGSAAVGRWPSLVDRNTEDWENFAFS	_WPS(ph)LVDR_	WPS(1)LVDR	1	0.0137884	66.299	56.644	66.299	2	476.718	-0.33961	23575000	0.46001	-1.12026	_WPS(ph)LVDR_	WPS(1)LVDR	1	0.0292612	63.076	54.253	63.076	2	476.718	-1.321	31602000	0.40568	-1.30159	-1.21092	0.0475748	down
F1RGY4	LYST	Uncharacterized protein	Lysosomal-trafficking regulator	LYST	2678	yes	yes				S	F1RGY4	2678	ILSTPENAAQSKTSVSPTEFSGENIRHEQPS	_TSVS(ph)PTEFSGENIR_	T(0.033)S(0.033)VS(0.934)PTEFSGENIR	0.934373	0.000339609	96.208	92.346	96.208	2	802.354	-0.093924	43091000	1.4699	0.555718														0.555718
F1RGZ3	LOC100517883	Uncharacterized protein	Inactive rhomboid protein 1	RHBDF1	57	yes	yes				S	F1RGZ3	57	SFPQPLRRQAFLRSVSMPAEPARVPSPHHEL	_SVS(ph)MPAEPAR_	SVS(1)MPAEPAR	0.999763	0.00356431	85.554	66.46	85.554	2	562.744	-0.18753	637260000	0.53322	-0.907197	_SVS(ph)MPAEPAR_	S(0.103)VS(0.897)MPAEPAR	0.897067	0.00195498	79.492	60.398	79.492	2	562.744	0.1395	599290000	0.52355	-0.933601	-0.920399	0.00913076	down
F1RGZ3	LOC100517883	Uncharacterized protein	Inactive rhomboid protein 1	RHBDF1	67	yes	yes				S	F1RGZ3	67	FLRSVSMPAEPARVPSPHHELRRPGLHRQMS														_VPS(ph)PHHELR_	VPS(1)PHHELR	1	0.00454649	67.385	61.081	67.385	2	576.271	0.16354	2116300000	0.53167	-0.911397	-0.911397
F1RGZ3	LOC100517883	Uncharacterized protein	Inactive rhomboid protein 1	RHBDF1	82	yes	yes				S	F1RGZ3	82	SPHHELRRPGLHRQMSITQTIRRGTADWFGV	_QMS(ph)ITQTIR_	QMS(1)ITQTIR	0.999967	0.0024811	95.618	54.138	95.618	2	579.273	-0.69608	344170000	1.018	0.0257376	_QMS(ph)ITQTIR_	QMS(1)ITQTIR	0.999908	0.000311973	107.03	51.25	107.03	2	579.273	-1.005	356900000	0.81769	-0.290374	-0.132318	0.55628
F1RGZ3	LOC100517883	Uncharacterized protein	Inactive rhomboid protein 1	RHBDF1	397	yes	yes				S	F1RGZ3	397	MVGRLTNRTYRKRIDSYVKRQIEDMDDHRPF	_RIDS(ph)YVK_	RIDS(0.995)Y(0.005)VK	0.995277	0.0473019	45.368	45.368	45.368	2	480.731	-0.86491	98686000	1.9794	0.985063	_RIDS(ph)YVK_	RIDS(1)YVK	0.999933	0.0133118	68.847	44.318	68.847	2	480.731	-0.14946	277020000	1.7925	0.841973	0.913518	0.0497573	up
F1RH59	NUP62	Uncharacterized protein	Nuclear pore glycoprotein p62	NUP62	418	yes	yes				S	F1RH59	418	LDFILSQQKELEDLLSPLEESVKEQSGTVYL	_ELEDLLS(ph)PLEESVK_	ELEDLLS(0.996)PLEES(0.004)VK	0.99553	1.57005e-13	133.52	75.586	133.52	2	840.903	2.5631	21491000	1.0492	0.0692897														0.0692897
F1RH60	AP2A1	Uncharacterized protein	AP-2 complex subunit alpha-1	AP2A1	652	yes	yes				S	F1RH60	652	SHDINGGVEPTPSTVSTPSPSADLLGLRAAP	_DPSSHDINGGVEPTPSTVS(ph)T(ph)PS(ph)PSADLLGLR_	DPSSHDINGGVEPT(0.001)PS(0.01)T(0.011)VS(0.985)T(0.989)PS(0.772)PS(0.232)ADLLGLR	0.984601	4.99235e-11	104.96	104.91	104.96	3	1115.14	0.10259	118770000	0.20191	-2.30822	_DPSSHDINGGVEPTPSTVS(ph)T(ph)PS(ph)PSADLLGLR_	DPSSHDINGGVEPT(0.009)PS(0.055)T(0.139)VS(0.861)T(0.936)PS(0.748)PS(0.253)ADLLGLR	0.860629	2.42756e-06	80.475	80.426	80.475	3	1115.14	-0.97941	81981000	0.18921	-2.40194	-2.35508	0.012666	down
F1RH60	AP2A1	Uncharacterized protein	AP-2 complex subunit alpha-1	AP2A1	653	no	yes				T	F1RH60	653	HDINGGVEPTPSTVSTPSPSADLLGLRAAPP	_DPSSHDINGGVEPTPSTVS(ph)T(ph)PS(ph)PSADLLGLR_	DPSSHDINGGVEPT(0.001)PS(0.01)T(0.011)VS(0.985)T(0.989)PS(0.772)PS(0.232)ADLLGLR	0.989231	4.99235e-11	104.96	104.91	104.96	3	1115.14	0.10259	118770000	0.20191	-2.30822	_DPSSHDINGGVEPTPSTVS(ph)T(ph)PS(ph)PSADLLGLR_	DPSSHDINGGVEPT(0.009)PS(0.055)T(0.139)VS(0.861)T(0.936)PS(0.748)PS(0.253)ADLLGLR	0.935821	2.42756e-06	80.475	80.426	80.475	3	1115.14	-0.97941	81981000	0.18921	-2.40194	-2.35508	0.012666	down
F1RH60	AP2A1	Uncharacterized protein	AP-2 complex subunit alpha-1	AP2A1	655	yes	yes				S	F1RH60	655	INGGVEPTPSTVSTPSPSADLLGLRAAPPPA	_DPSSHDINGGVEPTPSTVS(ph)T(ph)PS(ph)PSADLLGLR_	DPSSHDINGGVEPT(0.017)PS(0.124)T(0.195)VS(0.841)T(0.831)PS(0.853)PS(0.139)ADLLGLR	0.852798	1.08652e-25	144.23	143.26	64.521	4	836.61	0.71056	179970000	0.42316	-1.24072	_RDPSSHDINGGVEPTPSTVSTPS(ph)PSADLLGLR_	RDPSSHDINGGVEPTPST(0.001)VS(0.008)T(0.021)PS(0.864)PS(0.106)ADLLGLR	0.864318	3.97448e-17	118.72	117.7	89.99	4	835.652	0.38566	328000000	0.50978	-0.972053	-1.10639	0.0769207
F1RH71	REEP2	Uncharacterized protein	Receptor expression-enhancing protein 2	REEP2	152	yes	yes				S	F1RH71	152	AAKGQGVLSEKLRSFSMQDLTLIRDEDALPL														_SFS(ph)MQDLTLIR_	S(0.037)FS(0.963)MQDLTLIR	0.962672	0.000431633	91.307	77.498	91.307	2	695.825	1.8454	17239000	1.1919	0.253263	0.253263
F1RH79	BRD8	Uncharacterized protein	Bromodomain-containing protein 8	BRD8	264	no	yes				T	F1RH79	264	VTDDSPQKKMLGQKATPPPSPLLSELLKKGS	_AT(ph)PPPS(ph)PLLSELLK_	AT(1)PPPS(1)PLLSELLK	1	6.02451e-12	129.05	104.57	89.011	3	541.6	-0.2652	149590000	0.10887	-3.19932	_AT(ph)PPPS(ph)PLLSELLK_	AT(1)PPPS(1)PLLSELLK	1	2.88314e-08	117.07	105.15	89.353	3	541.6	-0.17221	265170000	0.093527	-3.41847	-3.3089	0.0210743	down
F1RH79	BRD8	Uncharacterized protein	Bromodomain-containing protein 8	BRD8	268	yes	yes				S	F1RH79	268	SPQKKMLGQKATPPPSPLLSELLKKGSLLPT	_AT(ph)PPPS(ph)PLLSELLK_	AT(1)PPPS(1)PLLSELLK	0.999998	0.000110232	89.011	81.271	89.011	3	541.6	-0.2652	54515000	0.19958	-2.32496	_AT(ph)PPPS(ph)PLLSELLK_	AT(1)PPPS(1)PLLSELLK	0.999997	1.98329e-05	89.353	81.309	89.353	3	541.6	-0.17221	45309000	0.58264	-0.779323	-1.55214	0.294099
F1RH79	BRD8	Uncharacterized protein	Bromodomain-containing protein 8	BRD8	652	yes	yes				S	F1RH79	652	RKGDETSLRTVKTEASPESMLSPSHGSNPIE	_TEAS(ph)PESMLSPSHGSNPIEDPLESETQHK_	T(0.001)EAS(0.999)PESMLSPSHGSNPIEDPLESETQHK	0.998513	2.17179e-72	193.75	193.26	193.75	3	1072.13	-1.4239	62602000	0.30506	-1.71284														-1.71284
F1RH83	LOC100526054	Uncharacterized protein	Coiled-coil domain-containing protein 97	CCDC97	11	yes	yes				S	F1RH83	11	_____MEPGEGCREPSPGHWGELSWTPIPSR	_EPS(ph)PGHWGELSWTPIPSRPQDK_	EPS(1)PGHWGELSWTPIPSRPQDK	0.999978	1.2747e-06	103.71	102.98	103.71	3	861.067	0.4138	144150000	0.25493	-1.97183	_EPS(ph)PGHWGELSWTPIPSRPQDK_	EPS(1)PGHWGELSWTPIPSRPQDK	0.999926	0.00951601	65.278	64.293	65.278	3	861.067	1.6067	100110000	0.29522	-1.76014	-1.86598	0.0360725	down
F1RH91	CDC23	Uncharacterized protein	Cell division cycle protein 23 homolog	CDC23	4	yes	yes				S	F1RH91	4	____________MAASPSVVPVTAVMPVLSS														_(ac)AAS(ph)PSVVPVTAVMPVLSSSGDFSNLR_	AAS(0.945)PS(0.055)VVPVTAVMPVLSSSGDFSNLR	0.944644	3.54619e-13	114.92	114.37	114.92	3	904.11	0.049314	77419000	0.45488	-1.13644	-1.13644
F1RH91	CDC23	Uncharacterized protein	Cell division cycle protein 23 homolog	CDC23	585	yes	yes				S	F1RH91	585	LPASLSANNTPTRRVSPLNLSSVTP______	_RVS(ph)PLNLSSVTP_	RVS(1)PLNLSSVTP	0.999949	9.35631e-10	145.86	140.2	145.86	2	675.345	0.53676	182100000	0.30975	-1.69082	_RVS(ph)PLNLSSVTP_	RVS(1)PLNLSSVTP	0.999998	4.57548e-12	155.57	153.57	155.57	2	675.345	0.6821	209790000	0.30666	-1.70529	-1.69806	0.00271139	down
F1RH91	CDC23	Uncharacterized protein	Cell division cycle protein 23 homolog	CDC23	593	no	yes				T	F1RH91	593	NTPTRRVSPLNLSSVTP______________	_VSPLNLSSVT(ph)P_	VSPLNLSSVT(1)P	0.999903	3.60225e-11	161.87	137	161.87	2	597.294	-0.44622	0			_VSPLNLSSVT(ph)P_	VSPLNLSS(0.001)VT(0.999)P	0.999301	7.98078e-17	154.23	115.16	154.23	2	597.294	2.789	0
F1RHA0	LOC100738911	Uncharacterized protein	2-oxoisovalerate dehydrogenase subunit alpha, mitochondrial	BCKDHA	303	yes	yes		yes		S	F1RHA0;I3LNR4	303;339	QPFLIEAMTYRIGHHSTSDDSSAYRSVDEVS	_IGHHS(ph)TSDDSSAYR_	IGHHS(0.949)T(0.045)S(0.006)DDSSAYR	0.948925	2.56297e-14	152.94	137.31	122.75	3	538.218	1.8408	679680000	1.6574	0.728922	_IGHHS(ph)TSDDSSAYR_	IGHHS(0.938)T(0.062)SDDSSAYR	0.938263	1.82474e-42	204.07	186.64	204.07	2	806.823	-0.91762	941420000	1.7514	0.808509	0.768715	0.0329259	up
F1RHA5	ITPKC	Uncharacterized protein	Inositol-trisphosphate 3-kinase C	ITPKC	9	yes	yes				S	F1RHA5	9	_______MRRCPCRGSLSEVQAGALPGAARM	_GS(ph)LSEVQAGALPGAAR_	GS(0.972)LS(0.028)EVQAGALPGAAR	0.972219	0.00114528	69.612	61.772	69.612	2	782.38	0.61391	46148000	0.87626	-0.190569	_GS(ph)LSEVQAGALPGAAR_	GS(0.982)LS(0.018)EVQAGALPGAAR	0.981586	0.000335199	84.436	74.825	84.436	2	782.38	0.29848	48141000	0.23856	-2.06758	-1.12907	0.441488
F1RHC5	H2AFY	Histone H2A	Core histone macro-H2A.1	H2AFY	129	no	yes				T	F1RHC5	129	LAKKRGSKGKLEAIITPPPAKKAKSPSQKKP	_LEAIIT(ph)PPPAK_	LEAIIT(1)PPPAK	1	3.34291e-10	157.54	157.54	50.897	3	410.556	1.0909	682330000	0.33972	-1.55758	_LEAIIT(ph)PPPAK_	LEAIIT(1)PPPAK	1	1.31763e-08	144.25	144.25	67.136	2	615.331	0.31789	504620000	0.41654	-1.26347	-1.41053	0.0661318
F1RHC9	JADE2	Uncharacterized protein	Protein Jade-2	JADE2	759	yes	yes				S	F1RHC9	759	PGRLRPPRESKGTRRSPGARPDAGTGPPSAV														_S(ph)PGARPDAGTGPPSAVAERPK_	S(1)PGARPDAGTGPPSAVAERPK	0.999958	0.0323094	73.519	72.158	56.562	2	1049.51	-0.96226	129840000	0.12202	-3.03481	-3.03481
F1RHF2	unknown	Uncharacterized protein	TBC1 domain family member 4	TBC1D4	387	yes	yes				S	F1RHF2	387	SGRFKLDILKNKAKRSLTSSLENIFSRGANR														_S(ph)LTSSLENIFSR_	S(0.802)LT(0.164)S(0.034)SLENIFSR	0.801697	2.37784e-27	169.05	148.87	169.05	2	717.337	0.77124	11616000	0.77511	-0.367527	-0.367527
F1RHH0	SMG6	Uncharacterized protein	Telomerase-binding protein EST1A	SMG6	364	yes	yes				S	F1RHH0	364	RAGGYARVVQEKARKSIEFLERRFESRDSCL	_KS(ph)IEFLER_	KS(1)IEFLER	1	0.0528067	38.567	38.567	38.567	2	551.271	-3.8761	433740000	1.792	0.841571														0.841571
F1RHJ2	HDGF	Uncharacterized protein	Hepatoma-derived growth factor	HDGF	132	yes	yes				S	F1RHJ2	132	DAAEGDGDKKGNAEGSSDEEGKLVIDEPTKE	_GNAEGS(ph)S(ph)DEEGKLVIDEPTK_	GNAEGS(1)S(1)DEEGKLVIDEPTK	1	6.48283e-26	185.89	185.89	179.86	2	1117.96	-0.063581	1037400000	1.1188	0.161952	_GNAEGS(ph)S(ph)DEEGKLVIDEPTK_	GNAEGS(1)S(1)DEEGKLVIDEPTK	1	4.16487e-47	216.51	215.95	216.51	2	1117.96	-1.6616	1162800000	1.0113	0.016211	0.0890816	0.436487
F1RHJ2	HDGF	Uncharacterized protein	Hepatoma-derived growth factor	HDGF	133	yes	yes				S	F1RHJ2	133	AAEGDGDKKGNAEGSSDEEGKLVIDEPTKEK	_GNAEGS(ph)S(ph)DEEGKLVIDEPTK_	GNAEGS(1)S(1)DEEGKLVIDEPTK	1	6.48283e-26	185.89	185.89	179.86	2	1117.96	-0.063581	1037400000	1.1188	0.161952	_GNAEGS(ph)S(ph)DEEGKLVIDEPTK_	GNAEGS(1)S(1)DEEGKLVIDEPTK	1	4.16487e-47	216.51	215.95	216.51	2	1117.96	-1.6616	1162800000	1.0113	0.016211	0.0890816	0.436487
F1RHJ2	HDGF	Uncharacterized protein	Hepatoma-derived growth factor	HDGF	165	yes	yes				S	F1RHJ2	165	EKGALKRRAGDLLEDSPKRPKEAEDPEGEEK	_AGDLLEDS(ph)PK_	AGDLLEDS(1)PK	1	0.00433703	76.728	47.184	76.728	2	562.747	2.1977	27088000	0.49998	-1.00006	_AGDLLEDS(ph)PK_	AGDLLEDS(1)PK	1	0.00748076	60.901	55.92	60.901	2	562.747	0.062678	55172000	0.45697	-1.12983	-1.06494	0.0387404	down
F1RHJ3	PRCC	Uncharacterized protein	Proline-rich protein PRCC	PRCC	267	yes	yes				S	F1RHJ3	267	AALQVTKQITQEEDDSDEEVAPENFFSLPEK	_QITQEEDDS(ph)DEEVAPENFFSLPEK_	QITQEEDDS(1)DEEVAPENFFSLPEK	1	6.14396e-46	177.38	176.59	177.38	2	1438.61	-1.7408	187410000	0.32048	-1.64169	_QITQEEDDS(ph)DEEVAPENFFSLPEK_	QITQEEDDS(1)DEEVAPENFFSLPEK	1	2.74694e-60	200.73	200.13	200.73	2	1438.61	-2.02	181200000	0.33234	-1.58927	-1.61548	0.0103289	down
F1RHJ9	GLOD4	Uncharacterized protein	Glyoxalase domain-containing protein 4	GLOD4	329	yes	yes				S	F1RHJ9	329	ETEAPGGYKFYLQNCSPPRSDPVLKVTLAVS	_FYLQNCS(ph)PPR_	FYLQNCS(1)PPR	0.999664	0.026278	42.469	38.674	42.469	2	681.289	1.6959	33012000	0.54513	-0.875328														-0.875328
F1RHK9	ARHGEF11	Uncharacterized protein	Rho guanine nucleotide exchange factor 11	ARHGEF11	213	yes	yes				S	F1RHK9	213	SLMNRNSILSDPGLDSPRTSPVIMARMAQHH	_NSILSDPGLDS(ph)PRT(ph)SPVIMAR_	NSILS(0.001)DPGLDS(0.999)PRT(0.909)S(0.091)PVIMAR	0.999045	2.89377e-18	165.42	151.81	165.42	3	796.034	1.2406	61436000	0.45488	-1.13644	_NSILSDPGLDS(ph)PRT(ph)SPVIMAR_	NSILS(0.009)DPGLDS(0.987)PRT(0.611)S(0.393)PVIMAR	0.98716	0.000116967	91.599	90.414	91.599	2	1193.55	0.40537	13981000	0.55512	-0.849128	-0.992785	0.0914844
F1RHK9	ARHGEF11	Uncharacterized protein	Rho guanine nucleotide exchange factor 11	ARHGEF11	216	no	yes				T	F1RHK9	216	NRNSILSDPGLDSPRTSPVIMARMAQHHRRQ	_NSILSDPGLDS(ph)PRT(ph)SPVIMAR_	NSILS(0.001)DPGLDS(0.999)PRT(0.909)S(0.091)PVIMAR	0.908726	2.89377e-18	165.42	151.81	165.42	3	796.034	1.2406	61436000	0.45488	-1.13644														-1.13644
F1RHK9	ARHGEF11	Uncharacterized protein	Rho guanine nucleotide exchange factor 11	ARHGEF11	1070	yes	yes				S	F1RHK9	1070	PVHPPPPGPQEPAHQSPTPSRVELDDSEVFR	_HPGAAPTPVHPPPPGPQEPAHQS(ph)PTPSR_	HPGAAPTPVHPPPPGPQEPAHQS(0.772)PT(0.175)PS(0.053)R	0.772184	1.21724e-08	80.721	80.123	80.721	5	585.083	-0.58761	1544100000	0.040413	-4.62904	_HPGAAPTPVHPPPPGPQEPAHQS(ph)PTPSR_	HPGAAPT(0.001)PVHPPPPGPQEPAHQS(0.826)PT(0.157)PS(0.016)R	0.82559	5.43018e-09	88.587	87.99	88.587	4	731.102	1.1677	816530000	0.17366	-2.52566	-3.57735	0.182028
F1RHK9	ARHGEF11	Uncharacterized protein	Rho guanine nucleotide exchange factor 11	ARHGEF11	1134	yes	yes				S	F1RHK9	1134	SREEEELGALPDPSTSPDREKRGSRTRDPIL														_GKHPALLEDPEQEGSREEEELGALPDPSTS(ph)PDR_	GKHPALLEDPEQEGSREEEELGALPDPS(0.045)T(0.105)S(0.85)PDR	0.850367	0.0375877	62.145	61.552	62.145	4	917.171	0.87562	52576000	0.24667	-2.01935	-2.01935
F1RHK9	ARHGEF11	Uncharacterized protein	Rho guanine nucleotide exchange factor 11	ARHGEF11	1259	yes	yes				S	F1RHK9	1259	VALRSLEHLPPRTRNSGIWESPDLDRNPEEE	_NS(ph)GIWESPDLDRNPEEEASSTEATGSYK_	NS(1)GIWESPDLDRNPEEEASSTEATGSYK	1	2.04512e-17	135.9	135.9	135.9	3	1050.45	-0.55724	44221000	0.79032	-0.339491	_NS(ph)GIWESPDLDRNPEEEASSTEATGSYK_	NS(1)GIWESPDLDRNPEEEASSTEATGSYK	0.999999	3.99645e-88	245.46	245.46	130.19	3	1050.45	-2.1168	124250000	0.57347	-0.80221	-0.570851	0.245135
F1RHK9	ARHGEF11	Uncharacterized protein	Rho guanine nucleotide exchange factor 11	ARHGEF11	1346	yes	yes				S	F1RHK9	1346	AGPPDSSTDSLGARRSPSQPDGLPAWQTEPR	_RS(ph)PSQPDGLPAWQTEPRPPPR_	RS(0.999)PS(0.001)QPDGLPAWQTEPRPPPR	0.999451	1.03636e-35	207.6	203.05	207.6	3	817.064	-0.067984	296950000	0.24929	-2.0041	_RS(ph)PSQPDGLPAWQTEPRPPPR_	RS(0.999)PS(0.001)QPDGLPAWQTEPRPPPR	0.999397	6.62505e-35	198.68	186.54	198.68	3	817.064	0.076553	249790000	0.22044	-2.18154	-2.09282	0.0269716	down
F1RHK9	ARHGEF11	Uncharacterized protein	Rho guanine nucleotide exchange factor 11	ARHGEF11	1377	yes	yes				S	F1RHK9	1377	PPPRGGSGDQRHPGHSPPSLALRDVGMIFRT	_HPGHS(ph)PPSLALR_	HPGHS(1)PPSLALR	0.999996	0.00015843	86.944	80.467	86.944	3	450.222	-0.19691	1313200000	0.30699	-1.70374	_HPGHS(ph)PPSLALR_	HPGHS(1)PPSLALR	0.99999	0.00045677	82.515	74.105	82.515	3	450.222	-0.0046343	535570000	0.3321	-1.59031	-1.64702	0.0219125	down
F1RHK9	ARHGEF11	Uncharacterized protein	Rho guanine nucleotide exchange factor 11	ARHGEF11	1422	yes	yes				S	F1RHK9	1422	ELAHRELLRSLGGESSGGTTPVGSFHTEPTR	_SLGGESS(ph)GGTTPVGSFHTEPTR_	S(0.001)LGGES(0.193)S(0.792)GGT(0.012)T(0.002)PVGSFHTEPTR	0.791704	1.80012e-08	105.35	101.16	105.35	2	1120.99	0.21742	68199000	0.74275	-0.429051	_SLGGESS(ph)GGTTPVGSFHTEPTR_	SLGGES(0.182)S(0.803)GGT(0.012)T(0.003)PVGSFHTEPTR	0.803365	4.1236e-06	89.055	81.13	89.055	2	1120.99	1.0745	79143000	0.72762	-0.458743	-0.443897	0.0212833
F1RHL1	ETV3	Uncharacterized protein	ETS translocation variant 3	ETV3	157	no	yes				T	F1RHL1	157	PVPTASSRFHFPPLETHSPTSDVQPGRFSAS														_FHFPPLET(ph)HSPTSDVQPGR_	FHFPPLET(0.786)HS(0.207)PT(0.006)S(0.001)DVQPGR	0.786306	1.45637e-25	149.71	146.29	149.71	3	743.676	-0.63166	108270000	0.37887	-1.40023	-1.40023
F1RHL1	ETV3	Uncharacterized protein	ETS translocation variant 3	ETV3	159	yes	yes				S	F1RHL1	159	PTASSRFHFPPLETHSPTSDVQPGRFSASSL	_FHFPPLETHS(ph)PTSDVQPGR_	FHFPPLET(0.007)HS(0.797)PT(0.155)S(0.041)DVQPGR	0.796592	5.51768e-36	170.5	165	170.5	3	743.676	-0.66748	152380000	0.46092	-1.11741	_FHFPPLETHS(ph)PTSDVQPGR_	FHFPPLETHS(0.821)PT(0.145)S(0.034)DVQPGR	0.821034	6.74161e-26	156.05	153.25	156.05	3	743.676	-1.1918	82568000	0.60806	-0.717714	-0.917563	0.136526
F1RHL1	ETV3	Uncharacterized protein	ETS translocation variant 3	ETV3	244	yes	yes				S	F1RHL1	244	MLPLFTRPGIYPDPHSPFAVSPIPSRGGVLN	_PGIYPDPHS(ph)PFAVS(ph)PIPSR_	PGIY(0.002)PDPHS(0.998)PFAVS(0.988)PIPS(0.012)R	0.998373	1.9956e-05	83.236	81.727	83.236	3	731.997	1.4678	48799000	0.075554	-3.72635	_PGIYPDPHS(ph)PFAVS(ph)PIPSR_	PGIYPDPHS(1)PFAVS(0.997)PIPS(0.003)R	0.99959	9.16025e-18	138.54	137.73	138.54	3	731.997	0.2222	39388000	0.1013	-3.30329	-3.51482	0.0382666	down
F1RHL1	ETV3	Uncharacterized protein	ETS translocation variant 3	ETV3	249	yes	yes				S	F1RHL1	249	TRPGIYPDPHSPFAVSPIPSRGGVLNVPISP	_PGIYPDPHS(ph)PFAVS(ph)PIPSR_	PGIY(0.002)PDPHS(0.998)PFAVS(0.988)PIPS(0.012)R	0.987501	1.9956e-05	83.236	81.727	83.236	3	731.997	1.4678	48799000	0.075554	-3.72635	_PGIYPDPHS(ph)PFAVS(ph)PIPSR_	PGIYPDPHS(1)PFAVS(0.997)PIPS(0.003)R	0.996553	9.16025e-18	138.54	137.73	138.54	3	731.997	0.2222	39388000	0.1013	-3.30329	-3.51482	0.0382666	down
F1RHM7	ZDHHC8	Palmitoyltransferase	Probable palmitoyltransferase ZDHHC8	ZDHHC8	543	yes	yes				S	F1RHM7	543	TGAVGDPPRPPPRSFSPVLGPRPREPSPVRY														_SFS(ph)PVLGPR_	S(0.001)FS(0.999)PVLGPR	0.999178	0.00592476	69.721	62.5	69.721	2	520.252	0.50811	43977000	0.29344	-1.76886	-1.76886
F1RHM8	RANBP1	Uncharacterized protein	Ran-specific GTPase-activating protein	RANBP1	13	no	yes				T	F1RHM8	13	___MAAAKDTHEDHDTSTENADESNHDPQFE														_DTHEDHDT(ph)S(ph)TENADESNHDPQFEPIVSLPEQEIK_	DT(0.018)HEDHDT(0.825)S(0.57)T(0.57)ENADES(0.017)NHDPQFEPIVSLPEQEIK	0.824833	8.93165e-15	89.146	89.146	56.407	4	1016.67	-1.1476	272970000	0.18583	-2.42794	-2.42794
F1RHM8	RANBP1	Uncharacterized protein	Ran-specific GTPase-activating protein	RANBP1	60	yes	yes				S	F1RHM8	60	EEELFKMRAKLFRFASENDLPEWKERGTGDV	_FAS(ph)ENDLPEWK_	FAS(1)ENDLPEWK	1	8.29787e-10	134.06	93.78	129.17	2	708.298	-0.60768	202620000	1.4631	0.549028	_FAS(ph)ENDLPEWK_	FAS(1)ENDLPEWK	1	3.47388e-40	206.7	191.72	110.14	2	708.298	1.7265	184710000	1.392	0.477159	0.513094	0.0445131
F1RHN0	DGCR8	Uncharacterized protein	Microprocessor complex subunit DGCR8	DGCR8	95	yes	yes				S	F1RHN0	95	FSKARLLVDPNCSGHSPRTARHAPAVRKFSP	_LLVDPNCSGHS(ph)PR_	LLVDPNCS(0.043)GHS(0.957)PR	0.957111	0.000648251	62.709	59.513	62.709	3	511.229	-0.091502	272840000	0.3645	-1.45601	_LLVDPNCSGHS(ph)PR_	LLVDPNCS(0.026)GHS(0.974)PR	0.973848	5.12397e-05	77.359	72.454	77.359	3	511.229	0.2859	117250000	0.37373	-1.41993	-1.43797	0.00798573	down
F1RHN0	DGCR8	Uncharacterized protein	Microprocessor complex subunit DGCR8	DGCR8	109	yes	yes				S	F1RHN0	109	HSPRTARHAPAVRKFSPDLKLLKDVKISVSF	_KFS(ph)PDLK_	KFS(1)PDLK	1	0.00627735	89.886	49.004	89.886	2	457.723	0.48405	154680000	1.2131	0.278698	_KFS(ph)PDLK_	KFS(1)PDLK	1	0.00771449	88.392	72.607	88.392	2	457.723	2.0895	138620000	0.9005	-0.151202	0.0637483	0.816456
F1RHN0	DGCR8	Uncharacterized protein	Microprocessor complex subunit DGCR8	DGCR8	238	yes	yes				S	F1RHN0	238	AIVQRDRVDEEALNFSYEDDFDNDVDALLEE	_DRVDEEALNFS(ph)YEDDFDNDVDALLEEGLCAPK_	DRVDEEALNFS(0.98)Y(0.02)EDDFDNDVDALLEEGLCAPK	0.980113	2.95759e-06	84.48	84.267	84.48	3	1261.87	1.1468	18596000	1.7308	0.791439														0.791439
F1RHN0	DGCR8	Uncharacterized protein	Microprocessor complex subunit DGCR8	DGCR8	377	yes	yes				S	F1RHN0	377	EEREQNRELAPGGEVSPAKPPGRSAELELPM	_ELAPGGEVS(ph)PAKPPGR_	ELAPGGEVS(1)PAKPPGR	1	0.0197028	71.136	52.957	71.136	2	821.403	-1.0063	123530000	0.29466	-1.76288	_ELAPGGEVS(ph)PAKPPGR_	ELAPGGEVS(1)PAKPPGR	1	5.44144e-08	119.37	119.37	87.676	3	547.938	0.66793	1321000000	0.36049	-1.47197	-1.61742	0.0570973
F1RHR8	MTOR	Uncharacterized protein	Serine/threonine-protein kinase mTOR	MTOR	1261	yes	yes	yes			S	F1RHR8	1261	ASGPVETGPMKKLHVSTINLQKAWGAARRVS	_LHVS(ph)TINLQK_	LHVS(0.873)T(0.127)INLQK	0.873121	0.00171963	69.721	60.283	69.721	3	411.551	-0.65452	479750000	0.57739	-0.792382	_LHVS(ph)TINLQK_	LHVS(0.957)T(0.043)INLQK	0.956533	6.79276e-10	139.74	123.65	139.74	2	616.824	0.67009	886990000	0.56886	-0.813854	-0.803118	0.00850995	down
F1RHR9	EXOSC10	Uncharacterized protein	Exosome component 10	EXOSC10	623	no	yes				T	F1RHR9	623	GPHDCSHTPSDGYPLTPTSGPAAVQARGLLP	_LENVLFGPHDCSHTPSDGYPLT(ph)PTSGPAAVQAR_	LENVLFGPHDCSHTPSDGY(0.001)PLT(0.988)PT(0.008)S(0.003)GPAAVQAR	0.987821	1.81377e-10	81.984	81.825	75.309	4	893.663	-0.8114	216630000	0.20835	-2.26292	_LENVLFGPHDCSHTPSDGYPLT(ph)PTSGPAAVQAR_	LENVLFGPHDCSHTPSDGYPLT(0.994)PT(0.005)S(0.001)GPAAVQAR	0.993705	5.9245e-25	118.59	118.33	106.81	4	893.663	1.0492	215560000	0.26448	-1.91877	-2.09084	0.0522755
F1RHS6	PEX14	Uncharacterized protein	Peroxisomal membrane protein	0	44	yes	yes				S	F1RHS6	44	IATAVKFLQNSRVRQSPLAARRAFLKKKGLT														_VRQS(ph)PLAAR_	VRQS(1)PLAAR	1	0.0462016	60.08	60.08	60.08	2	539.282	0.46288	15176000	1.1416	0.191057	0.191057
F1RHS6	PEX14	Uncharacterized protein	Peroxisomal membrane protein	0	275	yes	yes				S	F1RHS6	275	SSSDISPVSNESTSSSPVKEGHSPEGSTATY	_SPSPSSPAAVNHHSSSDISPVSNESTSSS(ph)PVK_	SPSPSSPAAVNHHSSSDISPVSNEST(0.001)S(0.011)S(0.095)S(0.893)PVK	0.892603	3.56247e-26	138.18	136.54	138.18	4	811.616	0.23334	184600000	0.11908	-3.07	_SPSPSSPAAVNHHSSSDISPVSNESTSSS(ph)PVK_	SPSPSSPAAVNHHSSSDISPVSNES(0.001)T(0.011)S(0.028)S(0.116)S(0.844)PVK	0.844123	5.07941e-11	97.08	96.246	97.08	4	811.616	0.22605	231130000	0.12783	-2.9677	-3.01885	0.0107851	down
F1RHU0	PTOV1	Uncharacterized protein	Prostate tumor-overexpressed gene 1 protein	PTOV1	36	yes	yes				S	F1RHU0	36	GRPLPLLTVRAARSRSWPASPRGPQPPRIRA	_SRS(ph)WPASPR_	S(0.186)RS(0.813)WPAS(0.001)PR	0.813051	0.0444609	51.252	36.572	51.252	3	375.173	0.97622	36443000	0.35002	-1.51449	_SRS(ph)WPASPR_	S(0.107)RS(0.893)WPASPR	0.89258	0.00399543	85.522	85.522	85.522	2	562.256	2.2321	122410000	0.41551	-1.26704	-1.39077	0.0564851
F1RHU1	PNKP	Uncharacterized protein	Bifunctional polynucleotide phosphatase/kinase	PNKP	118	no	yes				T	F1RHU1	118	TLRWEEARTPELQPDTPPGTPPVPPHEEEEE	_TPELQPDT(ph)PPGT(ph)PPVPPHEEEEEAEPPKK_	TPELQPDT(1)PPGT(1)PPVPPHEEEEEAEPPKK	1	1.24075e-25	140.83	140.66	125.02	3	1111.49	-1.3403	2550200000	0.17824	-2.48811	_TPELQPDT(ph)PPGT(ph)PPVPPHEEEEEAEPPKK_	TPELQPDT(1)PPGT(1)PPVPPHEEEEEAEPPKK	0.999854	8.93792e-12	103.43	103.13	102.09	3	1111.49	-0.72756	1522200000	0.27813	-1.84617	-2.16714	0.0936076
F1RHU1	PNKP	Uncharacterized protein	Bifunctional polynucleotide phosphatase/kinase	PNKP	122	no	yes				T	F1RHU1	122	EEARTPELQPDTPPGTPPVPPHEEEEEAEPP	_TPELQPDT(ph)PPGT(ph)PPVPPHEEEEEAEPPKK_	TPELQPDT(1)PPGT(1)PPVPPHEEEEEAEPPKK	1	1.24075e-25	140.83	140.66	125.02	3	1111.49	-1.3403	2154100000	1.3157	0.395831	_TPELQPDT(ph)PPGT(ph)PPVPPHEEEEEAEPPKK_	TPELQPDT(1)PPGT(1)PPVPPHEEEEEAEPPKK	1	1.58506e-11	103.43	103.13	103.43	4	833.872	0.73502	1119700000	0.27779	-1.84793	-0.726051	0.634335
F1RHU2	AKT1S1	Uncharacterized protein	Proline-rich AKT1 substrate 1	AKT1S1	88	yes	yes				S	F1RHU2	88	AAARPPAPPPAPQAPSPARSPPRTALAREED	_AAAAARPPAPPPAPQAPS(ph)PARS(ph)PPR_	AAAAARPPAPPPAPQAPS(1)PARS(1)PPR	1	2.08263e-26	187.92	181.21	91.078	4	640.565	-0.49594	3355400000	0.45726	-1.12891	_AAAAARPPAPPPAPQAPS(ph)PARS(ph)PPR_	AAAAARPPAPPPAPQAPS(1)PARS(1)PPR	1	1.49436e-17	158.91	150.05	100.23	3	853.751	0.32775	1434800000	0.52214	-0.937491	-1.0332	0.0588056
F1RHU2	AKT1S1	Uncharacterized protein	Proline-rich AKT1 substrate 1	AKT1S1	92	yes	yes				S	F1RHU2	92	PPAPPPAPQAPSPARSPPRTALAREEDEEDE	_AAAAARPPAPPPAPQAPS(ph)PARS(ph)PPR_	AAAAARPPAPPPAPQAPS(1)PARS(1)PPR	1	0.00157731	105.03	102.82	91.078	4	640.565	-0.49594	1469600000	0.55196	-0.857364	_AAAAARPPAPPPAPQAPS(ph)PARS(ph)PPR_	AAAAARPPAPPPAPQAPS(1)PARS(1)PPR	1	0.0030178	100.23	98.649	100.23	3	853.751	0.32775	438980000	0.047333	-4.40101	-2.62919	0.377514
F1RHU2	AKT1S1	Uncharacterized protein	Proline-rich AKT1 substrate 1	AKT1S1	183	yes	yes		yes		S	F1RHU2	183	SVPPASALPTQQYAKSLPVSVPVWAFKEKRT	_S(ph)LPVSVPVWAFK_	S(0.998)LPVS(0.002)VPVWAFK	0.99838	0.000399773	73.722	67.084	73.722	3	470.579	1.8213	15095000	0.27492	-1.86292	_S(ph)LPVSVPVWAFKEK_	S(0.997)LPVS(0.003)VPVWAFKEK	0.996844	8.20554e-05	87.083	81.581	49.708	3	556.292	-1.0084	16226000	0.24409	-2.03451	-1.94872	0.0280114	down
F1RHU3	TBC1D17	Uncharacterized protein	TBC1 domain family member 17	TBC1D17	602	yes	yes				S	F1RHU3	602	NVQEVLGLAPPAEPQSPSPPASPLPLSPARA	_ELPHNVQEVLGLAPPAEPQS(ph)PS(ph)PPAS(ph)PLPLSPAR_	ELPHNVQEVLGLAPPAEPQS(1)PS(0.999)PPAS(0.983)PLPLS(0.018)PAR	0.99995	4.26899e-09	96.918	96.381	96.918	3	1244.92	-2.251	115150000	0.080977	-3.62634	_ELPHNVQEVLGLAPPAEPQS(ph)PS(ph)PPAS(ph)PLPLSPAR_	ELPHNVQEVLGLAPPAEPQS(1)PS(0.999)PPAS(0.934)PLPLS(0.067)PAR	0.999965	4.47261e-15	107.03	107	99.037	3	1244.92	3.0845	149430000	1.0426	0.0601858	-1.78308	0.510565
F1RHU3	TBC1D17	Uncharacterized protein	TBC1 domain family member 17	TBC1D17	604	yes	yes				S	F1RHU3	604	QEVLGLAPPAEPQSPSPPASPLPLSPARAPP	_ELPHNVQEVLGLAPPAEPQS(ph)PS(ph)PPAS(ph)PLPLSPAR_	ELPHNVQEVLGLAPPAEPQS(1)PS(0.999)PPAS(0.983)PLPLS(0.018)PAR	0.999153	1.17371e-31	133.07	132.39	96.918	3	1244.92	-2.251	286900000	0.095291	-3.39152	_ELPHNVQEVLGLAPPAEPQS(ph)PS(ph)PPAS(ph)PLPLSPAR_	ELPHNVQEVLGLAPPAEPQS(1)PS(0.999)PPAS(0.934)PLPLS(0.067)PAR	0.999411	6.57313e-15	107.3	107.14	99.037	3	1244.92	3.0845	162160000	0.05721	-4.12759	-3.75955	0.0621231
F1RHU3	TBC1D17	Uncharacterized protein	TBC1 domain family member 17	TBC1D17	608	yes	yes				S	F1RHU3	608	GLAPPAEPQSPSPPASPLPLSPARAPPAPPP	_ELPHNVQEVLGLAPPAEPQSPS(ph)PPAS(ph)PLPLSPAR_	ELPHNVQEVLGLAPPAEPQS(0.111)PS(0.899)PPAS(0.984)PLPLS(0.007)PAR	0.983896	3.49369e-09	96.918	96.381	64.834	5	731.362	0.98157	234160000	0.093765	-3.41481	_ELPHNVQEVLGLAPPAEPQSPS(ph)PPAS(ph)PLPLSPAR_	ELPHNVQEVLGLAPPAEPQS(0.136)PS(0.867)PPAS(0.972)PLPLS(0.024)PAR	0.972325	6.57313e-15	107.3	107.14	107.3	3	1218.27	1.3521	129840000	0.05721	-4.12759	-3.7712	0.0599846
F1RHU3	TBC1D17	Uncharacterized protein	TBC1 domain family member 17	TBC1D17	613	yes	yes				S	F1RHU3	613	AEPQSPSPPASPLPLSPARAPPAPPPPADTV	_ELPHNVQEVLGLAPPAEPQSPS(ph)PPAS(ph)PLPLS(ph)PAR_	ELPHNVQEVLGLAPPAEPQS(0.09)PS(0.954)PPAS(0.956)PLPLS(1)PAR	0.99977	3.31643e-05	71.174	71.028	71.174	4	933.942	3.0395	38995000	0.089921	-3.4752														-3.4752
F1RHW5	SCAF1	Uncharacterized protein	Splicing factor, arginine/serine-rich 19	SCAF1	240	yes	yes				S	F1RHW5	240	RFDIYDPFHPTDEAYSPPPAPEQKYDPFEPT	_FDIYDPFHPTDEAYS(ph)PPPAPEQK_	FDIYDPFHPTDEAYS(1)PPPAPEQK	0.999999	6.33673e-46	178.13	177.8	178.13	2	1371.09	-2.7861	1358000000	0.13756	-2.86187	_FDIYDPFHPTDEAYS(ph)PPPAPEQK_	FDIYDPFHPTDEAYS(1)PPPAPEQK	1	1.85955e-109	245.85	245.53	245.85	2	1371.09	2.0743	615010000	0.16431	-2.60551	-2.73369	0.0298286	down
F1RHW5	SCAF1	Uncharacterized protein	Splicing factor, arginine/serine-rich 19	SCAF1	457	yes	yes				S	F1RHW5	457	PRAPEGDDFLSLHAESDGEGALQVDLGEPAP	_APEGDDFLSLHAES(ph)DGEGALQVDLGEPAPAPPAADTR_	APEGDDFLS(0.052)LHAES(0.948)DGEGALQVDLGEPAPAPPAADTR	0.947665	1.12037e-21	117.78	117.5	65.01	4	949.681	3.1904	51191000	0.1853	-2.43207														-2.43207
F1RHW5	SCAF1	Uncharacterized protein	Splicing factor, arginine/serine-rich 19	SCAF1	502	yes	yes				S	F1RHW5	502	RRKILTQRRERYRQRSPSPAPNAANAAPAGP	_QRS(ph)PS(ph)PAPNAANAAPAGPPTR_	QRS(1)PS(1)PAPNAANAAPAGPPTR	1	1.18746e-25	178.46	177.32	178.46	2	1094.49	0.68504	1235700000	0.32056	-1.64133	_QRS(ph)PS(ph)PAPNAANAAPAGPPTR_	QRS(1)PS(1)PAPNAANAAPAGPPTR	1	3.27494e-08	133.58	132.68	133.58	2	1094.49	0.97486	259430000	0.44427	-1.17049	-1.40591	0.105623
F1RHW5	SCAF1	Uncharacterized protein	Splicing factor, arginine/serine-rich 19	SCAF1	504	yes	yes				S	F1RHW5	504	KILTQRRERYRQRSPSPAPNAANAAPAGPPT	_QRS(ph)PS(ph)PAPNAANAAPAGPPTR_	QRS(1)PS(1)PAPNAANAAPAGPPTR	1	1.18746e-25	178.46	177.32	178.46	2	1094.49	0.68504	1199200000	0.32776	-1.60929	_QRS(ph)PS(ph)PAPNAANAAPAGPPTR_	QRS(1)PS(1)PAPNAANAAPAGPPTR	1	3.27494e-08	133.58	132.68	133.58	2	1094.49	0.97486	259430000	0.44427	-1.17049	-1.38989	0.09967
F1RHW5	SCAF1	Uncharacterized protein	Splicing factor, arginine/serine-rich 19	SCAF1	875	yes	yes				S	F1RHW5	875	LGSIGVKFSRDRESRSPFLKPDERAPAEVAK	_S(ph)PFLKPDER_	S(1)PFLKPDER	1	0.00381557	90.697	90.697	50.108	3	390.185	0.35088	798540000	0.47806	-1.06474	_S(ph)PFLKPDER_	S(1)PFLKPDER	1	0.000985975	103.44	65.471	103.44	2	584.774	0.81295	500930000	0.4798	-1.05949	-1.06212	0.00157083	down
F1RHW5	SCAF1	Uncharacterized protein	Splicing factor, arginine/serine-rich 19	SCAF1	990	no	yes				T	F1RHW5	990	PSTPPPKAAPPPPALTPDSQTVDSSCKTPEV														_AAPPPPALT(ph)PDSQTVDSSCK_	AAPPPPALT(0.941)PDS(0.046)QT(0.012)VDSSCK	0.941363	0.000120254	82.177	80.442	82.177	2	1059.97	0.48984	53401000	0.28517	-1.81011	-1.81011
F1RHX9	BCL2L12	Uncharacterized protein	Bcl-2-like protein 12	BCL2L12	230	yes	yes				S	F1RHX9	230	KLASDPALQRKLARLSAGSFSRLVELFSNRE	_LS(ph)AGSFSR_	LS(0.999)AGS(0.001)FSR	0.999268	0.0397348	66.056	27.264	66.056	2	452.7	-0.58385	746710000	1.3456	0.42825	_LS(ph)AGSFSR_	LS(0.997)AGS(0.002)FS(0.001)R	0.996959	0.0205422	55.314	23.756	55.314	2	452.7	-0.14104	696390000	1.1635	0.218471	0.32336	0.199685
F1RHX9	BCL2L12	Uncharacterized protein	Bcl-2-like protein 12	BCL2L12	266	yes	yes				S	F1RHX9	266	SQARPSMPCPGPPPPSPEPLARLALAMELTR	_PSMPCPGPPPPS(ph)PEPLAR_	PSMPCPGPPPPS(1)PEPLAR	0.999937	0.00170389	62.005	55.995	62.005	2	982.444	0.14512	29824000	0.71823	-0.477482	_PSMPCPGPPPPS(ph)PEPLAR_	PSMPCPGPPPPS(1)PEPLAR	0.999896	7.49791e-06	98.3	87.848	98.3	2	982.444	-0.34387	80609000	0.49263	-1.02142	-0.749453	0.221616
F1RI13	C5orf15	Uncharacterized protein	Keratinocyte-associated transmembrane protein 2	KCT2	229	yes	yes				S	F1RI13	229	YVTYHNKRKIFLLVQSRKWRDGLCSKTVEYH	_IFLLVQS(ph)R_	IFLLVQS(1)R	1	0.0136163	69.721	49.021	69.721	2	528.286	-0.63588	0
F1RI15	HSPA4	Uncharacterized protein	Heat shock 70 kDa protein 4	HSPA4	393	yes	yes				S	F1RI15	393	LQCAILSPAFKVREFSITDVVPYPISLRWNS	_EFS(ph)ITDVVPYPISLR_	EFS(0.991)IT(0.009)DVVPYPISLR	0.991359	0.000206916	70.11	64.028	70.11	3	605.969	0.9848	7196400	0.28886	-1.79156	_EFS(ph)ITDVVPYPISLR_	EFS(0.999)IT(0.001)DVVPYPISLR	0.998645	1.34969e-06	87.388	83.852	87.388	3	605.969	0.88349	4097100	0.31763	-1.65458	-1.72307	0.025291	down
F1RI15	HSPA4	Uncharacterized protein	Heat shock 70 kDa protein 4	HSPA4	429	yes	yes				S	F1RI15;F1RST0	429;429	EGVHEVFSRNHAAPFSKVLTFLRSGPFELEA;SSDCEVFSKNHAAPFSKVLTFYRKEPFTLEA														_NHAAPFS(ph)K_	NHAAPFS(1)K	1	0.0209174	54.259	32.811	54.259	2	476.208	0.96567	14605000	0.80344	-0.315738	-0.315738
F1RI16	AFF4	Uncharacterized protein	AF4/FMR2 family member 4	AFF4	109	no	yes				T	F1RI16	109	FFEQRHGSSHQSSKWTPVGPAPSTSQSQKRS	_WT(ph)PVGPAPSTSQSQK_	WT(1)PVGPAPSTSQSQK	0.999977	0.0357456	56.017	52.937	56.017	2	825.88	2.8579	8804600	0.38712	-1.36915														-1.36915
F1RI16	AFF4	Uncharacterized protein	AF4/FMR2 family member 4	AFF4	180	yes	yes				S	F1RI16	180	KKGQHGSEHSKSRSSSPGKPQAVSSLSSSHS	_SSS(ph)PGKPQAVSSLSSSHSR_	S(0.017)S(0.017)S(0.966)PGKPQAVSSLSSSHSR	0.965726	5.65731e-05	102.46	100.66	102.46	3	655.972	0.6603	125500000	0.40144	-1.31674	_SSS(ph)PGKPQAVSSLSSSHSR_	S(0.001)S(0.001)S(0.999)PGKPQAVSSLSSSHSR	0.998503	5.23235e-08	127.3	125.35	127.3	3	655.972	1.6451	137550000	0.42474	-1.23535	-1.27605	0.0202973	down
F1RI16	AFF4	Uncharacterized protein	AF4/FMR2 family member 4	AFF4	459	yes	yes				S	F1RI16	459	WQLDNWLNKVNPHKVSPASSVDSNIPSSQGY	_VS(ph)PASSVDSNIPSSQGYK_	VS(1)PASSVDSNIPSSQGYK	0.999586	8.65532e-46	198.14	189.92	142.23	2	951.928	0.10921	1201300000	0.2304	-2.11779	_VNPHKVS(ph)PASSVDSNIPSSQGYK_	VNPHKVS(0.998)PAS(0.002)SVDSNIPSSQGYK	0.997923	2.23495e-34	187.89	179.67	187.89	2	1239.59	0.69811	1004800000	3.4708	1.79527	-0.16126	0.947647
F1RI16	AFF4	Uncharacterized protein	AF4/FMR2 family member 4	AFF4	463	yes	yes				S	F1RI16	463	NWLNKVNPHKVSPASSVDSNIPSSQGYKKEG	_VNPHKVS(ph)PASS(ph)VDSNIPSSQGYK_	VNPHKVS(0.991)PAS(0.2)S(0.809)VDSNIPSSQGYK	0.809351	3.86767e-06	102.53	101.97	102.53	3	853.382	-0.20394	135570000	0.22288	-2.16566	_VNPHKVS(ph)PASS(ph)VDSNIPSSQGYK_	VNPHKVS(0.992)PAS(0.188)S(0.82)VDSNIPSSQGYK	0.819914	3.37353e-06	98.151	97.392	98.151	3	853.382	-1.4827	40207000	0.33808	-1.56456	-1.86511	0.101712
F1RI16	AFF4	Uncharacterized protein	AF4/FMR2 family member 4	AFF4	646	no	yes				T	F1RI16	646	LPPSSQTPKYPESNRTPVKPSSVEEEESFFR	_T(ph)PVKPSSVEEEESFFR_	T(1)PVKPSSVEEEESFFR	1	3.47714e-07	135.38	135.38	114.46	2	974.44	-0.16935	474470000	0.45759	-1.12787	_T(ph)PVKPSSVEEEESFFR_	T(0.997)PVKPS(0.002)S(0.002)VEEEESFFR	0.996898	8.01208e-14	131.38	131.38	90.729	3	649.963	0.76826	93698000	0.3538	-1.49899	-1.31343	0.0893498
F1RI16	AFF4	Uncharacterized protein	AF4/FMR2 family member 4	AFF4	675	yes	yes				S	F1RI16	675	FRQRMFSPMEEKELLSPLSEPDDRYPLIVKI	_ELLS(ph)PLS(ph)EPDDRYPLIVK_	ELLS(1)PLS(1)EPDDRYPLIVK	1	1.9773e-08	132.65	129.76	132.65	2	1122.53	3.8168	407330000	0.28773	-1.79721	_ELLS(ph)PLS(ph)EPDDRYPLIVK_	ELLS(1)PLS(1)EPDDRYPLIVK	0.999952	0.0432591	52	48.473	52	3	748.692	1.794	63881000	0.38633	-1.37209	-1.58465	0.0848869
F1RI16	AFF4	Uncharacterized protein	AF4/FMR2 family member 4	AFF4	678	yes	yes				S	F1RI16	678	RMFSPMEEKELLSPLSEPDDRYPLIVKIDLN	_ELLS(ph)PLS(ph)EPDDRYPLIVK_	ELLS(1)PLS(1)EPDDRYPLIVK	1	1.9773e-08	132.65	129.76	132.65	2	1122.53	3.8168	38709000	0.41834	-1.25725	_ELLS(ph)PLS(ph)EPDDRYPLIVK_	ELLS(1)PLS(1)EPDDRYPLIVK	0.999798	2.77061e-05	99.846	90.989	52	3	748.692	1.794	156210000	0.3226	-1.63218	-1.44472	0.082148
F1RI16	AFF4	Uncharacterized protein	AF4/FMR2 family member 4	AFF4	786	yes	yes				S	F1RI16	786	ESSKQSTAKEKDLLPSPAGPVSSKDPKTEHG	_EKDLLPS(ph)PAGPVSSK_	EKDLLPS(0.997)PAGPVS(0.001)S(0.001)K	0.997154	8.50767e-05	113.54	113.54	113.54	2	802.9	1.8239	279120000	0.48242	-1.05164	_EKDLLPS(ph)PAGPVSSK_	EKDLLPS(0.997)PAGPVS(0.001)S(0.002)K	0.9967	7.56971e-05	109.65	101.53	49.655	3	535.603	0.83656	232950000	0.5123	-0.964939	-1.00829	0.0273535	down
F1RI16	AFF4	Uncharacterized protein	AF4/FMR2 family member 4	AFF4	1015	yes	yes				S	F1RI16	1015	LTEHLKNSYNNSQAPSPGLGSKAVGMPSPVS	_NSYNNSQAPS(ph)PGLGSK_	NSYNNSQAPS(1)PGLGSK	0.999852	3.29733e-50	243.23	242.6	243.23	2	850.867	-1.0719	87009000	0.32813	-1.60766	_NSYNNSQAPS(ph)PGLGSK_	NSYNNSQAPS(1)PGLGSK	0.999826	1.5796e-19	146.97	142.45	146.97	2	850.867	0.61042	94786000	0.31868	-1.64982	-1.62874	0.00823881	down
F1RI16	AFF4	Uncharacterized protein	AF4/FMR2 family member 4	AFF4	1030	yes	yes				S	F1RI16	1030	SPGLGSKAVGMPSPVSPKLSPGNSGNYSSGA	_AVGM(ox)PSPVS(ph)PK_	AVGMPSPVS(1)PK	0.999848	0.000139015	92.151	80.832	90.759	2	583.27	1.0441	552160000	0.16326	-2.61476	_AVGMPSPVS(ph)PK_	AVGMPSPVS(1)PK	0.999656	0.00108164	88.075	85.803	88.075	2	575.272	-0.27651	506800000	0.2236	-2.16101	-2.38788	0.0603047
F1RI16	AFF4	Uncharacterized protein	AF4/FMR2 family member 4	AFF4	1034	yes	yes				S	F1RI16	1034	GSKAVGMPSPVSPKLSPGNSGNYSSGASSAS	_LS(ph)PGNSGNYSSGASSASASGSSVTIPQR_	LS(0.981)PGNS(0.019)GNYSSGASSASASGSSVTIPQR	0.980534	7.72029e-20	132.76	132.54	132.76	3	902.738	-0.64954	146300000	0.37111	-1.43008	_LS(ph)PGNSGNYSSGASSASASGSSVTIPQR_	LS(0.968)PGNS(0.032)GNYSSGASSASASGSSVTIPQR	0.968341	1.92385e-13	104.01	103.86	104.01	3	902.738	-0.19633	136330000	0.35493	-1.49439	-1.46224	0.0139977	down
F1RI39	LOC100517284	Uncharacterized protein	Alpha-actinin-4	ACTN4	128	yes	yes				S	F1RI39	128	GMIWTIILRFAIQDISVEETSAKEGLLLWCQ	_FAIQDIS(ph)VEETSAK_	FAIQDIS(0.995)VEET(0.004)S(0.001)AK	0.995452	5.26692e-09	129.88	123.04	129.88	2	809.374	0.081745	69847000	1.0948	0.130667														0.130667
F1RI50	FOXK1	Uncharacterized protein	Forkhead box protein K1	FOXK1	99	yes	yes				S	F1RI50	99	KIQFTSLYHQEEAPASPLRPLYPQISPLKIH	_IQFTSLYHQEEAPAS(ph)PLRPLYPQIS(ph)PLK_	IQFTSLYHQEEAPAS(1)PLRPLYPQIS(1)PLK	0.999995	1.03154e-19	144.23	143.53	144.23	3	1128.55	-0.2901	667950000	0.38812	-1.36543	_IQFTSLYHQEEAPAS(ph)PLRPLYPQIS(ph)PLK_	IQFTSLYHQEEAPAS(1)PLRPLYPQIS(1)PLK	1	3.36049e-19	141.5	140.26	141.5	3	1128.55	1.7722	295630000	0.1301	-2.94231	-2.15387	0.223395
F1RI50	FOXK1	Uncharacterized protein	Forkhead box protein K1	FOXK1	109	yes	yes				S	F1RI50	109	EEAPASPLRPLYPQISPLKIHIPEPDLRSLV	_IQFTSLYHQEEAPAS(ph)PLRPLYPQIS(ph)PLK_	IQFTSLYHQEEAPAS(1)PLRPLYPQIS(1)PLK	1	1.03154e-19	144.23	143.53	144.23	3	1128.55	-0.2901	684550000	0.17349	-2.52708	_IQFTSLYHQEEAPAS(ph)PLRPLYPQIS(ph)PLK_	IQFTSLYHQEEAPAS(1)PLRPLYPQIS(1)PLK	1	3.36049e-19	141.5	140.26	141.5	3	1128.55	1.7722	285220000	0.24712	-2.01672	-2.2719	0.0712068
F1RI50	FOXK1	Uncharacterized protein	Forkhead box protein K1	FOXK1	301	yes	yes				S	F1RI50	301	RGTCFRTPFGPLSSRSAPASPTHPGLMSPRS	_S(ph)APAS(ph)PTHPGLMSPR_	S(1)APAS(0.997)PT(0.003)HPGLMSPR	1	1.48653e-25	169.06	163.52	169.06	2	833.346	-0.55422	1843600000	0.25565	-1.96776	_S(ph)APAS(ph)PTHPGLMSPR_	S(1)APAS(1)PTHPGLMSPR	1	4.28255e-19	158.45	152.55	154.6	2	833.346	-0.40985	2216300000	0.66371	-0.591375	-1.27957	0.314142
F1RI50	FOXK1	Uncharacterized protein	Forkhead box protein K1	FOXK1	305	yes	yes				S	F1RI50	305	FRTPFGPLSSRSAPASPTHPGLMSPRSSGLQ	_SAPAS(ph)PTHPGLMSPR_	SAPAS(0.998)PT(0.002)HPGLMSPR	0.997952	1.62393e-25	169.06	163.52	146.81	2	793.363	-1.8703	3922900000	0.26246	-1.92983	_S(ph)APAS(ph)PTHPGLMSPR_	S(1)APAS(1)PTHPGLMSPR	0.99988	1.35273e-18	154.6	148.71	154.6	2	833.346	-0.40985	3942700000	0.41424	-1.27146	-1.60065	0.129125
F1RI50	FOXK1	Uncharacterized protein	Forkhead box protein K1	FOXK1	313	yes	yes				S	F1RI50	313	SSRSAPASPTHPGLMSPRSSGLQTPECLSRE	_SAPAS(ph)PTHPGLM(ox)S(ph)PR_	S(0.228)APAS(0.745)PT(0.058)HPGLMS(0.969)PR	0.969081	0.000699254	75.017	69.195	58.373	2	841.344	-0.69434	184510000	3.4529	1.78781	_SAPASPTHPGLMS(ph)PR_	SAPASPTHPGLMS(1)PR	0.999954	2.8531e-08	119.72	115.51	107.02	2	793.363	-0.53474	399340000	0.43479	-1.20161	0.2931	0.876728
F1RI50	FOXK1	Uncharacterized protein	Forkhead box protein K1	FOXK1	326	yes	yes				S	F1RI50	326	LMSPRSSGLQTPECLSREGSPIPHDPDFGSK														_SSGLQTPECLS(ph)R_	SSGLQTPECLS(1)R	0.99977	1.92256e-05	98.421	96.055	98.421	2	707.805	0.20307	39531000	0.76254	-0.391115	-0.391115
F1RI50	FOXK1	Uncharacterized protein	Forkhead box protein K1	FOXK1	357	yes	yes				S	F1RI50	357	LASVPEYRYSQSAPGSPVSAQPVIMAVPPRP	_YS(ph)QSAPGS(ph)PVSAQPVIMAVPPRPPSLVAK_	Y(0.023)S(0.49)QS(0.491)APGS(0.979)PVS(0.017)AQPVIMAVPPRPPSLVAK	0.97903	0.0184195	72.551	71.98	72.551	3	1031.17	2.5629	43807000	0.11718	-3.0932	_YS(ph)QSAPGS(ph)PVSAQPVIMAVPPRPPSLVAK_	Y(0.037)S(0.498)QS(0.505)APGS(0.896)PVS(0.063)AQPVIMAVPPRPPSLVAK	0.896138	0.00415055	81.078	80.72	81.078	3	1031.17	-0.65917	198970000	0.089433	-3.48305	-3.28813	0.0376954	down
F1RI63	IQCE	Uncharacterized protein	IQ domain-containing protein E	IQCE	34	yes	yes				S	F1RI63	34	AITFDSDSETKAKRKSFHKPPPTSPKSPYHS	_S(ph)FHKPPPTSPK_	S(0.999)FHKPPPT(0.001)SPK	0.999181	0.0198967	65.773	58.643	65.773	2	651.816	-0.23182	27018000	0.31303	-1.67563	_S(ph)FHKPPPTSPK_	S(0.999)FHKPPPT(0.001)SPK	0.999232	0.0381281	60.55	56.833	60.55	2	651.816	0.59503	23065000	0.44889	-1.15557	-1.4156	0.115651
F1RI63	IQCE	Uncharacterized protein	IQ domain-containing protein E	IQCE	42	yes	yes				S	F1RI63	42	ETKAKRKSFHKPPPTSPKSPYHSKPRKVASW	_SFHKPPPTS(ph)PK_	SFHKPPPT(0.189)S(0.811)PK	0.81069	0.00122467	91.076	80.151	91.076	2	651.816	-1.1694	177920000	0.1027	-3.28349	_SFHKPPPTS(ph)PK_	SFHKPPPT(0.165)S(0.835)PK	0.835225	0.000639196	96.673	96.673	96.673	2	651.816	0.56115	125210000	0.18312	-2.44914	-2.86632	0.0920105
F1RI63	IQCE	Uncharacterized protein	IQ domain-containing protein E	IQCE	45	yes	yes				S	F1RI63	45	AKRKSFHKPPPTSPKSPYHSKPRKVASWRAL	_S(ph)PYHSKPR_	S(1)PYHSKPR	0.999906	0.019142	71.221	61.827	71.221	2	526.24	0.070179	5579300	0.41501	-1.26878														-1.26878
F1RI63	IQCE	Uncharacterized protein	IQ domain-containing protein E	IQCE	130	yes	yes				S	F1RI63	130	TEALRMKRSNLRRSASHGFVPGTPVYREKED	_SAS(ph)HGFVPGTPVYR_	S(0.074)AS(0.926)HGFVPGTPVYR	0.926068	0.000907948	82.121	80.681	82.121	2	777.859	-0.90703	134480000	0.33709	-1.56879	_SAS(ph)HGFVPGTPVYR_	S(0.018)AS(0.982)HGFVPGTPVYR	0.982386	2.51825e-08	122.46	119.15	122.46	2	777.859	0.45656	73467000	0.42228	-1.24373	-1.40626	0.0732543
F1RI75	unknown	Uncharacterized protein	Zinc finger protein 26	ZNF26	569	yes	yes				S	F1RI75;F1RTW1	569;326	AYPRKASLQIHQKTHSGEKPFKCSECGKAFT														_THS(ph)GEKPFK_	THS(1)GEKPFK	0.999934	0.0110726	79.283	72.98	79.283	2	555.753	2.4087	26049000	1.0454	0.0640551	0.0640551
F1RIA1	FAM103A1	Uncharacterized protein	RNMT-activating mini protein	FAM103A1	36	yes	yes				S	F1RIA1	36	EDDKEYQEYLKRPPESPPIVEEWNSRAGGNQ	_RPPES(ph)PPIVEEWNSR_	RPPES(1)PPIVEEWNSR	0.999767	0.0494484	36.923	34.995	36.923	3	624.96	1.2704	0
F1RIB0	PTGDR2	Uncharacterized protein	Prostaglandin D2 receptor 2	PTGDR2	338	yes	yes				S	F1RIB0	338	LESVLVDDSELGGGGSSRRRRRASSTDASSA	_SVLESVLVDDSELGGGGS(ph)S(ph)R_	SVLESVLVDDSELGGGGS(1)S(1)R	0.999782	1.9487e-05	79.512	78.642	79.512	3	708.303	-0.74634	35556000	1.0897	0.123931	_SVLESVLVDDSELGGGGS(ph)S(ph)R_	SVLESVLVDDSELGGGGS(1)S(1)R	0.999956	9.31152e-10	92.664	89.997	92.664	3	708.303	-0.49798	34994000	0.66631	-0.585735	-0.230902	0.63274
F1RIB0	PTGDR2	Uncharacterized protein	Prostaglandin D2 receptor 2	PTGDR2	339	yes	yes				S	F1RIB0	339	ESVLVDDSELGGGGSSRRRRRASSTDASSAS	_SVLESVLVDDSELGGGGS(ph)S(ph)R_	SVLESVLVDDSELGGGGS(1)S(1)R	0.999735	1.9487e-05	79.512	78.642	79.512	3	708.303	-0.74634	35556000	1.0897	0.123931	_SVLESVLVDDSELGGGGS(ph)S(ph)R_	SVLESVLVDDSELGGGGS(1)S(1)R	0.999945	9.31152e-10	92.664	89.997	92.664	3	708.303	-0.49798	34994000	0.66631	-0.585735	-0.230902	0.63274
F1RIC1	CCDC86	Uncharacterized protein	Coiled-coil domain-containing protein 86	CCDC86	18	yes	yes				S	F1RIC1	18	TPLRRSRRLEGLKPESPENPTPVLQARRALV	_LEGLKPES(ph)PENPTPVLQAR_	LEGLKPES(1)PENPTPVLQAR	1	8.22882e-107	299.34	283.9	299.34	2	1078.04	0.44249	2406900000	0.26401	-1.92134	_RLEGLKPES(ph)PENPTPVLQAR_	RLEGLKPES(1)PENPTPVLQAR	1	2.65322e-76	248.21	236.43	129.08	3	771.065	-0.2567	2188200000	0.29441	-1.7641	-1.84272	0.027144	down
F1RIC1	CCDC86	Uncharacterized protein	Coiled-coil domain-containing protein 86	CCDC86	58	yes	yes				S	F1RIC1	58	REPGSPRNVQPPGLGSPRRQSETAPVSPSLQ	_NVQPPGLGS(ph)PR_	NVQPPGLGS(1)PR	1	0.0016868	87.447	85.86	33.304	3	401.196	1.272	635230000	0.6302	-0.666118	_NVQPPGLGS(ph)PR_	NVQPPGLGS(1)PR	1	0.000581992	84.753	82.274	84.753	2	601.29	1.0554	671510000	0.38518	-1.3764	-1.02126	0.213055
F1RIC1	CCDC86	Uncharacterized protein	Coiled-coil domain-containing protein 86	CCDC86	63	yes	yes				S	F1RIC1	63	PRNVQPPGLGSPRRQSETAPVSPSLQEGAGL	_RQS(ph)ETAPVSPSLQEGAGLGSSQR_	RQS(1)ETAPVSPSLQEGAGLGSSQR	0.999893	6.34609e-95	269.53	266.69	269.53	2	1211.57	0.69432	134210000	0.50013	-0.999625	_RQS(ph)ETAPVSPSLQEGAGLGSSQR_	RQS(1)ETAPVSPSLQEGAGLGSSQR	0.999723	2.15452e-145	311.96	311.96	311.96	2	1211.57	-0.21619	757430000	0.33706	-1.56892	-1.28427	0.138857
F1RIC1	CCDC86	Uncharacterized protein	Coiled-coil domain-containing protein 86	CCDC86	69	yes	yes				S	F1RIC1	69	PGLGSPRRQSETAPVSPSLQEGAGLGSSQRQ	_QSETAPVS(ph)PSLQEGAGLGSSQR_	QSET(0.001)APVS(0.999)PSLQEGAGLGSSQR	0.998894	8.97524e-39	180.52	180.2	180.52	2	1133.52	1.1343	239420000	0.54495	-0.875804														-0.875804
F1RIC1	CCDC86	Uncharacterized protein	Coiled-coil domain-containing protein 86	CCDC86	124	yes	yes				S	F1RIC1	124	SSPETPGLQSKPNGESPKFSQDQEADSELAG	_QPESSPETPGLQSKPNGES(ph)PK_	QPESSPETPGLQS(0.071)KPNGES(0.928)PK	0.928331	0.00302517	77.169	76.024	77.169	3	758.681	-0.37614	123370000	1.0448	0.0632268	_QPESSPETPGLQSKPNGES(ph)PK_	QPES(0.002)S(0.001)PET(0.006)PGLQS(0.241)KPNGES(0.75)PK	0.75023	0.0251601	57.902	56.487	57.902	3	758.681	-0.85593	109490000	0.22521	-2.15066	-1.04372	0.51871
F1RIC1	CCDC86	Uncharacterized protein	Coiled-coil domain-containing protein 86	CCDC86	220	yes	yes				S	F1RIC1	220	SRERGRDVLGPKKRESSSVQAPASKKQKKEE	_KRES(ph)SSVQAPASK_	KRES(0.899)S(0.101)S(0.001)VQAPASK	0.898532	7.50583e-09	149.21	127.67	149.21	2	727.854	0.78837	35050000	0.36528	-1.45293														-1.45293
F1RIF9	KIF1B	Uncharacterized protein	Kinesin-like protein KIF1B	KIF1B	1475	yes	yes				S	F1RIF9	1475	VRGEENLAGWRPRGDSLILEHQWELEKLELL	_GDS(ph)LILEHQWELEK_	GDS(1)LILEHQWELEK	1	6.1467e-14	141.18	115.6	141.18	2	888.914	-1.4494	427460000	0.79578	-0.329558	_GDS(ph)LILEHQWELEK_	GDS(1)LILEHQWELEK	1	6.01271e-33	177.6	169.28	177.6	2	888.914	1.4566	141840000	0.84418	-0.244377	-0.286968	0.0937996
F1RIF9	KIF1B	Uncharacterized protein	Kinesin-like protein KIF1B	KIF1B	1601	yes	yes				S	F1RIF9	1601	SQVHGSISDCKLSDISPIRRESSVSSFSSAT	_LSDIS(ph)PIRR_	LSDIS(1)PIRR	0.999948	0.00847716	67.08	67.08	67.08	2	568.795	0.076054	69590000	0.83987	-0.251762	_LSDIS(ph)PIRR_	LSDIS(1)PIRR	0.999931	0.0144878	59.198	59.198	59.198	2	568.795	0.98871	39818000	0.8604	-0.216921	-0.234341	0.0472389
F1RIG0	unknown	Uncharacterized protein	Nicotinamide mononucleotide adenylyltransferase 1	NMNAT1	79	yes	yes				S	F1RIG0;I3LKJ4	79;103	HQEKLEASSCDHQQDSPVLNRPGRKRKWTEQ														_LEASSCDHQQDS(ph)PVLNRPGR_	LEASSCDHQQDS(1)PVLNRPGR	0.999997	8.04525e-18	154.7	148.89	154.7	3	782.681	0.054508	861850000	0.70694	-0.50034	-0.50034
F1RIG2	UBE4B	Uncharacterized protein	Ubiquitin conjugation factor E4 B	UBE4B	18	yes	yes				S	F1RIG2	18	AHRSQSSEGVSSLSSSPSNSLETQSQSLSRS	_SQSSEGVSSLSSS(ph)PSNSLETQSQSLSR_	SQSSEGVS(0.001)S(0.003)LS(0.008)S(0.048)S(0.93)PS(0.009)NSLETQSQSLSR	0.929629	2.11317e-23	140.27	139.69	140.27	3	946.088	2.7214	16736000	0.62675	-0.674038														-0.674038
F1RIG2	UBE4B	Uncharacterized protein	Ubiquitin conjugation factor E4 B	UBE4B	31	yes	yes				S	F1RIG2	31	SSSPSNSLETQSQSLSRSQSMDIDGVSCEKS	_SQSSEGVSSLSSSPSNSLETQSQSLS(ph)R_	SQSSEGVSSLSSSPSNSLETQSQS(0.016)LS(0.984)R	0.984151	1.39591e-196	330.15	329.17	330.15	2	1418.63	-0.62614	195920000	0.49536	-1.01345	_SQSSEGVSSLSSSPSNSLETQSQSLS(ph)R_	SQSSEGVSSLSSSPSNSLETQS(0.001)QS(0.023)LS(0.977)R	0.976832	8.21995e-228	327.59	327.11	327.59	2	1418.63	-0.31973	29182000	0.62659	-0.674406	-0.843929	0.1262
F1RIH6	TMEM201	Uncharacterized protein	Transmembrane protein 201	TMEM201	188	yes	yes				S	F1RIH6	188	HYIKHQNRQLRALLLSHQFKRREADQTHSQS	_ALLLS(ph)HQFK_	ALLLS(1)HQFK	1	0.010008	60.691	38.698	60.691	2	568.797	0.060916	21265000	6.4323	2.68533	_ALLLS(ph)HQFK_	ALLLS(1)HQFK	1	0.0226081	48.701	33.553	48.701	2	568.797	2.7965	24543000	4.1371	2.04862	2.36698	0.0851143
F1RIH6	TMEM201	Uncharacterized protein	Transmembrane protein 201	TMEM201	442	yes	yes				S	F1RIH6	442	LPLANQQLFRSPRRASPSSLPGRLSRALSLG	_RAS(ph)PSSLPGR_	RAS(0.994)PS(0.005)S(0.002)LPGR	0.993884	0.0104256	62.338	62.338	60.364	2	554.269	0.59488	518610000	0.5021	-0.993953	_RAS(ph)PSSLPGR_	RAS(0.974)PS(0.018)S(0.007)LPGR	0.974236	0.00991082	62.454	62.454	62.454	2	554.269	0.78953	369880000	0.41157	-1.28079	-1.13737	0.079854
F1RIH6	TMEM201	Uncharacterized protein	Transmembrane protein 201	TMEM201	455	yes	yes				S	F1RIH6	455	RASPSSLPGRLSRALSLGTIPSLTRADSGYL	_ALS(ph)LGTIPSLTR_	ALS(1)LGTIPSLTR	0.999998	3.60175e-13	171.21	157.2	133.48	2	654.85	-4.8886	324040000	0.64044	-0.642865	_ALS(ph)LGTIPSLTR_	ALS(1)LGTIPSLTR	0.999998	9.77596e-23	173.44	163.25	173.44	2	654.85	-3.2989	1016500000	0.63528	-0.654535	-0.6487	0.00572658	down
F1RIH6	TMEM201	Uncharacterized protein	Transmembrane protein 201	TMEM201	467	yes	yes				S	F1RIH6	467	RALSLGTIPSLTRADSGYLFSGSRPPSQVSR	_ADS(ph)GYLFSGSRPPSQVSR_	ADS(1)GYLFSGSRPPSQVSR	0.999937	5.29567e-05	99.569	99.569	99.569	3	664.305	1.9152	198070000	0.57607	-0.795684	_ADS(ph)GYLFSGSRPPSQVSR_	ADS(1)GYLFSGSRPPSQVSR	0.999916	1.63657e-06	117.35	114.63	117.35	2	995.955	-0.0024105	216510000	0.60457	-0.726019	-0.760851	0.0291248	down
F1RIK4	PLEKHG5	Uncharacterized protein	Pleckstrin homology domain-containing family G member 5	PLEKHG5	227	yes	yes				S	F1RIK4	227	GPPTQERVDPQIRRESLDILAPGRRRKNMSE	_RES(ph)LDILAPGR_	RES(1)LDILAPGR	1	0.000313637	97.291	97.291	82.651	3	436.222	1.3628	184870000	0.5067	-0.980796	_RES(ph)LDILAPGR_	RES(1)LDILAPGR	1	3.45686e-05	110.57	110.57	110.57	2	653.829	0.88944	211850000	0.4928	-1.02093	-1.00086	0.0127609	down
F1RIK4	PLEKHG5	Uncharacterized protein	Pleckstrin homology domain-containing family G member 5	PLEKHG5	938	yes	yes				S	F1RIK4	938	GATTRGAPPAPSRSLSELCLAATVPGARPRG	_SLS(ph)ELCLAATVPGAR_	S(0.012)LS(0.988)ELCLAATVPGAR	0.98821	7.90939e-19	159.69	137.64	159.69	3	542.264	0.60757	6947400	0.6181	-0.694088	_SLS(ph)ELCLAATVPGAR_	S(0.003)LS(0.997)ELCLAATVPGAR	0.996903	2.16897e-26	175.26	171.19	123.14	2	812.892	-0.63557	139220000	0.62181	-0.685454	-0.689771	0.00398409	down
F1RIP1	GYS1	Uncharacterized protein	Glycogen [starch] synthase, muscle	GYS1	649	yes	yes		yes	activated by insulin treatment	S	F1RIP1	649	YRYPRPASVPPSPSLSRHSSPHQSEDEEEPR	_PASVPPSPSLS(ph)R_	PASVPPS(0.002)PS(0.136)LS(0.862)R	0.862082	5.63045e-08	118.08	98.81	63.79	3	425.543	0.1332	277640000	1.1837	0.243303														0.243303
F1RIP1	GYS1	Uncharacterized protein	Glycogen [starch] synthase, muscle	GYS1	698	yes	yes				S	F1RIP1	698	KDRRNIRAPEWPRRASCTSSTSGSKRGSVDT	_RAS(ph)CTSSTSGSKR_	RAS(0.803)CT(0.196)S(0.001)STSGSKR	0.80301	0.00494143	89.936	89.936	89.936	3	488.88	1.6799	19515000	1.3394	0.421587														0.421587
F1RIP1	GYS1	Uncharacterized protein	Glycogen [starch] synthase, muscle	GYS1	710	yes	yes				S	F1RIP1	710	RRASCTSSTSGSKRGSVDTGPSSSLSTPSEP	_RGS(ph)VDTGPSSSLSTPSEPLSPASSLGEER_	RGS(0.996)VDT(0.004)GPSSSLSTPSEPLSPASSLGEER	0.995541	1.79537e-177	319.56	317.24	169.63	3	989.791	0.586	823090000	0.41817	-1.25784	_RGS(ph)VDTGPSSSLSTPSEPLSPASSLGEER_	RGS(0.999)VDT(0.001)GPSSSLSTPSEPLSPASSLGEER	0.998521	8.63102e-286	369.3	368.28	369.3	2	1484.18	1.4553	704010000	0.39102	-1.35469	-1.30626	0.0235889	down
F1RIR8	KAT8	Males absent on the first	Histone acetyltransferase KAT8	KAT8	37	yes	yes				S	F1RIR8	37	DPGPGENAAVEGTAPSPGRVSPPTPARGEPE	_(ac)AAQGAAAAVAAATSGVAGEGDPGPGENAAVEGTAPS(ph)PGRVS(ph)PPTPAR_	AAQGAAAAVAAATSGVAGEGDPGPGENAAVEGT(0.038)APS(0.935)PGRVS(0.82)PPT(0.207)PAR	0.934713	0.00171235	84.966	84.827	84.966	5	874.404	-1.3779	160750000	0.31393	-1.67149	_(ac)AAQGAAAAVAAATSGVAGEGDPGPGENAAVEGTAPS(ph)PGRVS(ph)PPTPAR_	AAQGAAAAVAAATSGVAGEGDPGPGENAAVEGT(0.035)APS(0.921)PGRVS(0.746)PPT(0.298)PAR	0.921318	0.0424021	58.95	58.828	58.95	5	874.404	-1.7973	123980000	0.34478	-1.53625	-1.60387	0.026823	down
F1RIR8	KAT8	Males absent on the first	Histone acetyltransferase KAT8	KAT8	42	yes	yes				S	F1RIR8	42	ENAAVEGTAPSPGRVSPPTPARGEPEVTVEI	_(ac)AAQGAAAAVAAATSGVAGEGDPGPGENAAVEGTAPS(ph)PGRVS(ph)PPTPAR_	AAQGAAAAVAAATSGVAGEGDPGPGENAAVEGT(0.038)APS(0.935)PGRVS(0.82)PPT(0.207)PAR	0.819933	0.00171235	84.966	84.827	84.966	5	874.404	-1.3779	160750000	0.31393	-1.67149														-1.67149
F1RIT1	TRPV4	Uncharacterized protein	Transient receptor potential cation channel subfamily V member 4	TRPV4	824	yes	yes		yes	S824D mutant shows enhanced interaction with F-actin	S	F1RIT1;I3LF17	824;830	GFSHTVGRLRRDRWSSVVPRVVELNKNSNPD														_WSS(ph)VVPR_	WS(0.13)S(0.87)VVPR	0.87029	0.0407699	49.715	21.608	49.715	2	455.713	-0.026312	31962000	0.84433	-0.244121	-0.244121
F1RIU9	CHCHD2	Uncharacterized protein	Coiled-coil-helix-coiled-coil-helix domain-containing protein 2, mitochondrial	CHCHD2	45	yes	yes				S	F1RIU9	45	PAAQPPAAAPPSAVGSPAAAPRQPGLMAQMA	_PAPAAQPPAAAPPSAVGS(ph)PAAAPR_	PAPAAQPPAAAPPSAVGS(1)PAAAPR	0.999759	1.53136e-16	140.04	138.98	140.04	3	734.035	0.49737	188380000	0.3956	-1.33789	_PAPAAQPPAAAPPSAVGS(ph)PAAAPR_	PAPAAQPPAAAPPS(0.006)AVGS(0.994)PAAAPR	0.994089	9.71778e-09	96.123	94.836	96.123	3	734.035	1.58	138910000	0.22613	-2.14478	-1.74133	0.14494
F1RIV6	MICALL2	Uncharacterized protein	MICAL-like protein 2	MICALL2	152	yes	yes				S	F1RIV6	152	QPARPLPTPARGQPLSPVSTNPTVPRKEGGT	_GQPLS(ph)PVSTNPTVPR_	GQPLS(0.999)PVS(0.001)TNPTVPR	0.999117	4.23574e-09	118.52	114.4	118.52	2	815.403	-0.25748	98445000	0.24585	-2.02415	_GQPLS(ph)PVSTNPTVPR_	GQPLS(0.991)PVS(0.008)T(0.001)NPTVPR	0.991441	2.20703e-08	117.65	112.95	117.65	2	815.403	0.05113	529870000	0.26829	-1.89813	-1.96114	0.0204462	down
F1RIV6	MICALL2	Uncharacterized protein	MICAL-like protein 2	MICALL2	220	no	yes				T	F1RIV6	220	RLYHRSCFRCKQCSSTLHSGAYRATGEPGVF	_QCSST(ph)LHSGAYR_	QCS(0.001)S(0.08)T(0.911)LHS(0.009)GAYR	0.910778	0.0182803	62.357	58.641	62.357	2	723.795	1.1396	14535000	1.7797	0.831634														0.831634
F1RIV6	MICALL2	Uncharacterized protein	MICAL-like protein 2	MICALL2	248	yes	yes				S	F1RIV6	248	GVFVCSSHHPETASASPHGPTDSKLPGAPRK	_ATGEPGVFVCSSHHPETASAS(ph)PHGPTDSK_	ATGEPGVFVCSSHHPET(0.024)AS(0.133)AS(0.779)PHGPT(0.034)DS(0.028)K	0.779429	0.000535844	61.353	61.266	61.353	4	757.579	-0.81291	50486000	0.37133	-1.42923														-1.42923
F1RIV6	MICALL2	Uncharacterized protein	MICAL-like protein 2	MICALL2	388	yes	yes				S	F1RIV6	388	PKVAAPQTKLSSRPASPAPAKAPASTSSTSR	_LSSRPAS(ph)PAPAK_	LS(0.051)S(0.043)RPAS(0.906)PAPAK	0.90568	0.043077	58.814	58.814	58.814	2	631.319	0.22998	334590000	0.33239	-1.58905														-1.58905
F1RIV6	MICALL2	Uncharacterized protein	MICAL-like protein 2	MICALL2	599	yes	yes				S	F1RIV6	599	EGSGANPSAKLSRLASPQAPNPAARTEPPAP	_LAS(ph)PQAPNPAAR_	LAS(1)PQAPNPAAR	1	0.0253464	48.351	44.382	48.351	2	636.808	1.1958	79150000	0.74217	-0.430178	_LAS(ph)PQAPNPAAR_	LAS(1)PQAPNPAAR	1	0.00238289	76.01	62.141	76.01	2	636.808	0.08812	59903000	0.79513	-0.330737	-0.380458	0.0827285
F1RIV6	MICALL2	Uncharacterized protein	MICAL-like protein 2	MICALL2	632	yes	yes				S	F1RIV6	632	VGSTMRASPQAGKKVSPAPSGAVKAGAGSRP	_KVS(ph)PAPSGAVK_	KVS(1)PAPSGAVK	0.999981	0.000303278	102.12	102.12	102.12	2	560.792	-0.18461	106850000	0.38886	-1.36268	_KVS(ph)PAPSGAVK_	KVS(0.999)PAPS(0.001)GAVK	0.999496	0.000838021	88.311	88.311	88.311	2	560.792	-0.21808	123780000	0.37763	-1.40495	-1.38382	0.00972404	down
F1RIV6	MICALL2	Uncharacterized protein	MICAL-like protein 2	MICALL2	867	yes	yes				S	F1RIV6	867	WFRLIHEKQLLLRLESELMYKARDQRLEEQQ	_LES(ph)ELM(ox)YKAR_	LES(1)ELMYKAR	0.999922	0.0449043	50.354	50.354	50.354	2	668.304	3.2571	158280000	0.47266	-1.08113														-1.08113
F1RIW4	DDX60	Uncharacterized protein	Probable ATP-dependent RNA helicase DDX60	DDX60	210	yes	yes				Y	F1RIW4	210	NQMFFQKNRRTIENAYRSLIKQLEKCRALAF														_TIENAY(ph)R_	T(0.002)IENAY(0.998)R	0.997524	0.0439847	37.646	13.673	37.646	2	473.705	1.0479	41068000	0.46139	-1.11594	-1.11594
F1RIW7	ZFAND2A	Uncharacterized protein	AN1-type zinc finger protein 2A	ZFAND2A	62	yes	yes				S	F1RIW7	62	AYKKDVQVPVCPLCNSPVPVRKGELADAVVG	_DVQVPVCPLCNS(ph)PVPVR_	DVQVPVCPLCNS(1)PVPVR	1	1.43797e-08	111.38	110.23	111.38	3	672.653	-1.9841	21791000	0.12481	-3.00219	_DVQVPVCPLCNS(ph)PVPVR_	DVQVPVCPLCNS(1)PVPVR	1	5.98274e-27	155.86	154.72	130.89	2	1008.48	-2.5573	239500000	0.15664	-2.67448	-2.83833	0.0367119	down
F1RIX9	SH3RF1	Uncharacterized protein	E3 ubiquitin-protein ligase SH3RF1	SH3RF1	127	yes	yes				S	F1RIX9	127	IQGSQGAQQPRAQAWSPPVRGIPQLPCAKAL	_AQAWS(ph)PPVR_	AQAWS(1)PPVR	1	0.00276727	76.332	65.574	76.332	2	546.255	0.082009	40560000	0.38876	-1.36305	_AQAWS(ph)PPVR_	AQAWS(1)PPVR	1	0.010669	66.267	52.574	66.267	2	546.255	-0.3618	38463000	0.41969	-1.2526	-1.30783	0.0268649	down
F1RIX9	SH3RF1	Uncharacterized protein	E3 ubiquitin-protein ligase SH3RF1	SH3RF1	303	yes	yes		yes		S	F1RIX9	303	APKQPDAKKNTKKRHSFTSLTMASKASQAAQ	_HS(ph)FTSLTMASK_	HS(0.999)FT(0.001)SLTMASK	0.999183	9.79391e-19	196.78	196.78	145.92	2	645.283	-1.9374	7057100000	1.7907	0.840524	_HS(ph)FTSLTMASK_	HS(0.998)FT(0.001)SLTMASK	0.998354	9.31814e-24	193.32	193.32	115.06	2	645.283	1.6819	3060000000	1.8678	0.90134	0.870932	0.0222182	up
F1RIX9	SH3RF1	Uncharacterized protein	E3 ubiquitin-protein ligase SH3RF1	SH3RF1	322	yes	yes				S	F1RIX9	322	LTMASKASQAAQHRHSMEISPPVLISSSNPT	_HS(ph)MEISPPVLISSSNPTAAAR_	HS(1)MEISPPVLISSSNPTAAAR	1	2.64423e-80	242.05	239.62	242.05	2	1123.04	0.70693	651150000	0.42877	-1.22172	_HS(ph)MEISPPVLISSSNPTAAAR_	HS(1)MEISPPVLISSSNPTAAAR	1	3.85128e-91	234.73	232.23	234.73	2	1123.04	1.6588	1166400000	0.32004	-1.64368	-1.4327	0.0930781
F1RIX9	SH3RF1	Uncharacterized protein	E3 ubiquitin-protein ligase SH3RF1	SH3RF1	707	yes	yes				S	F1RIX9	707	GKKEKKGLLKLLSGASTKRKPRGSPPASPTL														_LLSGAS(ph)TKR_	LLS(0.001)GAS(0.765)T(0.234)KR	0.764887	0.00453263	77.674	77.674	77.674	2	506.763	0.56393	50386000	1.9403	0.95628	0.95628
F1RIY4	C4orf27	Uncharacterized protein	UPF0609 protein C4orf27	C4orf27	99	yes	yes				S	F1RIY4	99	YDILAGKHKMKKRSASLNCNLHWRFYYDPPE	_SAS(ph)LNCNLHWR_	S(0.004)AS(0.996)LNCNLHWR	0.996467	0.000192539	84.605	83.166	84.605	3	479.875	-0.73449	26158000	1.2531	0.325502	_SAS(ph)LNCNLHWR_	S(0.048)AS(0.952)LNCNLHWR	0.951761	0.00272339	53.448	49.274	53.448	3	479.875	-0.18111	31710000	1.0945	0.130272	0.227887	0.257642
F1RIY5	C7orf50	Uncharacterized protein	Uncharacterized protein C7orf50	C7orf50	63	yes	yes				S	F1RIY5	63	EARRLLREAGIPAAWSPPARPSGAELALDYL	_EAGIPAAWS(ph)PPAR_	EAGIPAAWS(1)PPAR	1	0.00978288	56.746	21.089	56.746	2	701.829	0.66745	18130000	0.6318	-0.66246														-0.66246
F1RIY7	unknown	Uncharacterized protein	SUN domain-containing protein 1	SUN1	99	yes	yes				S	F1RIY7	99	QRGSAGRLALTLNHASRKGLSLAAGQSSTGA	_LALTLNHAS(ph)R_	LALTLNHAS(1)R	0.999988	0.00344493	84.892	79.911	84.892	2	588.3	1.0927	140770000	3.6605	1.87204														1.87204
F1RIY7	unknown	Uncharacterized protein	SUN domain-containing protein 1	SUN1	319	yes	yes				S	F1RIY7	319	GRKGKEPRETHSAPRSPSSRPGGLAGTAGRA	_S(ph)PSSRPGGLAGTAGR_	S(0.993)PS(0.007)SRPGGLAGTAGR	0.993014	0.000685265	93.768	65.59	93.768	2	725.844	-0.33723	143500000	0.4393	-1.18672	_S(ph)PSSRPGGLAGTAGR_	S(0.966)PS(0.034)SRPGGLAGTAGR	0.965613	0.0132584	76.051	76.051	76.051	2	725.844	0.85674	84124000	0.49884	-1.00335	-1.09504	0.0531789
F1RIY7	unknown	Uncharacterized protein	SUN domain-containing protein 1	SUN1	321	yes	yes				S	F1RIY7	321	KGKEPRETHSAPRSPSSRPGGLAGTAGRAFA	_SPS(ph)SRPGGLAGTAGR_	S(0.198)PS(0.759)S(0.043)RPGGLAGTAGR	0.758837	0.00123979	85.51	85.51	85.51	3	484.231	-0.072313	205450000	0.45205	-1.14545	_SPS(ph)SRPGGLAGTAGR_	S(0.069)PS(0.841)S(0.09)RPGGLAGTAGR	0.840973	0.000532133	89.566	89.566	89.566	3	484.231	0.97716	106080000	0.55979	-0.837042	-0.991244	0.0982475
F1RJ12	PPP1R3D	Protein phosphatase 1 regulatory subunit 3	Protein phosphatase 1 regulatory subunit 3D	PPP1R3D	46	yes	yes				S	F1RJ12	46	YGGAAPEPRPCRPPGSPGRAPPPPTPPSGCD	_PCRPPGS(ph)PGR_	PCRPPGS(1)PGR	1	0.0445559	55.261	45.788	51.569	2	580.755	0.35702	438010000	0.20372	-2.29534	_PCRPPGS(ph)PGR_	PCRPPGS(1)PGR	1	0.0148647	74.537	67.847	74.537	2	580.755	0.19453	1589700000	0.19146	-2.38489	-2.34011	0.0121787	down
F1RJ22	PINX1	Uncharacterized protein	PIN2/TERF1-interacting telomerase inhibitor 1	PINX1	268	yes	yes				S	F1RJ22	268	SGVSAEDREGSREVLSDQDFPLKPRRRKEKK	_EVLS(ph)DQDFPLKPR_	EVLS(1)DQDFPLKPR	1	1.08658e-15	178.03	178.03	123.02	2	812.393	0.56082	698040000	0.50682	-0.980455	_EVLS(ph)DQDFPLKPR_	EVLS(1)DQDFPLKPR	1	6.41115e-28	197.47	197.47	196.97	2	812.393	1.3013	708290000	0.39063	-1.35613	-1.16829	0.101486
F1RJ27	SPAG5	Uncharacterized protein	Sperm-associated antigen 5	SPAG5	956	yes	yes				S	F1RJ27	956	VPLLGSDKSAFTRVASIVSLQPTEPPGIEKS	_VAS(ph)IVSLQPTEPPGIEK_	VAS(0.926)IVS(0.074)LQPTEPPGIEK	0.926081	0.00270026	53.625	46.306	53.625	3	615.652	0.31342	10504000	0.1755	-2.51046														-2.51046
F1RJ53	KSR1	Uncharacterized protein	Kinase suppressor of Ras 1	KSR1	332	yes	yes	yes			S	F1RJ53	332	ISFLPQIVTRLRRTESVPSDINNPVDRAAEP	_RTES(ph)VPSDINNPVDR_	RT(0.061)ES(0.902)VPS(0.036)DINNPVDR	0.902302	5.33276e-06	102.43	95.393	102.43	2	889.907	-0.10946	62821000	0.45055	-1.15024														-1.15024
F1RJ58	NF1	Uncharacterized protein	Neurofibromin	NF1	851	yes	yes				S	F1RJ58	851	ATYSPPMGPVSERKGSMISVMSSEGNADTPV	_KGS(ph)MISVMSSEGNADTPVSK_	KGS(0.987)MIS(0.013)VMSSEGNADTPVSK	0.987497	2.80866e-15	149.95	149.62	149.95	3	702.315	-0.9881	218990000	0.53709	-0.896764	_KGS(ph)MISVMSSEGNADTPVSK_	KGS(1)MISVMSSEGNADTPVSK	0.99998	1.38248e-60	213.88	212.02	213.88	2	1052.97	-1.2465	309000000	0.7079	-0.498383	-0.697573	0.177073
F1RJ58	NF1	Uncharacterized protein	Neurofibromin	NF1	2438	yes	yes				S	F1RJ58	2438	VSEEVRSRCSLKHRKSLLLTDISMENVPMDT	_S(ph)LLLTDISMENVPMDTYPIHHGDPSYR_	S(0.999)LLLT(0.001)DISMENVPMDTYPIHHGDPSYR	0.999395	5.72506e-19	118.22	118.13	63.967	3	1061.15	-0.18567	436030000	0.26235	-1.93044	_S(ph)LLLTDISM(ox)ENVPMDTYPIHHGDPSYR_	S(1)LLLTDISMENVPMDTYPIHHGDPSYR	0.999942	7.01332e-14	106.37	104.56	106.37	3	1066.48	2.5752	357210000	0.34052	-1.55419	-1.74231	0.0684727
F1RJ58	NF1	Uncharacterized protein	Neurofibromin	NF1	2521	yes	yes				S	F1RJ58	2521	QPSQANTKKLLGTRKSFDHLISDTKAPKRQE	_S(ph)FDHLISDTKAPK_	S(1)FDHLISDTKAPK	0.999951	7.68761e-05	100.43	95.881	100.43	3	513.58	-0.043539	0			_KS(ph)FDHLISDTK_	KS(1)FDHLISDTK	0.999964	0.00229418	68.283	68.283	68.283	3	457.55	-0.2205	107190000	1.0004	0.000576963	0.000576963
F1RJ58	NF1	Uncharacterized protein	Neurofibromin	NF1	2543	no	yes				T	F1RJ58	2543	DTKAPKRQEMESGITTPPKMRRVAETDYEME														_RQEMESGITT(ph)PPK_	RQEMESGIT(0.011)T(0.989)PPK	0.989108	0.00140427	73.833	73.833	73.833	2	777.355	-1.0666	587300000	0.61567	-0.699771	-0.699771
F1RJ58	NF1	Uncharacterized protein	Neurofibromin	NF1	2574	yes	yes		yes		S	F1RJ58	2574	TQRISSSQHPHLRKVSVSESNVLLDEEVLTD	_KVS(ph)VSESNVLLDEEVLTDPK_	KVS(0.988)VS(0.012)ESNVLLDEEVLTDPK	0.987764	9.60544e-18	138.54	133.13	138.54	2	1141.06	3.9468	462430000	3.1705	1.66471														1.66471
F1RJ59	RAB11FIP4	Uncharacterized protein	Rab11 family-interacting protein 4	RAB11FIP4	451	yes	yes				S	F1RJ59	451	QMYKLDCERPGRGRGSSSGLGEFSARAREVE	_GRGS(ph)SSGLGEFSAR_	GRGS(0.952)S(0.045)S(0.002)GLGEFSAR	0.952102	0.0349583	59.342	55.256	59.342	2	724.32	2.2478	29426000	2.1332	1.09302														1.09302
F1RJ74	SUGT1	Uncharacterized protein	Suppressor of G2 allele of SKP1 homolog	SUGT1	19	yes	yes				S	F1RJ74	19	AAAGPATAQRFFRSFSDALIEEDPQAALEEL	_SFS(ph)DALIEEDPQAALEELSK_	S(0.141)FS(0.859)DALIEEDPQAALEELSK	0.859282	9.13783e-11	120.33	119.97	120.33	3	758.014	1.6953	97313000	0.62731	-0.67275	_SFS(ph)DALIEEDPQAALEELSK_	S(0.178)FS(0.822)DALIEEDPQAALEELSK	0.821599	6.97129e-10	87.468	81.497	87.468	3	758.014	0.024647	55396000	0.64205	-0.639242	-0.655996	0.0162552	down
F1RJ93	TAGLN2	Uncharacterized protein	Transgelin-2	TAGLN2	20	yes	yes				S	F1RJ93	20	PLPFGMANRGPAYGLSREVQQKIEKQYDADL	_GPAYGLS(ph)R_	GPAYGLS(1)R	0.999946	0.047867	62.466	35.038	62.466	2	450.702	-0.92535	33113000	0.51689	-0.952071														-0.952071
F1RJ93	TAGLN2	Uncharacterized protein	Transgelin-2	TAGLN2	194	yes	yes				S	F1RJ93;I3LP06	194;125	GKNVIGLQMGTNRGASQAGMTGYGMPRQIL_	_GAS(ph)QAGMTGYGMPR_	GAS(1)QAGMTGYGMPR	1	4.18879e-17	166.62	160.19	166.62	2	732.294	-0.55136	1868700000	0.54826	-0.867068	_GAS(ph)QAGMTGYGMPR_	GAS(1)QAGMTGYGMPR	1	5.32447e-33	187	180.57	187	2	732.294	-0.32959	1540800000	0.52355	-0.933601	-0.900334	0.0235118	down
F1RJA3	C1orf174	Uncharacterized protein	UPF0688 protein C1orf174	C1orf174	113	yes	yes				S	F1RJA3	113	PGEEVAGLPPGHRRASTDTCPAQGAHPPAPP	_RAS(ph)TDTCPAQGAHPPAPPR_	RAS(0.831)T(0.163)DT(0.006)CPAQGAHPPAPPR	0.830674	7.08401e-44	198.73	147.26	184.3	3	689.646	0.30101	491040000	0.11006	-3.18364														-3.18364
F1RJA5	CEP104	Uncharacterized protein	Centrosomal protein of 104 kDa	CEP104	314	yes	yes				S	F1RJA5	314	RRPLDLPLQPLVRPGSPRHQQPVLPPPQPEE	_RPLDLPLQPLVRPGS(ph)PR_	RPLDLPLQPLVRPGS(1)PR	1	1.20248e-05	125.04	123.31	125.04	3	664.37	0.62301	57728000	0.055615	-4.16838	_RPLDLPLQPLVRPGS(ph)PR_	RPLDLPLQPLVRPGS(1)PR	1	5.09876e-05	116.45	114.72	116.45	3	664.37	0.11414	34671000	0.076616	-3.70621	-3.9373	0.0373214	down
F1RJB0	ACTRT2	Uncharacterized protein	Actin-related protein T2	ACTRT2	200	yes	yes				S	F1RJB0	200	AGRDITEHLTRLLLASGRAFPCVLDKALVDD	_LLLAS(ph)GR_	LLLAS(1)GR	1	0.0358014	73.248	20.532	73.248	2	405.218	0.3785	103530000	0.64478	-0.633121	_LLLAS(ph)GR_	LLLAS(1)GR	1	0.0169503	71.501	22.404	71.501	2	405.218	0.042818	97607000	0.69551	-0.523857	-0.578489	0.0599442
F1RJC5	unknown	Uncharacterized protein	Cyclin-dependent kinase 11B	CDK11B	218	yes	yes	yes			S	F1RJC5	218	RAEERRKEREARREVSTHHRTVREDYGDKVK	_REVS(ph)THHR_	REVS(0.757)T(0.243)HHR	0.75725	0.0165439	60.255	53.282	60.255	3	367.836	1.8223	27808000	1.077	0.107018														0.107018
F1RJC5	unknown	Uncharacterized protein	Cyclin-dependent kinase 11B	CDK11B	240	yes	yes	yes			S	F1RJC5	240	REDYGDKVKASHWSRSPLRPPRERFELGDGR	_S(ph)PLRPPR_	S(1)PLRPPR	1	0.0128891	82.279	25.231	66.504	2	451.734	-0.028859	12509000000	0.30234	-1.72576	_S(ph)PLRPPR_	S(1)PLRPPR	1	0.00998886	91.069	17.512	91.069	2	451.734	-1.2237	10655000000	0.32607	-1.61675	-1.67125	0.0207549	down
F1RJC5	unknown	Uncharacterized protein	Cyclin-dependent kinase 11B	CDK11B	276	yes	yes	yes			S	F1RJC5	276	EKVEERDLLSDLQDVSDSERKTSSAESSSAE	_DLLSDLQDVS(ph)DSER_	DLLSDLQDVS(0.995)DS(0.005)ER	0.995322	5.30841e-36	214.5	207.81	151.73	3	557.908	-0.21193	2395700000	1.268	0.342555	_DLLSDLQDVS(ph)DSER_	DLLSDLQDVS(0.991)DS(0.009)ER	0.990513	6.33061e-67	234.82	216.59	234.82	2	836.359	-0.51247	1866600000	1.2834	0.359971	0.351263	0.0157791
F1RJC5	unknown	Uncharacterized protein	Cyclin-dependent kinase 11B	CDK11B	584	no	yes	yes			T	F1RJC5	584	DFGLAREYGSPLKAYTPVVVTLWYRAPELLL	_AYT(ph)PVVVTLWYR_	AYT(1)PVVVTLWYR	0.99999	5.72488e-10	134.68	124.89	134.68	3	516.593	-2.2051	172590000	0.58576	-0.771618	_AYT(ph)PVVVTLWYR_	AYT(1)PVVVTLWYR	0.999998	1.37302e-08	124.07	114.53	117.08	2	774.387	2.1545	33868000	0.52887	-0.919015	-0.845317	0.0553632
F1RJC5	unknown	Uncharacterized protein	Cyclin-dependent kinase 11B	CDK11B	740	no	yes	yes			T	F1RJC5	740	PTWPAKSEQQRVKRGTSPRPPEGGLGYSQLG	_RGT(ph)S(ph)PRPPEGGLGYSQLGDDDLK_	RGT(1)S(1)PRPPEGGLGYSQLGDDDLK	1	5.1671e-12	146.87	144.77	146.87	3	859.046	-0.13856	349440000	0.61253	-0.707148	_RGT(ph)S(ph)PRPPEGGLGYSQLGDDDLK_	RGT(1)S(1)PRPPEGGLGYSQLGDDDLK	1	2.31788e-13	137.25	134.68	137.25	3	859.046	-0.10872	644480000	0.25489	-1.97205	-1.3396	0.280811
F1RJC5	unknown	Uncharacterized protein	Cyclin-dependent kinase 11B	CDK11B	741	yes	yes	yes			S	F1RJC5	741	TWPAKSEQQRVKRGTSPRPPEGGLGYSQLGD	_RGT(ph)S(ph)PRPPEGGLGYSQLGDDDLK_	RGT(1)S(1)PRPPEGGLGYSQLGDDDLK	0.999999	5.90139e-34	174.01	171.13	146.87	3	859.046	-0.13856	382520000	0.85782	-0.221253	_RGT(ph)S(ph)PRPPEGGLGYSQLGDDDLK_	RGT(1)S(1)PRPPEGGLGYSQLGDDDLK	0.999999	2.31788e-13	137.25	134.68	137.25	3	859.046	-0.10872	644480000	0.25489	-1.97205	-1.09665	0.428872
F1RJC7	MIB2	Uncharacterized protein	E3 ubiquitin-protein ligase MIB2	MIB2	301	no	yes				T	F1RJC7	301	GGWNPRMAEFIGQPGTVHRITDRGDVRVQFS														_M(ox)AEFIGQPGT(ph)VHR_	MAEFIGQPGT(1)VHR	1	0.0392178	37.236	22.8	37.236	2	769.845	1.0768	126590000	0.63588	-0.653174	-0.653174
F1RJD9	TRIM6	Uncharacterized protein	Tripartite motif-containing protein 34	TRIM34	116	yes	yes				S	F1RJD9	116	HLANIAERLREVVLGSGTQLKVILCAHHGEK	_EVVLGS(ph)GT(ph)QLK_	EVVLGS(1)GT(1)QLK	1	0.0461158	43.761	11.88	43.761	2	645.791	0.32473	102710000	0.98065	-0.0281898														-0.0281898
F1RJD9	TRIM6	Uncharacterized protein	Tripartite motif-containing protein 34	TRIM34	118	no	yes				T	F1RJD9	118	ANIAERLREVVLGSGTQLKVILCAHHGEKLQ	_EVVLGS(ph)GT(ph)QLK_	EVVLGS(1)GT(1)QLK	1	0.0461158	43.761	11.88	43.761	2	645.791	0.32473	102710000	0.98065	-0.0281898														-0.0281898
F1RJE4	LOC100525876	Uncharacterized protein	ATPase family AAA domain-containing protein 3A	ATAD3A	2	yes	yes				S	F1RJE4	2	______________MSWLFGIKGPKGEGAGP	_(ac)S(ph)WLFGIK_	S(1)WLFGIK	1	0.00680711	68.224	54.644	68.224	2	486.733	0.37615	5850800	3.5244	1.81738	_(ac)S(ph)WLFGIK_	S(1)WLFGIK	1	0.0315637	38.303	24.724	38.303	2	486.733	0.25156	3849400	2.313	1.20977	1.51357	0.126107
F1RJG0	ACAP3	Uncharacterized protein	Arf-GAP with coiled-coil, ANK repeat and PH domain-containing protein 3	ACAP3	568	yes	yes				S	F1RJG0	568	ALCSAGSVEPRFRRDSLFCPDELDSLFSYFD	_RDS(ph)LFCPDELDSLFSYFDAGAAAAGPR_	RDS(1)LFCPDELDSLFSYFDAGAAAAGPR	0.999995	9.00111e-26	143.48	143.09	143.48	3	1010.11	-1.3843	82554000	0.43467	-1.20201	_RDS(ph)LFCPDELDSLFSYFDAGAAAAGPR_	RDS(1)LFCPDELDSLFSYFDAGAAAAGPR	0.999998	6.48618e-19	134.42	134.34	134.42	3	1010.11	-0.17217	49189000	0.28422	-1.81492	-1.50846	0.127598
F1RJH3	UNC119B	Uncharacterized protein	Protein unc-119 homolog B	UNC119B	119	yes	yes				S	F1RJH3	119	LETGTVLFEIAKPCVSDQEEEEEEEAGGDVD	_DLETGTVLFEIAKPCVS(ph)DQEEEEEEEAGGDVDVSAGR_	DLET(0.001)GT(0.001)VLFEIAKPCVS(0.998)DQEEEEEEEAGGDVDVSAGR	0.997994	0.000182506	71.207	71.184	71.207	4	1023.2	1.091	146410000	0.44116	-1.18063	_DLETGTVLFEIAKPCVS(ph)DQEEEEEEEAGGDVDVSAGR_	DLETGT(0.001)VLFEIAKPCVS(0.999)DQEEEEEEEAGGDVDVSAGR	0.999022	0.000106732	77.464	77.441	77.464	4	1023.2	1.0278	150980000	0.63867	-0.646857	-0.913742	0.180911
F1RJJ0	SRSF9	Uncharacterized protein	Serine/arginine-rich splicing factor 9	SRSF9	211	yes	yes				S	F1RJJ0	211	RSGSRGRDSPYQSRGSPHYFSPFRPY_____	_GS(ph)PHYFS(ph)PFRPY_	GS(1)PHYFS(1)PFRPY	1	7.71826e-10	153.32	150.41	124.68	2	807.813	-2.263	7374000000	0.23997	-2.05907	_GS(ph)PHYFS(ph)PFRPY_	GS(1)PHYFS(1)PFRPY	1	2.80519e-17	180.3	179.31	110.12	2	807.813	-0.8845	6825900000	0.24661	-2.0197	-2.03939	0.00614586	down
F1RJJ0	SRSF9	Uncharacterized protein	Serine/arginine-rich splicing factor 9	SRSF9	216	yes	yes				S	F1RJJ0	216	GRDSPYQSRGSPHYFSPFRPY__________	_GS(ph)PHYFS(ph)PFRPY_	GS(1)PHYFS(1)PFRPY	1	7.71826e-10	152.37	151.97	97.235	3	538.877	1.2751	933650000	0.17244	-2.53583	_GS(ph)PHYFS(ph)PFRPY_	GS(1)PHYFS(1)PFRPY	1	3.56767e-08	140.46	128.33	104.73	3	538.877	3.6028	736290000	0.1725	-2.53533	-2.53558	6.30064e-05	down
F1RJL2	GTF2I	Uncharacterized protein	General transcription factor II-I	GTF2I	210	yes	yes				S	F1RJL2	210	LGGRVMVTDTERSMLSPGGSCGPIKVKTEPT	_SMLS(ph)PGGSCGPIK_	SMLS(1)PGGSCGPIK	0.99997	7.5919e-06	116.86	98.789	116.86	2	685.796	-1.5895	147370000	0.34603	-1.53103	_SMLS(ph)PGGSCGPIK_	SMLS(1)PGGSCGPIK	0.999941	2.35756e-06	112.63	95.5	112.63	2	685.796	-1.5386	119160000	0.30233	-1.7258	-1.62842	0.0380274	down
F1RJL2	GTF2I	Uncharacterized protein	General transcription factor II-I	GTF2I	307	yes	yes				S	F1RJL2	307	TIEDDDYSPPTKRPKSNEPPQPPVTEPANAG	_S(ph)NEPPQPPVTEPANAGK_	S(1)NEPPQPPVTEPANAGK	0.999997	0.000103626	66.906	66.328	66.906	3	604.944	-0.50852	92382000	0.22363	-2.16081	_S(ph)NEPPQPPVTEPANAGK_	S(1)NEPPQPPVTEPANAGK	1	1.5042e-05	99.603	96.692	99.603	2	906.912	0.019756	65349000	0.11059	-3.17671	-2.66876	0.119736
F1RJL2	GTF2I	Uncharacterized protein	General transcription factor II-I	GTF2I	392	yes	yes		yes		S	F1RJL2	392	LYVEGLPEGIPFRRPSTYGIPRLERILLAKE	_RPS(ph)TYGIPR_	RPS(0.97)T(0.03)YGIPR	0.970146	0.00105549	100.93	100.93	100.93	2	563.774	0.27951	610270000	0.52896	-0.918769	_RPS(ph)TYGIPR_	RPS(0.932)T(0.068)YGIPR	0.932021	0.00283213	77.062	77.062	54.023	2	563.774	2.1615	594890000	0.63643	-0.651926	-0.785348	0.107132
F1RJL2	GTF2I	Uncharacterized protein	General transcription factor II-I	GTF2I	766	yes	yes		yes		S	F1RJL2	766	FYVEGLPEGVPFRRPSTFGIPRLEKILRNKA	_RPS(ph)TFGIPR_	RPS(0.99)T(0.01)FGIPR	0.989599	0.00314352	88.021	71.183	60.161	2	555.776	1.5365	556040000	0.46039	-1.11907	_RPS(ph)TFGIPR_	RPS(0.962)T(0.038)FGIPR	0.96188	0.00487272	76.165	64.571	66.267	2	555.776	0.32632	118230000	0.42924	-1.22014	-1.16961	0.0274897	down
F1RJM4	TRAFD1	Uncharacterized protein	TRAF-type zinc finger domain-containing protein 1	TRAFD1	440	yes	yes				S	F1RJM4	440	RLSVSTSGPRPGCQPSPPRTLKLNNLDNQGI	_PGCQPS(ph)PPR_	PGCQPS(1)PPR	1	0.00444062	93.345	89.423	93.345	2	538.223	-0.15636	359170000	0.15111	-2.72633	_PGCQPS(ph)PPR_	PGCQPS(1)PPR	1	0.00367831	70.699	50.787	70.685	2	538.223	-0.81245	398250000	0.19779	-2.33796	-2.53214	0.0487258	down
F1RJP9	KIF13B	Uncharacterized protein	Kinesin-like protein KIF13B	KIF13B	644	yes	yes				S	F1RJP9	644	RLSPEKQNCRSTDRFSFHSPSAQQRLRQWAE	_FS(ph)FHSPSAQQR_	FS(0.995)FHS(0.004)PSAQQR	0.995275	0.0135638	48.277	44.975	48.277	3	457.866	0.085707	8746800	0.6656	-0.587273														-0.587273
F1RJP9	KIF13B	Uncharacterized protein	Kinesin-like protein KIF13B	KIF13B	647	yes	yes				S	F1RJP9	647	PEKQNCRSTDRFSFHSPSAQQRLRQWAEERE	_FSFHS(ph)PSAQQR_	FS(0.007)FHS(0.97)PS(0.023)AQQR	0.97046	0.00252549	57.267	50.569	57.267	3	457.866	-0.36653	37847000	0.65406	-0.612505	_FSFHS(ph)PSAQQR_	FS(0.004)FHS(0.992)PS(0.004)AQQR	0.992339	0.000182297	93.478	87.78	81.904	3	457.866	0.11511	77282000	0.59486	-0.749378	-0.680942	0.0637678
F1RJP9	KIF13B	Uncharacterized protein	Kinesin-like protein KIF13B	KIF13B	1377	yes	yes				S	F1RJP9	1377	NRRSISSPNVNRLSGSRQDLIPSCSLGSNKG														_LSGS(ph)RQDLIPSCSLGSNK_	LS(0.085)GS(0.914)RQDLIPSCSLGSNK	0.914364	0.0034134	73.781	69.023	73.781	2	999.969	1.1017	21586000	1.0382	0.0540844	0.0540844
F1RJP9	KIF13B	Uncharacterized protein	Kinesin-like protein KIF13B	KIF13B	1396	yes	yes				S	F1RJP9	1396	LIPSCSLGSNKGRWESQQDVSQTTVSRGITP	_GRWES(ph)QQDVSQTTVSR_	GRWES(1)QQDVSQTTVSR	0.999986	1.75113e-05	117.01	113.76	117.01	2	972.434	-1.7766	124810000	0.9519	-0.0711181	_GRWES(ph)QQDVSQTTVSR_	GRWES(1)QQDVSQTTVSR	0.999845	0.00044231	80.142	77.998	80.142	3	648.625	0.19914	238270000	1.0546	0.0766959	0.00278891	0.975988
F1RJP9	KIF13B	Uncharacterized protein	Kinesin-like protein KIF13B	KIF13B	1624	yes	yes				S	F1RJP9	1624	EKQDEAAGAFQPRAKSAAGLEPDVSKPQPPP														_S(ph)AAGLEPDVSKPQPPPEPR_	S(1)AAGLEPDVSKPQPPPEPR	0.999998	0.00334819	77.657	74.003	77.657	3	684.665	0.75075	34237000	0.72873	-0.456544	-0.456544
F1RJQ1	HMBOX1	Uncharacterized protein	Homeobox-containing protein 1	HMBOX1	148	yes	yes				S	F1RJQ1	148	SPTRYHANSMGQRSYSFEASEEDLDVDDKVE														_SYS(ph)FEASEEDLDVDDKVEELMR_	S(0.031)Y(0.011)S(0.958)FEASEEDLDVDDKVEELMR	0.958478	1.24134e-06	101.45	101.39	101.45	3	896.042	-1.809	60519000	0.81814	-0.28958	-0.28958
F1RJR0	ZNF395	Uncharacterized protein	Zinc finger protein 395	ZNF395	452	yes	yes				S	F1RJR0	452	PSTASSLSPVRSRSLSFSEPQQPPPAMKSHL														_SLS(ph)FSEPQQPPPAMK_	S(0.057)LS(0.877)FS(0.067)EPQQPPPAMK	0.876683	0.00211347	53.255	49.951	53.255	3	575.264	0.55001	41463000	0.47143	-1.08488	-1.08488
F1RJS0	ESCO2	Uncharacterized protein	N-acetyltransferase ESCO2	ESCO2	83	yes	yes				S	F1RJS0	83	PLKMTKNRLPPANQGSPFKSAVSTVSFYKKD														_LPPANQGS(ph)PFK_	LPPANQGS(1)PFK	1	0.0364719	51.073	44.374	51.073	2	618.295	0.89948	16696000	0.67516	-0.566699	-0.566699
F1RJS0	ESCO2	Uncharacterized protein	N-acetyltransferase ESCO2	ESCO2	232	yes	yes				S	F1RJS0	232	AAFFVSRKKPSLRKLSLEDKPSLGLTQKNKS	_KLS(ph)LEDKPSLGLTQK_	KLS(1)LEDKPSLGLTQK	1	3.78472e-09	170.98	170.98	170.98	2	868.963	-0.40831	377700000	0.44241	-1.17654														-1.17654
F1RJS6	PTK2B	Uncharacterized protein	Protein-tyrosine kinase 2-beta	PTK2B	375	yes	yes				S	F1RJS6	375	GSLIIRPKKDGEKRNSLPQIPTLNTEPRRSH	_RNS(ph)LPQIPTLNTEPR_	RNS(1)LPQIPTLNTEPR	1	1.64711e-13	137.99	127.3	137.99	2	908.459	0.17861	654890000	0.24745	-2.01479	_RNS(ph)LPQIPTLNTEPR_	RNS(1)LPQIPTLNTEPR	1	5.68713e-10	130.37	130.37	130.37	2	908.459	-0.36289	711190000	0.41267	-1.27694	-1.64587	0.14038
F1RJT5	BNIP3L	Uncharacterized protein	BCL2/adenovirus E1B 19 kDa protein-interacting protein 3-like	BNIP3L	164	yes	yes				S	F1RJT5	164	ENIPPKEFHFRHPKRSVSLSMRKSGAMKKGG	_RS(ph)VSLSMR_	RS(1)VSLSMR	0.999952	0.00243565	99.752	99.752	99.752	2	508.241	0.68922	276390000	0.72189	-0.470149	_RS(ph)VSLSMR_	RS(0.999)VS(0.001)LSMR	0.999209	0.00957314	65.842	59.731	65.842	2	508.241	0.50326	234640000	0.6987	-0.517255	-0.493702	0.0303481
F1RJT5	BNIP3L	Uncharacterized protein	BCL2/adenovirus E1B 19 kDa protein-interacting protein 3-like	BNIP3L	166	yes	yes				S	F1RJT5	166	IPPKEFHFRHPKRSVSLSMRKSGAMKKGGIF	_SVS(ph)LSMR_	SVS(0.995)LS(0.005)MR	0.994827	0.0277164	83.783	31.301	83.783	2	430.191	-0.094027	950870000	1.4218	0.507719	_SVS(ph)LSMR_	S(0.003)VS(0.991)LS(0.006)MR	0.991114	0.0154405	73.233	38.847	73.233	2	430.191	0.80385	765910000	1.4766	0.562279	0.534999	0.032434
F1RJT5	BNIP3L	Uncharacterized protein	BCL2/adenovirus E1B 19 kDa protein-interacting protein 3-like	BNIP3L	168	yes	yes				S	F1RJT5	168	PKEFHFRHPKRSVSLSMRKSGAMKKGGIFSA														_SVSLS(ph)MR_	SVSLS(1)MR	0.999695	0.0146148	74.464	31.866	74.464	2	430.191	1.0185	101830000	2.331	1.22095	1.22095
F1RJU0	CDCA2	Uncharacterized protein	Cell division cycle-associated protein 2	CDCA2	417	yes	yes				S	F1RJU0	417	TPLRKGETPVCKRELSSLSPLLLDQSQVPER	_ELS(ph)SLSPLLLDQSQVPER_	ELS(0.816)S(0.18)LS(0.004)PLLLDQSQVPER	0.815821	9.06703e-27	159.72	150.03	159.72	3	697.684	1.554	4404100	0.30632	-1.70689														-1.70689
F1RJU3	DOCK5	Uncharacterized protein	Dedicator of cytokinesis protein 5	DOCK5	1752	yes	yes				S	F1RJU3	1752	RLTPFHGSSPQPTALSPPPLTPKSTRTLSSP	_LTPFHGSSPQPTALS(ph)PPPLTPK_	LTPFHGSSPQPT(0.013)ALS(0.985)PPPLT(0.001)PK	0.985281	0.000703272	58.858	53.858	58.858	3	784.066	0.40347	25175000	0.20671	-2.27432	_LTPFHGSSPQPTALS(ph)PPPLTPK_	LTPFHGSSPQPT(0.001)ALS(0.998)PPPLT(0.001)PK	0.998225	3.15537e-06	83.236	80.668	83.236	3	784.066	2.3457	57499000	0.35411	-1.49773	-1.88603	0.129261
F1RJU3	DOCK5	Uncharacterized protein	Dedicator of cytokinesis protein 5	DOCK5	1797	yes	yes				S	F1RJU3	1797	PPPPKSKPYESSQRNSTEVAPPLPVRRDAKA	_NS(ph)TEVAPPLPVR_	NS(0.811)T(0.189)EVAPPLPVR	0.810514	5.03665e-06	106.42	97.316	106.42	2	680.337	0.5115	33239000	0.20972	-2.25346	_NS(ph)TEVAPPLPVR_	NS(0.941)T(0.059)EVAPPLPVR	0.940844	4.05954e-05	104.95	91.019	104.95	2	680.337	1.126	45498000	0.1554	-2.68594	-2.4697	0.0555985
F1RJW1	unknown	Uncharacterized protein	Folliculin-interacting protein 1	FNIP1	198	yes	yes				S	F1RJW1;I3LI64	198;232	RAFSEQGPLRLIRSASFFAVHSNPMDMPGRE	_SAS(ph)FFAVHSNPMDMPGR_	S(0.042)AS(0.958)FFAVHSNPMDMPGR	0.95751	1.79432e-08	87.963	87.443	82.635	3	644.271	-0.74123	12498000	0.40396	-1.30772	_SAS(ph)FFAVHSNPMDMPGR_	S(0.032)AS(0.968)FFAVHSNPMDMPGR	0.967696	4.74168e-08	106.86	106.04	106.86	3	644.271	-0.52188	43757000	0.40793	-1.29361	-1.30066	0.00345289	down
F1RJW1	unknown	Uncharacterized protein	Folliculin-interacting protein 1	FNIP1	726	yes	yes				S	F1RJW1;I3LI64	726;761	EATQTKVTFLIGDSMSPDSDTELRSQAVVDQ	_VTFLIGDSMS(ph)PDS(ph)DTELR_	VTFLIGDS(0.032)MS(0.968)PDS(0.942)DT(0.058)ELR	0.967511	1.34866e-05	92.886	92.477	92.886	3	714.962	0.23118	20456000	0.42544	-1.23297														-1.23297
F1RJW1	unknown	Uncharacterized protein	Folliculin-interacting protein 1	FNIP1	729	yes	yes				S	F1RJW1;I3LI64	729;764	QTKVTFLIGDSMSPDSDTELRSQAVVDQITR	_VTFLIGDSMS(ph)PDS(ph)DTELR_	VTFLIGDS(0.032)MS(0.968)PDS(0.942)DT(0.058)ELR	0.941615	1.34866e-05	92.886	92.477	92.886	3	714.962	0.23118	20456000	0.42544	-1.23297														-1.23297
F1RJW8	DCAF8	Uncharacterized protein	DDB1- and CUL4-associated factor 8	DCAF8	128	yes	yes				S	F1RJW8	128	PRRRVQRKRANRDQDSSDDERALEDWVASET	_DQDS(ph)S(ph)DDERALEDWVASETSALPR_	DQDS(1)S(1)DDERALEDWVASETSALPR	1	1.9231e-06	96.77	96.675	96.77	4	713.788	0.70419	58064000	0.72466	-0.464624	_DQDS(ph)S(ph)DDERALEDWVASETSALPR_	DQDS(1)S(1)DDERALEDWVASETSALPR	1	2.05912e-25	150.56	150.56	150.56	3	951.381	-1.3254	234390000	0.57872	-0.789063	-0.626843	0.161213
F1RJW8	DCAF8	Uncharacterized protein	DDB1- and CUL4-associated factor 8	DCAF8	129	yes	yes				S	F1RJW8	129	RRRVQRKRANRDQDSSDDERALEDWVASETS	_DQDS(ph)S(ph)DDERALEDWVASETSALPR_	DQDS(1)S(1)DDERALEDWVASETSALPR	1	1.9231e-06	96.77	96.675	96.77	4	713.788	0.70419	58064000	0.72466	-0.464624	_DQDS(ph)S(ph)DDERALEDWVASETSALPR_	DQDS(1)S(1)DDERALEDWVASETSALPR	1	2.05912e-25	150.56	150.56	150.56	3	951.381	-1.3254	234390000	0.57872	-0.789063	-0.626843	0.161213
F1RJX0	AKAP11	Uncharacterized protein	A-kinase anchor protein 11	AKAP11	18	yes	yes				S	F1RJX0	18	TFRNSHLKTRASVRKSFSEDVFQSVKSLLQS	_KS(ph)FSEDVFQSVK_	KS(0.839)FS(0.161)EDVFQSVK	0.838522	0.0219063	52.731	46.649	52.731	2	740.84	3.9857	106800000	0.62362	-0.681261	_KS(ph)FSEDVFQSVK_	KS(0.966)FS(0.034)EDVFQSVK	0.966157	0.00172434	76.051	71.553	76.051	2	740.84	0.66826	77507000	0.66085	-0.597605	-0.639433	0.0415845	down
F1RJX0	AKAP11	Uncharacterized protein	A-kinase anchor protein 11	AKAP11	429	yes	yes				S	F1RJX0	429	ALPANVRKPTPRKPESPYSNLREAPDSPRPV														_KPES(ph)PYSNLR_	KPES(0.992)PY(0.001)S(0.007)NLR	0.991729	0.0247964	55.291	46.805	55.291	2	635.795	-2.1752	48808000	0.39111	-1.35435	-1.35435
F1RJX0	AKAP11	Uncharacterized protein	A-kinase anchor protein 11	AKAP11	981	yes	yes				S	F1RJX0	981	QHALRREALPVPGKESPLTLERIPRFLAAED	_EALPVPGKES(ph)PLTLER_	EALPVPGKES(0.77)PLT(0.23)LER	0.769681	0.0475323	42.639	39.187	42.639	3	605.98	0.83159	1297100	0.37849	-1.40167	_EALPVPGKES(ph)PLTLER_	EALPVPGKES(0.961)PLT(0.039)LER	0.960909	8.64195e-05	103.41	98.932	103.41	3	605.98	-0.61158	4650300	0.33335	-1.58489	-1.49328	0.039006	down
F1RJX0	AKAP11	Uncharacterized protein	A-kinase anchor protein 11	AKAP11	1403	yes	yes				S	F1RJX0	1403	TAQAKGRSKTLPVPSSPVPPNDDLFLFLSRE	_TLPVPSS(ph)PVPPNDDLFLFLSR_	TLPVPS(0.223)S(0.776)PVPPNDDLFLFLSR	0.776378	6.28853e-08	93.949	92.595	93.949	2	1196.1	0.58712	9513000	0.027615	-5.1784														-5.1784
F1RJX0	AKAP11	Uncharacterized protein	A-kinase anchor protein 11	AKAP11	1514	yes	yes				S	F1RJX0	1514	PESRVRPEFSQSLQPSPQHPGASRSPGGVRG	_VRPEFSQSLQPS(ph)PQHPGASR_	VRPEFSQSLQPS(1)PQHPGASR	0.99973	0.000207455	88.573	85.517	88.573	3	762.366	-1.5668	183540000	0.93625	-0.0950343	_VRPEFSQSLQPS(ph)PQHPGASR_	VRPEFS(0.001)QS(0.003)LQPS(0.989)PQHPGAS(0.007)R	0.988757	0.0160566	59.912	55.792	59.912	3	762.366	0.64563	80560000	0.22787	-2.13372	-1.11438	0.471664
F1RJX0	AKAP11	Uncharacterized protein	A-kinase anchor protein 11	AKAP11	1603	yes	yes				S	F1RJX0	1603	RYCDHTELHDCPGSSSPPFPRQPSRAGGKAV														_YCDHTELHDCPGSSS(ph)PPFPR_	YCDHTELHDCPGS(0.01)S(0.187)S(0.803)PPFPR	0.802934	3.34211e-38	169.05	168.71	169.05	3	813.656	-0.24181	100840000	0.10103	-3.30714	-3.30714
F1RJX1	TNFSF11	Uncharacterized protein	Tumor necrosis factor ligand superfamily member 11	TNFSF11	254	yes	yes				S	F1RJX1	254	QLMVYVTKTSIKIPSSHTLMKGGSTKYWSGN														_IPSS(ph)HTLM(ox)KGGSTK_	IPS(0.04)S(0.957)HT(0.001)LMKGGS(0.001)T(0.001)K	0.956749	0.0438968	58.079	15.762	58.079	2	770.365	4.8959	13791000
F1RJZ4	GPALPP1	Uncharacterized protein	GPALPP motifs-containing protein 1	GPALPP1	28	yes	yes				S	F1RJZ4	28	GFKASGSAEDEERDLSPVAGPALPPNYKSCS	_DLS(ph)PVAGPALPPNYK_	DLS(1)PVAGPALPPNYK	1	1.57321e-05	90.385	86.492	82.121	2	809.897	-0.43832	148310000	0.1951	-2.35771														-2.35771
F1RJZ4	GPALPP1	Uncharacterized protein	GPALPP motifs-containing protein 1	GPALPP1	105	yes	yes				S	F1RJZ4	105	FFGPALPPGFKKQDDSPPRPIIGPALPPGFI	_QDDS(ph)PPRPIIGPALPPGFIK_	QDDS(1)PPRPIIGPALPPGFIK	1	3.47978e-12	153.27	150.84	103.18	2	1098.07	-2.8747	896760000	0.11364	-3.13746	_QDDS(ph)PPRPIIGPALPPGFIK_	QDDS(1)PPRPIIGPALPPGFIK	1	1.10472e-25	191.59	186.95	110.89	2	1098.07	-2.1364	1648200000	0.10658	-3.22999	-3.18372	0.00925093	down
F1RK00	ZC3H13	Uncharacterized protein	Zinc finger CCCH domain-containing protein 13	ZC3H13	25	yes	yes				S	F1RK00	25	VENTKTISDSTSRRPSVFERLGPSTGSSAET														_RPS(ph)VFER_	RPS(1)VFER	1	0.0423385	36.684	27.29	36.684	2	485.729	-0.049513	0
F1RK00	ZC3H13	Uncharacterized protein	Zinc finger CCCH domain-containing protein 13	ZC3H13	64	yes	yes				S	F1RK00	64	GNCLYGNTCRFVHGPSPRGKGYSSNYRRSPE														_FVHGPS(ph)PR_	FVHGPS(1)PR	1	0.0220181	64.82	57.6	64.82	2	488.724	-0.14192	233860000	1.686	0.753605	0.753605
F1RK00	ZC3H13	Uncharacterized protein	Zinc finger CCCH domain-containing protein 13	ZC3H13	207	yes	yes				S	F1RK00	207	IIKKEVSPEVVRSKLSPSPSLRKSSKSPKRK	_SKLS(ph)PSPSLR_	S(0.001)KLS(0.995)PS(0.004)PSLR	0.994928	0.00461088	88.768	88.768	84.169	2	576.295	0.65359	1734000000	0.7244	-0.465142	_SKLS(ph)PS(ph)PSLR_	S(0.004)KLS(0.996)PS(0.814)PS(0.186)LR	0.996357	0.00072841	112.34	112.34	68.481	2	616.278	-0.059652	1748200000	0.76987	-0.377313	-0.421227	0.0661305
F1RK00	ZC3H13	Uncharacterized protein	Zinc finger CCCH domain-containing protein 13	ZC3H13	209	yes	yes				S	F1RK00	209	KKEVSPEVVRSKLSPSPSLRKSSKSPKRKSS	_SKLS(ph)PS(ph)PSLR_	S(0.113)KLS(0.892)PS(0.981)PS(0.013)LR	0.981305	0.00534099	88.768	88.768	80.737	2	616.278	-0.19166	1011200000	1.1106	0.151339	_SKLS(ph)PS(ph)PSLRK_	S(0.066)KLS(0.934)PS(0.842)PS(0.158)LRK	0.842283	0.00072841	112.34	112.34	112.34	2	680.325	1.1293	852680000	0.52161	-0.938957	-0.393809	0.601734
F1RK00	ZC3H13	Uncharacterized protein	Zinc finger CCCH domain-containing protein 13	ZC3H13	243	yes	yes				S	F1RK00	243	SSSASKKDRKTTAVSSPLLDQQRNSKSNQSK	_TTAVSS(ph)PLLDQQR_	TTAVSS(1)PLLDQQR	0.999668	3.39031e-13	130.47	124.19	130.47	2	748.361	2.909	1121000000	0.79949	-0.322848	_TTAVSS(ph)PLLDQQR_	TTAVS(0.035)S(0.965)PLLDQQR	0.965042	7.90193e-08	118.2	111.93	118.2	2	748.361	3.0899	1874800000	0.86222	-0.213872	-0.26836	0.127526
F1RK00	ZC3H13	Uncharacterized protein	Zinc finger CCCH domain-containing protein 13	ZC3H13	319	yes	yes				S	F1RK00	319	DFERQREKRDKPRSSSPAGQHHSPISSRHHS	_SSS(ph)PAGQHHSPISSR_	S(0.119)S(0.119)S(0.762)PAGQHHSPISSR	0.762362	0.000634206	66.152	64.972	66.152	3	538.906	-1.8074	60640000	0.69161	-0.531969	_SSS(ph)PAGQHHSPISSR_	S(0.087)S(0.087)S(0.827)PAGQHHSPISSR	0.826636	8.54288e-06	84.375	80.797	58.693	2	807.855	0.66305	47235000	0.68909	-0.537236	-0.534603	0.00313561
F1RK00	ZC3H13	Uncharacterized protein	Zinc finger CCCH domain-containing protein 13	ZC3H13	355	no	yes				T	F1RK00	355	GSSIQRHSPSPRRKRTPSPSYQRTITPPLRR	_KRT(ph)PSPS(ph)YQR_	KRT(0.993)PS(0.195)PS(0.807)Y(0.005)QR	0.993126	0.0116887	85.909	85.909	85.909	2	690.297	-0.62994	116550000	0.5795	-0.787119	_KRT(ph)PSPS(ph)YQR_	KRT(0.994)PS(0.389)PS(0.603)Y(0.014)QR	0.99396	0.0282486	80.746	80.746	80.746	2	690.297	-1.1515	52720000	0.45697	-1.12983	-0.958474	0.112624
F1RK00	ZC3H13	Uncharacterized protein	Zinc finger CCCH domain-containing protein 13	ZC3H13	359	yes	yes				S	F1RK00	359	QRHSPSPRRKRTPSPSYQRTITPPLRRSASP	_KRT(ph)PSPS(ph)YQR_	KRT(0.993)PS(0.195)PS(0.807)Y(0.005)QR	0.806787	0.0116887	85.909	85.909	85.909	2	690.297	-0.62994	116550000	0.5795	-0.787119														-0.787119
F1RK00	ZC3H13	Uncharacterized protein	Zinc finger CCCH domain-containing protein 13	ZC3H13	365	no	yes				T	F1RK00	365	PRRKRTPSPSYQRTITPPLRRSASPYASHSL														_TIT(ph)PPLR_	TIT(1)PPLR	0.999994	0.0300146	99.442	83.288	99.442	2	439.231	0.8159	325720000	0.56803	-0.815961	-0.815961
F1RK00	ZC3H13	Uncharacterized protein	Zinc finger CCCH domain-containing protein 13	ZC3H13	870	yes	yes				S	F1RK00	870	NEKHRLLSQVVRPQESRSLSPSHLTEDRQSR	_LLSQVVRPQES(ph)R_	LLSQVVRPQES(1)R	1	0.000560787	91.307	91.307	91.307	3	497.927	0.39273	189150000	0.69119	-0.532846	_LLSQVVRPQES(ph)R_	LLS(0.001)QVVRPQES(0.999)R	0.999422	0.021095	62.287	35.025	62.287	3	497.927	0.41147	61356000	0.70264	-0.509142	-0.520994	0.0144795
F1RK00	ZC3H13	Uncharacterized protein	Zinc finger CCCH domain-containing protein 13	ZC3H13	874	yes	yes				S	F1RK00	874	RLLSQVVRPQESRSLSPSHLTEDRQSRWKEE														_SLS(ph)PSHLTEDR_	S(0.001)LS(0.998)PS(0.001)HLTEDR	0.998312	0.00099111	81.879	52.246	81.879	2	661.293	-2.11	0
F1RK00	ZC3H13	Uncharacterized protein	Zinc finger CCCH domain-containing protein 13	ZC3H13	1062	yes	yes				S	F1RK00	1062	DGTLEDAQKKEDTAFSDWSDEDVPDRAEGAE	_KEDTAFS(ph)DWS(ph)DEDVPDRAEGAEPEHGATAATPAR_	KEDT(0.011)AFS(0.989)DWS(0.999)DEDVPDRAEGAEPEHGATAATPAR	0.989462	0.00145335	94.92	94.912	94.92	4	947.89	-1.0302	22185000	0.33429	-1.58083	_KEDTAFS(ph)DWS(ph)DEDVPDRAEGAEPEHGATAATPAR_	KEDT(0.009)AFS(0.993)DWS(0.998)DEDVPDRAEGAEPEHGATAATPAR	0.992682	0.016526	77.373	77.373	77.373	4	947.89	0.37537	52164000	0.28643	-1.80375	-1.69229	0.0418691	down
F1RK00	ZC3H13	Uncharacterized protein	Zinc finger CCCH domain-containing protein 13	ZC3H13	1065	yes	yes				S	F1RK00	1065	LEDAQKKEDTAFSDWSDEDVPDRAEGAEPEH	_KEDTAFS(ph)DWS(ph)DEDVPDRAEGAEPEHGATAATPAR_	KEDT(0.011)AFS(0.989)DWS(0.999)DEDVPDRAEGAEPEHGATAATPAR	0.999478	0.00145335	94.92	94.912	94.92	4	947.89	-1.0302	22185000	0.33429	-1.58083	_KEDTAFS(ph)DWS(ph)DEDVPDRAEGAEPEHGATAATPAR_	KEDT(0.009)AFS(0.993)DWS(0.998)DEDVPDRAEGAEPEHGATAATPAR	0.997978	0.016526	77.373	77.373	77.373	4	947.89	0.37537	52164000	0.28643	-1.80375	-1.69229	0.0418691	down
F1RK00	ZC3H13	Uncharacterized protein	Zinc finger CCCH domain-containing protein 13	ZC3H13	1187	yes	yes				S	F1RK00	1187	GSNRSNRSHTSGRLRSPSSDSAHRSGDDQSG	_LRS(ph)PSSDSAHR_	LRS(0.992)PS(0.008)SDSAHR	0.99168	0.00112889	91.812	71.035	91.812	3	431.53	0.86013	369840000	0.98429	-0.0228447	_LRS(ph)PSSDSAHR_	LRS(0.993)PS(0.005)S(0.002)DSAHR	0.992723	0.00010366	116.58	116.58	81.879	2	646.791	-0.57792	2459800000	0.86859	-0.203253	-0.113049	0.428746
F1RK00	ZC3H13	Uncharacterized protein	Zinc finger CCCH domain-containing protein 13	ZC3H13	1428	yes	yes				S	F1RK00	1428	SVEAGDDESKLDDAHSLGSGAGEGYEPISDD														_LDDAHS(ph)LGS(ph)GAGEGYEPIS(ph)DDELDEILAGDAEK_	LDDAHS(1)LGS(1)GAGEGYEPIS(1)DDELDEILAGDAEK	0.999927	4.15307e-20	124.83	124.68	124.83	3	1210.14	0.99876	122060000	0.43754	-1.19251	-1.19251
F1RK00	ZC3H13	Uncharacterized protein	Zinc finger CCCH domain-containing protein 13	ZC3H13	1431	yes	yes				S	F1RK00	1431	AGDDESKLDDAHSLGSGAGEGYEPISDDELD														_LDDAHS(ph)LGS(ph)GAGEGYEPIS(ph)DDELDEILAGDAEK_	LDDAHS(1)LGS(1)GAGEGYEPIS(1)DDELDEILAGDAEK	0.999865	4.15307e-20	124.83	124.68	124.83	3	1210.14	0.99876	122060000	0.43754	-1.19251	-1.19251
F1RK00	ZC3H13	Uncharacterized protein	Zinc finger CCCH domain-containing protein 13	ZC3H13	1441	yes	yes				S	F1RK00	1441	AHSLGSGAGEGYEPISDDELDEILAGDAEKR														_LDDAHSLGSGAGEGYEPIS(ph)DDELDEILAGDAEK_	LDDAHSLGSGAGEGYEPIS(1)DDELDEILAGDAEK	0.999996	2.82509e-26	133.36	133.28	133.36	3	1156.83	0.71567	186660000	0.4881	-1.03475	-1.03475
F1RK06	LRCH1	Uncharacterized protein	Leucine-rich repeat and calponin homology domain-containing protein 1	LRCH1	374	yes	yes				S	F1RK06	374	MEEEQIKEDSCHHHLSPVKGEFHQECQPAPS	_EDSCHHHLS(ph)PVK_	EDS(0.008)CHHHLS(0.992)PVK	0.991827	5.27869e-06	110.35	93.685	110.35	2	763.316	-0.36034	40802000	0.65699	-0.606057	_EDSCHHHLS(ph)PVK_	EDSCHHHLS(1)PVK	1	4.65902e-17	159.41	140.21	159.41	2	763.316	-0.014373	117250000	0.54786	-0.868121	-0.737089	0.112002
F1RK06	LRCH1	Uncharacterized protein	Leucine-rich repeat and calponin homology domain-containing protein 1	LRCH1	541	yes	yes				S	F1RK06	541	NEYSPTEMRENSPAISPTNTSTALFGLKPRS	_ENSPAIS(ph)PTNTSTALFGLKPR_	ENSPAIS(0.997)PT(0.003)NTSTALFGLKPR	0.997024	8.79581e-19	165.47	161.33	137.38	3	761.046	0.54421	267300000	0.47364	-1.07814														-1.07814
F1RK14	RB1	Uncharacterized protein	Retinoblastoma-associated protein	RB1	258	yes	yes		yes		S	F1RK14	258	LLKEPYKTAVIPINGSPRTPRRGQNRSARIA														_TAVIPINGS(ph)PR_	TAVIPINGS(1)PR	0.999991	0.00205366	68.283	60.479	68.283	2	602.808	-0.13056	204680000	0.9208	-0.11904	-0.11904
F1RK14	RB1	Uncharacterized protein	Retinoblastoma-associated protein	RB1	382	no	yes				T	F1RK14	382	RKSNPDEEVNVILPQTPVRTVMNTIQQLMMI	_KSNPDEEVNVILPQT(ph)PVR_	KSNPDEEVNVILPQT(1)PVR	1	1.39333e-05	95.926	91.54	95.926	3	705.688	-0.082715	111650000	1.0072	0.0103502														0.0103502
F1RK14	RB1	Uncharacterized protein	Retinoblastoma-associated protein	RB1	817	yes	yes				S	F1RK14	817	FSSSPLRIPGGNIYISPLKNPYKISEGLPTP	_IPGGNIYIS(ph)PLKNPYK_	IPGGNIYIS(1)PLKNPYK	1	3.87651e-06	119.5	114.97	117.03	2	927.482	0.51965	244480000	0.3197	-1.64521	_IPGGNIYIS(ph)PLKNPYK_	IPGGNIYIS(1)PLKNPYK	1	1.92889e-10	137.89	137.89	127.1	2	927.482	-1.4311	298720000	0.34449	-1.53747	-1.59134	0.0215433	down
F1RK19	PHF11	Uncharacterized protein	PHD finger protein 11	PHF11	177	yes	yes				S	F1RK19	177	GPENGPRKRGRKRLSSTGNHAQPSESMALNR														_LSS(ph)TGNHAQPSESMALNRPDVLLK_	LS(0.016)S(0.909)T(0.075)GNHAQPSESMALNRPDVLLK	0.908983	1.33386e-05	88.295	87.221	88.295	3	882.43	0.023381	556680000	0.55605	-0.846713	-0.846713
F1RK43	SLX4	Uncharacterized protein	Structure-specific endonuclease subunit SLX4	SLX4	293	yes	yes				S	F1RK43	293	RPGAEKKSRKKKAPVSPPRLLLQDAETAGRQ	_KAPVS(ph)PPR_	KAPVS(1)PPR	1	0.0326776	57.401	44.364	57.401	2	466.242	1.2584	91234000	0.30299	-1.72266	_KAPVS(ph)PPR_	KAPVS(1)PPR	1	0.0405974	54.198	11.48	45.829	2	466.242	1.3204	46680000	0.26728	-1.90358	-1.81312	0.0317356	down
F1RK43	SLX4	Uncharacterized protein	Structure-specific endonuclease subunit SLX4	SLX4	407	no	yes				T	F1RK43	407	TLPPVLPDPPEPGPRTPPAVHSARPGGHSPS														_T(ph)PPAVHSAR_	T(1)PPAVHSAR	1	0.000755601	103.21	80.572	103.21	2	508.24	0.99449	1036900000	0.53929	-0.890867	-0.890867
F1RK43	SLX4	Uncharacterized protein	Structure-specific endonuclease subunit SLX4	SLX4	1025	yes	yes				S	F1RK43	1025	LFPIIDVDEDQEPSQSPPGREATLQWEVEGL	_SSELFPIIDVDEDQEPSQS(ph)PPGR_	SSELFPIIDVDEDQEPS(0.028)QS(0.972)PPGR	0.971779	1.5646e-08	90.388	89.789	90.388	3	874.725	1.8806	32948000	0.50793	-0.977298	_SSELFPIIDVDEDQEPSQS(ph)PPGR_	SSELFPIIDVDEDQEPS(0.034)QS(0.966)PPGR	0.965662	2.7024e-06	73.753	73.362	73.753	3	874.725	0.10108	50310000	0.48154	-1.05427	-1.01579	0.0241093	down
F1RK43	SLX4	Uncharacterized protein	Structure-specific endonuclease subunit SLX4	SLX4	1375	yes	yes				S	F1RK43	1375	KNLPPKVPITPLPRYSLMETPELRKELDRFG	_YS(ph)LMETPELR_	Y(0.005)S(0.995)LMETPELR	0.995167	0.000676592	78.964	54.454	78.964	2	659.791	0.82071	13587000	0.2278	-2.13416	_YS(ph)LMETPELR_	Y(0.049)S(0.951)LMETPELR	0.950827	0.013065	59.227	55.909	59.227	2	659.791	-1.1155	20167000	0.252	-1.9885	-2.06133	0.0224828	down
F1RK61	UFD1L	Uncharacterized protein	Ubiquitin fusion degradation protein 1 homolog	UFD1L	247	yes	yes				S	F1RK61	247	GNRLDGKKKGVEPSPSPIKPGDIKRGIPNYE	_GVEPSPS(ph)PIKPGDIK_	GVEPS(0.157)PS(0.843)PIKPGDIK	0.843382	0.0361731	57.414	48.718	57.414	2	800.903	0.51386	345170000	0.23082	-2.11516	_GVEPSPS(ph)PIKPGDIK_	GVEPS(0.181)PS(0.819)PIKPGDIK	0.818561	0.0183029	69.986	50.71	69.986	2	800.903	-0.42394	248330000	0.27089	-1.88422	-1.99969	0.03672	down
F1RK61	UFD1L	Uncharacterized protein	Ubiquitin fusion degradation protein 1 homolog	UFD1L	299	yes	yes				S	F1RK61	299	DEAGGRFVAFSGEGQSLRKKGRKP_______	_FVAFSGEGQS(ph)LRK_	FVAFSGEGQS(1)LRK	1	3.05932e-17	172.57	172.57	172.57	2	753.361	-0.86553	4948500000	2.0191	1.01371	_FVAFSGEGQS(ph)LRK_	FVAFSGEGQS(1)LRK	1	3.91618e-12	147.51	139.1	128.45	2	753.361	-0.10919	3624900000	2.0345	1.02467	1.01919	0.00342354	up
F1RK64	HIRA	Uncharacterized protein	Protein HIRA	HIRA	902	yes	yes				S	F1RK64	902	QGRASTSGRQAARLFSVPHAVQREATLAYLE	_LFS(ph)VPHAVQR_	LFS(1)VPHAVQR	1	0.00452746	63.473	51.04	63.473	2	617.311	-1.0848	10361000	0.81163	-0.301106														-0.301106
F1RK68	ANKS3	Uncharacterized protein	Ankyrin repeat and SAM domain-containing protein 3	ANKS3	17	yes	yes				S	F1RK68	17	SELSDEASEPELLNRSLSMWHGLGAQVSREE														_S(ph)LSMWHGLGAQVSR_	S(0.893)LS(0.107)MWHGLGAQVSR	0.893019	1.60909e-08	111.58	72.228	111.58	2	804.871	1.5016	61528000	1.6619	0.732834	0.732834
F1RK68	ANKS3	Uncharacterized protein	Ankyrin repeat and SAM domain-containing protein 3	ANKS3	19	yes	yes				S	F1RK68	19	LSDEASEPELLNRSLSMWHGLGAQVSREELA	_SLS(ph)M(ox)WHGLGAQVSR_	S(0.189)LS(0.811)MWHGLGAQVSR	0.811115	8.17687e-05	94.366	88.284	70.783	3	542.248	-0.24686	88497000	1.3654	0.449324														0.449324
F1RK68	ANKS3	Uncharacterized protein	Ankyrin repeat and SAM domain-containing protein 3	ANKS3	493	yes	yes				S	F1RK68	493	MTSAIARWHSSARPPSDALELAYADRLEAEM														_WHSSARPPS(ph)DALELAYADR_	WHSS(0.002)ARPPS(0.998)DALELAYADR	0.997987	0.000145012	86.791	83.882	86.791	3	741.339	1.6374	19759000	0.83458	-0.260878	-0.260878
F1RK78	DGCR14	Uncharacterized protein	Protein DGCR14	DGCR14	104	no	yes				T	F1RK78	104	SALGKMSREPPPPYVTPATFETPEVHTGSGV	_EPPPPYVT(ph)PATFETPEVHTGSGVVGSK_	EPPPPY(0.038)VT(0.751)PAT(0.207)FET(0.004)PEVHTGSGVVGSK	0.750664	2.73236e-09	92.956	91.284	92.956	3	954.12	2.5223	20103000	0.21318	-2.22986	_EPPPPYVT(ph)PATFET(ph)PEVHTGSGVVGSK_	EPPPPY(0.218)VT(0.75)PAT(0.034)FET(0.978)PEVHT(0.013)GS(0.006)GVVGS(0.001)K	0.750139	0.00319346	62.008	61.707	62.008	3	980.775	1.6229	20368000	0.5867	-0.769305	-1.49958	0.288505
F1RK78	DGCR14	Uncharacterized protein	Protein DGCR14	DGCR14	110	no	yes				T	F1RK78	110	SREPPPPYVTPATFETPEVHTGSGVVGSKAR	_EPPPPYVTPATFET(ph)PEVHTGSGVVGSK_	EPPPPYVTPAT(0.003)FET(0.992)PEVHT(0.003)GS(0.001)GVVGSK	0.99241	1.17829e-08	76.415	74.84	76.415	3	954.12	3.0769	107260000	0.14859	-2.75059	_EPPPPYVTPATFET(ph)PEVHTGSGVVGSK_	EPPPPYVTPAT(0.001)FET(0.996)PEVHT(0.002)GS(0.001)GVVGSK	0.996008	6.60739e-09	87.948	86.867	87.948	3	954.12	1.7178	74387000	0.24165	-2.04901	-2.3998	0.0924035
F1RK78	DGCR14	Uncharacterized protein	Protein DGCR14	DGCR14	397	yes	yes				S	F1RK78	397	ENLASLTPKGLSPAMSPALQRLVSRTASKYT	_GLSPAM(ox)S(ph)PALQR_	GLS(0.003)PAMS(0.997)PALQR	0.996838	0.0312682	46.68	38.952	46.68	2	662.31	-0.98917	0
F1RK78	DGCR14	Uncharacterized protein	Protein DGCR14	DGCR14	439	no	yes				T	F1RK78	439	PARSAHLKTPAGGPQTPTSTPAPGSATRTPL	_TPAGGPQT(ph)PTSTPAPGSATR_	TPAGGPQT(0.969)PT(0.027)S(0.003)T(0.001)PAPGSATR	0.968941	1.74606e-89	271.98	268	102.29	3	644.633	0.42967	99380000	0.15908	-2.65218	_TPAGGPQT(ph)PTSTPAPGSATR_	TPAGGPQT(0.99)PT(0.005)S(0.005)TPAPGSATR	0.989694	3.06405e-92	252.05	243.48	252.05	2	966.447	1.0517	29409000	0.29923	-1.74067	-2.19642	0.130248
F1RK78	DGCR14	Uncharacterized protein	Protein DGCR14	DGCR14	452	no	yes				T	F1RK78	452	PQTPTSTPAPGSATRTPLSQDPACITDNLLQ	_T(ph)PLSQDPACITDNLLQLPAR_	T(0.999)PLS(0.001)QDPACITDNLLQLPAR	0.999107	6.78186e-36	177.6	176.16	177.6	2	1152.06	3.5501	255070000	0.46014	-1.11986														-1.11986
F1RK81	DGCR2	Uncharacterized protein	Integral membrane protein DGCR2/IDD	DGCR2	378	yes	yes				S	F1RK81	378	FMVHRLRQRRRERIESLIGANLHHFNLGRRI	_IES(ph)LIGANLHHFNLGR_	IES(1)LIGANLHHFNLGR	1	7.07297e-05	81.51	76.538	81.51	3	624.316	-0.088897	6303700	0.80558	-0.3119	_IES(ph)LIGANLHHFNLGR_	IES(1)LIGANLHHFNLGR	1	7.94286e-06	95.205	88.107	95.205	3	624.316	2.9869	5187500	1.1401	0.18916	-0.0613699	0.847065
F1RK84	KLHL22	Kelch-like family member 22	Kelch-like protein 22	KLHL22	18	yes	yes				S	F1RK84	18	EEQEFAQLCKLPTQPSHPHCVSNTYRSAQHS														_LPTQPS(ph)HPHCVSNTYR_	LPT(0.001)QPS(0.986)HPHCVS(0.006)NT(0.007)YR	0.985985	0.00062683	53.625	52.988	53.625	3	658.628	0.88732	75867000	0.91039	-0.135443	-0.135443
F1RK84	KLHL22	Kelch-like family member 22	Kelch-like protein 22	KLHL22	605	no	yes				T	F1RK84	605	VLTLPRSLLLEPPRGTPDRSQADPDFASEVM	_SLLLEPPRGT(ph)PDR_	SLLLEPPRGT(1)PDR	1	4.9641e-05	122.75	122.75	85.443	2	765.887	0.16895	254230000	0.21053	-2.2479	_SLLLEPPRGT(ph)PDR_	SLLLEPPRGT(1)PDR	1	1.28896e-05	111.78	111.78	111.78	2	765.887	1.557	326170000	0.30396	-1.71805	-1.98297	0.0845525
F1RK85	MED15	Uncharacterized protein	Mediator of RNA polymerase II transcription subunit 15	MED15	525	no	yes				T	F1RK85	525	CEIALEKLKNDMAVPTPPPPPVPPTKQQYLC	_NDMAVPT(ph)PPPPPVPPTK_	NDMAVPT(1)PPPPPVPPTK	0.999579	0.00337341	53.444	52.484	53.444	3	612.298	0.46548	27416000	0.21103	-2.24448														-2.24448
F1RK85	MED15	Uncharacterized protein	Mediator of RNA polymerase II transcription subunit 15	MED15	553	yes	yes				S	F1RK85	553	YLCQPLLDAVLANIRSPVFNHSLYRTFVPAM	_S(ph)PVFNHS(ph)LYR_	S(0.998)PVFNHS(0.523)LY(0.479)R	0.998057	0.044824	27.481	26.042	27.481	3	460.523	3.6525	57182000	0.42858	-1.22236														-1.22236
F1RK87	MGRN1	Uncharacterized protein	E3 ubiquitin-protein ligase MGRN1	MGRN1	516	yes	yes				S	F1RK87	516	QGSRVPSIENVLQDGSPEPRGRGQSSAPADI	_VPSIENVLQDGS(ph)PEPR_	VPSIENVLQDGS(1)PEPR	1	1.93961e-27	188.34	163.83	188.34	2	908.927	-1.0613	97330000	0.21587	-2.21177	_VPSIENVLQDGS(ph)PEPR_	VPSIENVLQDGS(1)PEPR	1	1.48738e-36	183.09	162.14	183.09	2	908.927	0.17382	66081000	0.27975	-1.83779	-2.02478	0.0586254
F1RK90	PPL	Uncharacterized protein	Periplakin	PPL	14	yes	yes				S	F1RK90	14	__MNSLFRKRNKGKYSPTVRTRSISNKELSE														_GKYS(ph)PTVR_	GKY(0.021)S(0.922)PT(0.057)VR	0.921791	0.0377108	56.404	56.404	56.404	2	494.237	-1.3035	516910000	1.267	0.341417	0.341417
F1RK94	UBN1	Uncharacterized protein	Ubinuclein-1	UBN1	28	yes	yes				S	F1RK94	28	TKPDRKVSGPSGQIGSPLALPSDHLGGGLST	_VSGPSGQIGS(ph)PLALPSDHLGGGLSTGAANR_	VSGPS(0.001)GQIGS(0.991)PLALPS(0.007)DHLGGGLSTGAANR	0.991387	0.0152399	53.104	51.723	53.104	3	951.801	4.3356	17681000	0.33497	-1.5779	_VSGPSGQIGS(ph)PLALPSDHLGGGLSTGAANR_	VS(0.001)GPS(0.001)GQIGS(0.968)PLALPS(0.027)DHLGGGLS(0.002)T(0.002)GAANR	0.967858	0.0299604	46.113	45.451	46.113	3	951.801	1.8725	57248000	0.5148	-0.957916	-1.26791	0.152652
F1RK94	UBN1	Uncharacterized protein	Ubinuclein-1	UBN1	69	yes	yes				S	F1RK94	69	ASGSLANPAPIDLEDSLDGDLIRSSASSLEA	_ELSSQASGSLANPAPIDLEDS(ph)LDGDLIR_	ELSSQASGSLANPAPIDLEDS(1)LDGDLIR	1	2.12295e-47	180.96	179.67	180.96	3	988.468	2.3276	109120000	0.40819	-1.29269														-1.29269
F1RK95	SMPD4	Uncharacterized protein	Sphingomyelin phosphodiesterase 4	SMPD4	794	yes	yes				S	F1RK95	794	RYHLLEPGLSGRRLLSPVGRGRAANRARGPR	_LLS(ph)PVGR_	LLS(1)PVGR	1	0.0323203	78.149	78.149	78.149	2	411.218	-0.82049	140640000	0.81838	-0.289157	_LLS(ph)PVGR_	LLS(1)PVGR	1	0.0112431	88.819	81.148	88.819	2	411.218	1.2414	100820000	0.79303	-0.334553	-0.311855	0.0462535
F1RKA2	THAP7	Uncharacterized protein	THAP domain-containing protein 7	THAP7	214	yes	yes				S	F1RKA2	214	REPERQPSPLEPRPVSPSAYMLRLPPPAGAY	_PVS(ph)PSAYMLR_	PVS(0.999)PS(0.001)AYMLR	0.999151	0.0161988	63.966	57.78	63.966	2	600.778	1.6931	37286000	0.38486	-1.37759	_PVS(ph)PSAYMLR_	PVS(0.998)PS(0.002)AYMLR	0.998362	0.0290402	53.448	42.522	53.448	2	600.778	0.92018	33340000	0.4018	-1.31545	-1.34652	0.0146878	down
F1RKB2	DDX54	Uncharacterized protein	ATP-dependent RNA helicase DDX54	DDX54	75	yes	yes				S	F1RKB2	75	GPGRPLPTFPTSECASDVEPDTRELVRAQNK														_PLPTFPTSECAS(ph)DVEPDTR_	PLPTFPTSECAS(1)DVEPDTR	0.999758	6.24957e-47	188.23	187.68	113.08	3	733.649	2.5593	453250000	0.20534	-2.28391	-2.28391
F1RKB2	DDX54	Uncharacterized protein	ATP-dependent RNA helicase DDX54	DDX54	452	yes	yes				S	F1RKB2	452	KAIARFQQGRQERQESPAGPALSLQAPPEEQ	_QES(ph)PAGPALSLQAPPEEQPEEEEKEAAGESVEDVFTEVVGQK_	QES(0.999)PAGPALS(0.001)LQAPPEEQPEEEEKEAAGESVEDVFTEVVGQK	0.999258	1.19406e-07	89.62	89.61	89.62	4	1137.02	0.57688	86117000	0.14519	-2.78399	_QES(ph)PAGPALSLQAPPEEQPEEEEKEAAGESVEDVFTEVVGQK_	QES(0.999)PAGPALS(0.001)LQAPPEEQPEEEEKEAAGESVEDVFTEVVGQK	0.998883	1.60786e-07	88.636	88.587	88.636	4	1137.02	-0.21409	76799000	0.15597	-2.68066	-2.73232	0.0120359	down
F1RKB5	POM121C	Uncharacterized protein	Nuclear envelope pore membrane protein POM 121C	POM121C	82	yes	yes				S	F1RKB5	82	AWWGLSREPRSSRAFSSLVRNARRQRTLLAS	_AFS(ph)SLVR_	AFS(0.971)S(0.029)LVR	0.970712	0.0501405	66.27	57.03	66.27	2	430.207	0.13191	8044500	4.4037	2.13872														2.13872
F1RKB5	POM121C	Uncharacterized protein	Nuclear envelope pore membrane protein POM 121C	POM121C	83	yes	yes				S	F1RKB5	83	WWGLSREPRSSRAFSSLVRNARRQRTLLASP	_AFSS(ph)LVR_	AFS(0.167)S(0.833)LVR	0.833245	0.0140251	67.897	53.233	67.897	2	430.207	-0.48454	21855000	5.5257	2.46616	_AFSS(ph)LVR_	AFS(0.079)S(0.921)LVR	0.92138	0.019799	65.465	51.69	65.465	2	430.207	-0.35524	222900000	5.975	2.57894	2.52255	0.0142291	up
F1RKB5	POM121C	Uncharacterized protein	Nuclear envelope pore membrane protein POM 121C	POM121C	93	no	yes				T	F1RKB5	93	SRAFSSLVRNARRQRTLLASPPAKSAVNGNL														_QRT(ph)LLASPPAK_	QRT(0.999)LLAS(0.001)PPAK	0.998936	0.00837042	72.523	56.549	72.523	2	631.337	0.31918	25878000	1.9696	0.977903	0.977903
F1RKB5	POM121C	Uncharacterized protein	Nuclear envelope pore membrane protein POM 121C	POM121C	245	yes	yes				S	F1RKB5	245	HKKTVLSARNSKMVCSPVTVRIAPPDSKLIR														_MVCS(ph)PVTVR_	MVCS(0.956)PVT(0.044)VR	0.955536	0.0129648	52.735	29.363	52.735	2	564.751	-0.34525	64387000	1.1798	0.238542	0.238542
F1RKB5	POM121C	Uncharacterized protein	Nuclear envelope pore membrane protein POM 121C	POM121C	356	yes	yes				S	F1RKB5	356	VPKPGSLKRGLNSQSSDDHLNKRSRTSSLSS														_GLNSQSS(ph)DDHLNKR_	GLNSQS(0.151)S(0.849)DDHLNKR	0.848627	4.16655e-18	156.49	149.97	156.49	2	825.865	-2.4777	35235000	1.1329	0.180021	0.180021
F1RKB5	POM121C	Uncharacterized protein	Nuclear envelope pore membrane protein POM 121C	POM121C	368	yes	yes				S	F1RKB5	368	SQSSDDHLNKRSRTSSLSSLTSTYTGGIPSS	_TSS(ph)LSS(ph)LTSTYTGGIPSSSR_	T(0.086)S(0.104)S(0.81)LS(0.013)S(0.759)LT(0.118)S(0.097)T(0.013)YTGGIPSSSR	0.809657	1.66449e-09	120.63	116.77	120.63	2	1074.96	-0.89682	47851000	0.67357	-0.5701	_TSS(ph)LSS(ph)LTSTYTGGIPSSSR_	T(0.072)S(0.09)S(0.838)LS(0.002)S(0.972)LT(0.023)S(0.003)TYTGGIPSSSR	0.837714	6.0042e-22	151.06	144.94	151.06	2	1074.96	-3.9655	90075000	0.81846	-0.289016	-0.429558	0.2013
F1RKB5	POM121C	Uncharacterized protein	Nuclear envelope pore membrane protein POM 121C	POM121C	371	yes	yes				S	F1RKB5	371	SDDHLNKRSRTSSLSSLTSTYTGGIPSSSRN	_TSS(ph)LSS(ph)LTSTYTGGIPSSSR_	T(0.086)S(0.104)S(0.81)LS(0.013)S(0.759)LT(0.118)S(0.097)T(0.013)YTGGIPSSSR	0.758652	1.66449e-09	120.63	116.77	120.63	2	1074.96	-0.89682	22369000	0.8152	-0.294774	_TSS(ph)LSS(ph)LTSTYTGGIPSSSR_	T(0.072)S(0.09)S(0.838)LS(0.002)S(0.972)LT(0.023)S(0.003)TYTGGIPSSSR	0.971897	6.0042e-22	151.06	144.94	151.06	2	1074.96	-3.9655	90075000	0.81846	-0.289016	-0.291895	0.00627871
F1RKB5	POM121C	Uncharacterized protein	Nuclear envelope pore membrane protein POM 121C	POM121C	399	yes	yes				S	F1RKB5	399	SRNAITSSYSSTRGLSQLWKRSGPSSSPFSS	_GLS(ph)QLWK_	GLS(1)QLWK	1	0.00081602	110.41	56.657	110.41	2	456.223	-1.121	8197500	2.0894	1.06309	_GLS(ph)QLWK_	GLS(1)QLWK	1	3.0956e-05	128.38	84.034	128.38	2	456.223	-0.12886	8220000	1.6708	0.740539	0.901814	0.112658
F1RKB5	POM121C	Uncharacterized protein	Nuclear envelope pore membrane protein POM 121C	POM121C	673	yes	yes				S	F1RKB5	673	PQAETSAKSQAPSAPSPTPKQNIPFGMLSTP														_SQAPSAPS(ph)PTPK_	SQAPSAPS(0.884)PT(0.116)PK	0.883539	9.72543e-06	115.1	86.749	115.1	2	624.287	0.97812	1305700000	0.44457	-1.16952	-1.16952
F1RKD1	RBM19	Uncharacterized protein	Probable RNA-binding protein 19	RBM19	954	yes	yes				S	F1RKD1	954	KRSVVLDEILEQLEDSENDGEEQTLQL____	_SVVLDEILEQLEDS(ph)ENDGEEQTLQL_	SVVLDEILEQLEDS(0.847)ENDGEEQT(0.153)LQL	0.846817	2.84979e-05	61.985	56.639	61.985	2	1463.16	-1.0633	0
F1RKD4	TBX3	Uncharacterized protein	T-box transcription factor TBX3	TBX3	635	yes	yes				S	F1RKD4	635	AASSSVHRHPFLNLNSMRPRLRYSPYSIPVP														_HPFLNLNS(ph)M(ox)R_	HPFLNLNS(1)MR	1	0.0271025	35.594	32.618	35.594	2	662.797	-4.291	300840000	23.585	4.5598	4.5598
F1RKD5	LOC100511499	Uncharacterized protein	Uroplakin-3b-like protein	UPK3BL	63	yes	yes				S	F1RKD5	63	VPQLSSATLAGRLTQSTLTLDQPRGQFSHLN														_LTQS(ph)T(ph)LTLDQPR_	LT(0.004)QS(0.83)T(0.848)LT(0.318)LDQPR	0.830146	0.0477768	33.842	26.476	33.842	3	511.563	3.7717	5958600	2.2505	1.17025	1.17025
F1RKE5	RNFT2	Uncharacterized protein	RING finger and transmembrane domain-containing protein 2	RNFT2	129	yes	yes				S	F1RKE5	129	RQPHHHFHHSGHRGGSLLQHVGGDHRAHSDD	_GGS(ph)LLQHVGGDHR_	GGS(1)LLQHVGGDHR	1	0.0142922	44.511	40.794	44.511	3	471.553	0.24439	52631000	1.442	0.528071	_GGS(ph)LLQHVGGDHR_	GGS(1)LLQHVGGDHR	1	8.92018e-06	101.04	95.161	101.04	2	706.825	-2.2488	229230000	1.2869	0.3639	0.445986	0.115876
F1RKF3	unknown	Uncharacterized protein	Leucine-rich repeat and WD repeat-containing protein 1	LRWD1	243	yes	yes				S	F1RKF3;I3LC87	243;243	RPVALKRPSDIPLSLSPSKRELTSPLAQAEG	_RPSDIPLSLS(ph)PSK_	RPSDIPLSLS(0.998)PS(0.002)K	0.997589	3.96707e-15	163.44	163.44	163.44	2	738.877	-0.17604	1670700000	0.38338	-1.38315	_RPSDIPLSLS(ph)PSK_	RPSDIPLSLS(0.999)PS(0.001)K	0.99929	2.05837e-37	194.99	178.77	194.99	2	738.877	1.3645	925360000	0.36198	-1.46602	-1.42459	0.0185102	down
F1RKF9	LOC100622173	Uncharacterized protein	Homeobox protein cut-like 1	CUX1	340	yes	yes				S	F1RKF9	340	GKDQPESRRPGPLPASPPSQLPRNTGEQASN	_RPGPLPAS(ph)PPSQLPR_	RPGPLPAS(1)PPSQLPR	0.999906	0.000244546	82.865	76.97	82.865	3	550.622	0.48905	120160000	0.40551	-1.30219	_RPGPLPAS(ph)PPSQLPR_	RPGPLPAS(0.999)PPS(0.001)QLPR	0.999286	0.000647002	77.795	70.294	77.795	3	550.622	0.3258	102210000	0.31335	-1.67415	-1.48817	0.0791499
F1RKG8	PEBP1	Uncharacterized protein	Phosphatidylethanolamine-binding protein 1	PEBP1	52	yes	yes				S	F1RKG8	52	LGKVLTPTQVKSRPTSITWDGLNPDKLYTLV														_SRPTS(ph)ITWDGLNPDK_	S(0.018)RPT(0.119)S(0.854)IT(0.009)WDGLNPDK	0.854352	4.71315e-10	144.18	115.01	101.92	3	589.608	-0.061775	1059000000	0.57501	-0.798341	-0.798341
F1RKH0	SUDS3	Uncharacterized protein	Sin3 histone deacetylase corepressor complex component SDS3	SUDS3	232	yes	yes				S	F1RKH0	232	DLRTLNKLKSPKRPASPSSPEHLPATPAESP	_RPAS(ph)PS(ph)SPEHLPATPAESPAQR_	RPAS(0.995)PS(0.896)S(0.108)PEHLPATPAESPAQR	0.995417	9.68357e-26	168.14	167.81	168.14	2	1222.04	0.048342	2359500000	0.095087	-3.39461	_RPAS(ph)PSS(ph)PEHLPATPAESPAQR_	RPAS(0.998)PS(0.076)S(0.926)PEHLPATPAESPAQR	0.99782	1.17381e-58	214.16	212.46	214.16	2	1222.04	0.83543	1250600000	0.073151	-3.77298	-3.58379	0.0335754	down
F1RKH0	SUDS3	Uncharacterized protein	Sin3 histone deacetylase corepressor complex component SDS3	SUDS3	234	yes	yes				S	F1RKH0	234	RTLNKLKSPKRPASPSSPEHLPATPAESPAQ	_RPAS(ph)PS(ph)SPEHLPATPAESPAQR_	RPAS(0.995)PS(0.896)S(0.108)PEHLPATPAESPAQR	0.895928	9.68357e-26	168.14	167.81	168.14	2	1222.04	0.048342	1065800000	0.33091	-1.59549														-1.59549
F1RKH0	SUDS3	Uncharacterized protein	Sin3 histone deacetylase corepressor complex component SDS3	SUDS3	235	yes	yes				S	F1RKH0	235	TLNKLKSPKRPASPSSPEHLPATPAESPAQR														_RPAS(ph)PSS(ph)PEHLPATPAESPAQR_	RPAS(0.998)PS(0.076)S(0.926)PEHLPATPAESPAQR	0.925817	1.17381e-58	214.16	212.46	214.16	2	1222.04	0.83543	78046000	0.32009	-1.64345	-1.64345
F1RKH4	HSPB8	Uncharacterized protein	Heat shock protein beta-8	HSPB8	57	yes	yes	yes	yes	in vitro; decreases oligomerization and chaperone-like activity of H11	S	F1RKH4	57	DDLTASWPDWALPRLSSAWPGTLRSGMVPRG	_LS(ph)SAWPGTLR_	LS(0.95)S(0.05)AWPGTLR	0.950325	0.00138544	77.644	73.782	77.644	2	584.282	-0.76484	131450000	0.94247	-0.0854814	_LS(ph)SAWPGTLR_	LS(0.796)S(0.204)AWPGTLR	0.795856	0.00355677	67.997	53.192	67.997	2	584.282	-1.7876	98636000	0.20576	-2.28097	-1.18322	0.476153
F1RKH4	HSPB8	Uncharacterized protein	Heat shock protein beta-8	HSPB8	87	yes	yes	yes			S	F1RKH4	87	GPTSMARFGVPAEGRSPPPFPGEPWKVCVNV	_S(ph)PPPFPGEPWK_	S(1)PPPFPGEPWK	1	0.000146761	95.981	91.867	95.981	2	659.797	-1.0075	14114000	0.21525	-2.21591	_S(ph)PPPFPGEPWK_	S(1)PPPFPGEPWK	1	6.50201e-05	98.974	93.275	98.974	2	659.797	-2.1525	78915000	0.17151	-2.54364	-2.37978	0.0437656	down
F1RKI0	RAPGEF6	Uncharacterized protein	Rap guanine nucleotide exchange factor 6	RAPGEF6	953	yes	yes				S	F1RKI0	953	LDVQGGAHKKRARRSSLLNAKKLYEDAQMAR	_RSS(ph)LLNAK_	RS(0.241)S(0.759)LLNAK	0.759056	0.00456454	87.667	87.667	44.564	2	484.75	2.1081	1407100000	2.704	1.4351	_RSS(ph)LLNAK_	RS(0.171)S(0.829)LLNAK	0.829207	0.0040979	87.568	87.568	87.568	2	484.75	1.2172	1226700000	2.1842	1.1271	1.2811	0.0761597
F1RKI1	CDC42SE2	Uncharacterized protein	CDC42 small effector protein 2	CDC42SE2	27	yes	yes				S	F1RKI1	27	ITGAPEIKRRRRIDRSMIGEPTNFVHTAHVG	_S(ph)M(ox)IGEPTNFVHTAHVGSGDLFSGM(ox)NSVSSIQNQMQSK_	S(0.855)MIGEPT(0.055)NFVHT(0.05)AHVGS(0.019)GDLFS(0.007)GMNS(0.007)VS(0.003)S(0.003)IQNQMQS(0.002)K	0.854754	0.0532599	31.889	31.728	31.889	4	1009.45	1.0255	10110000	0.55412	-0.85173														-0.85173
F1RKJ3	LOC100515030	Uncharacterized protein	#N/A	#N/A	11	yes	yes				S	F1RKJ3	11	_____MEFDLSAAVESPSKKPHVGDPKHNPN	_(ac)MEFDLSAAVES(ph)PSK_	MEFDLSAAVES(0.902)PS(0.098)K	0.902046	4.88237e-35	212.37	211.38	161.51	2	816.847	-0.20558	84654000	0.59402	-0.751417	_(ac)MEFDLSAAVES(ph)PSK_	MEFDLSAAVES(0.943)PS(0.057)K	0.942867	1.20987e-19	163.8	159.83	163.8	2	816.847	-0.24615	52034000	0.58467	-0.774306	-0.762861	0.00954988	down
F1RKJ6	SIPA1L3	Uncharacterized protein	Signal-induced proliferation-associated 1-like protein 3	SIPA1L3	496	yes	yes				S	F1RKJ6	496	VPFRESQPLHSKRPVSFPETPYTASPAGADK														_RPVS(ph)FPETPYTASPAGADK_	RPVS(0.955)FPET(0.044)PYTASPAGADK	0.955247	0.0274532	47.796	44.155	47.796	3	690.989	2.4733	19583000	0.97373	-0.0384063	-0.0384063
F1RKJ6	SIPA1L3	Uncharacterized protein	Signal-induced proliferation-associated 1-like protein 3	SIPA1L3	725	yes	yes				S	F1RKJ6	725	EAAGRPYHADRRREVSPAPGVPGQNKGYRPK	_REVS(ph)PAPGVPGQNK_	REVS(1)PAPGVPGQNK	1	0.00370925	68.13	63.313	68.13	2	758.369	1.3386	39948000	0.2044	-2.29053	_REVS(ph)PAPGVPGQNK_	REVS(1)PAPGVPGQNK	1	0.00396501	68.411	54.717	68.411	2	758.369	2.2717	24266000	0.21214	-2.23691	-2.26372	0.00753955	down
F1RKK2	SLC12A2	Uncharacterized protein	Solute carrier family 12 member 2	SLC12A2	77	yes	yes				S	F1RKK2	77	AAAGDGLGRPLGPTPSQSRFQVDLVSENAGR	_GEGAAAAGDGLGRPLGPTPS(ph)QSR_	GEGAAAAGDGLGRPLGPT(0.009)PS(0.985)QS(0.006)R	0.984838	2.46362e-26	184.94	122.35	141.38	2	1101.52	1.092	290030000	0.62918	-0.668455	_GEGAAAAGDGLGRPLGPTPS(ph)QSR_	GEGAAAAGDGLGRPLGPT(0.015)PS(0.969)QS(0.015)R	0.969419	1.69166e-25	180.88	158.64	151.15	2	1101.52	1.4432	236410000	0.66355	-0.591723	-0.630089	0.038716	down
F1RKK2	SLC12A2	Uncharacterized protein	Solute carrier family 12 member 2	SLC12A2	79	yes	yes				S	F1RKK2	79	AGDGLGRPLGPTPSQSRFQVDLVSENAGRAA														_GEGAAAAGDGLGRPLGPTPSQS(ph)R_	GEGAAAAGDGLGRPLGPT(0.029)PS(0.189)QS(0.782)R	0.781975	3.40142e-25	164.46	164.46	164.46	3	734.681	0.81685	136390000	0.20389	-2.29414	-2.29414
F1RKK2	SLC12A2	Uncharacterized protein	Solute carrier family 12 member 2	SLC12A2	232	yes	yes				S	F1RKK2	232	YRHTAAQLGEKLLRPSLAELHDELEKEPFED	_LLRPS(ph)LAELHDELEKEPFEDGFANGEESTPTR_	LLRPS(1)LAELHDELEKEPFEDGFANGEESTPTR	1	7.74958e-11	118.51	118.29	118.51	4	927.437	-4.5743	41266000	0.50122	-0.996484														-0.996484
F1RKK2	SLC12A2	Uncharacterized protein	Solute carrier family 12 member 2	SLC12A2	962	yes	yes				S	F1RKK2	962	SKKSDLDTSKPSSEKSITHKDEEEDGKTPTQ	_S(ph)ITHKDEEEDGKTPTQPLLK_	S(0.796)IT(0.204)HKDEEEDGKTPTQPLLK	0.796424	3.23517e-08	135.25	132.53	135.25	3	782.712	0.94153	79847000	0.36087	-1.47045														-1.47045
F1RKK2	SLC12A2	Uncharacterized protein	Solute carrier family 12 member 2	SLC12A2	984	yes	yes				S	F1RKK2	984	EEDGKTPTQPLLKKESKGPAAPLNVADQKLL	_KES(ph)KGPAAPLNVADQK_	KES(1)KGPAAPLNVADQK	1	0.0296196	75.334	72.196	75.334	3	578.293	0.2021	168570000	2.0611	1.04341	_KES(ph)KGPAAPLNVADQK_	KES(1)KGPAAPLNVADQK	1	0.0341117	72.568	72.568	72.568	3	578.293	0.59004	86887000	0.26791	-1.90018	-0.428383	0.819687
F1RKL9	42432	Uncharacterized protein	E3 ubiquitin-protein ligase MARCH3	42432	237	yes	yes				S	F1RKL9	237	ILLIPKSVSVPSNQQSLLGLHSAKRNSKETI	_SVSVPSNQQS(ph)LLGLHSAK_	SVSVPS(0.002)NQQS(0.998)LLGLHS(0.001)AK	0.997712	0.00010858	78.354	72.238	78.354	3	644.658	0.93741	31376000	0.57181	-0.806392	_SVSVPSNQQS(ph)LLGLHSAK_	SVSVPS(0.118)NQQS(0.872)LLGLHS(0.009)AK	0.872366	0.00310035	54.559	48.89	54.559	3	644.658	-0.64178	22275000	0.33036	-1.59789	-1.20214	0.202463
F1RKM0	LMNB1	Uncharacterized protein	Lamin-B1	LMNB1	23	yes	yes				S	F1RKM0	23	QSRTGSRAGGPTTPLSPTRLSRLQEKEELRE														_AGGPTTPLS(ph)PTR_	AGGPTT(0.006)PLS(0.802)PT(0.192)R	0.801826	0.000250448	87.647	82.742	87.647	2	617.795	1.5559	598320000	0.54472	-0.876413	-0.876413
F1RKM0	LMNB1	Uncharacterized protein	Lamin-B1	LMNB1	391	yes	yes				S	F1RKM0;I3LC25	391;411	AYRKLLEGEEERLKLSPSPSSRITISRATSS;AYRKLLEGEEERLKLSPSPSSRVTVSRASSS	_LKLS(ph)PS(ph)PSSR_	LKLS(1)PS(0.935)PS(0.025)S(0.039)R	0.999632	0.00195499	93.424	93.424	93.424	2	616.278	-0.32051	6963300000	0.87474	-0.193074	_LKLS(ph)PS(ph)PSSR_	LKLS(1)PS(0.974)PS(0.019)S(0.007)R	0.999838	0.00504404	77.726	77.726	77.726	2	616.278	0.12889	7824200000	0.61568	-0.699747	-0.446411	0.328609
F1RKM0	LMNB1	Uncharacterized protein	Lamin-B1	LMNB1	393	yes	yes				S	F1RKM0;I3LC25	393;413	RKLLEGEEERLKLSPSPSSRITISRATSSSS;RKLLEGEEERLKLSPSPSSRVTVSRASSSRS	_LKLS(ph)PS(ph)PSSR_	LKLS(1)PS(0.935)PS(0.025)S(0.039)R	0.935432	0.00195499	93.424	93.424	93.424	2	616.278	-0.32051	1377000000	0.56743	-0.817486	_LKLS(ph)PS(ph)PSSR_	LKLS(1)PS(0.974)PS(0.019)S(0.007)R	0.973566	0.00504404	77.726	77.726	77.726	2	616.278	0.12889	1626200000	0.61558	-0.699982	-0.758734	0.049198	down
F1RKM5	GRAMD3	Uncharacterized protein	GRAM domain-containing protein 3	GRAMD3	88	yes	yes				S	F1RKM5;I3L7Q2	88;233	ADRPSSLPLDFNDEFSDLDGVVRQRRQDMEG														_ADRPSSLPLDFNDEFS(ph)DLDGVVR_	ADRPSSLPLDFNDEFS(1)DLDGVVR	1	6.23083e-46	207.69	203.69	207.69	2	1322.6	-1.543	26088000	0.94243	-0.0855426	-0.0855426
F1RKM6	ZNF608	Uncharacterized protein	Zinc finger protein 608	ZNF608	629	yes	yes				S	F1RKM6	629	PSTSLTTYEQVKTPASPGSGNPPGTPKGKRE	_TPAS(ph)PGSGNPPGTPK_	TPAS(1)PGSGNPPGTPK	0.999953	1.65027e-13	138.28	135.39	138.28	2	722.827	-1.3108	106640000	0.29488	-1.7618	_TPAS(ph)PGSGNPPGTPK_	TPAS(1)PGSGNPPGTPK	0.999951	8.67086e-14	147.1	118.75	147.1	2	722.827	1.0994	284390000	0.12621	-2.9861	-2.37395	0.16066
F1RKM6	ZNF608	Uncharacterized protein	Zinc finger protein 608	ZNF608	784	yes	yes				S	F1RKM6	784	GLPSLTTTVVQATPKSPPLKPIQPKPTIMGE	_S(ph)PPLKPIQPK_	S(1)PPLKPIQPK	1	0.000553425	110.08	110.08	110.08	2	592.826	0.18285	158070000	0.28263	-1.82301	_S(ph)PPLKPIQPK_	S(1)PPLKPIQPK	1	0.00187381	89.301	89.301	89.301	2	592.826	0.52444	126650000	0.18701	-2.41881	-2.12091	0.0888373
F1RKN9	CEP120	Uncharacterized protein	Centrosomal protein of 120 kDa	CEP120	368	no	yes				T	F1RKN9	368	TQNEHEPHHSKKRVLTPIKEKTHTGAKSPSV	_VLT(ph)PIKEK_	VLT(1)PIKEK	1	0.0322856	62.271	62.271	62.271	2	504.28	-0.24939	62320000	0.58112	-0.783092														-0.783092
F1RKN9	CEP120	Uncharacterized protein	Centrosomal protein of 120 kDa	CEP120	382	yes	yes				S	F1RKN9	382	LTPIKEKTHTGAKSPSVSPVPPHNQSPPTKD	_SPS(ph)VSPVPPHNQSPPTK_	S(0.018)PS(0.98)VS(0.002)PVPPHNQSPPTK	0.980357	1.84853e-05	88.515	79.212	88.515	3	612.628	3.4131	38240000	0.21692	-2.20477														-2.20477
F1RKN9	CEP120	Uncharacterized protein	Centrosomal protein of 120 kDa	CEP120	384	yes	yes				S	F1RKN9	384	PIKEKTHTGAKSPSVSPVPPHNQSPPTKDDA	_SPS(ph)VS(ph)PVPPHNQSPPTK_	S(0.474)PS(0.536)VS(0.99)PVPPHNQSPPTK	0.990177	0.00336701	56.131	51.455	56.131	3	639.283	2.3802	20392000	0.079	-3.662														-3.662
F1RKQ8	CPSF7	Uncharacterized protein	Cleavage and polyadenylation specificity factor subunit 7	CPSF7	313	yes	yes				S	F1RKQ8	313	PDTYMKASTPYNHHGSRDSGPPPSTVSEAEF	_ASTPYNHHGS(ph)R_	ASTPYNHHGS(1)R	0.999936	0.00304187	77.367	75.005	53.377	3	436.182	0.38095	744340000	0.61531	-0.700615	_ASTPYNHHGS(ph)R_	AS(0.001)T(0.005)PY(0.001)NHHGS(0.994)R	0.993596	0.00261075	64.407	54.751	33.265	3	436.182	0.7246	643090000	0.60103	-0.734491	-0.717553	0.015025	down
F1RKR2	DAGLA	Uncharacterized protein	Sn1-specific diacylglycerol lipase alpha	DAGLA	807	yes	yes				S	F1RKR2	807	SFDSRRSSGFRSIRGSPSLHAVLERDEGHLF														_GS(ph)PSLHAVLER_	GS(0.791)PS(0.209)LHAVLER	0.791293	0.034414	34.515	29.299	34.515	3	415.871	-0.45728	27214000	0.54087	-0.886646	-0.886646
F1RKR3	MYRF	Uncharacterized protein	Myelin regulatory factor	MYRF	147	no	yes				T	F1RKR3	147	YSPQQVNDPHLLRTITPETLCHVGVPSRLEH	_TIT(ph)PETLCHVGVPSR_	T(0.005)IT(0.993)PET(0.002)LCHVGVPSR	0.993101	4.32566e-05	95.205	90.15	95.205	3	582.946	-2.5079	25218000	0.6811	-0.554061	_TIT(ph)PETLCHVGVPSR_	T(0.059)IT(0.934)PET(0.007)LCHVGVPSR	0.933922	0.00738553	50.358	47.497	50.358	3	582.946	-0.71749	37191000	0.51613	-0.954194	-0.754128	0.165089
F1RKV6	SUZ12	Uncharacterized protein	Polycomb protein SUZ12	SUZ12	581	yes	yes				S	F1RKV6	581	SDTCLPLRPQEMEVDSEDEKDPEWLREKTIT	_LYFHSDTCLPLRPQEMEVDS(ph)EDEKDPEWLR_	LYFHSDTCLPLRPQEMEVDS(1)EDEKDPEWLR	1	1.57096e-06	95.968	95.953	95.968	5	763.741	3.4293	758260000	0.43748	-1.19271	_LYFHSDTCLPLRPQEMEVDS(ph)EDEKDPEWLR_	LYFHSDTCLPLRPQEMEVDS(1)EDEKDPEWLR	0.999998	0.000986967	80.116	80.002	80.116	5	763.741	0.87874	89110000	0.46725	-1.09773	-1.14522	0.0263835	down
F1RKW6	C17orf75	Uncharacterized protein	Protein Njmu-R1	C17orf75	18	yes	yes				S	F1RKW6	18	PSLQESLDGDEKELESSEEGGSAEERRLEPP	_(ac)MLPSLQESLDGDEKELES(ph)SEEGGSAEER_	MLPSLQESLDGDEKELES(0.793)S(0.206)EEGGS(0.001)AEER	0.793046	4.13132e-13	121.12	121.12	121.12	3	1058.45	-1.4155	205750000	1.0429	0.0606008	_(ac)MLPSLQESLDGDEKELES(ph)SEEGGSAEER_	MLPSLQESLDGDEKELES(0.794)S(0.206)EEGGSAEER	0.793609	1.9438e-11	117.94	117.94	117.94	3	1058.45	0.42045	203940000	1.4421	0.528171	0.294386	0.427274
F1RKX9	CRKL	Uncharacterized protein	Crk-like protein	CRKL	107	yes	yes				S	F1RKX9	107	YLDTTTLIEPAPRYPSPPVGSVSAPNLPTAE	_YPS(ph)PPVGSVSAPNLPTAEENLEYVR_	YPS(1)PPVGSVSAPNLPTAEENLEYVR	0.999983	2.07123e-45	168.98	168.3	168.98	2	1383.65	3.1527	197810000	0.24852	-2.00857	_YPS(ph)PPVGSVSAPNLPTAEENLEYVR_	Y(0.02)PS(0.926)PPVGS(0.026)VS(0.029)APNLPTAEENLEYVR	0.925646	1.35917e-05	70.109	69.299	70.109	3	922.772	2.0299	10259000	0.17664	-2.50112	-2.25484	0.0692574
F1RKY1	SNAP29	Uncharacterized protein	Synaptosomal-associated protein 29	SNAP29	163	yes	yes				S	F1RKY1	163	EAISISKDQEARFQASHPNLRRLNDSDCIPG	_FQAS(ph)HPNLR_	FQAS(1)HPNLR	1	0.0115449	58.829	38.839	22.329	3	383.845	-0.30405	56924000	0.49391	-1.01768	_FQAS(ph)HPNLR_	FQAS(1)HPNLR	1	0.00327811	78.342	69.383	78.342	2	575.264	-1.7303	39136000	0.50376	-0.989192	-1.00344	0.00903648	down
F1RKY3	PI4KA	Uncharacterized protein	Phosphatidylinositol 4-kinase alpha	PI4KA	254	yes	yes				S	F1RKY3	254	NLLTVCQEGTLKRKTSSVSSISQVSPERGMP	_KTS(ph)SVSSISQVSPER_	KT(0.031)S(0.923)S(0.045)VS(0.001)SISQVSPER	0.922778	3.93965e-05	98.175	88.893	98.175	2	836.401	1.5191	45616000	0.75603	-0.403485	_KTS(ph)SVSSISQVSPER_	KT(0.007)S(0.987)S(0.007)VSSISQVSPER	0.986691	5.87128e-15	153.25	142.52	153.25	2	836.401	-0.26867	1081900000	0.63182	-0.662414	-0.53295	0.15171
F1RKY3	PI4KA	Uncharacterized protein	Phosphatidylinositol 4-kinase alpha	PI4KA	255	yes	yes				S	F1RKY3	255	LLTVCQEGTLKRKTSSVSSISQVSPERGMPP														_TSS(ph)VSSISQVSPER_	T(0.008)S(0.008)S(0.981)VS(0.001)SISQVSPER	0.981447	6.34029e-05	79.393	74.671	79.393	2	772.354	-0.30605	117560000	0.56011	-0.836218	-0.836218
F1RKY3	PI4KA	Uncharacterized protein	Phosphatidylinositol 4-kinase alpha	PI4KA	263	yes	yes				S	F1RKY3	263	TLKRKTSSVSSISQVSPERGMPPPSSPGGSA	_KTS(ph)SVSSISQVS(ph)PER_	KT(0.075)S(0.877)S(0.047)VS(0.001)S(0.001)IS(0.052)QVS(0.946)PER	0.946314	0.00315776	68.587	65.829	68.587	2	876.384	-0.25398	27350000	0.75603	-0.403485	_KTS(ph)SVSSISQVS(ph)PER_	KT(0.034)S(0.741)S(0.221)VS(0.011)S(0.042)IS(0.175)QVS(0.775)PER	0.775126	0.0398649	50.992	46.733	50.992	2	876.384	-2.0519	46013000	1.0661	0.0923428	-0.155571	0.643232
F1RKY3	PI4KA	Uncharacterized protein	Phosphatidylinositol 4-kinase alpha	PI4KA	602	yes	yes				S	F1RKY3	602	IVEAFLASLSNRLYISQENDKDAHLIPDHTI	_LYIS(ph)QENDK_	LY(0.001)IS(0.999)QENDK	0.999209	0.0527257	35.71	25.402	35.71	2	595.26	2.2377	771450000	1.9191	0.94043														0.94043
F1RL02	MAPK1	Uncharacterized protein	Mitogen-activated protein kinase 1	MAPK1	150	no	yes	yes	yes	ERK1/2 activity is required for STAT3 activation and SOCS-3 expression	T	F1RL02	150	LARVADPDHDHTGFLTEYVATRWYRAPEIML	_VADPDHDHTGFLT(ph)EY(ph)VATR_	VADPDHDHT(0.001)GFLT(0.999)EY(0.974)VAT(0.026)R	0.998926	7.71275e-15	133.41	132.09	133.41	3	768.651	0.35508	126560000	0.97941	-0.0300152	_VADPDHDHTGFLT(ph)EY(ph)VATR_	VADPDHDHTGFLT(1)EY(0.995)VAT(0.005)R	0.999896	3.60415e-16	125.11	123.8	125.11	3	768.651	-0.34444	175590000	0.94136	-0.0871815	-0.0585984	0.288914
F1RL02	MAPK1	Uncharacterized protein	Mitogen-activated protein kinase 1	MAPK1	152	yes	yes	yes	yes	ERK1/2 activity is required for STAT3 activation and SOCS-3 expression	Y	F1RL02	152	RVADPDHDHTGFLTEYVATRWYRAPEIMLNS	_VADPDHDHTGFLT(ph)EY(ph)VATR_	VADPDHDHT(0.001)GFLT(0.999)EY(0.974)VAT(0.026)R	0.974314	7.71275e-15	133.41	132.09	133.41	3	768.651	0.35508	126560000	0.97941	-0.0300152	_VADPDHDHTGFLT(ph)EY(ph)VATR_	VADPDHDHTGFLT(1)EY(0.995)VAT(0.005)R	0.994897	3.60415e-16	125.11	123.8	125.11	3	768.651	-0.34444	175590000	0.94136	-0.0871815	-0.0585984	0.288914
F1RL39	CABIN1	Uncharacterized protein	Calcineurin-binding protein cabin-1	CABIN1	1831	yes	yes				S	F1RL39	1831	PATAPTATTPRPRVGSHPEEAPPRPSRKRKL	_VGS(ph)HPEEAPPRPSR_	VGS(1)HPEEAPPRPSR	0.999961	0.0444206	47.904	41	47.68	3	532.582	1.242	34833000	0.51532	-0.95646	_VGS(ph)HPEEAPPRPSR_	VGS(1)HPEEAPPRPSR	1	0.00178657	79.393	79.393	79.393	3	532.582	-0.16091	143880000	0.34682	-1.52774	-1.2421	0.143899
F1RL39	CABIN1	Uncharacterized protein	Calcineurin-binding protein cabin-1	CABIN1	1885	no	yes				T	F1RL39	1885	GMAYDLGRIERIMAETYMLIKQVDEEAALEQ														_IMAET(ph)Y(ph)MLIK_	IMAET(1)Y(1)MLIK	1	0.0330456	36.447	28.315	36.447	2	686.788	-3.512	31556000	1.2633	0.337197	0.337197
F1RL39	CABIN1	Uncharacterized protein	Calcineurin-binding protein cabin-1	CABIN1	1886	yes	yes				Y	F1RL39	1886	MAYDLGRIERIMAETYMLIKQVDEEAALEQA														_IMAET(ph)Y(ph)MLIK_	IMAET(1)Y(1)MLIK	1	0.0330456	36.447	28.315	36.447	2	686.788	-3.512	31556000	1.2633	0.337197	0.337197
F1RL46	CIT	Uncharacterized protein	Citron Rho-interacting kinase	CIT	109	yes	yes				S	F1RL46	109	CHKMEQEMTRLHRRVSEVEAVLSQKEVELKA	_RVS(ph)EVEAVLSQK_	RVS(1)EVEAVLSQK	1	0.000256857	88.385	88.385	88.385	3	475.576	-0.55122	97168000	1.1924	0.253868	_RVS(ph)EVEAVLSQK_	RVS(1)EVEAVLSQK	1	0.000248074	87.388	87.388	87.388	3	475.576	0.59716	41371000	0.96892	-0.0455505	0.104159	0.613023
F1RL66	TCOF1	Uncharacterized protein	Treacle protein	TCOF1	175	yes	yes				S	F1RL66	175	SPRKAAGPSANAVLASETEEEGSVSALRTAA	_AAGPSANAVLAS(ph)ETEEEGSVSALR_	AAGPSANAVLAS(0.964)ET(0.036)EEEGSVSALR	0.964374	1.32599e-97	273.75	271.39	273.75	2	1198.55	0.15095	275760000	0.4622	-1.11341	_AAGPSANAVLAS(ph)ETEEEGSVSALR_	AAGPSANAVLAS(1)ETEEEGSVSALR	0.999672	3.642e-109	249.87	246.6	249.87	2	1198.55	0.46532	318450000	0.60717	-0.719828	-0.916619	0.134634
F1RL66	TCOF1	Uncharacterized protein	Treacle protein	TCOF1	287	no	yes				T	F1RL66	287	ASSSSDSEEEAPAAKTPPQAKPPGKVPGVRA	_T(ph)PPQAKPPGK_	T(1)PPQAKPPGK	1	0.0278606	64.313	64.313	64.313	2	550.779	-1.072	239080000	0.41997	-1.25164														-1.25164
F1RL66	TCOF1	Uncharacterized protein	Treacle protein	TCOF1	651	yes	yes				S	F1RL66	651	APGKGAPAGAQATLGSPAKVRPPARTPQGRP	_GAPAGAQATLGS(ph)PAK_	GAPAGAQATLGS(1)PAK	0.999747	4.38918e-14	157.98	151.4	157.98	2	688.832	0.56064	2420200000	0.41504	-1.26868	_GAPAGAQATLGS(ph)PAK_	GAPAGAQAT(0.001)LGS(0.999)PAK	0.99944	6.01346e-19	152.13	119.89	152.13	2	688.832	-0.46823	1602300000	0.37979	-1.39673	-1.3327	0.0305603	down
F1RL66	TCOF1	Uncharacterized protein	Treacle protein	TCOF1	887	yes	yes				S	F1RL66	887	SQVIKTPLIFVDPNRSPAGPAATLAQAQATS	_TPLIFVDPNRS(ph)PAGPAATLAQAQATSAGR_	T(0.001)PLIFVDPNRS(0.999)PAGPAATLAQAQATSAGR	0.998837	1.0352e-17	135.06	133.5	135.06	4	740.376	0.20314	191430000	0.65182	-0.617454	_S(ph)PAGPAATLAQAQATSAGR_	S(1)PAGPAATLAQAQATSAGR	1	6.66879e-17	122.34	115.51	122.34	2	903.431	0.17749	199260000	0.69414	-0.526701	-0.572078	0.0503904
F1RL66	TCOF1	Uncharacterized protein	Treacle protein	TCOF1	980	yes	yes				S	F1RL66	980	EGRKPEAPATQVTKRSPADLPLTQAALKVLA	_S(ph)PADLPLTQAALK_	S(1)PADLPLTQAALK	0.999848	0.0345175	42.888	26.947	42.888	2	702.86	-0.09796	20055000	0.43227	-1.21														-1.21
F1RL66	TCOF1	Uncharacterized protein	Treacle protein	TCOF1	1146	yes	yes				S	F1RL66	1146	PGTSQASKTTPKPAPSPSVSSPPATKDALGG	_PAPS(ph)PSVS(ph)SPPATK_	PAPS(0.995)PS(0.011)VS(0.704)S(0.287)PPAT(0.003)K	0.995172	0.00160754	70.555	68.303	70.555	2	741.817	-0.28203	72317000	0.18502	-2.43425	_PAPS(ph)PSVSS(ph)PPATK_	PAPS(0.985)PS(0.018)VS(0.214)S(0.778)PPAT(0.004)K	0.985368	0.000449688	90.718	84.812	90.718	2	741.817	-1.0781	108140000	0.38048	-1.39411	-1.91418	0.168889
F1RL66	TCOF1	Uncharacterized protein	Treacle protein	TCOF1	1151	yes	yes				S	F1RL66	1151	ASKTTPKPAPSPSVSSPPATKDALGGKRGAE	_PAPSPSVSS(ph)PPATK_	PAPSPSVS(0.206)S(0.793)PPAT(0.001)K	0.792629	1.35354e-26	187.56	142.22	187.56	2	701.834	0.25931	638920000	0.12394	-3.01229	_PAPSPSVSS(ph)PPATK_	PAPSPSVS(0.088)S(0.91)PPAT(0.002)K	0.910447	1.25511e-18	165.16	152.8	142.4	2	701.834	0.31156	841890000	0.23973	-2.06052	-2.5364	0.118071
F1RL82	PLEKHA4	Uncharacterized protein	Pleckstrin homology domain-containing family A member 4	PLEKHA4	617	yes	yes				S	F1RL82	617	IRRNQECGRPLPRPASPGLLSLQRALSPARR	_PAS(ph)PGLLSLQR_	PAS(1)PGLLSLQR	0.999999	0.00224838	82.925	74.438	82.925	2	609.816	2.7561	25195000	0.18946	-2.40003														-2.40003
F1RL85	GRWD1	Uncharacterized protein	Glutamate-rich WD repeat-containing protein 1	GRWD1	10	no	yes				T	F1RL85	10	______MAARKGRRRTCETGEPMEAESHDAG	_T(ph)CETGEPMEAESHDAGSEGPPQVYLPGR_	T(0.993)CET(0.007)GEPMEAESHDAGSEGPPQVYLPGR	0.992587	3.39097e-26	134.91	134.81	134.91	3	1027.76	-2.0006	66274000	0.50068	-0.998039	_T(ph)CETGEPMEAESHDAGSEGPPQVYLPGR_	T(0.988)CET(0.012)GEPMEAESHDAGSEGPPQVYLPGR	0.987839	2.10982e-13	96.068	96.068	96.068	3	1027.76	-1.0428	85298000	0.39785	-1.3297	-1.16387	0.0901012
F1RL99	LIG1	DNA ligase	DNA ligase 1	LIG1	103	yes	yes				S	F1RL99	103	GPVSFPESSPSLSSSSPEVISPSGIPKRRTA														_LAPDSPQVSHPGPVSFPESSPSLSSSS(ph)PEVISPSGIPK_	LAPDSPQVSHPGPVSFPESSPSLS(0.019)S(0.016)S(0.111)S(0.851)PEVIS(0.002)PS(0.001)GIPK	0.851039	1.02865e-09	89.123	88.113	89.123	3	1288.96	2.3115	28955000	0.20369	-2.29555	-2.29555
F1RL99	LIG1	DNA ligase	DNA ligase 1	LIG1	230	yes	yes				S	F1RL99	230	AKPPPRTLKTLSSFFSPRKPAAKKEVNEEGP	_TLSSFFS(ph)PR_	TLSSFFS(1)PR	0.999855	0.00233972	106.11	76.044	106.11	2	561.255	-2.2133	27359000	0.73379	-0.446561	_TLSSFFS(ph)PR_	TLSS(0.001)FFS(0.999)PR	0.998676	0.00357839	77.674	50.244	77.674	2	561.255	-1.5102	35432000	0.70665	-0.500932	-0.473747	0.0364921
F1RLA7	ABLIM3	Uncharacterized protein	Actin-binding LIM protein 3	ABLIM3	377	yes	yes				S	F1RLA7	377	SQDIYENLDLRQRRASSPGYIDSPSYSRQGL														_RAS(ph)S(ph)PGYIDSPSYSR_	RAS(0.988)S(0.988)PGY(0.024)IDSPSYSR	0.987673	0.0134963	61.963	61.774	61.963	3	601.576	0.14303	17287000	0.34578	-1.53207	-1.53207
F1RLA7	ABLIM3	Uncharacterized protein	Actin-binding LIM protein 3	ABLIM3	378	yes	yes				S	F1RLA7	378	QDIYENLDLRQRRASSPGYIDSPSYSRQGLS														_RAS(ph)S(ph)PGYIDSPSYSR_	RAS(0.988)S(0.988)PGY(0.024)IDSPSYSR	0.987683	0.013183	61.963	61.774	61.963	3	601.576	0.14303	95902000	0.32301	-1.63035	-1.63035
F1RLA7	ABLIM3	Uncharacterized protein	Actin-binding LIM protein 3	ABLIM3	393	yes	yes				S	F1RLA7	393	SPGYIDSPSYSRQGLSPTFSRSPHHYYRSGP														_QGLS(ph)PTFSR_	QGLS(1)PTFSR	0.999636	0.00757147	68.676	36.794	68.676	2	536.745	1.1764	60511000	0.87236	-0.197004	-0.197004
F1RLA7	ABLIM3	Uncharacterized protein	Actin-binding LIM protein 3	ABLIM3	399	yes	yes				S	F1RLA7	399	SPSYSRQGLSPTFSRSPHHYYRSGPESGRSS														_S(ph)PHHYYR_	S(1)PHHYYR	0.999989	0.0210136	58.981	56.301	58.981	2	520.211	-1.0274	42445000	0.63458	-0.656126	-0.656126
F1RLA7	ABLIM3	Uncharacterized protein	Actin-binding LIM protein 3	ABLIM3	590	yes	yes				S	F1RLA7	590	SHYLADSDPLISKSASLPAYRRNGLHRTPSA	_SAS(ph)LPAYR_	S(0.033)AS(0.966)LPAYR	0.966491	0.0216176	54.539	45.767	54.539	2	472.716	1.9931	25106000	0.75718	-0.401292														-0.401292
F1RLB1	FBXO38	Uncharacterized protein	F-box only protein 38	FBXO38	7	yes	yes				S	F1RLB1	7	_________MGPRKKSVKPCPVNAELPEEAT	_S(ph)VKPCPVNAELPEEATPDQTK_	S(1)VKPCPVNAELPEEATPDQTK	1	1.48269e-46	201.17	193.58	201.17	2	1195.55	0.4274	394790000	0.16753	-2.57751	_S(ph)VKPCPVNAELPEEATPDQTK_	S(1)VKPCPVNAELPEEATPDQTK	1	1.86985e-59	224.15	216.32	224.15	2	1195.55	0.38471	432430000	0.19845	-2.33315	-2.45533	0.0316523	down
F1RLB1	FBXO38	Uncharacterized protein	F-box only protein 38	FBXO38	599	yes	yes				S	F1RLB1	599	QRVVKPTPITVHDSESDDEEDSLELQEVWVP														_VVKPTPITVHDS(ph)ES(ph)DDEEDSLELQEVWVPK_	VVKPT(0.11)PIT(0.448)VHDS(0.651)ES(0.79)DDEEDS(0.001)LELQEVWVPK	0.790138	0.039937	47.464	47.462	47.464	3	1194.21	1.5187	41223000	0.3548	-1.49492	-1.49492
F1RLG0	YTHDC2	Uncharacterized protein	Probable ATP-dependent RNA helicase YTHDC2	YTHDC2	904	yes	yes				S	F1RLG0	904	GLQQPSGIGQRPRPMSSEELPLASSWRSNNS	_PMS(ph)SEELPLASSWR_	PMS(0.973)S(0.027)EELPLASSWR	0.972679	7.68991e-06	94.71	92.397	94.71	2	835.368	-4.6591	77208000	5.8349	2.54471	_PRPMS(ph)SEELPLASSWR_	PRPMS(0.761)S(0.239)EELPLASSWR	0.761293	3.72199e-05	104.35	99.532	104.35	3	641.633	-0.014084	26071000	0.24032	-2.05697	0.243868	0.932775
F1RLG0	YTHDC2	Uncharacterized protein	Probable ATP-dependent RNA helicase YTHDC2	YTHDC2	942	yes	yes				S	F1RLG0	942	EFSDESTTAERVLMKSPSPALHPPQKYKDRG	_VLMKS(ph)PSPALHPPQK_	VLMKS(0.988)PS(0.012)PALHPPQK	0.987514	2.72885e-07	128.1	119.16	60.541	3	570.632	-0.23642	910240000	0.23338	-2.09925	_VLMKS(ph)PSPALHPPQK_	VLMKS(0.998)PS(0.002)PALHPPQK	0.997609	2.14336e-08	135.21	128.55	90.453	2	855.444	1.8181	767340000	0.28235	-1.82444	-1.96185	0.0445143	down
F1RLG0	YTHDC2	Uncharacterized protein	Probable ATP-dependent RNA helicase YTHDC2	YTHDC2	944	yes	yes				S	F1RLG0	944	SDESTTAERVLMKSPSPALHPPQKYKDRGIL	_SPS(ph)PALHPPQK_	S(0.039)PS(0.961)PALHPPQK	0.960671	0.00152779	63.611	54.811	63.611	3	413.536	0.7013	513150000	0.21129	-2.2427	_SPS(ph)PALHPPQK_	S(0.123)PS(0.877)PALHPPQK	0.877086	0.00216035	61.11	52.703	61.11	3	413.536	0.26687	172560000	0.20649	-2.27586	-2.25928	0.00467078	down
F1RLG0	YTHDC2	Uncharacterized protein	Probable ATP-dependent RNA helicase YTHDC2	YTHDC2	1000	yes	yes				S	F1RLG0	1000	PCASPSPPSSGKGSKSPSPRPNMPIRYFIMK	_S(ph)PSPRPNMPIR_	S(0.969)PS(0.031)PRPNMPIR	0.969038	0.0199637	66.606	64.678	65.043	2	666.318	-2.0121	423280000	0.2461	-2.02268	_GSKS(ph)PS(ph)PRPNMPIR_	GS(0.016)KS(0.986)PS(0.998)PRPNMPIR	0.985666	0.00481046	74.793	70.729	70.555	3	561.919	0.4642	543130000	0.36569	-1.45131	-1.737	0.103777
F1RLG0	YTHDC2	Uncharacterized protein	Probable ATP-dependent RNA helicase YTHDC2	YTHDC2	1002	yes	yes				S	F1RLG0	1002	ASPSPPSSGKGSKSPSPRPNMPIRYFIMKSS	_GSKS(ph)PS(ph)PRPNMPIR_	GS(0.218)KS(0.845)PS(0.937)PRPNMPIR	0.936739	0.0458783	66.606	64.678	66.606	3	561.919	-1.7871	259360000	13.148	3.71677	_GSKS(ph)PS(ph)PRPNMPIR_	GS(0.016)KS(0.986)PS(0.998)PRPNMPIR	0.998138	0.0344954	74.793	70.729	70.555	3	561.919	0.4642	232080000	3.1622	1.66093	2.68885	0.23246
F1RLG2	EPB41L4A	Uncharacterized protein	Band 4.1-like protein 4A	EPB41L4A	266	yes	yes				S	F1RLG2	266	HRLYGRTALQMSRDLSIQLPRPDQNVARSRS	_DLS(ph)IQLPRPDQNVAR_	DLS(1)IQLPRPDQNVAR	1	0.000286861	89.468	63.383	89.468	3	601.303	-1.2502	53221000	0.46546	-1.10327	_DLS(ph)IQLPRPDQNVAR_	DLS(1)IQLPRPDQNVAR	1	4.9556e-05	105.9	77.286	105.9	3	601.303	0.22989	51916000	0.36118	-1.46921	-1.28624	0.0899566
F1RLG2	EPB41L4A	Uncharacterized protein	Band 4.1-like protein 4A	EPB41L4A	298	yes	yes				S	F1RLG2	298	TYPKRIAQTQPAGSNSINRVTANMENGENEG	_IAQTQPAGSNS(ph)INR_	IAQTQPAGS(0.039)NS(0.961)INR	0.961149	5.50774e-21	173.28	161.7	173.28	2	768.862	-0.43785	281510000	0.64061	-0.642482	_IAQTQPAGSNS(ph)INR_	IAQTQPAGS(0.013)NS(0.987)INR	0.987344	1.68929e-09	127.88	124.56	127.88	2	768.862	1.9854	196840000	0.6635	-0.591832	-0.617157	0.0261091	down
F1RLG3	APC	Uncharacterized protein	Adenomatous polyposis coli protein	APC	529	yes	yes				S	F1RLG3	529	LMANRPAKYKDANIMSPGSSLPSLHVRKQKA	_DANIMS(ph)PGSSLPSLHVR_	DANIMS(0.971)PGS(0.022)S(0.007)LPSLHVR	0.971308	0.000223036	71.148	69.078	71.148	3	620.961	1.2343	66817000	0.40774	-1.29428	_DANIM(ox)S(ph)PGSSLPSLHVR_	DANIMS(0.961)PGS(0.022)S(0.017)LPSLHVR	0.960532	0.000177303	71.148	68.673	71.148	3	626.292	0.77512	25548000	0.22915	-2.12564	-1.70996	0.151813
F1RLG3	APC	Uncharacterized protein	Adenomatous polyposis coli protein	APC	565	yes	yes				S	F1RLG3	565	DAQHLSETFDNIDNLSPKASHRSKQRHKQNL	_ALEAELDAQHLSETFDNIDNLS(ph)PK_	ALEAELDAQHLSET(0.001)FDNIDNLS(0.999)PK	0.999297	0.0136596	40.43	39.79	40.43	4	688.319	1.0285	40823000	0.41729	-1.26088	_ALEAELDAQHLSETFDNIDNLS(ph)PK_	ALEAELDAQHLS(0.006)ET(0.007)FDNIDNLS(0.987)PK	0.986692	0.0506635	23.367	21.533	23.367	4	688.319	-2.6005	46039000	0.5058	-0.983361	-1.12212	0.0783251
F1RLG3	APC	Uncharacterized protein	Adenomatous polyposis coli protein	APC	1158	yes	yes				S	F1RLG3	1158	SGAKSPSKSGAQTPKSPPEHYVQETPLMFSR	_S(ph)PPEHYVQETPLMFSR_	S(1)PPEHYVQETPLMFSR	0.999999	0.00016574	73.675	70.649	73.675	2	999.445	-1.9638	58579000	0.84787	-0.238085	_S(ph)PPEHYVQETPLMFSR_	S(0.988)PPEHY(0.011)VQETPLMFSR	0.988389	0.016393	40.622	36.293	40.622	3	666.632	-2.4261	25850000	1.2057	0.269871	0.015893	0.960215
F1RLG3	APC	Uncharacterized protein	Adenomatous polyposis coli protein	APC	1223	yes	yes				S	F1RLG3	1223	SDLPDSPGQTMPPSRSKTPPPPPPQTSQTKQ	_S(ph)KTPPPPPPQTSQTK_	S(0.805)KT(0.195)PPPPPPQTSQTK	0.804504	0.00908169	70.987	70.987	70.987	3	557.61	0.3609	365800000	0.16056	-2.63882														-2.63882
F1RLG3	APC	Uncharacterized protein	Adenomatous polyposis coli protein	APC	1225	no	yes				T	F1RLG3	1225	LPDSPGQTMPPSRSKTPPPPPPQTSQTKQEV	_SKT(ph)PPPPPPQTSQTK_	S(0.182)KT(0.818)PPPPPPQTSQTK	0.817786	0.000186091	96.379	93.299	96.379	2	835.911	0.34939	107080000	0.1564	-2.67669	_SKT(ph)PPPPPPQTSQTK_	S(0.169)KT(0.831)PPPPPPQTSQTK	0.831018	5.92271e-06	122.49	119.01	122.49	2	835.911	0.34342	225410000	0.1359	-2.87938	-2.77804	0.0232147	down
F1RLG3	APC	Uncharacterized protein	Adenomatous polyposis coli protein	APC	1355	yes	yes				S	F1RLG3	1355	EAEKPTDSEKDLLDDSDDDDIEILEECIISA														_DLLDDS(ph)DDDDIEILEECIISAM(ox)PTK_	DLLDDS(0.999)DDDDIEILEECIISAMPTK	0.999413	0.0225604	38.279	38.199	38.279	3	987.755	-0.95514	9115300	0.78659	-0.346316	-0.346316
F1RLG3	APC	Uncharacterized protein	Adenomatous polyposis coli protein	APC	1398	yes	yes				S	F1RLG3	1398	AQTASKLPPPVARKPSQLPVYKLLPSQNRLQ	_KPS(ph)QLPVYK_	KPS(1)QLPVYK	0.999996	0.0125939	65.234	53.174	65.234	2	570.297	3.6991	41145000	0.17029	-2.55393	_KPS(ph)QLPVYK_	KPS(1)QLPVYK	0.999997	0.00995245	69.864	57.701	69.864	2	570.297	-1.2197	77237000			-2.55393
F1RLG3	APC	Uncharacterized protein	Adenomatous polyposis coli protein	APC	1711	yes	yes				S	F1RLG3	1711	KTTQAVTKHPINRGPSKPMLQKQSTFPQSSK	_GPS(ph)KPMLQK_	GPS(1)KPMLQK	1	0.0469029	51.979	44.412	51.979	2	533.262	-0.97554	55051000	0.25121	-1.99303	_GPS(ph)KPMLQK_	GPS(1)KPMLQK	1	0.0346857	64.918	58.883	64.918	2	533.262	-0.87325	47779000	0.38749	-1.36777	-1.6804	0.117102
F1RLG3	APC	Uncharacterized protein	Adenomatous polyposis coli protein	APC	1752	yes	yes				S	F1RLG3	1752	EKLQNFAIENTPVCFSRNSSLQSLS______	_LQNFAIENTPVCFS(ph)R_	LQNFAIENT(0.014)PVCFS(0.986)R	0.986059	5.70471e-09	127.47	120.93	127.47	2	938.427	-0.30844	27961000	0.85647	-0.223525	_LQNFAIENTPVCFS(ph)R_	LQNFAIENT(0.003)PVCFS(0.997)R	0.997445	6.1655e-13	133.21	129.23	61.957	3	625.953	0.027588	60459000	0.59576	-0.747197	-0.485361	0.314948
F1RLH9	LOC100515712	Uncharacterized protein	Colorectal mutant cancer protein	MCC	25	yes	yes				S	F1RLH9	25	ELQTRLQSVQATGPSSPGRLTSANRPVNPST	_LQSVQATGPSS(ph)PGR_	LQSVQATGPS(0.045)S(0.955)PGR	0.955326	5.7855e-21	174.65	149.69	174.65	2	732.846	-0.026541	155380000	0.55765	-0.842568														-0.842568
F1RLI6	SLC25A46	Solute carrier family 25, member 46	Solute carrier family 25 member 46	SLC25A46	34	yes	yes				S	F1RLI6	34	RDEQGFGGAFPARSFSSASDLSHWVTTPPDI														_SFS(ph)S(ph)ASDLSHWVTTPPDIPGSR_	S(0.019)FS(0.982)S(0.983)AS(0.007)DLS(0.009)HWVTTPPDIPGSR	0.981568	7.392e-12	121.23	119.92	74.321	3	835.356	-1.295	271910000	0.19922	-2.32757	-2.32757
F1RLI6	SLC25A46	Solute carrier family 25, member 46	Solute carrier family 25 member 46	SLC25A46	35	yes	yes				S	F1RLI6	35	DEQGFGGAFPARSFSSASDLSHWVTTPPDIP														_SFS(ph)S(ph)ASDLSHWVTTPPDIPGSR_	S(0.019)FS(0.982)S(0.983)AS(0.007)DLS(0.009)HWVTTPPDIPGSR	0.983333	7.392e-12	121.23	119.92	74.321	3	835.356	-1.295	298780000	0.21559	-2.21364	-2.21364
F1RLJ5	CLK2	Uncharacterized protein	Dual specificity protein kinase CLK2	CLK2	98	yes	yes	yes			S	F1RLJ5	98	SRDRAEAYYDTDYRHSFEYHRENSSYRSQHS														_HS(ph)FEYHR_	HS(1)FEYHR	0.999988	0.00559541	74.464	67.569	74.464	3	352.475	0.11927	40962000	1.271	0.345964	0.345964
F1RLL1	unknown	Uncharacterized protein	Rho guanine nucleotide exchange factor 7	ARHGEF7	417	yes	yes		yes	GEF	S	F1RLL1;I3LMB2	417;404	LFPNILLMLSASPRMSGFIYQGKLPTTGMTI	_MS(ph)GFIYQGK_	MS(1)GFIYQGK	0.999968	0.0437009	55.754	51.036	55.754	2	555.738	-1.0733	93091000	1.0465	0.0655723	_MS(ph)GFIYQGK_	MS(1)GFIYQGK	0.999998	0.00510397	69.721	62.79	69.721	2	555.738	-0.59925	80709000	1.1216	0.165558	0.115565	0.259923
F1RLL1	unknown	Uncharacterized protein	Rho guanine nucleotide exchange factor 7	ARHGEF7	637	yes	yes				S	F1RLL1	637	SAKTRQTLNSSSRKESAPQVLLPEEEKIIVE	_KES(ph)APQVLLPEEEK_	KES(1)APQVLLPEEEK	1	9.76014e-16	150.13	138.21	136.63	2	838.911	-0.091118	2015800000	0.54957	-0.863625	_KES(ph)APQVLLPEEEK_	KES(1)APQVLLPEEEK	1	1.9784e-13	150.65	136.22	51.942	3	559.61	0.1278	2194400000	0.53776	-0.894966	-0.879295	0.0113443	down
F1RLQ1	MEX3A	Uncharacterized protein	RNA-binding protein MEX3A	MEX3A	243	yes	yes				S	F1RLQ1	243	VHPPGCKPLSTFRQNSLGCIGECGVDSGFEA														_QNS(ph)LGCIGECGVDSGFEAPR_	QNS(1)LGCIGECGVDSGFEAPR	0.999788	0.00847423	47.499	47.168	47.499	3	744.973	-0.08118	19922000	0.29665	-1.75317	-1.75317
F1RLQ9	unknown	Uncharacterized protein	Tripeptidyl-peptidase 2	TPP2	983	yes	yes				S	F1RLQ9	983	GKFKKDVIPVHYYLISPPTKTKNGSKDKDKD	_DVIPVHYYLIS(ph)PPTK_	DVIPVHYYLIS(0.955)PPT(0.045)K	0.954992	8.86354e-06	85.737	78.52	76.492	3	607.978	-0.60131	24296000	0.28492	-1.81137	_DVIPVHYYLIS(ph)PPTK_	DVIPVHYYLIS(0.968)PPT(0.032)K	0.968221	0.000136791	78.708	76.638	78.708	3	607.978	-1.0659	11085000	0.25401	-1.97704	-1.89421	0.0278224	down
F1RLQ9	unknown	Uncharacterized protein	Tripeptidyl-peptidase 2	TPP2	1135	yes	yes				S	F1RLQ9;I3LEY6	1135;1035	ADHLLQAQEQEGAVSSDAEGREEEGEGTLDS	_GCALADHLLQAQEQEGAVSS(ph)DAEGR_	GCALADHLLQAQEQEGAVS(0.092)S(0.908)DAEGR	0.908054	1.41476e-31	165.32	164.95	165.32	3	898.06	0.17572	131550000	1.0328	0.0465609	_GCALADHLLQAQEQEGAVSS(ph)DAEGR_	GCALADHLLQAQEQEGAVS(0.114)S(0.886)DAEGR	0.885892	8.04446e-89	229.95	228.81	126.8	3	898.06	-0.66975	150520000	1.0369	0.0522768	0.0494188	0.0367753
F1RLR7	PARN	Uncharacterized protein	Poly(A)-specific ribonuclease PARN	PARN	282	yes	yes				S	F1RLR7	282	ADGLTATSTVRKRNLSPCQAEADLEARVSGE	_NLS(ph)PCQAEADLEAR_	NLS(1)PCQAEADLEAR	1	0.000216543	78.505	73.804	78.505	2	827.351	-0.47784	47545000	1.6169	0.69323	_NLS(ph)PCQAEADLEAR_	NLS(1)PCQAEADLEAR	1	0.000455398	81.157	79.249	81.157	2	827.351	-0.85807	39816000	1.6234	0.699019	0.696124	0.00264663	up
F1RLR7	PARN	Uncharacterized protein	Poly(A)-specific ribonuclease PARN	PARN	299	yes	yes				S	F1RLR7	299	CQAEADLEARVSGELSDTELEQTDPCAESHS	_VSGELS(ph)DTELEQTDPCAESHSEGR_	VSGELS(0.777)DT(0.223)ELEQTDPCAESHSEGR	0.776847	3.21491e-16	122.47	122.08	122.47	3	905.036	-0.33241	58019000	0.5593	-0.838306	_VSGELS(ph)DTELEQTDPCAESHSEGR_	VSGELS(0.807)DT(0.193)ELEQTDPCAESHSEGR	0.807353	2.43499e-34	162.02	161.84	162.02	3	905.036	-0.28107	105680000	0.7319	-0.450282	-0.644294	0.186203
F1RLS1	LOC100519740	Uncharacterized protein	Cytospin-A	SPECC1L	385	yes	yes				S	F1RLS1	385	SESEGIPSIERSRKGSSGNASEVSVACLTER	_KGS(ph)SGNASEVSVACLTER_	KGS(1)SGNASEVSVACLTER	0.999958	3.93553e-54	235.92	232.89	235.92	2	966.43	-0.54849	244070000	1.4683	0.554147	_KGS(ph)SGNASEVSVACLTER_	KGS(0.999)S(0.001)GNASEVSVACLTER	0.999127	6.88986e-103	282.2	279.18	282.2	2	966.43	-1.7455	351520000	1.6615	0.732486	0.643317	0.0876828
F1RLS1	LOC100519740	Uncharacterized protein	Cytospin-A	SPECC1L	869	yes	yes				S	F1RLS1	869	QVPSPAAAAIPRTPLSPSPMKTPPAAAVSPM	_TPLS(ph)PSPMK_	TPLS(0.951)PS(0.049)PMK	0.950647	0.0148704	76.326	61.065	76.326	2	519.24	-0.19953	184520000	0.48502	-1.04388	_TPLS(ph)PSPMK_	TPLS(0.994)PS(0.006)PMK	0.994318	0.00119431	87.667	64.887	87.667	2	519.24	-0.43395	129710000	0.68481	-0.546224	-0.795054	0.193096
F1RLS1	LOC100519740	Uncharacterized protein	Cytospin-A	SPECC1L	888	yes	yes				S	F1RLS1	888	MKTPPAAAVSPMQRHSISGPISTSKPLTALT	_HS(ph)ISGPISTSKPLTALTDK_	HS(1)ISGPISTSKPLTALTDK	1	2.80743e-110	319.31	319.31	319.31	2	1017.02	-0.89359	3687700000	0.53523	-0.901769	_HS(ph)ISGPISTSKPLTALTDK_	HS(1)ISGPISTSKPLTALTDK	0.999985	9.69207e-123	314.84	314.84	314.84	2	1017.02	0.46196	3704500000	0.59704	-0.744101	-0.822935	0.0608004
F1RLS2	BCR	Uncharacterized protein	Breakpoint cluster region protein	BCR	218	yes	yes	yes			S	F1RLS2	218	NFLSSINEEITPRRQSMTVKKGEHRQLLKDS	_RQS(ph)MTVK_	RQS(0.912)MT(0.088)VK	0.911965	0.0483255	45.598	45.598	45.598	2	465.217	-0.36644	406600000	1.1841	0.243791	_RQS(ph)MTVK_	RQS(0.991)MT(0.009)VK	0.990884	0.0181987	64.711	64.711	64.711	2	465.217	-0.015804	1281100000	1.1103	0.15095	0.19737	0.147058
F1RLT0	unknown	Uncharacterized protein	Multidrug resistance-associated protein 1	ABCC1	215	yes	yes				S	F1RLT0	215	RIVYSSKDPAKPKGGSKVDVNEEAEALIVKS	_GGS(ph)KVDVNEEAEALIVK_	GGS(1)KVDVNEEAEALIVK	1	1.07329e-21	190.19	181.81	190.19	2	919.451	-2.1802	656790000	1.0386	0.0546401	_GGS(ph)KVDVNEEAEALIVK_	GGS(1)KVDVNEEAEALIVK	1	1.62661e-20	173.55	173.55	67.56	3	613.303	0.78212	482610000	1.0541	0.0760117	0.0653259	0.103222
F1RLV2	DEPDC5	Uncharacterized protein	DEP domain-containing protein 5	DEPDC5	579	yes	yes				S	F1RLV2	579	PPQRDSSAPGRFHVGSAESMLHVRPGGYTPQ	_FHVGS(ph)AESMLHVR_	FHVGS(1)AESMLHVR	0.999978	4.2918e-15	145.49	139.41	145.49	3	517.238	-0.40545	65653000	0.94006	-0.0891753	_FHVGS(ph)AESMLHVR_	FHVGS(1)AESMLHVR	0.999946	3.19509e-06	99.796	97.988	99.796	3	517.238	1.0247	80566000	0.7949	-0.331155	-0.210165	0.33254
F1RLV2	DEPDC5	Uncharacterized protein	DEP domain-containing protein 5	DEPDC5	1529	yes	yes				S	F1RLV2	1529	YSKRKFSGQPRRRRNSTSSTSQSLFCEERVG	_RNS(ph)TSSTSQSLFCEER_	RNS(0.855)T(0.118)S(0.019)S(0.004)T(0.002)S(0.001)QS(0.001)LFCEER	0.85464	0.0435344	38.175	37.544	38.175	2	984.909	1.5407	43309000	1.2255	0.29337	_RNS(ph)TSSTSQSLFCEER_	RNS(0.974)T(0.024)S(0.002)STSQSLFCEER	0.973526	5.85152e-10	115.96	115.96	115.96	2	984.909	-2.4353	49688000	1.3969	0.482229	0.3878	0.152058
F1RLV3	PRR14L	Uncharacterized protein	Protein PRR14L	PRR14L	325	yes	yes				S	F1RLV3	325	QNLGHHNERYSSVHGSPKTTKKPLEENPEVS	_YSSVHGS(ph)PK_	YSS(0.002)VHGS(0.998)PK	0.998052	0.0112438	80.318	73.039	80.318	2	521.224	0.74295	353300000	0.62809	-0.670957	_YSSVHGS(ph)PK_	YSS(0.001)VHGS(0.999)PK	0.999322	0.00189284	89.663	71.038	89.663	2	521.224	1.0284	408870000	0.56358	-0.827308	-0.749132	0.0661947
F1RLV3	PRR14L	Uncharacterized protein	Protein PRR14L	PRR14L	566	yes	yes				S	F1RLV3	566	QSNEASHNGFQIERKSPMSLTPEDQMSSTNE	_KS(ph)PMSLTPEDQMSSTNEVSKPEK_	KS(0.848)PMS(0.141)LT(0.011)PEDQMSSTNEVSKPEK	0.848499	0.0291619	69.045	68.591	69.045	3	877.396	0.66522	42159000	0.31382	-1.67199	_KS(ph)PMSLTPEDQMSSTNEVSKPEK_	KS(0.977)PMS(0.022)LT(0.001)PEDQMSSTNEVSKPEK	0.977386	0.0148282	77.062	76.733	77.062	3	877.396	0.47138	44181000	0.16484	-2.60086	-2.13643	0.136274
F1RLV6	EIF4ENIF1	Uncharacterized protein	Eukaryotic translation initiation factor 4E transporter	EIF4ENIF1	42	yes	yes				S	F1RLV6	42	GVWDPEKWHASLYPASGRNSPVESLKKEVDT	_WHASLYPAS(ph)GRNS(ph)PVESLK_	WHASLYPAS(0.994)GRNS(0.955)PVES(0.051)LK	0.993946	4.06649e-05	93.876	93.876	93.876	3	753.671	-0.46491	106030000	0.4444	-1.17007	_WHASLYPAS(ph)GRNS(ph)PVESLK_	WHAS(0.001)LY(0.332)PAS(0.8)GRNS(0.736)PVES(0.131)LK	0.800083	0.0159246	65.118	63.933	65.118	3	753.671	2.0855	79150000	0.53607	-0.899507	-1.03479	0.0827581
F1RLV6	EIF4ENIF1	Uncharacterized protein	Eukaryotic translation initiation factor 4E transporter	EIF4ENIF1	46	yes	yes				S	F1RLV6	46	PEKWHASLYPASGRNSPVESLKKEVDTDRPS	_NS(ph)PVESLKK_	NS(1)PVESLKK	0.999812	4.06649e-05	93.876	93.876	63.662	2	541.268	-1.442	399490000	0.944	-0.0831412	_NS(ph)PVESLKK_	NS(1)PVESLKK	0.999539	0.0159246	65.118	63.933	46.643	2	541.268	-0.50731	391360000	0.90441	-0.144951	-0.114046	0.168469
F1RLV6	EIF4ENIF1	Uncharacterized protein	Eukaryotic translation initiation factor 4E transporter	EIF4ENIF1	269	yes	yes				S	F1RLV6	269	AADQEVPRDAVLPEQSPGEFDFNEFFNLDKV	_DAVLPEQS(ph)PGEFDFNEFFNLDK_	DAVLPEQS(1)PGEFDFNEFFNLDK	1	6.2812e-12	103.12	101.39	103.12	2	1319.57	4.5827	5365100	0.9317	-0.102063														-0.102063
F1RLV6	EIF4ENIF1	Uncharacterized protein	Eukaryotic translation initiation factor 4E transporter	EIF4ENIF1	313	yes	yes				S	F1RLV6	313	GSVSASRFSRWFSNPSRSGSRSSSLGSTPHE	_WFSNPS(ph)R_	WFS(0.001)NPS(0.999)R	0.999033	0.0535635	62.463	59.071	62.463	2	487.2	-0.1544	117410000	0.79495	-0.331064														-0.331064
F1RLV6	EIF4ENIF1	Uncharacterized protein	Eukaryotic translation initiation factor 4E transporter	EIF4ENIF1	532	yes	yes				S	F1RLV6	532	GSLEPTTSLLGQRAPSPPLSQVFHTRAASAD	_APS(ph)PPLSQVFHTR_	APS(1)PPLSQVFHTR	1	4.70324e-17	171.08	168.16	149.59	3	506.248	1.0081	670570000	0.22964	-2.12255	_APS(ph)PPLSQVFHTR_	APS(1)PPLSQVFHTR	1	2.74676e-18	161.82	159.05	161.82	2	758.869	0.026372	564440000	0.20186	-2.30857	-2.21556	0.0267096	down
F1RLV6	EIF4ENIF1	Uncharacterized protein	Eukaryotic translation initiation factor 4E transporter	EIF4ENIF1	555	yes	yes				S	F1RLV6	555	HTRAASADYLRTRIPSPIGFTPGPQQLLGDP	_IPS(ph)PIGFTPGPQQLLGDPFQGMR_	IPS(1)PIGFTPGPQQLLGDPFQGMR	0.999933	2.81547e-25	141.15	138.32	141.15	3	845.082	2.0056	103570000	0.11297	-3.14599	_IPS(ph)PIGFTPGPQQLLGDPFQGMR_	IPS(0.998)PIGFT(0.002)PGPQQLLGDPFQGMR	0.99789	1.30506e-12	117.48	115.64	117.48	3	845.082	1.7473	48292000	0.092922	-3.42784	-3.28691	0.0272779	down
F1RM04	unknown	Uncharacterized protein	Zinc finger CCCH domain-containing protein 4	ZC3H4	118	yes	yes				S	F1RM04	118	DFSPSEKGHRKYREYSPPYAPSHQQYPPSHT	_YREYS(ph)PPYAPSHQQYPPSHTTPLPK_	YREYS(1)PPYAPSHQQYPPSHTTPLPK	0.999952	2.26692e-09	106.37	105.97	106.37	4	756.104	-0.14122	185680000	0.39217	-1.35045	_EYS(ph)PPYAPSHQQYPPSHTTPLPK_	EYS(1)PPYAPSHQQYPPSHTTPLPK	0.999997	3.54811e-34	154.77	151.49	154.77	3	901.414	1.1505	1159500000	0.7977	-0.326082	-0.838265	0.349168
F1RM07	ARHGAP35	Uncharacterized protein	Rho GTPase-activating protein 35	ARHGAP35	769	yes	yes				S	F1RM07	769	LKGLLDSKRNLNLVSSTASIKDLADVDLRIV	_NLNLVSS(ph)TASIK_	NLNLVS(0.042)S(0.873)T(0.083)AS(0.002)IK	0.872729	3.9997e-13	169.4	146.38	169.4	2	663.837	-0.93459	275450000	0.69561	-0.523649														-0.523649
F1RM07	ARHGAP35	Uncharacterized protein	Rho GTPase-activating protein 35	ARHGAP35	772	yes	yes				S	F1RM07	772	LLDSKRNLNLVSSTASIKDLADVDLRIVMCL	_NLNLVSS(ph)TAS(ph)IKDLADVDLR_	NLNLVS(0.084)S(0.74)T(0.266)AS(0.909)IKDLADVDLR	0.909133	0.00717968	74.516	74.516	74.516	3	768.701	1.3073	42305000	0.70013	-0.514305	_NLNLVSS(ph)TAS(ph)IKDLADVDLR_	NLNLVS(0.083)S(0.726)T(0.225)AS(0.966)IKDLADVDLR	0.965602	0.00503408	70.718	70.718	70.718	3	768.701	1.241	15901000	0.76572	-0.385111	-0.449708	0.0908242
F1RM07	ARHGAP35	Uncharacterized protein	Rho GTPase-activating protein 35	ARHGAP35	969	yes	yes				S	F1RM07	969	DNAAEACSTTEEVFNSPRAGSPLCNSNLQDS	_NIIEATHMYDNAAEACSTTEEVFNS(ph)PR_	NIIEATHMYDNAAEACSTTEEVFNS(1)PR	1	1.50371e-100	238.65	238.32	238.65	3	1050.78	0.52485	90206000	0.53941	-0.890546	_NIIEATHMYDNAAEACSTTEEVFNS(ph)PR_	NIIEATHMYDNAAEACSTTEEVFNS(1)PR	1	5.84368e-79	205.44	204.59	205.44	3	1050.78	1.3958	187460000			-0.890546
F1RM07	ARHGAP35	Uncharacterized protein	Rho GTPase-activating protein 35	ARHGAP35	1070	yes	yes				S	F1RM07	1070	DLSYLDQGHRDGQRKSVSSSTWLPPDGFDPS	_S(ph)VSSSTWLPPDGFDPSDYAEPMDAVVKPR_	S(0.794)VS(0.194)S(0.012)STWLPPDGFDPSDYAEPMDAVVKPR	0.793794	6.25188e-26	150.09	150	150.09	3	1077.48	0.30647	263780000	1.793	0.842375														0.842375
F1RM07	ARHGAP35	Uncharacterized protein	Rho GTPase-activating protein 35	ARHGAP35	1150	yes	yes		yes		S	F1RM07	1150	DSEMDTSSLERGRKVSIVSKPVLYRTRCSRL	_KVS(ph)IVSKPVLYR_	KVS(1)IVSKPVLYR	1	0.000236246	139.21	139.21	139.21	2	734.918	0.023559	11690000000	0.74595	-0.422849	_KVS(ph)IVSKPVLYR_	KVS(1)IVSKPVLYR	0.999999	1.18071e-05	133.23	133.23	133.23	2	734.918	-0.37498	10460000000	0.70347	-0.507439	-0.465144	0.0577283
F1RM07	ARHGAP35	Uncharacterized protein	Rho GTPase-activating protein 35	ARHGAP35	1179	yes	yes				S	F1RM07	1179	RLGRFASYRTSFSVGSDDELGPIRKKEEDQA														_TSFSVGS(ph)DDELGPIR_	TSFS(0.004)VGS(0.996)DDELGPIR	0.996297	3.7067e-13	127.97	122.07	127.97	2	830.367	-1.1803	33567000	0.53145	-0.911994	-0.911994
F1RM08	SLC1A5	Uncharacterized protein	Neutral amino acid transporter B(0)	SLC1A5	39	yes	yes				S	F1RM08	39	EPTANGVSALIPIEDSDAGKDGCCGSRDQVR	_AFAAAEPTANGVSALIPIEDS(ph)DAGK_	AFAAAEPTANGVSALIPIEDS(1)DAGK	0.999966	1.31154e-09	89.145	88.038	89.145	3	832.395	0.34635	158710000	0.34349	-1.54166	_AFAAAEPTANGVSALIPIEDS(ph)DAGK_	AFAAAEPTANGVSALIPIEDS(1)DAGK	1	4.03495e-78	217.54	214.98	217.54	2	1248.09	2.2198	45101000	0.31002	-1.68957	-1.61561	0.0291204	down
F1RM08	SLC1A5	Uncharacterized protein	Neutral amino acid transporter B(0)	SLC1A5	532	yes	yes				S	F1RM08	532	LPPAAAEEGNPLLRPSPGAAGDADPCEKESV	_NETPLALPPAAAEEGNPLLRPS(ph)PGAAGDADPCEK_	NETPLALPPAAAEEGNPLLRPS(1)PGAAGDADPCEK	0.999999	0.00610129	69.665	69.061	69.665	3	1169.21	2.1382	30832000
F1RM09	STRN4	Uncharacterized protein	Striatin-4	STRN4	83	yes	yes				S	F1RM09	83	VLEQIPFLQNCEDEDSDEDDELDSVQHKKQR														_LGGSVLEQIPFLQNCEDEDS(ph)DEDDELDSVQHK_	LGGSVLEQIPFLQNCEDEDS(1)DEDDELDSVQHK	0.999919	6.71873e-17	93.317	93.278	93.317	4	935.9	0.83667	36456000	0.43774	-1.19185	-1.19185
F1RM10	TCERG1	Uncharacterized protein	Transcription elongation regulator 1	TCERG1	561	no	yes				T	F1RM10	561	PHKKGMEEVKKLRHPTPTMLSIQKWQFSMSA	_HPT(ph)PTMLSIQK_	HPT(1)PTMLSIQK	0.999859	0.000180351	105.6	92.064	105.6	2	666.823	0.2232	67986000	0.21856	-2.1939														-2.1939
F1RM12	LOC100511626	Uncharacterized protein	RNA-binding protein 27	RBM27	120	yes	yes				S	F1RM12	120	EPAEEERDGRKKKYPSPQKTRSESSERRTRE	_KYPS(ph)PQK_	KYPS(1)PQK	0.999583	0.0497925	46.001	46.001	46.001	2	464.22	1.2298	144840000	0.85909	-0.219119	_KKYPS(ph)PQK_	KKYPS(1)PQK	0.999993	0.032918	76.068	68.848	76.068	2	528.268	1.3245	75643000	0.66111	-0.597038	-0.408078	0.276071
F1RM18	RBM27	Uncharacterized protein	RNA-binding protein 27	RBM27	18	no	yes				T	F1RM18	18	SREHGAAASERLQLGTPPPLLAARLVPPRNL	_LQLGT(ph)PPPLLAAR_	LQLGT(1)PPPLLAAR	1	0.000114857	105.28	85.599	105.28	2	713.895	-0.70572	45921000	0.18658	-2.42213	_LQLGT(ph)PPPLLAAR_	LQLGT(1)PPPLLAAR	1	0.0139531	65.421	46.796	65.421	2	713.895	-1.4472	31562000	0.2372	-2.07582	-2.24898	0.0489185	down
F1RM18	RBM27	Uncharacterized protein	RNA-binding protein 27	RBM27	583	yes	yes				S	F1RM18	583	PANQGSKFKDRRLQISWHKAKVPSVSTETEE	_LQIS(ph)WHK_	LQIS(1)WHK	1	0.0274916	80.787	34.037	80.787	2	496.242	0.071395	1202900000	1.3498	0.432746	_LQIS(ph)WHK_	LQIS(1)WHK	1	0.0393217	48.423	29.108	48.423	2	496.242	0.041124	968300000	1.9822	0.987103	0.709924	0.236971
F1RM23	CCDC61	Uncharacterized protein	Coiled-coil domain-containing protein 61	CCDC61	285	no	yes				T	F1RM23	285	KTLNTELATYKRGRRTPPVVPPSAREHRTST														_T(ph)PPVVPPSAR_	T(1)PPVVPPSAR	0.999997	0.0241066	60.157	49.892	58.098	2	550.779	0.02643	0
F1RM23	CCDC61	Uncharacterized protein	Coiled-coil domain-containing protein 61	CCDC61	450	yes	yes				S	F1RM23	450	DFSESLPRGRRGKPPSPTTWSGSNTQQKSIP	_GKPPS(ph)PTTWSGSNTQQK_	GKPPS(0.993)PT(0.006)T(0.002)WSGSNTQQK	0.992731	1.44238e-10	155.16	155.16	155.16	2	940.931	0.11911	137310000	0.50145	-0.995822	_GKPPS(ph)PTTWSGSNTQQK_	GKPPS(0.998)PT(0.002)TWSGSNTQQK	0.99838	4.1879e-20	163.49	163.49	163.49	2	940.931	-0.33796	76267000	0.38496	-1.37722	-1.18652	0.10145
F1RM23	CCDC61	Uncharacterized protein	Coiled-coil domain-containing protein 61	CCDC61	477	yes	yes				S	F1RM23	477	KSIPLERSRHQRRLASSGGWVPMKEYSSDHQ	_LAS(ph)SGGWVPMK_	LAS(0.915)S(0.085)GGWVPMK	0.914928	0.00732282	70.68	51.548	70.68	2	606.778	-0.67594	56417000	0.68892	-0.537592	_LAS(ph)SGGWVPMK_	LAS(0.977)S(0.023)GGWVPMK	0.977085	0.000959192	80.287	62.151	80.287	2	606.778	-1.3402	59332000	0.51792	-0.949199	-0.743395	0.171937
F1RM40	SYMPK	Uncharacterized protein	Symplekin	SYMPK	1241	yes	yes				S	F1RM40	1241	LPKEAAIGLISKEERSPQTLTPALEDIVKTP	_EERS(ph)PQTLTPALEDIVK_	EERS(1)PQTLTPALEDIVK	0.999502	4.2081e-28	207.16	201.65	79.029	3	669.333	0.51515	375310000	0.36234	-1.46458	_EERS(ph)PQTLTPALEDIVK_	EERS(1)PQTLTPALEDIVK	0.99995	2.71134e-33	191.11	186.95	105.38	3	669.333	2.1132	362050000	0.3345	-1.57992	-1.52225	0.0241061	down
F1RM40	SYMPK	Uncharacterized protein	Symplekin	SYMPK	1255	no	yes				T	F1RM40	1255	RSPQTLTPALEDIVKTPSPAAEEAGEPETKG	_SPQTLTPALEDIVKT(ph)PS(ph)PAAEEAGEPETK_	SPQTLTPALEDIVKT(1)PS(1)PAAEEAGEPETK	0.9999	0.00694535	77.024	76.467	77.024	3	1056.15	-1.1086	114510000	0.25128	-1.99263														-1.99263
F1RM40	SYMPK	Uncharacterized protein	Symplekin	SYMPK	1257	yes	yes				S	F1RM40	1257	PQTLTPALEDIVKTPSPAAEEAGEPETKGNS	_SPQTLTPALEDIVKT(ph)PS(ph)PAAEEAGEPETK_	SPQTLTPALEDIVKT(1)PS(1)PAAEEAGEPETK	0.999864	0.00694535	77.024	76.467	77.024	3	1056.15	-1.1086	114510000	0.25128	-1.99263														-1.99263
F1RM42	IRF2BP1	Uncharacterized protein	Interferon regulatory factor 2-binding protein 1	IRF2BP1	421	yes	yes				S	F1RM42	421	VAPGGPYSNDTPGVPSPIAALKNVAEALGHS	_HWVAPGGPYSNDTPGVPS(ph)PIAALK_	HWVAPGGPYSNDT(0.003)PGVPS(0.997)PIAALK	0.997106	1.89961e-09	99.407	99.199	99.407	3	837.74	0.49412	56141000	0.10286	-3.28125	_HWVAPGGPYSNDTPGVPS(ph)PIAALK_	HWVAPGGPYSNDTPGVPS(1)PIAALK	0.999996	1.97286e-12	107.78	107.49	107.78	3	837.74	0.83074	68279000	0.1018	-3.29619	-3.28872	0.00144645	down
F1RM42	IRF2BP1	Uncharacterized protein	Interferon regulatory factor 2-binding protein 1	IRF2BP1	436	yes	yes				S	F1RM42	436	SPIAALKNVAEALGHSPKDPAGGGGPVRAGG	_NVAEALGHS(ph)PKDPAGGGGPVR_	NVAEALGHS(1)PKDPAGGGGPVR	1	0.000114424	102.64	97.941	47.806	4	517.251	-0.65808	924950000	0.48105	-1.05574	_NVAEALGHS(ph)PKDPAGGGGPVR_	NVAEALGHS(1)PKDPAGGGGPVR	1	9.5532e-12	138.78	137.51	138.78	3	689.332	1.0445	709300000	0.45094	-1.14899	-1.10237	0.0269104	down
F1RM42	IRF2BP1	Uncharacterized protein	Interferon regulatory factor 2-binding protein 1	IRF2BP1	453	yes	yes				S	F1RM42	453	KDPAGGGGPVRAGGASPAASSTAQPPAQHRL	_AGGAS(ph)PAASSTAQPPAQHR_	AGGAS(1)PAASSTAQPPAQHR	0.999998	1.4003e-28	171.13	169.06	108.08	2	921.418	-0.50648	453170000	0.20934	-2.25608	_AGGAS(ph)PAASSTAQPPAQHR_	AGGAS(1)PAASSTAQPPAQHR	0.999999	2.28446e-47	195.03	192.96	181.64	2	921.418	0.028645	3374100000	0.34854	-1.5206	-1.88834	0.122444
F1RM54	ARAP3	Uncharacterized protein	Arf-GAP with Rho-GAP domain, ANK repeat and PH domain-containing protein 3	ARAP3	1445	yes	yes				S	F1RM54	1445	REQTAKPETPLASQRSFDQPFLPKAGPLGWE	_S(ph)FDQPFLPK_	S(1)FDQPFLPK	1	0.00287665	114.9	86.666	70.685	2	579.765	-0.5033	106890000	0.53739	-0.895959	_S(ph)FDQPFLPK_	S(1)FDQPFLPK	1	0.00277767	81.525	75.49	81.525	2	579.765	-2.3197	121850000	0.38195	-1.38854	-1.14225	0.135198
F1RM62	HSPB6	Uncharacterized protein	Heat shock protein beta-6	HSPB6	16	yes	yes		yes		S	F1RM62	16	MEIPVPVQPSWLRRASAPLPGLSAPGRLFDQ	_RAS(ph)APLPGLSAPGR_	RAS(1)APLPGLSAPGR	1	2.34122e-06	124.99	124.99	124.99	2	715.369	-1.0094	8679100000	0.3392	-1.55979	_RAS(ph)APLPGLSAPGR_	RAS(1)APLPGLSAPGR	1	9.23799e-09	126.07	126.07	126.07	2	715.369	-1.0173	6479300000	0.35668	-1.4873	-1.52354	0.0151431	down
F1RM66	LOC100520742	Uncharacterized protein	Histone-lysine N-methyltransferase 2B	KMT2B	593	no	yes				T	F1RM66	593	APQEPAPAPSPPRAPTPPPTPVPLPEKRRSI														_APT(ph)PPPTPVPLPEK_	APT(1)PPPTPVPLPEK	0.999823	0.00299993	78.848	67.477	78.848	2	760.892	2.4258	41087000	0.74725	-0.420337	-0.420337
F1RM66	LOC100520742	Uncharacterized protein	Histone-lysine N-methyltransferase 2B	KMT2B	826	yes	yes				S	F1RM66	826	IDQQQQQKVASLMPPSPGGQMEEVVGTLKQI	_VASLMPPS(ph)PGGQMEEVVGTLK_	VASLMPPS(1)PGGQMEEVVGTLK	0.999958	8.30013e-06	77.445	70.731	77.445	3	736.354	-0.33494	22808000	0.27911	-1.84109	_VASLMPPS(ph)PGGQMEEVVGTLK_	VASLMPPS(1)PGGQMEEVVGTLK	0.99983	3.52604e-06	88.239	79.578	88.239	3	736.354	-2.2146	33833000	0.40402	-1.3075	-1.5743	0.106873
F1RM66	LOC100520742	Uncharacterized protein	Histone-lysine N-methyltransferase 2B	KMT2B	943	yes	yes				S	F1RM66	943	RSRREKVESAGPGGDSEPAGSGGTLAHAPRR	_VESAGPGGDS(ph)EPAGSGGTLAHAPR_	VESAGPGGDS(0.999)EPAGSGGTLAHAPR	0.999476	1.60088e-07	92.258	89.143	92.258	3	753.001	0.90118	23306000	0.30352	-1.72014														-1.72014
F1RM66	LOC100520742	Uncharacterized protein	Histone-lysine N-methyltransferase 2B	KMT2B	1844	yes	yes				S	F1RM66	1844	PPDTEALIPRAPEHHSPVQNLDPPLRPDPSS	_APEHHS(ph)PVQNLDPPLRPDPSSAPPPAPR_	APEHHS(1)PVQNLDPPLRPDPSSAPPPAPR	1	6.66873e-05	82.946	82.803	82.946	4	764.874	1.6099	198190000	0.3493	-1.51746	_APEHHS(ph)PVQNLDPPLRPDPSSAPPPAPR_	APEHHS(1)PVQNLDPPLRPDPSSAPPPAPR	1	2.90102e-09	109.54	109.22	109.54	4	764.874	1.1615	78255000	0.15211	-2.71681	-2.11714	0.175719
F1RM66	LOC100520742	Uncharacterized protein	Histone-lysine N-methyltransferase 2B	KMT2B	2278	yes	yes				S	F1RM66	2278	PPPPPLTLVLSGGPPSPPRQAIRVKRVSTFS	_PAPPPPPPPLTLVLSGGPPS(ph)PPR_	PAPPPPPPPLT(0.002)LVLS(0.005)GGPPS(0.993)PPR	0.993117	0.000870079	59.893	56.365	59.893	3	773.415	-2.2308	26850000	0.76114	-0.393766														-0.393766
F1RM98	unknown	Uncharacterized protein	Tumor necrosis factor receptor superfamily member 10B	TNFRSF10B	287	yes	yes				S	F1RM98	287	SRGPGAQDNKLMCGDSLSTLLTKKEQEDQEQ	_LMCGDS(ph)LSTLLTK_	LMCGDS(0.984)LS(0.014)T(0.002)LLTK	0.983677	2.17961e-13	135.57	64.393	135.57	2	759.851	-2.6666	96801000	0.89469	-0.16054	_LMCGDS(ph)LSTLLTK_	LMCGDS(0.966)LS(0.027)T(0.005)LLT(0.001)K	0.966353	1.68281e-12	133.86	130.66	133.86	2	759.851	3.9222	16612000	1.0177	0.0253123	-0.0676139	0.599556
F1RMA3	CCAR2	Uncharacterized protein	Cell cycle and apoptosis regulator protein 2	CCAR2	124	yes	yes				S	F1RMA3	124	NAVKVQTLSNQPLLKSPAPPLLHVAALGQKQ	_S(ph)PAPPLLHVAALGQK_	S(1)PAPPLLHVAALGQK	1	0.00238048	64.275	44.151	64.275	2	789.924	2.0917	0			_S(ph)PAPPLLHVAALGQK_	S(1)PAPPLLHVAALGQK	1	0.000103316	89.877	83.795	52.5	3	526.952	0.41218	38563000	0.17974	-2.47602	-2.47602
F1RMA3	CCAR2	Uncharacterized protein	Cell cycle and apoptosis regulator protein 2	CCAR2	634	yes	yes				S	F1RMA3	634	PSSGGEEEEKPRGEASEDLCEMALDPELLLL	_GEAS(ph)EDLCEMALDPELLLLR_	GEAS(1)EDLCEMALDPELLLLR	1	2.22556e-13	125.11	122.54	125.11	3	785.36	-0.70317	113020000	1.0811	0.1125														0.1125
F1RMA3	CCAR2	Uncharacterized protein	Cell cycle and apoptosis regulator protein 2	CCAR2	669	yes	yes				S	F1RMA3	669	EEEFAGAKLEDSEVRSVASNQSEMEFSSLQD	_S(ph)VAS(ph)NQSEMEFSSLQDMPK_	S(1)VAS(1)NQSEMEFSSLQDMPK	1	2.02395e-20	151.91	151.84	151.91	2	1137.94	-0.88373	346980000	0.67191	-0.57366	_S(ph)VAS(ph)NQSEMEFSSLQDMPK_	S(0.999)VAS(0.991)NQS(0.01)EMEFSSLQDMPK	0.999353	8.85341e-10	93.876	93.484	93.876	3	758.961	0.51782	220820000	0.71306	-0.487905	-0.530782	0.0513161
F1RMA3	CCAR2	Uncharacterized protein	Cell cycle and apoptosis regulator protein 2	CCAR2	672	yes	yes				S	F1RMA3	672	FAGAKLEDSEVRSVASNQSEMEFSSLQDMPK	_S(ph)VAS(ph)NQSEMEFSSLQDMPK_	S(1)VAS(1)NQSEMEFSSLQDMPK	0.999992	9.99712e-29	167.61	167.53	151.91	2	1137.94	-0.88373	814370000	0.78122	-0.356199	_SVAS(ph)NQSEMEFSSLQDMPK_	SVAS(1)NQSEMEFSSLQDMPK	0.999944	3.78616e-38	181.82	163.28	181.82	2	1097.96	-2.0112	597390000	0.72046	-0.47301	-0.414604	0.0890943
F1RMA3	CCAR2	Uncharacterized protein	Cell cycle and apoptosis regulator protein 2	CCAR2	675	yes	yes				S	F1RMA3	675	AKLEDSEVRSVASNQSEMEFSSLQDMPKELD	_SVAS(ph)NQS(ph)EMEFSSLQDMPK_	SVAS(1)NQS(1)EMEFSSLQDMPK	1	8.4637e-26	152.88	152.88	152.88	2	1137.94	-0.88573	371100000	0.5071	-0.979658	_SVAS(ph)NQS(ph)EMEFSSLQDMPK_	S(0.05)VAS(0.951)NQS(0.999)EMEFSSLQDMPK	0.999092	1.43401e-09	89.882	89.869	89.882	3	758.961	0.40412	196290000	0.49237	-1.02219	-1.00092	0.0135224	down
F1RMA6	LOC100153623	Uncharacterized protein	Vinexin	SORBS3	159	no	yes				T	F1RMA6	159	NQKTPASQHPQNWSATWTKDSKRREKRWVKY														_TPASQHPQNWSAT(ph)WTK_	TPASQHPQNWS(0.001)AT(0.992)WT(0.007)K	0.991626	5.39715e-26	161.02	159.29	161.02	2	960.425	-1.3911	81466000	0.44021	-1.18374	-1.18374
F1RMA7	PDLIM2	Uncharacterized protein	PDZ and LIM domain protein 2	PDLIM2	87	yes	yes				S	F1RMA7	87	SPSPLRLQLDRSRAASPGQTNGESSMEVLAT														_AAS(ph)PGQTNGESSMEVLATR_	AAS(0.797)PGQT(0.18)NGES(0.017)S(0.006)MEVLATR	0.796973	0.0140664	45.347	40.999	45.347	3	662.626	0.17834	82706000	0.66803	-0.582015	-0.582015
F1RMA7	PDLIM2	Uncharacterized protein	PDZ and LIM domain protein 2	PDLIM2	213	yes	yes				S	F1RMA7	213	PPQPSPGPRSSSPRLSVASEGESHLLREDSE	_LS(ph)VASEGESHLLR_	LS(0.999)VAS(0.001)EGESHLLR	0.999463	0.000798439	65.231	59.965	65.231	2	739.356	1.0926	166240000	0.43668	-1.19535	_LS(ph)VASEGESHLLR_	LS(1)VASEGESHLLR	0.999537	1.77677e-05	90.793	79.847	70.41	2	739.356	0.32223	209410000	0.57886	-0.788714	-0.992033	0.128694
F1RMA7	PDLIM2	Uncharacterized protein	PDZ and LIM domain protein 2	PDLIM2	216	yes	yes				S	F1RMA7	216	PSPGPRSSSPRLSVASEGESHLLREDSEVFK	_LSVAS(ph)EGESHLLR_	LSVAS(1)EGESHLLR	0.999946	2.7427e-07	123.76	98.841	123.76	3	493.24	-0.82489	376170000	1.1087	0.148869	_LSVAS(ph)EGESHLLR_	LSVAS(1)EGESHLLR	0.999542	5.23572e-07	111.64	101.99	111.64	3	493.24	-0.35815	264420000	1.1807	0.239642	0.194256	0.146121
F1RMA7	PDLIM2	Uncharacterized protein	PDZ and LIM domain protein 2	PDLIM2	273	yes	yes				S	F1RMA7	273	AEERGGTPAFLPSPLSPQSSLPTSRVLATPP														_GGTPAFLPSPLS(ph)PQSSLPTSR_	GGTPAFLPS(0.022)PLS(0.811)PQS(0.06)S(0.079)LPT(0.006)S(0.022)R	0.811204	1.95497e-05	79.382	65.528	79.382	2	1089.04	1.6465	26686000	0.49414	-1.01701	-1.01701
F1RMB6	REEP4	Uncharacterized protein	Receptor expression-enhancing protein 4	REEP4	152	yes	yes		yes	mutation of this site prevents 14-3-3 binding (pan-14-3-3 antibody)	S	F1RMB6	152	ATKSQGALAGRLRSFSMQDLRSIPDDSTPVY	_SFS(ph)MQDLR_	S(0.003)FS(0.997)MQDLR	0.996657	0.0104917	91.095	88.257	91.095	2	532.218	0.10533	790640000	0.89475	-0.160443	_SFS(ph)MQDLR_	S(0.002)FS(0.998)MQDLR	0.998081	0.00475857	84.31	79.737	84.31	2	532.218	-0.26578	966000000	0.907	-0.140826	-0.150635	0.0413967
F1RMC1	DMTN	Uncharacterized protein	Dematin	DMTN	105	yes	yes				S	F1RMC1	105	STSPPPSPEVWAESRSPGTFPQASAPRTTGT	_S(ph)PGTFPQASAPR_	S(0.994)PGT(0.006)FPQASAPR	0.994254	0.000135784	88.768	85.149	88.768	2	648.293	-3.3079	0			_S(ph)PGTFPQASAPR_	S(0.986)PGT(0.014)FPQASAPR	0.985893	0.00312149	71.935	67.419	71.935	2	648.293	0.27027	28952000	0.42543	-1.23301	-1.23301
F1RMC1	DMTN	Uncharacterized protein	Dematin	DMTN	333	yes	yes				S	F1RMC1	333	LQNGEGQRGRMDRGTSLPCVLEQKIYPYEML														_GTS(ph)LPCVLEQK_	GT(0.044)S(0.956)LPCVLEQK	0.956166	0.00338523	72.681	65.513	72.681	2	656.304	0.50829	72239000	0.94021	-0.0889451	-0.0889451
F1RMD0	NEK3	Uncharacterized protein	Serine/threonine-protein kinase Nek3	NEK3	354	yes	yes	yes			S	F1RMD0	354	NREEKDTKAAHPRKASSPAPVRGHWEKNVSG	_KAS(ph)SPAPVR_	KAS(0.999)S(0.001)PAPVR	0.999188	0.00619464	77.744	70.095	77.744	2	496.75	0.26951	613160000	0.38453	-1.37883	_KAS(ph)SPAPVR_	KAS(0.922)S(0.078)PAPVR	0.922103	0.018212	63.944	52.35	63.944	2	496.75	1.0006	235920000	0.33863	-1.56222	-1.47053	0.0396445	down
F1RMD2	CKAP2	Uncharacterized protein	Cytoskeleton-associated protein 2	CKAP2	263	yes	yes				S	F1RMD2	263	VTTAKKFVSTGTTSHSRHLVRPPIRSHHSNN														_FVSTGTTSHS(ph)R_	FVSTGT(0.004)T(0.011)S(0.028)HS(0.957)R	0.957053	0.00114328	84.58	60.508	84.58	2	630.274	3.0119	10520000	1.3692	0.453333	0.453333
F1RME6	FOXO1	Forkhead box protein O1	Forkhead box protein O1	FOXO1	283	yes	yes				S	F1RME6;A4L7N3	283;283	SKFAKSRGRAAKKKASLQSGQEGAGDSPGSQ														_KAS(ph)LQSGQEGAGDSPGSQFSK_	KAS(1)LQSGQEGAGDSPGSQFSK	1	1.53203e-91	250.98	249.94	250.98	2	1073.48	0.37208	101540000	0.62687	-0.673762	-0.673762
F1RME6	FOXO1	Forkhead box protein O1	Forkhead box protein O1	FOXO1	336	yes	yes		yes	multiple site mutant (8A)	S	F1RME6	336	RPRTSSNASTISGRLSPIMTEQDDLGDGDVH	_LS(ph)PIMTEQDDLGDGDVHSMVYPPSAAK_	LS(0.996)PIMT(0.004)EQDDLGDGDVHSMVYPPSAAK	0.995769	1.84963e-18	112.26	111.92	112.26	4	739.08	0.29184	12308000	0.22704	-2.13898	_LS(ph)PIMTEQDDLGDGDVHSMVYPPSAAK_	LS(0.995)PIMT(0.005)EQDDLGDGDVHSMVYPPSAAK	0.995204	7.66753e-09	82.988	82.551	82.988	4	739.08	-0.17791	8086000	0.20145	-2.31151	-2.22524	0.0246664	down
F1RMF9	FAM111B	Uncharacterized protein	Protein FAM111B	FAM111B	365	yes	yes				S	F1RMF9	365	FNTSCMGETSQVRLRSPLPIECAFYTDRQKE	_LRS(ph)PLPIECAFYTDR_	LRS(1)PLPIECAFYTDR	1	1.96157e-09	139.2	139.2	116.45	3	639.969	0.91685	396230000	0.56003	-0.836424	_LRS(ph)PLPIECAFYTDR_	LRS(1)PLPIECAFYTDR	1	1.24347e-09	131.3	131.3	127.58	3	639.969	0.42747	228840000	0.54833	-0.866884	-0.851654	0.0113833	down
F1RMJ6	PDE8A	Uncharacterized protein	High affinity cAMP-specific and IBMX-insensitive 3',5'-cyclic phosphodiesterase 8A	PDE8A	325	yes	yes				S	F1RMJ6;F1S2G7	325;342	EVSSQRRHSSMARIHSMTIEAPITKVINIIN														_IHS(ph)MTIEAPITK_	IHS(0.999)MT(0.001)IEAPITK	0.999393	2.13565e-05	108.14	91.872	108.14	2	710.849	-0.34711	68733000	0.59663	-0.745092	-0.745092
F1RMJ6	PDE8A	Uncharacterized protein	High affinity cAMP-specific and IBMX-insensitive 3',5'-cyclic phosphodiesterase 8A	PDE8A	396	yes	yes				S	F1RMJ6	396	NDLVGGLMSDGLRRLSGNEYVLSTKSLQQVS	_RLS(ph)GNEYVLSTK_	RLS(1)GNEYVLSTK	1	6.34287e-10	148.15	148.15	148.15	2	723.853	-0.99419	311790000	1.4651	0.550999	_RLS(ph)GNEYVLSTK_	RLS(0.998)GNEY(0.001)VLSTK	0.998403	0.0348532	46.543	34.123	46.543	2	723.853	-2.9326	0			0.550999
F1RMJ9	OSBP	Oxysterol-binding protein	Oxysterol-binding protein 1	OSBP	192	yes	yes				S	F1RMJ9	192	ALELAKAKAVKMLAESDESGDEESVSQTDKT	_MLAES(ph)DES(ph)GDEESVSQTDKTELQNTLR_	MLAES(1)DES(1)GDEESVSQTDKTELQNTLR	0.999994	1.42855e-12	117.8	117.8	117.8	3	1058.1	-1.205	243840000	1.0737	0.102591	_MLAES(ph)DES(ph)GDEESVSQTDKTELQNTLR_	MLAES(1)DES(1)GDEESVSQTDKTELQNTLR	1	1.60572e-25	158.2	158.2	158.2	3	1058.1	-0.30868	49600000	1.0653	0.0912598	0.0969254	0.0371701
F1RMJ9	OSBP	Oxysterol-binding protein	Oxysterol-binding protein 1	OSBP	195	yes	yes				S	F1RMJ9	195	LAKAKAVKMLAESDESGDEESVSQTDKTELQ	_MLAES(ph)DES(ph)GDEESVSQTDKTELQNTLR_	MLAES(1)DES(1)GDEESVSQTDKTELQNTLR	0.999822	1.42855e-12	117.8	117.8	117.8	3	1058.1	-1.205	243840000	1.0737	0.102591	_MLAES(ph)DES(ph)GDEESVSQTDKTELQNTLR_	MLAES(1)DES(1)GDEESVSQTDKTELQNTLR	0.999982	1.60572e-25	158.2	158.2	158.2	3	1058.1	-0.30868	49600000	1.0653	0.0912598	0.0969254	0.0371701
F1RMJ9	OSBP	Oxysterol-binding protein	Oxysterol-binding protein 1	OSBP	242	yes	yes				S	F1RMJ9	242	NDLIAKHGTALQRSLSELESLRLPAESNEKI	_SLS(ph)ELESLR_	SLS(1)ELESLR	0.999982	3.56324e-07	154.66	75.005	154	2	557.263	0.037957	750200000	0.91629	-0.126124	_SLS(ph)ELESLR_	SLS(1)ELESLR	0.999913	8.32705e-09	155.98	90.698	155.98	2	557.263	2.873	302960000	0.88548	-0.175468	-0.150796	0.103245
F1RMJ9	OSBP	Oxysterol-binding protein	Oxysterol-binding protein 1	OSBP	328	no	yes				T	F1RMJ9	328	LAKQHNHLERAFRGATVLPANTPGSTGSSKD														_GAT(ph)VLPANTPGSTGSSK_	GAT(1)VLPANTPGSTGSSK	0.999982	0.0271118	58.693	56.355	58.693	2	812.883	2.5748	118370000	17.944	4.16543	4.16543
F1RMJ9	OSBP	Oxysterol-binding protein	Oxysterol-binding protein 1	OSBP	353	yes	yes				S	F1RMJ9	353	TGSSKDQCCSGKGDMSDEDDENEFFDAPEII	_GDMS(ph)DEDDENEFFDAPEIITMPENLGHK_	GDMS(1)DEDDENEFFDAPEIITMPENLGHK	1	3.48915e-88	222.92	222.92	122.63	3	1092.44	-1.3305	3502100000	0.36504	-1.45387	_GDM(ox)S(ph)DEDDENEFFDAPEIITMPENLGHK_	GDMS(1)DEDDENEFFDAPEIITMPENLGHK	1	5.46764e-94	217.84	217.83	133.39	5	659.066	-0.62322	7286200000	0.30154	-1.72958	-1.59173	0.0549977
F1RMK7	ZNF787	Uncharacterized protein	Zinc finger protein 787	ZNF787	9	yes	yes				S	F1RMK7	9	_______MELREEAWSPGPLDSEDQQMASHE	_EEAWS(ph)PGPLDSEDQQMASHENPVDILIMDDDDVPSWPPTK_	EEAWS(0.897)PGPLDS(0.069)EDQQMAS(0.034)HENPVDILIMDDDDVPSWPPTK	0.896829	0.00227275	36.316	36.316	36.316	4	1143.49	-0.15569	14577000	0.47084	-1.08669														-1.08669
F1RMK7	ZNF787	Uncharacterized protein	Zinc finger protein 787	ZNF787	145	no	yes				T	F1RMK7	145	RFSWSSNLMQHQRIHTGEKPYACPDCGRSFT														_IHT(ph)GEKPYACPDCGR_	IHT(0.999)GEKPY(0.001)ACPDCGR	0.998976	0.0472296	49.655	49.655	49.655	3	614.255	0.9124	27693000	0.3275	-1.61043	-1.61043
F1RMM0	PRKCDBP	Uncharacterized protein	Protein kinase C delta-binding protein	PRKCDBP	62	yes	yes				S	F1RMM0	62	AQRQGGLAGSVRRIQSGLGALSRSHDTTSNT	_IQS(ph)GLGALSR_	IQS(1)GLGALSR	0.999993	0.00172886	95.264	46.981	95.264	2	541.274	-0.48831	135120000	1.7421	0.800827	_IQS(ph)GLGALSR_	IQS(1)GLGALSR	0.999998	0.00171417	82.202	50.605	82.202	2	541.274	0.97905	122770000	1.6285	0.703544	0.752186	0.0411113	up
F1RMM0	PRKCDBP	Uncharacterized protein	Protein kinase C delta-binding protein	PRKCDBP	165	yes	yes				S	F1RMM0	165	QAEPGPEQLEAEVGESSDEEPVESRARRLRR	_APEPLGPGDQAEPGPEQLEAEVGES(ph)S(ph)DEEPVESR_	APEPLGPGDQAEPGPEQLEAEVGES(0.992)S(0.995)DEEPVES(0.012)R	0.992453	3.06969e-15	112.72	112.68	112.72	3	1231.18	0.49078	182690000	0.10507	-3.25058	_APEPLGPGDQAEPGPEQLEAEVGES(ph)S(ph)DEEPVESR_	APEPLGPGDQAEPGPEQLEAEVGES(0.996)S(0.997)DEEPVES(0.006)R	0.996303	4.68978e-10	97.878	97.84	97.878	3	1231.18	-1.8611	333050000	0.1305	-2.93788	-3.09423	0.0321407	down
F1RMM0	PRKCDBP	Uncharacterized protein	Protein kinase C delta-binding protein	PRKCDBP	166	yes	yes				S	F1RMM0	166	AEPGPEQLEAEVGESSDEEPVESRARRLRRT	_APEPLGPGDQAEPGPEQLEAEVGES(ph)S(ph)DEEPVESR_	APEPLGPGDQAEPGPEQLEAEVGES(0.992)S(0.995)DEEPVES(0.012)R	0.995278	3.06969e-15	112.72	112.68	112.72	3	1231.18	0.49078	182690000	0.10507	-3.25058	_APEPLGPGDQAEPGPEQLEAEVGES(ph)S(ph)DEEPVESR_	APEPLGPGDQAEPGPEQLEAEVGES(0.996)S(0.997)DEEPVES(0.006)R	0.997452	4.68978e-10	97.878	97.84	97.878	3	1231.18	-1.8611	333050000	0.1305	-2.93788	-3.09423	0.0321407	down
F1RMM1	FAM160A2	Uncharacterized protein	FTS and Hook-interacting protein	FAM160A2	501	yes	yes				S	F1RMM1	501	RPSTPSRLALFLRQQSLGGSEAPAPAPRSPG	_QQS(ph)LGGSEAPAPAPR_	QQS(1)LGGSEAPAPAPR	0.999979	0.00109169	78.917	76.418	78.917	2	773.356	-0.31217	552110000	0.25707	-1.95977	_QQS(ph)LGGSEAPAPAPR_	QQS(1)LGGSEAPAPAPR	1	4.69692e-07	106.31	103.81	106.31	2	773.356	-0.4011	378350000	0.26054	-1.94042	-1.9501	0.00315739	down
F1RMN3	PPP6R1	Uncharacterized protein	Serine/threonine-protein phosphatase 6 regulatory subunit 1	PPP6R1	530	yes	yes				S	F1RMN3	530	NKKNTVDLVNTHHLHSSSDDEDDRLKEFNFP														_NTVDLVNTHHLHS(ph)SS(ph)DDEDDRLK_	NTVDLVNT(0.013)HHLHS(0.797)S(0.226)S(0.964)DDEDDRLK	0.79692	3.12198e-13	113.33	113.33	113.33	3	936.394	0.13085	174950000	1.2057	0.269871	0.269871
F1RMN3	PPP6R1	Uncharacterized protein	Serine/threonine-protein phosphatase 6 regulatory subunit 1	PPP6R1	532	yes	yes				S	F1RMN3	532	KNTVDLVNTHHLHSSSDDEDDRLKEFNFPEE	_NTVDLVNTHHLHSSS(ph)DDEDDRLK_	NTVDLVNTHHLHS(0.001)S(0.101)S(0.898)DDEDDRLK	0.897968	2.43584e-83	265.52	265.52	265.52	3	909.738	-1.895	2306200000	1.288	0.365133	_NTVDLVNTHHLHSSS(ph)DDEDDRLK_	NTVDLVNTHHLHSS(0.016)S(0.984)DDEDDRLK	0.983528	3.493e-188	342.37	342.37	175.46	4	682.556	-0.97696	2090400000	1.2724	0.347552	0.356342	0.0157008
F1RMN8	TRIM3	Uncharacterized protein	Tripartite motif-containing protein 3	TRIM3	435	yes	yes				S	F1RMN8	435	GDLPPSPDDVKRRVKSPGGPGSHVRQKAVRR	_VKS(ph)PGGPGSHVR_	VKS(1)PGGPGSHVR	0.999999	0.00120724	90.476	90.476	90.476	2	629.309	-0.66282	1022500000	0.60561	-0.723539	_VKS(ph)PGGPGSHVR_	VKS(1)PGGPGSHVR	0.999975	0.00440789	79.804	79.804	79.804	2	629.309	-0.22484	579120000	0.62768	-0.671899	-0.697719	0.0235483	down
F1RMN8	TRIM3	Uncharacterized protein	Tripartite motif-containing protein 3	TRIM3	452	yes	yes				S	F1RMN8	452	GGPGSHVRQKAVRRPSSMYSTGGKRKDNPIE	_RPS(ph)SMYSTGGK_	RPS(0.894)S(0.088)MYS(0.016)T(0.001)GGK	0.893943	0.0147476	61.821	49.205	61.821	2	625.765	1.2815	136430000	0.43139	-1.21294	_RPS(ph)SM(ox)YSTGGK_	RPS(0.845)S(0.126)MY(0.014)S(0.012)T(0.004)GGK	0.845169	3.28052e-05	111.64	111.64	47.217	2	633.763	-0.48954	98761000	0.3311	-1.59466	-1.4038	0.0860284
F1RMR6	HSPBP1	Uncharacterized protein	Hsp70-binding protein 1	HSPBP1	348	yes	yes				S	F1RMR6	348	QEELEFCEKLLQTCFSTPTDDSMDR______														_LLQTCFS(ph)TPTDDSMDR_	LLQTCFS(0.929)T(0.059)PT(0.012)DDSMDR	0.928672	2.08242e-26	153.25	151.18	153.25	2	983.9	-1.7633	23729000	0.83895	-0.253343	-0.253343
F1RMU2	TAF7	Uncharacterized protein	Transcription initiation factor TFIID subunit 7	TAF7	264	yes	yes		yes		S	F1RMU2	264	TEEDLERQLQDKLNESDEQHQENEGTNQLVM	_LNES(ph)DEQHQENEGTNQLVMGIQK_	LNES(0.792)DEQHQENEGT(0.208)NQLVMGIQK	0.791773	0.0438192	23.869	23.809	23.869	3	907.732	0.1593	150400000	0.87566	-0.191557	_LNES(ph)DEQHQENEGTNQLVMGIQK_	LNES(0.999)DEQHQENEGT(0.001)NQLVMGIQK	0.999469	0.000167711	59.893	59.731	55.153	3	907.732	0.2752	217490000	0.94721	-0.0782438	-0.134901	0.253132
F1RMV1	SMG9	Uncharacterized protein	Protein SMG9	SMG9	32	yes	yes				S	F1RMV1	32	RRRWKEPGPGGPQNLSGPGGRERDYIAPWER	_WKEPGPGGPQNLS(ph)GPGGR_	WKEPGPGGPQNLS(1)GPGGR	1	1.14474e-18	166.43	159.91	119.38	3	624.291	-0.13403	738430000	0.3364	-1.57175	_WKEPGPGGPQNLS(ph)GPGGR_	WKEPGPGGPQNLS(1)GPGGR	1	2.0625e-18	166.43	155.11	147.35	3	624.291	1.2795	418680000	0.34005	-1.55618	-1.56397	0.00316873	down
F1RMV6	PHLDB3	Uncharacterized protein	Pleckstrin homology-like domain family B member 3	PHLDB3	510	yes	yes				S	F1RMV6	510	DVPAIKAPPTPPSGPSGPRVLDLRQHLERWG	_APPTPPSGPS(ph)GPR_	APPT(0.04)PPS(0.04)GPS(0.921)GPR	0.920528	0.0434532	32.925	23.27	32.925	3	433.203	-0.81411	33257000	0.33268	-1.58779														-1.58779
F1RMW4	XRCC1	Uncharacterized protein	DNA repair protein XRCC1	XRCC1	238	yes	yes				S	F1RMW4	238	YAAATLQASSAASSVSPASKATGSASRAAGS	_TPPVAASDPAGPSYAAATLQASSAASSVS(ph)PASK_	TPPVAASDPAGPSYAAATLQASSAAS(0.002)S(0.027)VS(0.926)PAS(0.045)K	0.925791	5.98843e-55	191.33	191.19	191.33	3	1032.49	4.9425	34873000	0.12941	-2.94998	_TPPVAASDPAGPSYAAATLQASSAASSVS(ph)PASK_	TPPVAASDPAGPSYAAATLQASSAASS(0.005)VS(0.944)PAS(0.051)K	0.943575	4.44596e-125	252.93	252.47	252.93	3	1032.49	0.769	79536000	0.11808	-3.08216	-3.01607	0.0139482	down
F1RMW4	XRCC1	Uncharacterized protein	DNA repair protein XRCC1	XRCC1	276	no	yes				T	F1RMW4	276	PKGKRKLDLNQEAKKTPSKPSAQPSPPALKR	_KT(ph)PSKPSAQPSPPALK_	KT(0.983)PS(0.017)KPSAQPSPPALK	0.983121	8.60888e-05	119.38	114.62	119.38	2	857.45	0.46288	14496000			_KT(ph)PSKPSAQPSPPALK_	KT(0.896)PS(0.103)KPS(0.001)AQPSPPALK	0.896331	0.0448539	64.5	58.605	64.5	3	571.969	0.36577	36326000	0.10822	-3.20796	-3.20796
F1RMW4	XRCC1	Uncharacterized protein	DNA repair protein XRCC1	XRCC1	285	yes	yes				S	F1RMW4	285	NQEAKKTPSKPSAQPSPPALKRPKLPAAPRT	_TPSKPSAQPS(ph)PPALK_	TPSKPS(0.001)AQPS(0.999)PPALK	0.998946	5.78306e-06	134.83	131.08	111.62	2	793.403	0.72407	858020000	0.12182	-3.03718	_TPSKPSAQPS(ph)PPALK_	TPSKPS(0.003)AQPS(0.997)PPALK	0.997121	6.49341e-07	141.79	136.5	57.616	3	529.271	0.24876	1220200000	0.16914	-2.56371	-2.80044	0.0536885
F1RMX5	EPHB4	Uncharacterized protein	Ephrin type-B receptor 4	EPHB4	575	yes	yes	yes			S	F1RMX5	575	VLCLRKQSNGREAEYSDKHGQYLIGHGTKVY	_EAEYS(ph)DKHGQYLIGHGTK_	EAEY(0.071)S(0.919)DKHGQY(0.009)LIGHGTK	0.919478	0.046089	48.907	48.907	43.768	3	704.984	-2.2994	139770000	0.30726	-1.70247														-1.70247
F1RMX5	EPHB4	Uncharacterized protein	Ephrin type-B receptor 4	EPHB4	769	yes	yes	yes			S	F1RMX5	769	CKVSDFGLSRFLEENSSDPTYTSSLGGKIPI	_FLEENS(ph)SDPTYTSSLGGK_	FLEENS(0.971)S(0.029)DPTYTSSLGGK	0.971147	1.58416e-12	126.02	118.37	126.02	2	1006.43	-1.3591	29476000	1.0149	0.0213376	_FLEENS(ph)SDPTYTSSLGGK_	FLEENS(0.846)S(0.153)DPTYTSSLGGK	0.846241	4.34487e-12	125.77	72.905	125.77	2	1006.43	-2.1488	8252500	0.74307	-0.42843	-0.203546	0.53168
F1RMY1	LRCH4	Uncharacterized protein	Leucine-rich repeat and calponin homology domain-containing protein 4	LRCH4	513	yes	yes				S	F1RMY1	513	TAPAPRPLGSIQRPNSFLFRSSSQSGSGPSS	_PNS(ph)FLFR_	PNS(1)FLFR	1	2.28686e-11	160.81	160.81	103.19	2	480.721	-0.95849	206750000	0.48553	-1.04237	_PNS(ph)FLFR_	PNS(1)FLFR	1	2.65736e-18	168.41	168.41	101.46	2	480.721	-1.7145	157980000	0.55826	-0.840991	-0.941679	0.0678125
F1RMY1	LRCH4	Uncharacterized protein	Leucine-rich repeat and calponin homology domain-containing protein 4	LRCH4	520	yes	yes				S	F1RMY1	520	LGSIQRPNSFLFRSSSQSGSGPSSPDSVLRP	_SSS(ph)QSGSGPSSPDSVLRPR_	S(0.001)S(0.001)S(0.998)QSGSGPSSPDSVLRPR	0.997975	4.87687e-21	172.69	172.69	147.25	3	656.632	-0.79699	731330000	0.3687	-1.43948	_SSS(ph)QSGSGPSSPDSVLRPR_	S(0.001)S(0.001)S(0.997)QS(0.001)GSGPSSPDSVLRPR	0.996636	7.46278e-18	161.04	158.74	127.01	3	656.632	0.094702	616960000	0.37436	-1.4175	-1.42849	0.00489744	down
F1RMY6	LOC100514038	Uncharacterized protein	TSC22 domain family protein 4	TSC22D4	189	yes	yes				S	F1RMY6	189	AVPSKAKVETPPLSVSPPQQRPPEPGTGDST	_VETPPLSVS(ph)PPQQRPPEPGTGDSTGTSR_	VET(0.001)PPLS(0.017)VS(0.962)PPQQRPPEPGT(0.007)GDS(0.003)T(0.003)GT(0.003)S(0.003)R	0.962017	3.70564e-05	91.151	91.044	46.416	3	985.468	-0.11543	106900000	0.56748	-0.817359	_VETPPLSVS(ph)PPQQRPPEPGTGDSTGTSR_	VETPPLS(0.091)VS(0.907)PPQQRPPEPGT(0.001)GDSTGTSR	0.906966	0.00942444	72.725	72.471	67.899	3	985.468	1.4473	100740000	0.40999	-1.28634	-1.05185	0.139639
F1RMY6	LOC100514038	Uncharacterized protein	TSC22 domain family protein 4	TSC22D4	259	yes	yes				S	F1RMY6	259	MEETGQVPPLDSRPGSPALYFFPEASLVRKS	_PGS(ph)PALYFFPEASLVR_	PGS(1)PALYFFPEASLVR	1	7.48393e-13	126.4	122.3	126.4	2	915.945	0.36242	35260000	0.42827	-1.22341	_PGS(ph)PALYFFPEASLVR_	PGS(1)PALYFFPEASLVR	0.999711	0.00016811	77.08	74.557	77.08	3	610.966	0.42628	37833000	0.36821	-1.4414	-1.3324	0.0519623
F1RMY6	LOC100514038	Uncharacterized protein	TSC22 domain family protein 4	TSC22D4	274	yes	yes				S	F1RMY6	274	SPALYFFPEASLVRKSPDPFGAAAAQSLSLA	_S(ph)PDPFGAAAAQSLSLAR_	S(1)PDPFGAAAAQSLSLAR	1	5.53285e-19	141	133.03	119.62	3	580.277	-0.48056	47729000	0.45732	-1.12872	_S(ph)PDPFGAAAAQSLSLAR_	S(1)PDPFGAAAAQSLSLAR	1	1.97834e-20	156.44	155.61	110.4	2	869.912	-0.11412	119550000	0.4952	-1.01392	-1.07132	0.0340789	down
F1RMY9	LOC100513274	Uncharacterized protein	7SK snRNA methylphosphate capping enzyme	MEPCE	69	yes	yes				S	F1RMY9	69	RAHSAGSPASGAGKESPGATSTPRGGQSQQQ	_AHSAGSPASGAGKES(ph)PGATSTPR_	AHSAGSPASGAGKES(1)PGATSTPR	0.999944	4.68422e-152	345.38	344.35	345.38	2	1080.99	0.53246	2996200000	0.35607	-1.48977	_AHSAGSPASGAGKES(ph)PGATSTPR_	AHSAGSPASGAGKES(1)PGATSTPR	0.999861	1.41096e-90	265.15	264.59	208.58	3	720.994	0.29161	656820000	0.34634	-1.52974	-1.50975	0.00842701	down
F1RMY9	LOC100513274	Uncharacterized protein	7SK snRNA methylphosphate capping enzyme	MEPCE	151	yes	yes				S	F1RMY9	151	QPHRPPGGGGGKRRNSCNVGGGGGGFKHPAF	_RNS(ph)CNVGGGGGGFK_	RNS(1)CNVGGGGGGFK	1	1.04212e-14	162.72	162.72	85.737	2	723.801	-0.19387	6195200000	1.3238	0.404685	_RNS(ph)CNVGGGGGGFK_	RNS(1)CNVGGGGGGFK	1	4.25203e-13	150.23	150.23	102.24	2	723.801	0.66283	4984200000	1.254	0.326537	0.365611	0.0677801
F1RMY9	LOC100513274	Uncharacterized protein	7SK snRNA methylphosphate capping enzyme	MEPCE	253	yes	yes				S	F1RMY9	253	LSLNTCTDEAQVVLASPLKTGRKRHRHRGQH	_DITDPLSLNTCTDEAQVVLAS(ph)PLK_	DITDPLSLNTCTDEAQVVLAS(1)PLK	1	3.05338e-95	245.95	242.41	245.95	2	1340.64	1.4193	364070000	0.32518	-1.62069	_DITDPLSLNTCTDEAQVVLAS(ph)PLK_	DITDPLSLNTCTDEAQVVLAS(1)PLK	1	1.5842e-75	211.4	211.08	205.45	3	894.098	-2.0734	423340000	0.32481	-1.62233	-1.62151	0.000322426	down
F1RMY9	LOC100513274	Uncharacterized protein	7SK snRNA methylphosphate capping enzyme	MEPCE	293	no	yes				T	F1RMY9	293	TGGNDSHSVLPTAPLTPSLQGEGTTQQQRQR	_GQHHQQQQQQQATGGNDSHSVLPTAPLT(ph)PSLQGEGTTQQQR_	GQHHQQQQQQQATGGNDSHSVLPT(0.006)APLT(0.92)PS(0.074)LQGEGTTQQQR	0.91974	5.25058e-39	127.64	127.58	127.64	4	1121.77	-0.17498	1584200000	0.1507	-2.73025	_GQHHQQQQQQQATGGNDSHSVLPTAPLT(ph)PSLQGEGTTQQQR_	GQHHQQQQQQQATGGNDSHSVLPT(0.001)APLT(0.933)PS(0.066)LQGEGTTQQQR	0.932612	7.84062e-29	124.16	124.1	109.68	4	1121.77	-0.18466	1593400000	0.15077	-2.72958	-2.72991	7.81195e-05	down
F1RMZ0	ATXN2	Uncharacterized protein	Ataxin-2	ATXN2	453	yes	yes				S	F1RMZ0	453	SAQYKARVALENDDRSEEEKYTAVQRNSSER	_VALENDDRS(ph)EEEKYTAVQR_	VALENDDRS(1)EEEKYTAVQR	0.999972	1.00128e-14	161.04	161.04	161.04	3	778.02	-1.815	103310000	1.2813	0.357608	_VALENDDRS(ph)EEEKYTAVQR_	VALENDDRS(0.907)EEEKYT(0.093)AVQR	0.906723	0.0500295	59.539	59.539	59.539	3	778.02	-1.7083	127200000	1.0353	0.0500489	0.203829	0.411477
F1RMZ0	ATXN2	Uncharacterized protein	Ataxin-2	ATXN2	567	no	yes				T	F1RMZ0	567	SRYQSGPNSLPPRAATPTRPPSRPPSRPSRP	_AAT(ph)PTRPPSRPPSR_	AAT(0.99)PT(0.009)RPPSRPPSR	0.990452	0.029467	74.338	55.758	74.338	3	524.267	0.19065	83740000	0.15041	-2.73303	_AAT(ph)PTRPPSRPPSR_	AAT(0.932)PT(0.065)RPPS(0.003)RPPSR	0.931926	0.0359625	70.41	64.032	70.41	3	524.267	0.44035	230410000	0.61624	-0.698436	-1.71573	0.340718
F1RMZ0	ATXN2	Uncharacterized protein	Ataxin-2	ATXN2	629	yes	yes				S	F1RMZ0	629	AQRHPRNHRVSAGRGSISSGLEFVSHTSPSE	_GS(ph)ISSGLEFVSHTSPSEAAAPPAAR_	GS(0.814)IS(0.185)S(0.001)GLEFVSHTSPSEAAAPPAAR	0.814016	3.16641e-132	288.57	286.89	216.64	3	836.059	0.2925	184950000	0.2595	-1.94619	_GS(ph)ISSGLEFVSHTSPSEAAAPPAAR_	GS(0.993)IS(0.007)SGLEFVSHTSPSEAAAPPAAR	0.993117	5.90602e-73	220.52	219.39	220.52	3	836.059	1.6037	133290000	0.3335	-1.58424	-1.76522	0.0650412
F1RMZ0	ATXN2	Uncharacterized protein	Ataxin-2	ATXN2	654	yes	yes				S	F1RMZ0	654	HTSPSEAAAPPAARTSPAGGTWSSVVSGVPR														_TS(ph)PAGGTWSSVVSGVPR_	T(0.198)S(0.802)PAGGTWSSVVSGVPR	0.80202	2.54097e-10	117.48	113.41	117.48	2	862.904	2.8243	235620000	0.41408	-1.27202	-1.27202
F1RMZ0	ATXN2	Uncharacterized protein	Ataxin-2	ATXN2	715	yes	yes				S	F1RMZ0	715	GVIPTDAVPMPLPAASPTPASPASNRAVTPS	_QNSIGNTPSGPVLASPQAGVIPTDAVPMPLPAAS(ph)PTPASPASNR_	QNSIGNTPSGPVLASPQAGVIPT(0.011)DAVPMPLPAAS(0.831)PT(0.127)PAS(0.02)PAS(0.011)NR	0.830821	0.000150564	59.182	59.108	59.182	4	1079.04	1.4953	127140000	0.055687	-4.16652														-4.16652
F1RMZ0	ATXN2	Uncharacterized protein	Ataxin-2	ATXN2	771	yes	yes				S	F1RMZ0	771	NETSPSFPKAESKGISPVVSEHRKQIDDLKK														_GIS(ph)PVVSEHR_	GIS(1)PVVSEHR	0.999996	0.00431563	71.806	42.735	71.806	2	580.777	0.078228	2935300000	0.07125	-3.81097	-3.81097
F1RMZ0	ATXN2	Uncharacterized protein	Ataxin-2	ATXN2	847	yes	yes				S	F1RMZ0	847	IENSSNCTSGSSKPSSPSISPSILSNTEHKR	_PSS(ph)PSIS(ph)PSILSNTEHK_	PS(0.135)S(0.859)PS(0.23)IS(0.768)PS(0.008)ILSNTEHK	0.858835	0.000217405	77.43	77.238	77.221	3	647.618	-0.46865	90537000	2.4371	1.28517	_PSS(ph)PSISPSILSNTEHK_	PS(0.005)S(0.995)PSISPSILSNTEHK	0.995154	6.20783e-15	135.43	133.44	115.42	2	930.941	1.4223	129630000	0.36363	-1.45946	-0.0871457	0.959627
F1RMZ0	ATXN2	Uncharacterized protein	Ataxin-2	ATXN2	849	yes	yes				S	F1RMZ0	849	NSSNCTSGSSKPSSPSISPSILSNTEHKRGP														_PSS(ph)PS(ph)ISPSILSNTEHK_	PS(0.124)S(0.877)PS(0.889)IS(0.106)PS(0.005)ILSNTEHK	0.888797	8.48797e-05	86.539	85.222	86.539	3	647.618	-0.44962	54369000	0.65919	-0.601234	-0.601234
F1RMZ0	ATXN2	Uncharacterized protein	Ataxin-2	ATXN2	851	yes	yes				S	F1RMZ0	851	SNCTSGSSKPSSPSISPSILSNTEHKRGPEV	_PSS(ph)PSIS(ph)PSILSNTEHK_	PS(0.135)S(0.859)PS(0.23)IS(0.768)PS(0.008)ILSNTEHK	0.767833	0.000217405	77.221	75.17	77.221	3	647.618	-0.46865	90537000	2.4371	1.28517														1.28517
F1RMZ0	ATXN2	Uncharacterized protein	Ataxin-2	ATXN2	875	yes	yes				S	F1RMZ0	875	HKRGPEVTSQGVQTSSPGCKQEKDDKEETKD														_RGPEVTSQGVQTSS(ph)PGCK_	RGPEVTSQGVQTS(0.033)S(0.967)PGCK	0.967385	3.79173e-07	94.838	94.838	94.838	2	977.938	-0.092971	141990000	0.35574	-1.4911	-1.4911
F1RMZ2	SH2B3	Uncharacterized protein	SH2B adapter protein 3	SH2B3	135	yes	yes				S	F1RMZ2	135	GPGPATPAPALPKARSSEELAPPRPSAACSF	_S(ph)SEELAPPRPSAACSFQHLR_	S(0.816)S(0.184)EELAPPRPSAACSFQHLR	0.815993	1.05914e-06	111.97	109.62	111.97	3	774.023	1.0486	95425000	1.2671	0.34153														0.34153
F1RMZ3	FAM109A	Uncharacterized protein	Sesquipedalian-1	FAM109A	183	yes	yes				S	F1RMZ3	183	PASLPAPPLPPRRRASVPNGPLDSVPFTQLH	_RAS(ph)VPNGPLDSVPFTQLHEWYGQEVR_	RAS(1)VPNGPLDSVPFTQLHEWYGQEVR	0.999967	4.43383e-09	92.904	91.54	92.904	4	766.368	1.2435	32425000	0.32455	-1.62349	_RAS(ph)VPNGPLDSVPFTQLHEWYGQEVR_	RAS(0.916)VPNGPLDS(0.078)VPFT(0.006)QLHEWYGQEVR	0.915686	0.0250966	42.253	41.733	42.253	4	766.368	1.7037	23705000	0.24835	-2.00955	-1.81652	0.0673976
F1RN07	NFIL3	Uncharacterized protein	Nuclear factor interleukin-3-regulated protein	NFIL3	182	yes	yes				S	F1RN07	182	EPSMVASSCISVIKHSPQSSLSDVSEVSSLE	_HS(ph)PQSSLSDVSEVSSLEHSHEGPAQGGCR_	HS(0.987)PQS(0.01)S(0.003)LSDVSEVSSLEHSHEGPAQGGCR	0.987018	6.09194e-12	102.03	101.67	102.03	4	786.089	-0.44901	44249000	0.39287	-1.34788	_HS(ph)PQSSLSDVSEVSSLEHSHEGPAQGGCR_	HS(0.788)PQS(0.102)S(0.102)LS(0.007)DVSEVSSLEHSHEGPAQGGCR	0.788354	7.49594e-05	69.79	69.679	69.79	4	786.089	0.33443	93222000	0.35428	-1.49704	-1.42246	0.0333481	down
F1RN07	NFIL3	Uncharacterized protein	Nuclear factor interleukin-3-regulated protein	NFIL3	301	yes	yes				S	F1RN07	301	SDGEDEQQVPKGPIHSPVELQRVHATVVKVP														_GPIHS(ph)PVELQR_	GPIHS(1)PVELQR	1	0.0324132	51.092	45.718	28.177	3	438.218	0.017051	13783000	0.50548	-0.984274	-0.984274
F1RN27	MPHOSPH8	Uncharacterized protein	M-phase phosphoprotein 8	MPHOSPH8	87	yes	yes				S	F1RN27	87	EGGKILYKVRWKGYTSDDDTWEPEVHLEDCK	_GYTS(ph)DDDTWEPEVHLEDCK_	GY(0.002)T(0.137)S(0.861)DDDTWEPEVHLEDCK	0.860876	1.52449e-09	113.88	113.6	113.88	2	1188.45	0.86482	6991400	0.48055	-1.05724	_GYTS(ph)DDDTWEPEVHLEDCK_	GY(0.005)T(0.162)S(0.831)DDDT(0.003)WEPEVHLEDCK	0.830563	1.74972e-09	87.676	87.3	87.676	2	1188.45	-1.9899	8221200	0.48402	-1.04686	-1.05205	0.00314059	down
F1RN27	MPHOSPH8	Uncharacterized protein	M-phase phosphoprotein 8	MPHOSPH8	382	yes	yes				S	F1RN27	382	DRGRSGAEAEKLAPASPPAQSGSRPGADSPE	_LAPAS(ph)PPAQSGSR_	LAPAS(1)PPAQSGSR	0.999952	0.00212375	65.231	60.698	65.231	2	659.811	2.6962	99991000	0.34306	-1.54347	_LAPAS(ph)PPAQSGSR_	LAPAS(0.998)PPAQS(0.001)GS(0.001)R	0.998148	0.0258235	56.25	51.91	56.25	2	659.811	2.7841	54390000	0.47112	-1.08583	-1.31465	0.109706
F1RN38	unknown	Uncharacterized protein	Transcription factor Dp-1	TFDP1	24	yes	yes				S	F1RN38	24	IEANGELKVFIDQNLSPGKGVVSLVAVHPST	_VFIDQNLS(ph)PGK_	VFIDQNLS(1)PGK	1	3.72185e-17	180.3	138	180.3	2	649.313	0.28888	261760000	0.65135	-0.618495	_VFIDQNLS(ph)PGK_	VFIDQNLS(1)PGK	1	1.86391e-08	126.56	96.627	126.56	2	649.313	0.35152	233540000	0.57791	-0.791083	-0.704789	0.0775614
F1RN43	CUL4A	Uncharacterized protein	Cullin-4A	CUL4A	10	yes	yes				S	F1RN43	10	______MADETPRKGSFSALVGHTNGLTKPA	_KGS(ph)FSALVGHTNGLTK_	KGS(0.885)FS(0.115)ALVGHTNGLTK	0.88459	0.000919506	73.796	73.796	68.42	3	566.285	0.38166	90693000	1.0451	0.063641														0.063641
F1RN68	CPD	Uncharacterized protein	Carboxypeptidase D	CPD	1362	no	yes				T	F1RN68	1362	TGSKKSLLSHEFQDETDTEEETLYSSKH___	_SLLSHEFQDET(ph)DTEEETLYSSK_	SLLSHEFQDET(0.972)DT(0.028)EEETLYSSK	0.972109	6.11737e-22	135.3	131.59	120.31	3	890.044	-0.18122	1241700000	0.67287	-0.5716	_SLLSHEFQDET(ph)DT(ph)EEETLYSSK_	SLLSHEFQDET(1)DT(1)EEETLYSSK	1	7.31585e-239	349.91	325.01	176.78	3	916.7	-0.51866	1193000000	0.69453	-0.525891	-0.548746	0.0264991
F1RN68	CPD	Uncharacterized protein	Carboxypeptidase D	CPD	1364	no	yes				T	F1RN68	1364	SKKSLLSHEFQDETDTEEETLYSSKH_____														_SLLSHEFQDET(ph)DT(ph)EEETLYSSK_	SLLSHEFQDET(1)DT(1)EEETLYSSK	1	2.17368e-42	176.78	176.78	176.78	3	916.7	-0.51866	566090000	0.71491	-0.484166	-0.484166
F1RN72	NSRP1	Uncharacterized protein	Nuclear speckle splicing regulatory protein 1	NSRP1	33	yes	yes				S	F1RN72	33	QLHPVLQKPSVFGNDSDDDDETSVSESLQRE	_PSVFGNDS(ph)DDDDETSVSESLQR_	PSVFGNDS(1)DDDDETSVSESLQR	0.999999	6.89811e-59	200.3	200.26	181.02	2	1239.99	-1.2286	1053200000	0.40334	-1.30993	_PSVFGNDS(ph)DDDDETSVSESLQR_	PSVFGNDS(1)DDDDETSVSESLQR	1	1.06299e-152	280.35	279.48	280.35	2	1239.99	0.33194	1067900000	0.40497	-1.30411	-1.30702	0.00141704	down
F1RN78	KIRREL	Uncharacterized protein	Kin of IRRE-like protein 1	KIRREL	542	no	yes				T	F1RN78	542	SRKDVTLRKLDIKVETVNREPLTMHSDREDD	_VET(ph)VNREPLTMHSDR_	VET(1)VNREPLTMHSDR	0.999724	0.020293	61.276	58.802	61.276	3	621.952	0.59799	51049000	1.5288	0.6124	_VET(ph)VNREPLTMHSDR_	VET(0.999)VNREPLT(0.001)MHSDR	0.998989	0.0356239	51.566	49.092	51.566	3	621.952	-0.78009	47901000	1.9389	0.955238	0.783819	0.137069
F1RN78	KIRREL	Uncharacterized protein	Kin of IRRE-like protein 1	KIRREL	574	yes	yes				S	F1RN78	574	ASVSTATRVMKAIYSSFKDDVDLKQDLRCDT														_AIYSS(ph)FK_	AIY(0.001)S(0.035)S(0.964)FK	0.964224	0.0301563	54.722	16.623	54.722	2	448.202	0.29962	123640000	1.0334	0.0473988	0.0473988
F1RN78	KIRREL	Uncharacterized protein	Kin of IRRE-like protein 1	KIRREL	642	yes	yes				S	F1RN78	642	APGPARFDGRPSSRLSHSSGYAQLNTYSRAP	_LS(ph)HSSGYAQLNTYSR_	LS(0.959)HS(0.039)S(0.002)GYAQLNTYSR	0.959057	2.42766e-06	103.27	98.214	82.367	2	882.391	-0.48499	53041000	0.67965	-0.557136	_LS(ph)HSSGYAQLNTYSR_	LS(0.952)HS(0.039)S(0.009)GYAQLNTYSR	0.952344	2.11212e-05	90.442	71.198	90.442	2	882.391	-0.66584	23431000	0.59299	-0.75392	-0.655528	0.094846
F1RN78	KIRREL	Uncharacterized protein	Kin of IRRE-like protein 1	KIRREL	644	yes	yes				S	F1RN78	644	GPARFDGRPSSRLSHSSGYAQLNTYSRAPAS	_LSHS(ph)SGYAQLNTYSR_	LS(0.059)HS(0.763)S(0.176)GYAQLNTYS(0.001)R	0.762773	5.33992e-05	89.913	71.5	65.954	2	882.391	0.66708	28576000	0.99285	-0.0103523														-0.0103523
F1RN78	KIRREL	Uncharacterized protein	Kin of IRRE-like protein 1	KIRREL	737	yes	yes				S	F1RN78	737	EAYDPIGKYATATRFSYTSQHSDYGQRFQQR	_FS(ph)YTSQHSDYGQR_	FS(0.971)Y(0.014)T(0.014)S(0.001)QHSDYGQR	0.970921	0.00106255	66.022	62.981	66.022	2	828.328	-0.08472	159630000	0.83145	-0.266299														-0.266299
F1RN78	KIRREL	Uncharacterized protein	Kin of IRRE-like protein 1	KIRREL	743	yes	yes				S	F1RN78	743	GKYATATRFSYTSQHSDYGQRFQQRMQTHV_	_FSYTSQHS(ph)DYGQR_	FSYTS(0.001)QHS(0.999)DYGQR	0.998654	6.63154e-15	154.52	139.33	154.52	2	828.328	-0.48189	117450000	1.136	0.183963	_FSYTSQHS(ph)DYGQR_	FSYT(0.001)S(0.006)QHS(0.992)DYGQR	0.991731	1.86552e-12	129.05	118.68	55.851	3	552.554	0.37438	129360000	1.1895	0.250355	0.217159	0.0965699
F1RN84	LOC100622172	Uncharacterized protein	Serine/threonine-protein kinase TAO1	TAOK1	9	yes	yes	yes			S	F1RN84	9	_______MPSTNRAGSLKDPEIAELFFKEDP	_AGS(ph)LKDPEIAELFFK_	AGS(1)LKDPEIAELFFK	1	2.29943e-05	92.474	86.759	92.474	3	582.29	-1.2848	0			_AGS(ph)LKDPEIAELFFK_	AGS(1)LKDPEIAELFFK	1	2.19179e-07	123.19	123.19	83.423	3	582.29	1.0483	59476000	0.59479	-0.749548	-0.749548
F1RN84	LOC100622172	Uncharacterized protein	Serine/threonine-protein kinase TAO1	TAOK1	417	yes	yes	yes			S	F1RN84;I3LB67	417;61	EEENYREEGDPRTRASDPQSPPQVSRHKSHY	_TRAS(ph)DPQSPPQVSR_	TRAS(1)DPQSPPQVSR	0.999785	2.14842e-09	142.94	122.71	142.94	2	803.373	0.58284	148050000	0.43545	-1.19942	_TRAS(ph)DPQSPPQVSR_	T(0.002)RAS(0.986)DPQS(0.012)PPQVSR	0.986013	0.0013916	82.877	77.504	82.877	2	803.373	0.62407	48302000	0.34649	-1.52911	-1.36427	0.0765527
F1RN87	GIT1	Uncharacterized protein	ARF GTPase-activating protein GIT1	GIT1	356	yes	yes				S	F1RN87	356	ILSEAKRRQQGKSLSSPTDNLELSARSQSDL	_SLSS(ph)PTDNLELSAR_	SLS(0.151)S(0.845)PT(0.004)DNLELSAR	0.845177	0.000746824	85.563	66.983	85.563	2	785.361	-1.3031	83893000	0.90084	-0.150657														-0.150657
F1RN87	GIT1	Uncharacterized protein	ARF GTPase-activating protein GIT1	GIT1	404	yes	yes		yes	synapsin I density is decreased in S419A mutant; interaction is important for premature synapse formation.	S	F1RN87	404	EPLRSAGATRNNRARSMDSSDLSDGAVTLQE	_S(ph)MDSSDLSDGAVTLQEYLELK_	S(0.94)MDS(0.057)S(0.003)DLSDGAVTLQEYLELK	0.940331	4.76793e-18	136.71	136.13	136.71	2	1191.03	1.1423	84440000	0.98475	-0.0221706	_S(ph)MDSSDLSDGAVTLQEYLELK_	S(0.94)MDS(0.057)S(0.003)DLSDGAVTLQEYLELK	0.939814	6.74355e-23	135.8	135.55	135.8	2	1191.03	2.2224	47204000	0.99484	-0.00746358	-0.0148171	0.293273
F1RN87	GIT1	Uncharacterized protein	ARF GTPase-activating protein GIT1	GIT1	586	yes	yes				S	F1RN87	586	SQEGSRHTSKLSRHGSGADSDYENTQSGDPL	_HGS(ph)GADSDYENTQSGDPLLGLEGK_	HGS(0.981)GADS(0.018)DY(0.002)ENTQSGDPLLGLEGK	0.980514	5.46202e-09	89.659	89.432	89.659	3	843.026	-0.31609	10760000	0.68796	-0.539603	_HGS(ph)GADSDYENTQSGDPLLGLEGK_	HGS(0.942)GADS(0.05)DY(0.008)ENTQSGDPLLGLEGK	0.941769	3.53751e-13	96.708	96.472	96.708	3	843.026	-1.1382	25632000	0.63989	-0.644104	-0.591854	0.0560571
F1RN89	NUFIP2	Uncharacterized protein	Nuclear fragile X mental retardation-interacting protein 2	NUFIP2	91	no	yes				T	F1RN89	91	PLKHEQKHALQQHQETPKKKTGYGELNGNAG	_HALQQHQET(ph)PK_	HALQQHQET(1)PK	1	7.48007e-09	143.64	136.03	62.732	3	466.217	0.18405	379840000	0.43585	-1.1981	_HALQQHQET(ph)PK_	HALQQHQET(1)PK	1	4.76541e-51	224.75	214.91	224.75	2	698.822	0.36613	119880000	0.40518	-1.30337	-1.25073	0.026775	down
F1RN89	NUFIP2	Uncharacterized protein	Nuclear fragile X mental retardation-interacting protein 2	NUFIP2	234	yes	yes				S	F1RN89	234	ESGYTTPKKRKARRNSAKGCENLNLVQDKIM	_RNS(ph)AKGCENLNLVQDK_	RNS(1)AKGCENLNLVQDK	1	0.037713	66.122	59.459	66.122	3	642.635	-1.039	77914000	0.7705	-0.376133														-0.376133
F1RN89	NUFIP2	Uncharacterized protein	Nuclear fragile X mental retardation-interacting protein 2	NUFIP2	578	yes	yes				S	F1RN89	578	EHPVFPKAYELEKRTSPQVLGSILKSGTTSE	_RTS(ph)PQVLGSILK_	RT(0.095)S(0.905)PQVLGSILK	0.905229	1.60634e-14	190.46	171.84	171.71	2	689.876	1.0228	661820000	0.81852	-0.28891	_RTS(ph)PQVLGSILK_	RT(0.083)S(0.917)PQVLGSILK	0.916654	6.98102e-31	202.34	181.55	202.34	2	689.876	-0.085863	595730000	0.76826	-0.380333	-0.334622	0.0864314
F1RN89	NUFIP2	Uncharacterized protein	Nuclear fragile X mental retardation-interacting protein 2	NUFIP2	635	yes	yes				S	F1RN89	635	FLSKDYEIENQNPLASPTNTLLGSAKEQRYQ	_DYEIENQNPLAS(ph)PTNTLLGSAK_	DYEIENQNPLAS(0.979)PT(0.02)NTLLGSAK	0.979371	1.82473e-82	253.67	253.12	145.2	3	819.051	2.4346	1877300000	0.3227	-1.63173	_DYEIENQNPLAS(ph)PTNTLLGSAK_	DYEIENQNPLAS(0.989)PT(0.011)NTLLGSAK	0.988908	2.63027e-91	243.35	242.85	243.35	2	1228.07	-1.4095	570240000	0.30183	-1.72819	-1.67996	0.0182712	down
F1RN89	NUFIP2	Uncharacterized protein	Nuclear fragile X mental retardation-interacting protein 2	NUFIP2	658	yes	yes				S	F1RN89	658	SAKEQRYQRGLERNDSWGSFDLRAAIVYHTK	_NDS(ph)WGSFDLR_	NDS(1)WGSFDLR	1	2.96973e-05	122.52	111.26	122.52	2	638.753	-1.1027	101170000	1.2412	0.311736	_NDS(ph)WGSFDLR_	NDS(1)WGSFDLR	1	0.000152686	99.844	92.277	99.844	2	638.753	-0.93282	169620000	1.1028	0.141171	0.226453	0.229293
F1RN91	MYO18A	Uncharacterized protein	Unconventional myosin-XVIIIa	MYO18A	888	yes	yes				S	F1RN91	888	GPSKAASDDGSLKSSSPTSYWKSLAPDRSDD														_SSS(ph)PTSYWK_	SS(0.003)S(0.995)PTS(0.001)YWK	0.99506	0.00147048	92.611	74.763	92.611	2	561.729	-0.14567	596970000	0.73112	-0.45182	-0.45182
F1RN91	MYO18A	Uncharacterized protein	Unconventional myosin-XVIIIa	MYO18A	901	yes	yes				S	F1RN91	901	SSSPTSYWKSLAPDRSDDEHDPLDSTSRPRY	_SLAPDRS(ph)DDEHDPLDSTSRPR_	S(0.008)LAPDRS(0.992)DDEHDPLDSTSRPR	0.992004	0.0290357	63.893	63.893	63.893	5	490.018	-0.14417	440250000	0.24153	-2.04973	_SLAPDRS(ph)DDEHDPLDSTSRPR_	S(0.001)LAPDRS(0.999)DDEHDPLDSTSRPR	0.999491	2.38138e-14	131.42	131.42	131.42	4	612.271	0.69489	13015000000	0.35679	-1.48685	-1.76829	0.10048
F1RN91	MYO18A	Uncharacterized protein	Unconventional myosin-XVIIIa	MYO18A	922	yes	yes				S	F1RN91	922	PLDSTSRPRYTHNYLSDSDTEAKQTETNA__	_YTHNYLS(ph)DSDTEAK_	YTHNYLS(0.995)DS(0.005)DTEAK	0.995075	7.8942e-18	171.25	168.73	171.25	2	862.346	-1.2782	416200000	1.0735	0.102322	_YTHNYLS(ph)DSDTEAK_	YTHNYLS(0.998)DS(0.002)DTEAK	0.998126	1.63345e-28	175.8	171.21	175.8	2	862.346	-0.79164	225410000	0.96494	-0.0514889	0.0254167	0.796797
F1RNA4	PHF12	Uncharacterized protein	PHD finger protein 12	PHF12	586	no	yes				T	F1RNA4	586	PLPGLSHRQGWPRPLTPPAAGGLQNHTVGII	_PLT(ph)PPAAGGLQNHTVGIIVK_	PLT(0.999)PPAAGGLQNHT(0.001)VGIIVK	0.999472	0.0108898	50.505	40.238	50.505	3	688.373	0.18565	124380000	0.11342	-3.14025														-3.14025
F1RNA4	PHF12	Uncharacterized protein	PHD finger protein 12	PHF12	671	no	yes				T	F1RNA4	671	DSRPLGSPPNATRVLTPPQAAGDGILATGAN	_VLT(ph)PPQAAGDGILATGANQR_	VLT(1)PPQAAGDGILATGANQR	1	1.23236e-10	121.5	117.74	121.5	2	1015.51	1.2278	21005000	0.36793	-1.4425														-1.4425
F1RNA4	PHF12	Uncharacterized protein	PHD finger protein 12	PHF12	769	yes	yes				S	F1RNA4	769	ALQRIHQLFPSRVQASPGSVGAHPLASGGHH	_VQAS(ph)PGSVGAHPLASGGHHTEVQR_	VQAS(1)PGSVGAHPLASGGHHTEVQR	0.9999	2.89427e-40	179.42	178.93	179.42	4	615.545	-0.4108	154900000	0.48957	-1.03041	_VQAS(ph)PGSVGAHPLASGGHHTEVQR_	VQAS(0.998)PGS(0.002)VGAHPLASGGHHTEVQR	0.99837	4.6988e-26	140.55	119.26	140.26	4	615.545	-0.18944	228000000	0.37744	-1.40568	-1.21805	0.0973032
F1RNA4	PHF12	Uncharacterized protein	PHD finger protein 12	PHF12	880	no	yes				T	F1RNA4	880	DNVLYSCDFSEKTPPTPPSSIVAKVQSVIRR	_TPPT(ph)PPSSIVAK_	T(0.001)PPT(0.997)PPS(0.001)S(0.001)IVAK	0.996685	0.020389	75.764	66.875	75.764	2	637.823	1.612	91217000	0.18558	-2.42989	_TPPT(ph)PPSSIVAK_	T(0.055)PPT(0.944)PPS(0.001)S(0.001)IVAK	0.943885	0.00406553	85.163	70.263	85.163	2	637.823	1.9461	68697000	0.18079	-2.46761	-2.44875	0.0049039	down
F1RNB0	SUPT6H	Uncharacterized protein	Transcription elongation factor SPT6	SUPT6H	267	yes	yes				S	F1RNB0	267	RVRPKKTTKKRVSRRSIFEMYEPSELESSHL	_S(ph)IFEMYEPSELESSHLTDQDNEIR_	S(1)IFEMYEPSELESSHLTDQDNEIR	1	7.08881e-150	301.69	300.61	301.69	2	1475.13	-1.4613	20483000	0.5387	-0.892446	_S(ph)IFEMYEPSELESSHLTDQDNEIR_	S(1)IFEMYEPSELESSHLTDQDNEIR	1	3.22244e-73	208.16	207.79	208.16	2	1475.13	-1.9613	59369000	0.32489	-1.62198	-1.25721	0.179772
F1RNB0	SUPT6H	Uncharacterized protein	Transcription elongation factor SPT6	SUPT6H	1522	no	yes				T	F1RNB0	1522	FRWFKDHYQDPVPGITPSSSSRTRTPASINA														_DHYQDPVPGIT(ph)PSSSSR_	DHYQDPVPGIT(0.968)PS(0.015)S(0.006)S(0.006)S(0.006)R	0.968078	0.000362873	67.199	65.129	67.199	3	641.614	1.2369	86046000	0.23928	-2.06323	-2.06323
F1RNB0	SUPT6H	Uncharacterized protein	Transcription elongation factor SPT6	SUPT6H	1531	no	yes				T	F1RNB0	1531	DPVPGITPSSSSRTRTPASINATPANINLAD	_TRT(ph)PAS(ph)INATPANINLADLTR_	T(0.025)RT(0.975)PAS(1)INATPANINLADLTR	0.974986	3.02699e-12	150.82	146.82	150.82	2	1185.56	3.3392	57582000	0.63238	-0.661136	_TRT(ph)PAS(ph)INATPANINLADLTR_	T(0.044)RT(0.956)PAS(1)INATPANINLADLTR	0.956001	1.34378e-17	156.5	151.86	156.5	2	1185.56	0.36913	160650000	0.75292	-0.409432	-0.535284	0.147008
F1RNB0	SUPT6H	Uncharacterized protein	Transcription elongation factor SPT6	SUPT6H	1534	yes	yes				S	F1RNB0	1534	PGITPSSSSRTRTPASINATPANINLADLTR	_TRT(ph)PAS(ph)INATPANINLADLTR_	T(0.025)RT(0.975)PAS(1)INATPANINLADLTR	0.999977	3.02699e-12	150.82	146.82	150.82	2	1185.56	3.3392	57582000	0.58216	-0.780512	_TRT(ph)PAS(ph)INATPANINLADLTR_	T(0.044)RT(0.956)PAS(1)INATPANINLADLTR	0.999998	1.34378e-17	156.5	151.86	156.5	2	1185.56	0.36913	160650000	0.62428	-0.679735	-0.730124	0.0438661	down
F1RNE8	LOC100511639	Uncharacterized protein	Platelet glycoprotein VI	GP6	312	yes	yes				S	F1RNE8	312	YCQLTCSVPQRGTAGSPSLVPRQTQTSEYAT	_GTAGS(ph)PSLVPR_	GT(0.007)AGS(0.99)PS(0.003)LVPR	0.990113	0.0123489	59.294	48.074	59.294	2	561.271	0.22527	124850000	0.29914	-1.74111	_GTAGS(ph)PSLVPR_	GT(0.063)AGS(0.935)PS(0.002)LVPR	0.934693	0.0498709	49.298	38.079	49.298	2	561.271	-0.60564	72672000	0.31434	-1.6696	-1.70535	0.0133447	down
F1RNH0	MBOAT7	Uncharacterized protein	Lysophospholipid acyltransferase 7	MBOAT7	468	yes	yes				S	F1RNH0	468	SPSRRKAATPTPSLASGKLREE_________	_AATPTPSLAS(ph)GK_	AATPT(0.003)PS(0.109)LAS(0.888)GK	0.888397	0.0326608	46.892	38.76	46.892	2	590.784	-0.23899	58639000	1.3593	0.442864														0.442864
F1RNH2	LENG1	Uncharacterized protein	Leukocyte receptor cluster member 1	LENG1	59	yes	yes				S	F1RNH2	59	EARTEFLRKKARHQNSLPALEAAEAGAPRSG	_HQNS(ph)LPALEAAEAGAPR_	HQNS(1)LPALEAAEAGAPR	1	3.33097e-06	101.75	97.768	101.75	2	906.425	-0.90835	87848000	0.59582	-0.747052	_HQNS(ph)LPALEAAEAGAPR_	HQNS(1)LPALEAAEAGAPR	1	2.01573e-05	91.238	79.541	91.238	3	604.619	-0.24683	37476000	0.25053	-1.99694	-1.372	0.272103
F1RNI3	PRPF31	Uncharacterized protein	U4/U6 small nuclear ribonucleoprotein Prp31	PRPF31	455	no	yes				T	F1RNI3	455	TIRDRSSGTASSVAFTPLQGLEIVNPQAAEK														_S(ph)SGTASSVAFT(ph)PLQGLEIVNPQAAEK_	S(0.231)S(0.231)GT(0.231)AS(0.151)S(0.168)VAFT(0.987)PLQGLEIVNPQAAEK	0.98707	2.15637e-05	79.445	78.827	79.445	3	921.428	0.67816	111140000	0.42427	-1.23695	-1.23695
F1RNI4	TFPT	Uncharacterized protein	TCF3 fusion partner	TFPT	181	yes	yes				S	F1RNI4	181	GLSPPRRTPAPPEPGSPAPCEGPSGRKRRRV	_TPAPPEPGS(ph)PAPCEGPSGR_	TPAPPEPGS(1)PAPCEGPSGR	1	2.80136e-26	165.22	163	165.22	2	970.914	-0.17264	353490000	0.082282	-3.60328	_TPAPPEPGS(ph)PAPCEGPSGR_	TPAPPEPGS(1)PAPCEGPSGR	1	6.31219e-47	194.31	192.85	194.31	2	970.914	-0.58612	384410000	0.091456	-3.45078	-3.52703	0.0137609	down
F1RNI4	TFPT	Uncharacterized protein	TCF3 fusion partner	TFPT	250	yes	yes				S	F1RNI4	250	VSRGPDKLLPYPTLASPPFD___________	_LLPYPTLAS(ph)PPFD_	LLPYPT(0.044)LAS(0.956)PPFD	0.956024	0.0139858	51.771	41.418	51.771	2	755.865	0.97675	0			_LLPYPTLAS(ph)PPFD_	LLPYPT(0.002)LAS(0.998)PPFD	0.998239	6.05773e-06	96.089	87.389	96.089	2	755.865	0.88238	0
F1RNJ3	LOC100519436	Uncharacterized protein	Transmembrane protein 41B	TMEM41B	10	yes	yes				S	F1RNJ3	10	______MTKGGVVERSQTGALHATPAGDKAA	_S(ph)QTGALHATPAGDK_	S(0.908)QT(0.092)GALHATPAGDK	0.907537	3.00096e-17	171	135.5	171	2	717.325	-0.85963	129410000	0.51049	-0.970045	_S(ph)QTGALHATPAGDK_	S(0.88)QT(0.12)GALHATPAGDK	0.880161	9.7828e-19	156.15	122.31	156.15	2	717.325	-1.0405	169820000	0.62335	-0.681886	-0.825966	0.109945
F1RNJ4	DENND5A	Uncharacterized protein	DENN domain-containing protein 5A	DENND5A	815	yes	yes				S	F1RNJ4	815	VGPSVGIFLDSERRKSDAGSAMSPLRVSLIQ														_RKS(ph)DAGSAMSPLR_	RKS(0.999)DAGS(0.001)AMSPLR	0.99946	0.00703722	84.403	84.403	84.403	3	485.897	-1.1644	231310000	0.77106	-0.375085	-0.375085
F1RNK3	LOC100519316	Uncharacterized protein	Myeloid-associated differentiation marker	MYADM	11	no	yes				T	F1RNK3	11	_____MPVTVTRTTITTTTSSSSGLGSSTIV	_TTIT(ph)TTTSSSSGLGSSTIVGSPR_	T(0.005)T(0.005)IT(0.94)T(0.038)T(0.006)T(0.005)S(0.001)S(0.001)SSGLGSSTIVGSPR	0.93983	4.60233e-22	143.25	140.2	143.25	3	760.032	-3.6897	997300000	0.86173	-0.214692	_TTIT(ph)TTTSSSSGLGSSTIVGSPR_	T(0.007)T(0.007)IT(0.888)T(0.043)T(0.002)TSS(0.001)S(0.004)S(0.013)GLGS(0.026)S(0.007)T(0.002)IVGSPR	0.888455	7.87527e-25	132.26	129.21	113.23	3	760.032	1.5287	2006800000	0.83651	-0.257545	-0.236119	0.0576122
F1RNK3	LOC100519316	Uncharacterized protein	Myeloid-associated differentiation marker	MYADM	15	yes	yes				S	F1RNK3	15	_MPVTVTRTTITTTTSSSSGLGSSTIVGSPR														_TTITTTTS(ph)SSSGLGSSTIVGSPR_	TTITTT(0.001)T(0.004)S(0.903)S(0.081)S(0.01)S(0.001)GLGSSTIVGSPR	0.902562	5.49629e-63	215.34	212.1	215.34	2	1139.54	-0.011641	270800000	0.91828	-0.122994	-0.122994
F1RNK3	LOC100519316	Uncharacterized protein	Myeloid-associated differentiation marker	MYADM	18	yes	yes				S	F1RNK3	18	VTVTRTTITTTTSSSSGLGSSTIVGSPRALT														_TTITTTTS(ph)SSS(ph)GLGSSTIVGSPR_	T(0.002)T(0.002)IT(0.004)T(0.025)T(0.037)T(0.151)S(0.746)S(0.035)S(0.058)S(0.937)GLGS(0.003)S(0.001)TIVGSPR	0.936723	1.56882e-124	283.37	280.31	134.14	2	1179.53	0.15657	423700000	0.76712	-0.382476	-0.382476
F1RNK3	LOC100519316	Uncharacterized protein	Myeloid-associated differentiation marker	MYADM	22	yes	yes				S	F1RNK3	22	RTTITTTTSSSSGLGSSTIVGSPRALTQPLG														_TTITTTTSS(ph)SSGLGS(ph)STIVGSPR_	T(0.001)T(0.001)IT(0.005)T(0.001)T(0.004)T(0.018)S(0.122)S(0.717)S(0.122)S(0.009)GLGS(0.769)S(0.186)T(0.045)IVGSPR	0.768711	2.20194e-17	134.91	131.04	134.91	2	1179.53	2.8482	9871100	0.97934	-0.0301183	-0.0301183
F1RNK6	LOC100628233	Uncharacterized protein	Cationic amino acid transporter 3	SLC7A3	471	yes	yes				S	F1RNK6	471	PLESALEAGTSRSLKSLLDPISTTPTLKSGQ	_S(ph)LLDPISTTPTLK_	S(0.998)LLDPIS(0.001)T(0.001)TPTLK	0.997674	0.0278447	44.998	41.113	44.998	2	733.381	-1.1958	30670000	0.66045	-0.598479														-0.598479
F1RNL4	PPP1CC	Serine/threonine-protein phosphatase	Serine/threonine-protein phosphatase PP1-gamma catalytic subunit	PPP1CC	309	no	yes		yes		T	F1RNL4	309	LKPAEKKKPNATRPVTPPRGMITKQAKK___	_KPNATRPVT(ph)PPR_	KPNAT(0.001)RPVT(0.999)PPR	0.998724	0.00834097	83.351	83.351	69.878	2	707.372	0.79142	677260000	0.25953	-1.94603	_KPNATRPVT(ph)PPR_	KPNAT(0.02)RPVT(0.98)PPR	0.98038	0.0452395	67.095	61.593	67.095	3	471.917	1.5629	326010000	0.22932	-2.12457	-2.0353	0.0279047	down
F1RNN7	C7orf43	Uncharacterized protein	Uncharacterized protein C7orf43	C7orf43	517	yes	yes				S	F1RNN7	517	RDLVERHQASLGRSQSFSHQQPSRSHLMRSG	_SQS(ph)FSHQQPSR_	S(0.002)QS(0.998)FSHQQPSR	0.998379	8.3721e-18	190.06	185.51	190.06	2	684.788	-0.48705	501820000	0.86937	-0.201958	_SQS(ph)FSHQQPSR_	SQS(1)FSHQQPSR	0.999576	1.19435e-15	152.88	150.1	152.88	2	684.788	0.04009	466160000	0.88592	-0.174752	-0.188355	0.0458973
F1RNP1	ZKSCAN1	Uncharacterized protein	Zinc finger protein with KRAB and SCAN domains 1	ZKSCAN1	208	yes	yes				S	F1RNP1	208	RALPATHVPAPPQEGSPRDQAMASSLLTADS	_ALPATHVPAPPQEGS(ph)PR_	ALPATHVPAPPQEGS(1)PR	0.999999	1.4452e-08	117.68	108.14	117.68	2	902.941	0.17456	110970000	0.27611	-1.85668														-1.85668
F1RNP6	CAMKK2	Uncharacterized protein	Calcium/calmodulin-dependent protein kinase kinase 2	CAMKK2	121	yes	yes	yes			S	F1RNP6	121	QLDANGRGVCPALPHSPVGSPQSSPRLPRRP														_GVCPALPHS(ph)PVGS(ph)PQSSPR_	GVCPALPHS(1)PVGS(0.991)PQS(0.007)S(0.002)PR	0.999959	1.16521e-07	109.42	108.55	109.42	2	1045.45	-1.4472	19640000	0.23782	-2.07206	-2.07206
F1RNP6	CAMKK2	Uncharacterized protein	Calcium/calmodulin-dependent protein kinase kinase 2	CAMKK2	125	yes	yes	yes			S	F1RNP6	125	NGRGVCPALPHSPVGSPQSSPRLPRRPTVES														_GVCPALPHS(ph)PVGS(ph)PQSSPR_	GVCPALPHS(1)PVGS(0.991)PQS(0.007)S(0.002)PR	0.991257	1.16521e-07	109.42	108.55	109.42	2	1045.45	-1.4472	19640000	0.23782	-2.07206	-2.07206
F1RNP6	CAMKK2	Uncharacterized protein	Calcium/calmodulin-dependent protein kinase kinase 2	CAMKK2	504	yes	yes	yes	yes	increases autophosphorylation	S	F1RNP6	504	FGNPFEGSRREERSLSAPGNLLTKKSTRECE	_SLS(ph)APGNLLTK_	SLS(1)APGNLLTK	0.999588	0.00130795	90.725	57.136	90.725	2	590.802	0.39689	54004000	0.50771	-0.977923	_SLS(ph)APGNLLTK_	S(0.005)LS(0.995)APGNLLTK	0.99507	0.00865304	55.335	42.806	55.335	2	590.802	-2.2335	73448000	0.57524	-0.797764	-0.887844	0.0643705
F1RNR2	SETD1B	Uncharacterized protein	Histone-lysine N-methyltransferase SETD1B	SETD1B	1340	yes	yes				S	F1RNR2	1340	PLQPPLPPPRLPRPPSPPPEPETTDLPHPAV	_LPRPPS(ph)PPPEPETTDLPHPAVPLEPPHEDQPPR_	LPRPPS(1)PPPEPETTDLPHPAVPLEPPHEDQPPR	0.999993	2.01483e-11	112.91	112.41	112.91	5	744.168	1.5942	372530000	0.13776	-2.85977	_LPRPPS(ph)PPPEPETTDLPHPAVPLEPPHEDQPPR_	LPRPPS(1)PPPEPETTDLPHPAVPLEPPHEDQPPR	0.999804	7.15848e-11	105.1	104.94	92.302	5	744.168	1.9291	419220000	0.13533	-2.88545	-2.87261	0.00284503	down
F1RNR2	SETD1B	Uncharacterized protein	Histone-lysine N-methyltransferase SETD1B	SETD1B	1660	yes	yes				S	F1RNR2	1660	RRPPKKRHEDLVASVSPELSPPQPLFRPRTE														_HEDLVASVS(ph)PELS(ph)PPQPLFRPR_	HEDLVAS(0.229)VS(0.782)PELS(0.989)PPQPLFRPR	0.782196	0.0479026	45.558	44.657	45.558	3	877.75	0.32168	25996000	0.55658	-0.845339	-0.845339
F1RNR2	SETD1B	Uncharacterized protein	Histone-lysine N-methyltransferase SETD1B	SETD1B	1664	yes	yes				S	F1RNR2	1664	KKRHEDLVASVSPELSPPQPLFRPRTEFEEM														_HEDLVASVS(ph)PELS(ph)PPQPLFRPR_	HEDLVAS(0.229)VS(0.782)PELS(0.989)PPQPLFRPR	0.988953	0.0479026	45.558	44.657	45.558	3	877.75	0.32168	25996000	0.55658	-0.845339	-0.845339
F1RNR7	LOC100525255	Uncharacterized protein	26S proteasome non-ATPase regulatory subunit 9	PSMD9	12	yes	yes				S	F1RNR7	12	____MSEQEARQSGGSPEASGVTVSDIQALI	_QSGGS(ph)PEASGVTVSDIQALIR_	QS(0.139)GGS(0.861)PEASGVTVSDIQALIR	0.861145	2.47687e-80	241.99	237.99	241.99	3	718.014	-0.2763	113600000	0.8289	-0.27073	_QSGGS(ph)PEASGVTVSDIQALIR_	QSGGS(1)PEASGVTVSDIQALIR	0.999738	2.65617e-88	239.47	236.23	203.33	2	1076.52	1.1104	136370000	0.73142	-0.451228	-0.360979	0.155965
F1RNS8	PDAP1	Uncharacterized protein	28 kDa heat- and acid-stable phosphoprotein	PDAP1	179	yes	yes				S	F1RNS8	179	AKDDATLSGKRMQSLSLNK____________	_MQSLS(ph)LNK_	MQS(0.05)LS(0.95)LNK	0.949894	0.018872	56.548	46.317	56.548	2	500.73	-0.17909	47144000	1.5333	0.61664														0.61664
F1RNT7	RIOK2	Uncharacterized protein	Serine/threonine-protein kinase RIO2	RIOK2	382	yes	yes	yes			S	F1RNT7	382	GRAPEDLEQIKEDNLSEASADPHGLEMTEFN	_APEDLEQIKEDNLS(ph)EAS(ph)ADPHGLEMTEFNQPLEEIK_	APEDLEQIKEDNLS(1)EAS(1)ADPHGLEMTEFNQPLEEIK	0.999946	9.05165e-05	79.949	79.929	79.949	4	1057.47	-3.4775	594960000	0.23273	-2.10327	_APEDLEQIKEDNLS(ph)EAS(ph)ADPHGLEMTEFNQPLEEIK_	APEDLEQIKEDNLS(1)EAS(1)ADPHGLEMTEFNQPLEEIK	0.999918	6.68702e-05	81.718	81.697	81.718	4	1057.47	-0.36566	310250000	0.15834	-2.6589	-2.38109	0.0739439
F1RNT7	RIOK2	Uncharacterized protein	Serine/threonine-protein kinase RIO2	RIOK2	385	yes	yes	yes			S	F1RNT7	385	PEDLEQIKEDNLSEASADPHGLEMTEFNQPL	_APEDLEQIKEDNLS(ph)EAS(ph)ADPHGLEMTEFNQPLEEIK_	APEDLEQIKEDNLS(1)EAS(1)ADPHGLEMTEFNQPLEEIK	0.999946	9.05165e-05	79.949	79.929	79.949	4	1057.47	-3.4775	203330000	0.33199	-1.59079	_APEDLEQIKEDNLS(ph)EAS(ph)ADPHGLEMTEFNQPLEEIK_	APEDLEQIKEDNLS(1)EAS(1)ADPHGLEMTEFNQPLEEIK	0.999918	6.68702e-05	81.718	81.697	81.718	4	1057.47	-0.36566	192890000	0.23688	-2.07777	-1.83428	0.084017
F1RNT9	LNPEP	Uncharacterized protein	Leucyl-cystinyl aminopeptidase	LNPEP	80	yes	yes				S	F1RNT9	80	EDEEDYESSAKLLGMSFMNRSSGLRNSATGY	_LLGMS(ph)FMNR_	LLGMS(1)FMNR	1	0.000612169	101.39	63.395	87.184	2	574.753	-1.9794	103540000	1.6212	0.697062														0.697062
F1RNT9	LNPEP	Uncharacterized protein	Leucyl-cystinyl aminopeptidase	LNPEP	91	yes	yes				S	F1RNT9	91	LLGMSFMNRSSGLRNSATGYRQNSDGTCSVP	_SSGLRNS(ph)ATGYR_	S(0.002)S(0.002)GLRNS(0.994)AT(0.002)GYR	0.993663	0.000750881	94.487	94.487	94.487	2	674.804	-0.080336	142170000	1.7279	0.78902	_SSGLRNS(ph)ATGYR_	SSGLRNS(0.997)AT(0.003)GYR	0.99653	0.000108171	109.16	109.16	109.16	2	674.804	-1.9964	64876000	1.6515	0.723777	0.756398	0.0274387	up
F1RNV1	KIAA0355	Uncharacterized protein	Uncharacterized protein KIAA0355	KIAA0355	677	yes	yes				S	F1RNV1	677	MGQSHQGSPLVTRRNSAATAMVTEQKAGAMQ														_RNS(ph)AATAMVTEQK_	RNS(0.979)AAT(0.021)AMVTEQK	0.978676	8.96312e-07	122.01	84.011	122.01	2	743.84	0.45165	109750000	0.64122	-0.641109	-0.641109
F1RNW3	LOC100511455	Uncharacterized protein	Protein LSM14 homolog A	LSM14A	152	yes	yes				S	F1RNW3	152	LSQGRSSPQLDPLRKSPTMEQAVQTASAHLP	_S(ph)PTMEQAVQTASAHLPAPAPVGR_	S(0.997)PT(0.003)MEQAVQTASAHLPAPAPVGR	0.997317	0	413.01	411.19	413.01	2	1198.58	0.7576	8458500000	0.19486	-2.35949	_S(ph)PTMEQAVQTASAHLPAPAPVGR_	S(0.997)PT(0.003)MEQAVQTASAHLPAPAPVGR	0.997003	0	408.72	407.41	389.49	2	1198.58	-0.31909	9888700000	0.19622	-2.34946	-2.35447	0.00135655	down
F1RNW3	LOC100511455	Uncharacterized protein	Protein LSM14 homolog A	LSM14A	154	no	yes				T	F1RNW3	154	QGRSSPQLDPLRKSPTMEQAVQTASAHLPAP														_SPT(ph)M(ox)EQAVQTASAHLPAPAPVGR_	S(0.168)PT(0.832)MEQAVQTASAHLPAPAPVGR	0.832193	2.19371e-17	132.78	131.26	83.165	4	603.79	-0.35668	1455500000	0.15953	-2.6481	-2.6481
F1RNW3	LOC100511455	Uncharacterized protein	Protein LSM14 homolog A	LSM14A	176	yes	yes				S	F1RNW3	176	TASAHLPAPAPVGRRSPVSTRPLPSTSQKAI	_RS(ph)PVSTRPLPSTSQK_	RS(1)PVSTRPLPSTSQK	0.999994	2.82757e-28	218.64	218.64	94.958	2	860.941	0.26351	12889000000	0.37942	-1.39813	_S(ph)PVSTRPLPSTSQK_	S(1)PVSTRPLPSTSQK	1	7.57334e-26	200.33	200.33	181.52	2	782.89	1.3463	15506000000	0.35717	-1.48532	-1.44172	0.0192432	down
F1RNW7	GPATCH1	Uncharacterized protein	G patch domain-containing protein 1	GPATCH1	6	yes	yes				S	F1RNW7	6	__________MAALDSDSDEDLVTYGTGLEP	_(ac)AALDS(ph)DS(ph)DEDLVTYGTGLEPLEEGERPK_	AALDS(1)DS(1)DEDLVTYGTGLEPLEEGERPK	1	7.38305e-19	146.03	146.03	146.03	2	1604.68	0.29527	260560000	0.69647	-0.521867	_(ac)AALDS(ph)DS(ph)DEDLVTYGTGLEPLEEGERPK_	AALDS(1)DS(1)DEDLVTYGTGLEPLEEGERPK	0.999949	4.06637e-05	99.219	99.211	99.219	3	1070.12	2.0292	189980000	0.72898	-0.456049	-0.488958	0.0427828
F1RNW7	GPATCH1	Uncharacterized protein	G patch domain-containing protein 1	GPATCH1	8	yes	yes				S	F1RNW7	8	________MAALDSDSDEDLVTYGTGLEPLE	_(ac)AALDS(ph)DS(ph)DEDLVTYGTGLEPLEEGERPK_	AALDS(1)DS(1)DEDLVTYGTGLEPLEEGERPK	1	7.38305e-19	146.03	146.03	146.03	2	1604.68	0.29527	260560000	0.69647	-0.521867	_(ac)AALDS(ph)DS(ph)DEDLVTYGTGLEPLEEGERPK_	AALDS(1)DS(1)DEDLVTYGTGLEPLEEGERPK	0.999949	4.06637e-05	99.219	99.211	99.219	3	1070.12	2.0292	189980000	0.72898	-0.456049	-0.488958	0.0427828
F1RNY7	CCNE1	Uncharacterized protein	G1/S-specific cyclin-E1	CCNE1	387	yes	yes				S	F1RNY7	387	KAQAKKAILSEENRISPLPTGVLTPPPSSKK	_AILSEENRIS(ph)PLPTGVLT(ph)PPPSSK_	AILS(0.056)EENRIS(0.938)PLPT(0.068)GVLT(0.905)PPPS(0.017)S(0.016)K	0.937881	0.0423307	51.758	49.68	51.758	3	888.441	2.2557	61375000	0.36697	-1.44627														-1.44627
F1RNY7	CCNE1	Uncharacterized protein	G1/S-specific cyclin-E1	CCNE1	395	no	yes				T	F1RNY7	395	LSEENRISPLPTGVLTPPPSSKKQSSGQGTA	_AILSEENRIS(ph)PLPTGVLT(ph)PPPSSK_	AILS(0.056)EENRIS(0.938)PLPT(0.068)GVLT(0.905)PPPS(0.017)S(0.016)K	0.904609	0.0461494	51.758	49.68	51.758	3	888.441	2.2557	8947600	0.27243	-1.87604														-1.87604
F1RP07	PHKB	Uncharacterized protein	Phosphorylase b kinase regulatory subunit beta	PHKB	4	yes	yes				S	F1RP07	4	____________MANSPDAVVSSPSAFLRSG	_(ac)ANS(ph)PDAVVSSPSAFLR_	ANS(1)PDAVVSSPSAFLR	0.999947	0.000668116	72.383	70.592	72.383	3	580.605	2.2018	8333800	0.35308	-1.50193	_(ac)ANS(ph)PDAVVSSPSAFLR_	ANS(1)PDAVVSSPSAFLR	0.999918	0.000164819	74.324	71.794	74.324	3	580.605	2.0102	4713500	0.42149	-1.24643	-1.37418	0.0590141
F1RP31	unknown	Uncharacterized protein	Myocyte-specific enhancer factor 2D	MEF2D	121	yes	yes		yes		S	F1RP31	121	SLEQSPLLEDKYRRASEELDGLFRRYGALHK	_RAS(ph)EELDGLFR_	RAS(1)EELDGLFR	1	6.74582e-11	169.98	155.38	169.98	2	686.816	1.0929	576490000	0.71455	-0.484893	_RAS(ph)EELDGLFR_	RAS(1)EELDGLFR	1	4.13565e-16	170.42	170.42	119.17	3	458.213	0.23498	575490000	0.81222	-0.300058	-0.392475	0.147225
F1RP31	unknown	Uncharacterized protein	Myocyte-specific enhancer factor 2D	MEF2D	225	yes	yes		yes	IEG genes during preBCR signaling	S	F1RP31	225	TPSLVTSSLTDPRLLSPQQPALQRNSVSPGL	_LLS(ph)PQQPALQR_	LLS(1)PQQPALQR	1	1.01754e-07	119.39	87.711	119.39	2	665.848	0.21774	175150000	0.31376	-1.67227	_LLS(ph)PQQPALQR_	LLS(1)PQQPALQR	1	2.17013e-05	105.65	83.877	105.65	2	665.848	-0.48456	112880000	0.79718	-0.327023	-0.999645	0.377056
F1RP31	unknown	Uncharacterized protein	Myocyte-specific enhancer factor 2D	MEF2D	296	yes	yes				S	F1RP31	296	PVANGNSLNKVIPAKSPPPPTHSAQLGAPSR	_S(ph)PPPPTHSAQLGAPSR_	S(1)PPPPTHSAQLGAPSR	1	3.81551e-18	162.41	149.94	134.29	2	840.399	0.11586	2493100000	0.4512	-1.14816	_S(ph)PPPPTHSAQLGAPSR_	S(1)PPPPTHSAQLGAPSR	1	1.51641e-12	135.49	133.49	135.49	2	840.399	0.9075	2513500000	0.12897	-2.95489	-2.05153	0.264064
F1RP31	unknown	Uncharacterized protein	Myocyte-specific enhancer factor 2D	MEF2D	451	yes	yes				S	F1RP31	451	HISIKSEPVSPSRERSPAPPPPAVFPATRPE														_ERS(ph)PAPPPPAVFPATRPEPGDGLSSPAGGSYETGDR_	ERS(1)PAPPPPAVFPATRPEPGDGLSSPAGGSYETGDR	1	5.58673e-09	124.29	124.27	124.29	4	925.682	1.8808	49012000	0.62705	-0.673348	-0.673348
F1RP44	IPO5	Uncharacterized protein	Importin-5	IPO5	622	yes	yes				S	F1RP44	622	KPEVALLDTQDMENMSDDDGWEFVNLGDQQS	_TASIKPEVALLDTQDM(ox)ENM(ox)S(ph)DDDGWEFVNLGDQQSFGIK_	TASIKPEVALLDT(0.001)QDMENMS(0.999)DDDGWEFVNLGDQQSFGIK	0.998611	1.1264e-21	126.8	126.79	113.98	3	1485.99	-0.91512	482420000	0.69982	-0.514944	_TASIKPEVALLDTQDM(ox)ENM(ox)S(ph)DDDGWEFVNLGDQQSFGIK_	TASIKPEVALLDT(0.002)QDMENMS(0.998)DDDGWEFVNLGDQQSFGIK	0.998288	2.12598e-16	115.45	115.45	99.562	4	1114.74	-0.41268	288930000	0.69297	-0.529135	-0.52204	0.00865232
F1RP51	DZIP1	Uncharacterized protein	Zinc finger protein DZIP1	DZIP1	692	yes	yes				S	F1RP51	692	SEEDLDDDDLIRAHASPDLLQVLSSKSNRSS	_AHAS(ph)PDLLQVLSSK_	AHAS(1)PDLLQVLSSK	1	7.55164e-06	93.738	87.051	93.738	3	515.927	-0.43596	26228000	0.64119	-0.641176	_AHAS(ph)PDLLQVLSSK_	AHAS(1)PDLLQVLSSK	1	3.28057e-06	87.006	82.101	87.006	3	515.927	-0.45425	26814000	0.75294	-0.409393	-0.525285	0.13824
F1RP67	SPRY2	Uncharacterized protein	Protein sprouty homolog 2	SPRY2	97	yes	yes				S	F1RP67	97	LNGLPEHRQPPRLQHSQAHVSVRASLSRSIS	_LQHS(ph)QAHVSVR_	LQHS(0.97)QAHVS(0.03)VR	0.969796	0.0402169	28.812	18.808	28.812	3	447.886	1.1837	46410000	2.7596	1.46446														1.46446
F1RP67	SPRY2	Uncharacterized protein	Protein sprouty homolog 2	SPRY2	142	yes	yes				S	F1RP67	142	SSNSSEQRLLGSSFSSGPVADGIIRVQPKSE														_LLGS(ph)SFSS(ph)GPVADGIIR_	LLGS(0.475)S(0.465)FS(0.15)S(0.91)GPVADGIIR	0.909631	0.0426612	49.765	44.71	49.765	2	918.421	-1.0095	17730000	1.4392	0.525267	0.525267
F1RP70	RBM26	Uncharacterized protein	RNA-binding protein 26	RBM26	127	yes	yes				S	F1RP70	127	KEEEREKKFSRRLNHSPPQSSSRYRENRSRD	_LNHS(ph)PPQSSSR_	LNHS(1)PPQSSSR	0.999861	0.000119735	90.229	76.42	85.837	2	645.285	0.22608	1474800000	0.56417	-0.825798	_LNHS(ph)PPQSSSR_	LNHS(1)PPQSSSR	0.999997	0.000230287	93.478	88.962	68.277	3	430.526	1.0587	744960000	0.43884	-1.18823	-1.00702	0.11335
F1RP77	MYCBP2	Uncharacterized protein	E3 ubiquitin-protein ligase MYCBP2	MYCBP2	2664	yes	yes				S	F1RP77	2664	SDAAKLRSDSHSRSLSPNHNTLQTLKSDGRM	_SLS(ph)PNHNTLQTLK_	S(0.001)LS(0.999)PNHNTLQTLK	0.999431	2.11443e-14	149.97	137.17	110.35	3	511.587	-0.35995	2367100000	0.54159	-0.884727	_SLS(ph)PNHNTLQTLK_	SLS(1)PNHNTLQTLK	0.999891	9.83416e-25	170.09	162.72	170.09	2	766.877	0.62287	2373600000	0.42996	-1.21773	-1.05123	0.100001
F1RP77	MYCBP2	Uncharacterized protein	E3 ubiquitin-protein ligase MYCBP2	MYCBP2	2746	yes	yes				S	F1RP77	2746	APVKTKLDPPRERSKSDSYTLDPDTLRKKKM	_SKS(ph)DSYTLDPDTLR_	SKS(1)DSYTLDPDTLR	0.999946	1.25714e-28	224.86	224.86	224.86	2	839.372	-0.84865	595350000	0.80831	-0.307019	_SKS(ph)DSYTLDPDTLR_	S(0.136)KS(0.763)DS(0.101)YTLDPDTLR	0.762507	0.000155588	92.679	92.679	92.679	3	559.917	-0.26977	247240000	0.79526	-0.330501	-0.31876	0.0234383
F1RP77	MYCBP2	Uncharacterized protein	E3 ubiquitin-protein ligase MYCBP2	MYCBP2	2773	yes	yes				S	F1RP77	2773	KKKMPLTEPLRGRSTSPKPKPVPKDSKESPG	_STS(ph)PKPKPVPK_	S(0.001)T(0.001)S(0.999)PKPKPVPK	0.998695	0.0335974	93.859	93.859	93.859	2	623.334	-0.11662	270690000	0.20503	-2.28609	_STS(ph)PKPKPVPK_	STS(0.999)PKPKPVPK	0.999154	0.00108725	106.55	106.55	106.55	2	623.334	-0.28117	161060000	0.21406	-2.22391	-2.255	0.00877663	down
F1RP77	MYCBP2	Uncharacterized protein	E3 ubiquitin-protein ligase MYCBP2	MYCBP2	2795	yes	yes				S	F1RP77	2795	PKDSKESPGSENRAPSPHVVQENLHSEVVEV	_APS(ph)PHVVQENLHSEVVEVCTSSTLK_	APS(1)PHVVQENLHSEVVEVCTSSTLK	0.999997	2.41992e-09	89.391	88.605	89.391	3	943.116	0.47522	160620000	0.33184	-1.59144	_APS(ph)PHVVQENLHSEVVEVCTSSTLK_	APS(1)PHVVQENLHSEVVEVCTSSTLK	0.999974	4.4939e-09	81.844	79.582	81.844	3	943.116	0.085293	45065000	0.47207	-1.08293	-1.33718	0.119621
F1RP77	MYCBP2	Uncharacterized protein	E3 ubiquitin-protein ligase MYCBP2	MYCBP2	3380	yes	yes				S	F1RP77	3380	ILPARVKAIPRRRVNSGDTEVGSSLLRHPSP	_VNS(ph)GDTEVGSSLLR_	VNS(1)GDTEVGSSLLR	0.999999	4.76922e-17	163.56	158.19	163.56	2	757.348	0.021518	324580000	0.81275	-0.299116	_VNS(ph)GDTEVGSSLLR_	VNS(1)GDTEVGSSLLR	0.999962	5.42349e-05	82.765	79.049	82.765	2	757.348	0.33072	34826000	0.91315	-0.131076	-0.215096	0.237071
F1RP99	TMC7	Transmembrane channel-like protein	Transmembrane channel-like protein 7	TMC7	54	no	yes				T	F1RP99	54	LQELPSYRSIARKRTTVLSRDKQSGTLLKPA														_RTT(ph)VLSR_	RT(0.004)T(0.991)VLS(0.005)R	0.99057	0.0308942	69.275	45.299	69.275	2	456.737	0.73524	478210000	5.1387	2.3614	2.3614
F1RPA3	GPRC5B	Uncharacterized protein	G-protein coupled receptor family C group 5 member B	GPRC5B	354	yes	yes				S	F1RPA3	354	DEHNAALRTAGFRNGSVGNRPSAPFRSNVYQ	_NGS(ph)VGNRPSAPFR_	NGS(1)VGNRPSAPFR	1	0.000219963	101.04	101.04	101.04	2	719.833	0.4084	535760000	0.40891	-1.29014	_NGS(ph)VGNRPSAPFR_	NGS(1)VGNRPSAPFR	0.999999	5.29959e-05	102.29	102.29	102.29	2	719.833	0.81348	321620000	0.36501	-1.45399	-1.37207	0.0379663	down
F1RPC2	LIMK2	Uncharacterized protein	LIM domain kinase 2	LIMK2	272	yes	yes	yes			S	F1RPC2	272	TLRRRSLRRSNSISKSPGPSSPKEPLLLSRD	_S(ph)PGPSS(ph)PKEPLLLSR_	S(0.999)PGPS(0.01)S(0.99)PKEPLLLSR	0.999439	8.61763e-05	108.96	105.32	108.96	2	862.905	1.937	87087000	5.3931	2.43111														2.43111
F1RPC2	LIMK2	Uncharacterized protein	LIM domain kinase 2	LIMK2	277	yes	yes	yes			S	F1RPC2	277	SLRRSNSISKSPGPSSPKEPLLLSRDISRSE	_S(ph)PGPSS(ph)PKEPLLLSR_	S(0.999)PGPS(0.01)S(0.99)PKEPLLLSR	0.990297	8.61763e-05	108.96	105.32	108.96	2	862.905	1.937	87087000	5.3931	2.43111														2.43111
F1RPD7	SMTN	Uncharacterized protein	Smoothelin	SMTN	301	yes	yes				S	F1RPD7	301	KRADPAGPRPCQRSLSVLSPRQPVQNREPTP	_SLS(ph)VLSPR_	S(0.004)LS(0.996)VLSPR	0.996248	0.0259441	73.499	30.11	73.499	2	469.739	0.30224	26722000	0.56047	-0.835291	_SLS(ph)VLSPR_	S(0.001)LS(0.999)VLSPR	0.999413	0.00802628	73.499	32.772	73.499	2	469.739	0.083203	38928000	0.61658	-0.69764	-0.766465	0.0570129
F1RPD9	MORC2	Uncharacterized protein	MORC family CW-type zinc finger protein 2	MORC2	615	yes	yes				S	F1RPD9	615	RPSTEEPARRPQRPRSPPLPAVIKNAPSRPP	_S(ph)PPLPAVIK_	S(1)PPLPAVIK	1	0.000154672	105.14	83.765	67.214	2	501.275	0.093106	820050000	0.20512	-2.28546	_S(ph)PPLPAVIK_	S(1)PPLPAVIK	1	0.000665163	103.79	87.172	72.096	2	501.275	0.14707	897750000	0.1932	-2.37183	-2.32865	0.0118052	down
F1RPD9	MORC2	Uncharacterized protein	MORC family CW-type zinc finger protein 2	MORC2	696	yes	yes				S	F1RPD9	696	AVKTVARPAPLVQPPSPSLLPNSKGPREVPA	_PAPLVQPPS(ph)PSLLPNSK_	PAPLVQPPS(0.998)PS(0.002)LLPNSK	0.997985	3.97e-19	139.63	137.89	139.63	3	607.989	0.038949	56169000	0.20075	-2.31653	_PAPLVQPPS(ph)PSLLPNSK_	PAPLVQPPS(0.967)PS(0.033)LLPNSK	0.966793	3.00953e-08	113.73	111.59	113.73	3	607.989	2.2152	28009000	0.19915	-2.32807	-2.3223	0.00158236	down
F1RPD9	MORC2	Uncharacterized protein	MORC family CW-type zinc finger protein 2	MORC2	730	yes	yes				S	F1RPD9	730	IRTPVVKKPEPPSKPSPATPSRKRSLGVSDE	_KPEPPSKPS(ph)PATPSR_	KPEPPS(0.057)KPS(0.873)PAT(0.067)PS(0.003)R	0.873131	0.0263816	77.037	72.336	77.037	2	828.411	-0.45245	6670000	0.027564	-5.18107														-5.18107
F1RPD9	MORC2	Uncharacterized protein	MORC family CW-type zinc finger protein 2	MORC2	733	no	yes				T	F1RPD9	733	PVVKKPEPPSKPSPATPSRKRSLGVSDEEEV	_KPEPPSKPSPAT(ph)PSR_	KPEPPSKPS(0.06)PAT(0.862)PS(0.078)R	0.862033	0.000372877	105.92	80.762	105.92	3	552.61	0.32369	61277000	0.077226	-3.69477	_KPEPPSKPSPAT(ph)PSR_	KPEPPSKPS(0.009)PAT(0.896)PS(0.095)R	0.896017	0.000215131	112.55	86.137	112.55	3	552.61	-0.055081	89129000	0.065676	-3.92849	-3.81163	0.0195119	down
F1RPE8	EEF2K	Uncharacterized protein	Eukaryotic elongation factor 2 kinase	EEF2K	361	no	yes	yes			T	F1RPE8	361	ILRGTEEKCGSPRVRTLSGSRPPLLLRLSEN	_T(ph)LSGSRPPLLLR_	T(0.986)LS(0.011)GS(0.002)RPPLLLR	0.986272	0.0137796	65.179	65.179	59.614	2	695.384	-0.95755	129410000	0.16038	-2.64043	_T(ph)LSGSRPPLLLR_	T(0.996)LS(0.002)GS(0.002)RPPLLLR	0.996178	0.00124226	91.961	81.317	67.136	2	695.384	0.95825	115320000	0.14499	-2.78597	-2.7132	0.0170706	down
F1RPE8	EEF2K	Uncharacterized protein	Eukaryotic elongation factor 2 kinase	EEF2K	363	yes	yes	yes			S	F1RPE8	363	RGTEEKCGSPRVRTLSGSRPPLLLRLSENSG	_TLS(ph)GSRPPLLLR_	TLS(0.996)GS(0.004)RPPLLLR	0.995999	5.81266e-06	122.1	100.7	112.42	2	695.384	-0.21633	16292000000	0.41976	-1.25236	_TLS(ph)GSRPPLLLR_	TLS(0.999)GSRPPLLLR	0.999363	6.56569e-05	113.53	112.42	113.53	2	695.384	0.15559	6754300000	0.39271	-1.34846	-1.30041	0.0235124	down
F1RPE8	EEF2K	Uncharacterized protein	Eukaryotic elongation factor 2 kinase	EEF2K	497	yes	yes	yes	yes		S	F1RPE8	497	KWNLFNASRLHLPRPSAVALEVQRLNALDFE	_LHLPRPS(ph)AVALEVQR_	LHLPRPS(1)AVALEVQR	1	5.24773e-05	112.74	112.74	91.589	3	589.321	0.50258	647310000	0.16158	-2.62968	_LHLPRPS(ph)AVALEVQR_	LHLPRPS(1)AVALEVQR	1	1.47518e-09	132.79	132.79	93.5	3	589.321	-2.2741	485070000	0.11357	-3.13835	-2.88401	0.0559969
F1RPH3	ATP7A	Uncharacterized protein	Copper-transporting ATPase 1	ATP7A	1488	yes	yes				S	F1RPH3	1488	KRSINSVGTSEPDKHSLLVGDCREDDDSAL_														_SINSVGTSEPDKHS(ph)LLVGDCR_	SINSVGT(0.006)S(0.007)EPDKHS(0.987)LLVGDCR	0.987222	7.7684e-06	81.315	81.315	81.315	3	784.361	0.74723	25557000	0.79979	-0.322307	-0.322307
F1RPP4	MBD1	Uncharacterized protein	Methyl-CpG-binding domain protein 1	MBD1	308	yes	yes				S	F1RPP4	308	AHRLRRHHQRCQRRPSLAVAPPAGKHGRRRG	_RPS(ph)LAVAPPAGK_	RPS(1)LAVAPPAGK	1	0.00289697	72.489	72.489	72.489	2	622.332	-0.18823	49276000	0.35856	-1.47971	_RPS(ph)LAVAPPAGK_	RPS(1)LAVAPPAGK	1	0.0498294	41.088	41.088	41.088	3	415.223	-0.20319	24641000	0.27029	-1.88742	-1.68357	0.0767111
F1RPP4	MBD1	Uncharacterized protein	Methyl-CpG-binding domain protein 1	MBD1	351	yes	yes				S	F1RPP4	351	RAQPLPPLLPSQPPESPELHPRTLAPLPRAE	_AQPLPPLLPSQPPES(ph)PELHPR_	AQPLPPLLPS(0.007)QPPES(0.993)PELHPR	0.992892	6.57213e-06	76.799	71.093	71.678	4	595.807	0.064598	23512000	0.23339	-2.09919	_AQPLPPLLPSQPPES(ph)PELHPR_	AQPLPPLLPS(0.04)QPPES(0.96)PELHPR	0.960059	0.000149456	62.582	60.014	62.582	3	794.074	-0.12186	51154000	0.08625	-3.53533	-2.81726	0.158881
F1RPR2	CTIF	Uncharacterized protein	CBP80/20-dependent translation initiation factor	CTIF	220	yes	yes				S	F1RPR2	220	DHQPGSAKHNRDHQKSYQGGSMPHPSGRSTH	_S(ph)YQGGSMPHPSGR_	S(0.984)Y(0.016)QGGSMPHPSGR	0.984252	0.00108127	71.263	42.451	71.263	2	720.79	1.8885	5473700	0.46426	-1.107	_S(ph)YQGGSMPHPSGR_	S(0.92)Y(0.08)QGGSMPHPSGR	0.919765	0.00347731	63.894	46.642	63.894	2	720.79	1.6865	14821000	0.56294	-0.828947	-0.967971	0.090813
F1RPR2	CTIF	Uncharacterized protein	CBP80/20-dependent translation initiation factor	CTIF	239	yes	yes				S	F1RPR2	239	GSMPHPSGRSTHHGYSQNRRWHHGNMKHPPG	_STHHGYS(ph)QNR_	STHHGYS(1)QNR	0.999995	0.000245341	104.17	98.672	104.17	2	633.754	0.74679	244690000	1.2841	0.360758	_STHHGYS(ph)QNR_	STHHGYS(1)QNR	0.999893	0.000703428	89.231	84.715	89.231	2	633.754	0.62961	39908000	1.0881	0.121811	0.241284	0.292695
F1RPR2	CTIF	Uncharacterized protein	CBP80/20-dependent translation initiation factor	CTIF	293	yes	yes				S	F1RPR2	293	DTLGDAGHSSLEPPRSPDALAPAVSERLPLL	_LEDTLGDAGHSSLEPPRS(ph)PDALAPAVSER_	LEDTLGDAGHSSLEPPRS(1)PDALAPAVSER	0.999967	1.05974e-72	226.61	221.15	226.61	3	1023.15	1.0442	704730000	0.34233	-1.54654	_LEDTLGDAGHSSLEPPRS(ph)PDALAPAVSER_	LEDTLGDAGHSSLEPPRS(1)PDALAPAVSER	0.999689	1.55551e-26	162.36	160.69	162.36	3	1023.15	0.37061	509230000	0.35198	-1.50643	-1.52649	0.00836254	down
F1RPR2	CTIF	Uncharacterized protein	CBP80/20-dependent translation initiation factor	CTIF	322	yes	yes				S	F1RPR2	322	LLQPGGPEVETKRKDSIIPERGGERPKITLL	_RKDS(ph)IIPER_	RKDS(1)IIPER	1	0.0311628	77.894	77.894	77.894	2	597.306	0.21719	190670000	0.55552	-0.848089														-0.848089
F1RPR3	SMAD2	Uncharacterized protein	Mothers against decapentaplegic homolog 2	SMAD2	8	no	yes		yes		T	F1RPR3	8	________MSSILPFTPPVVKRLLGWKKSAG	_(ac)SSILPFT(ph)PPVVK_	SSILPFT(1)PPVVK	0.999905	0.000365381	84.173	61.056	84.173	2	703.87	-0.58752	458460000	0.17256	-2.53483	_(ac)SSILPFT(ph)PPVVK_	SSILPFT(1)PPVVK	0.999952	0.000366555	80.379	36.689	80.379	2	703.87	-0.83375	646550000	0.18527	-2.4323	-2.48356	0.0131392	down
F1RPR3	SMAD2	Uncharacterized protein	Mothers against decapentaplegic homolog 2	SMAD2	88	yes	yes				S	F1RPR3;F1SJJ0;E1B2C7;I3LMS8;K7GSF8;P84024	88;10;82;79;79;78	KCITIPRSLDGRLQVSHRKGLPHVIYCRLWR;KCVTIPRSLDGRLQVSHRKGLPHVIYCRLWR;KCVTIPRSLDGRLQVSHRKGLPHVIYCRVWR	_LQVS(ph)HRK_	LQVS(1)HRK	1	0.00895319	78.149	78.149	78.149	2	474.245	-1.2069	110580000	1.2615	0.33514														0.33514
F1RPR3	SMAD2	Uncharacterized protein	Mothers against decapentaplegic homolog 2	SMAD2	142	no	yes				T	F1RPR3;F1SJJ0;E1B2C7;P84024	142;64;136;132	KDEVCVNPYHYQRVETPVLPPVLVPRHTEIL;KDEVCVNPYHYQRVETPVLPPVLVPRHTEIP	_VET(ph)PVLPPVLVPR_	VET(1)PVLPPVLVPR	1	3.51249e-11	109.1	100.07	109.1	3	499.281	-2.7848	0			_VET(ph)PVLPPVLVPR_	VET(1)PVLPPVLVPR	1	6.45798e-08	103.14	94.101	103.14	3	499.281	-1.03	29005000	0.15431	-2.6961	-2.6961
F1RPR6	RBMS1	Uncharacterized protein	RNA-binding motif, single-stranded-interacting protein 1	RBMS1	5	yes	yes				S	F1RPR6	5	___________MAPPSPSTTSSNNNSSSSSN	_APPS(ph)PSTTSSNNNSSSSSNSGWDQLSK_	APPS(0.785)PS(0.184)T(0.024)T(0.005)S(0.001)S(0.001)NNNSSSSSNSGWDQLSK	0.785004	1.1263e-18	122.84	122.06	122.84	3	935.393	0.72501	43775000	0.3345	-1.57992	_APPS(ph)PSTTSSNNNSSSSSNSGWDQLSK_	APPS(0.875)PS(0.051)T(0.061)T(0.009)S(0.002)S(0.002)NNNSSSSSNSGWDQLSK	0.875061	2.87647e-18	118.01	117.28	118.01	3	935.393	0.96404	36520000	0.27567	-1.85899	-1.71945	0.0515481
F1RPS7	C18orf25	Uncharacterized protein	Uncharacterized protein C18orf25	C18orf25	356	yes	yes				S	F1RPS7	356	ARCVHPRGGVIQSVSSWKHGSGTQYVSTRQT	_GGVIQSVSS(ph)WK_	GGVIQS(0.011)VS(0.195)S(0.794)WK	0.793608	0.0363291	43.03	36.344	43.03	2	614.292	0.12227	45873000	1.1521	0.204266														0.204266
F1RPT3	TANC1	Uncharacterized protein	Protein TANC1	TANC1	121	yes	yes				S	F1RPT3	121	CSTLNSCVSKTAANKSPCETISSPSSTLESK	_TAANKS(ph)PCETISSPSSTLESK_	T(0.008)AANKS(0.981)PCET(0.01)ISSPSSTLESK	0.98133	0.00769383	72.499	70.61	72.499	3	759.01	-1.1865	174250000	0.99504	-0.00717357	_TAANKS(ph)PCETISSPSSTLESK_	T(0.002)AANKS(0.928)PCET(0.068)IS(0.001)SPSSTLESK	0.92826	1.0771e-06	97.057	97.057	97.057	3	759.01	-0.09097	194200000	1.301	0.379621	0.186224	0.512029
F1RPT3	TANC1	Uncharacterized protein	Protein TANC1	TANC1	184	yes	yes				S	F1RPT3	184	GVQKGVLHDRRADNCSPVAEEELPGPAESVL	_RADNCS(ph)PVAEEELPGPAESVLPK_	RADNCS(1)PVAEEELPGPAESVLPK	0.999996	0.00569843	59.352	58.713	59.352	3	849.06	1.1146	30770000	0.22144	-2.17501	_RADNCS(ph)PVAEEELPGPAESVLPK_	RADNCS(1)PVAEEELPGPAESVLPK	0.999957	0.0230299	48.798	48.18	48.798	3	849.06	0.80659	90129000	0.27362	-1.86975	-2.02238	0.0479547	down
F1RPT3	TANC1	Uncharacterized protein	Protein TANC1	TANC1	1580	yes	yes				S	F1RPT3	1580	DVRHPASLTSSGSSGSPSSSIKMSSSTSSLA	_HPASLTSSGSSGS(ph)PSSSIK_	HPASLTSSGS(0.001)S(0.06)GS(0.937)PS(0.002)SSIK	0.937222	2.63923e-52	214.67	201.83	214.67	2	927.417	0.0016976	103710000	0.30411	-1.71733	_HPASLTSSGSSGS(ph)PSSSIK_	HPASLTSSGS(0.001)S(0.035)GS(0.938)PS(0.018)S(0.006)S(0.002)IK	0.937603	2.46061e-37	177.6	155.72	101.16	3	618.614	1.6082	374620000	0.23049	-2.11722	-1.91728	0.0661511
F1RPT5	PKP4	Uncharacterized protein	Plakophilin-4	PKP4	106	yes	yes				S	F1RPT5	106	RSTDVPNTGVNKPRVSDTVHPNNYLIRTEPE	_VS(ph)DTVHPNNYLIR_	VS(0.832)DT(0.168)VHPNNYLIR	0.832408	0.000953646	54.023	47.546	54.023	3	536.591	0.44914	54854000	0.36009	-1.47357														-1.47357
F1RPT5	PKP4	Uncharacterized protein	Plakophilin-4	PKP4	108	no	yes				T	F1RPT5	108	TDVPNTGVNKPRVSDTVHPNNYLIRTEPEQG														_VSDT(ph)VHPNNYLIR_	VS(0.053)DT(0.947)VHPNNYLIR	0.947208	0.00437034	50.484	42.7	50.484	3	536.591	0.34161	64287000	0.39431	-1.3426	-1.3426
F1RPT5	PKP4	Uncharacterized protein	Plakophilin-4	PKP4	179	yes	yes				S	F1RPT5	179	HNSQNLSKTDNRPQHSFIGSTNNHLVRNSRA	_TDNRPQHS(ph)FIGSTNNHLVR_	TDNRPQHS(1)FIGSTNNHLVR	0.999916	4.13525e-10	129.9	129.9	129.9	4	569.02	-0.17212	403130000	0.76381	-0.388714	_TDNRPQHS(ph)FIGSTNNHLVR_	TDNRPQHS(1)FIGSTNNHLVR	0.999953	2.78266e-09	122.6	120.49	122.6	3	758.357	0.65189	385470000	0.80342	-0.315774	-0.352244	0.0656797
F1RPT5	PKP4	Uncharacterized protein	Plakophilin-4	PKP4	183	yes	yes				S	F1RPT5	183	NLSKTDNRPQHSFIGSTNNHLVRNSRAEGQT	_TDNRPQHSFIGS(ph)TNNHLVR_	TDNRPQHSFIGS(0.8)T(0.2)NNHLVR	0.800051	4.38449e-05	83.602	83.602	83.602	4	569.02	-0.45123	50524000	0.88398	-0.177914														-0.177914
F1RPT5	PKP4	Uncharacterized protein	Plakophilin-4	PKP4	221	yes	yes				S	F1RPT5	221	NRAMRRVSSVPSRAQSPSYVISTGVSPSRGS	_AQS(ph)PSYVISTGVSPSR_	AQS(1)PSYVISTGVSPSR	0.999747	5.44616e-06	101.17	94.32	101.17	2	858.404	2.7787	124180000	0.46556	-1.10296	_AQS(ph)PSYVISTGVSPSR_	AQS(0.999)PS(0.001)YVISTGVSPSR	0.999197	3.8481e-06	104.68	101.06	104.68	2	858.404	1.9222	127920000	0.68421	-0.547489	-0.825225	0.206679
F1RPT5	PKP4	Uncharacterized protein	Plakophilin-4	PKP4	315	yes	yes				S	F1RPT5	315	PNGPTPQYQTTTRVGSPLTLTDAQTRVASPS	_VGS(ph)PLTLTDAQTR_	VGS(1)PLTLTDAQTR	0.999843	0.000273429	81.594	74.621	81.594	2	719.851	-0.64089	18039000	0.62856	-0.669878	_VGS(ph)PLTLTDAQTR_	VGS(1)PLTLTDAQTR	0.999993	5.42173e-05	89.484	86.986	89.484	2	719.851	-0.73829	76937000	0.61365	-0.704512	-0.687195	0.0160393	down
F1RPT5	PKP4	Uncharacterized protein	Plakophilin-4	PKP4	338	yes	yes				S	F1RPT5	338	QTRVASPSQGQVGSSSPKRSGMTAVPQHLGP														_VASPSQGQVGSSS(ph)PKR_	VASPSQGQVGS(0.005)S(0.099)S(0.896)PKR	0.896042	2.26163e-48	214.18	181.85	214.18	2	826.394	0.8292	386110000	0.492	-1.02327	-1.02327
F1RPT5	PKP4	Uncharacterized protein	Plakophilin-4	PKP4	383	yes	yes				S	F1RPT5	383	QQYDIYERMVPPRPDSLTGLRSSYASQHSQL														_MVPPRPDS(ph)LTGLR_	MVPPRPDS(0.938)LT(0.062)GLR	0.937576	0.0112803	72.315	44.718	72.315	3	506.921	1.111	19109000	0.21714	-2.2033	-2.2033
F1RPT5	PKP4	Uncharacterized protein	Plakophilin-4	PKP4	393	yes	yes				S	F1RPT5	393	PPRPDSLTGLRSSYASQHSQLGQDLRSAVSP	_SSYAS(ph)QHSQLGQDLR_	SSYAS(0.998)QHS(0.002)QLGQDLR	0.997516	1.50588e-05	104.84	104.05	104.84	2	878.886	0.44512	25330000	1.1487	0.200002														0.200002
F1RPT5	PKP4	Uncharacterized protein	Plakophilin-4	PKP4	396	yes	yes				S	F1RPT5	396	PDSLTGLRSSYASQHSQLGQDLRSAVSPDVH	_SSYASQHS(ph)QLGQDLR_	SSYAS(0.013)QHS(0.987)QLGQDLR	0.986804	2.79511e-06	117.55	114.69	117.55	2	878.886	1.5107	31618000	0.93012	-0.104511														-0.104511
F1RPT5	PKP4	Uncharacterized protein	Plakophilin-4	PKP4	448	yes	yes				S	F1RPT5	448	TVELQGSQTALYRTGSGVGNLQRTSSQRSTL	_TGS(ph)GVGNLQR_	T(0.012)GS(0.988)GVGNLQR	0.98765	0.031088	60.509	52.274	60.509	2	534.745	-0.52251	78412000	0.7513	-0.412539														-0.412539
F1RPT5	PKP4	Uncharacterized protein	Plakophilin-4	PKP4	776	yes	yes				S	F1RPT5	776	RLLGLNELDDLLGKESPSKDSEPSCWGKKKK	_LLGLNELDDLLGKES(ph)PSKDSEPSCWGK_	LLGLNELDDLLGKES(0.812)PS(0.186)KDS(0.002)EPSCWGK	0.811936	1.24914e-25	163.29	161.93	163.29	3	1023.15	4.9031	96935000	0.47212	-1.08277	_LLGLNELDDLLGKES(ph)PSK_	LLGLNELDDLLGKES(0.895)PS(0.105)K	0.894567	1.60595e-59	237.6	237.6	237.6	3	674.345	1.6031	415320000	0.68389	-0.548164	-0.815469	0.201653
F1RPT5	PKP4	Uncharacterized protein	Plakophilin-4	PKP4	1121	yes	yes				S	F1RPT5	1121	NRRLQHQQLYYSQDDSTRKNFDAYRLYLQSP	_LQHQQLYYSQDDS(ph)TRK_	LQHQQLYYS(0.004)QDDS(0.824)T(0.172)RK	0.823945	1.67248e-17	123.19	119.86	123.19	2	1045.47	1.5219	0
F1RPU6	MPZL1	Uncharacterized protein	Myelin protein zero-like protein 1	MPZL1	206	yes	yes				S	F1RPU6	206	YRRKNSKRDYTGCNTSENVSPVKQAPRKSPF	_DYTGCNTS(ph)ENVSPVK_	DYTGCNT(0.055)S(0.944)ENVS(0.001)PVK	0.943716	6.49819e-06	113.86	113.01	113.86	2	875.853	-1.0874	115650000	0.98964	-0.0150243	_DYTGCNTS(ph)ENVSPVK_	DYTGCNT(0.045)S(0.952)ENVS(0.003)PVK	0.95238	6.37841e-06	100.97	100.26	100.97	2	875.853	-0.086699	97204000	0.68207	-0.552008	-0.283516	0.482677
F1RPU6	MPZL1	Uncharacterized protein	Myelin protein zero-like protein 1	MPZL1	229	yes	yes				S	F1RPU6	229	QAPRKSPFDTEGLVKSLPSGSHQGPVIYAQL	_S(ph)LPSGSHQGPVIYAQLDHSGGHHSDK_	S(0.999)LPSGSHQGPVIYAQLDHSGGHHSDK	0.999186	3.66006e-13	103.75	103.24	103.75	4	698.57	-0.34729	170900000	0.30087	-1.73279	_S(ph)LPSGSHQGPVIYAQLDHSGGHHSDK_	S(0.999)LPSGSHQGPVIYAQLDHSGGHHSDK	0.999398	1.00593e-13	113.31	111.69	113.31	4	698.57	0.1287	112790000	0.31306	-1.67549	-1.70414	0.0107017	down
F1RPU6	MPZL1	Uncharacterized protein	Myelin protein zero-like protein 1	MPZL1	241	yes	yes		yes		Y	F1RPU6	241	LVKSLPSGSHQGPVIYAQLDHSGGHHSDKIN	_SLPSGSHQGPVIY(ph)AQLDHSGGHHSDK_	SLPSGSHQGPVIY(1)AQLDHSGGHHSDK	0.99994	7.47856e-19	128.47	121.92	128.47	3	931.091	0.083886	304690000	0.45851	-1.12497	_SLPSGSHQGPVIY(ph)AQLDHSGGHHSDK_	SLPS(0.004)GS(0.004)HQGPVIY(0.992)AQLDHSGGHHSDK	0.991684	3.73328e-06	77.445	75.284	77.445	5	559.058	-0.64999	424800000	0.39021	-1.35768	-1.24133	0.0594974
F1RPW7	INCENP	Uncharacterized protein	Inner centromere protein	INCENP	72	yes	yes				S	F1RPW7	72	PKTPSQKNRRKKRRISYVQDENRDPIRKRLS	_RIS(ph)YVQDENR_	RIS(1)YVQDENR	1	5.01501e-06	143.64	80.455	143.64	2	680.306	0.3632	2051800000	0.35291	-1.50263	_RIS(ph)YVQDENRDPIR_	RIS(1)YVQDENRDPIR	0.999998	3.07253e-05	109.72	105.74	106.57	3	614.295	0.096897	1044400000	0.36927	-1.43725	-1.46994	0.0141545	down
F1RPW7	INCENP	Uncharacterized protein	Inner centromere protein	INCENP	93	yes	yes				S	F1RPW7	93	NRDPIRKRLSRRKTRSSQLSSWHLRSKDKVE														_S(ph)SQLSSWHLR_	S(0.9)S(0.1)QLSSWHLR	0.900347	5.22765e-05	107.97	100.4	107.97	2	640.793	-0.17708	33397000	0.53036	-0.914956	-0.914956
F1RPW7	INCENP	Uncharacterized protein	Inner centromere protein	INCENP	197	no	yes				T	F1RPW7	197	QLHTAQAPASTDEDSTPKKSEASRPEPVTVS	_QSAEQHLSQLHTAQAPASTDEDST(ph)PK_	QSAEQHLSQLHTAQAPASTDEDS(0.19)T(0.81)PK	0.809654	1.42558e-13	114.26	112.69	90.77	4	715.071	-0.038581	910370000	0.43035	-1.21642														-1.21642
F1RPW7	INCENP	Uncharacterized protein	Inner centromere protein	INCENP	217	no	yes				T	F1RPW7	217	EASRPEPVTVSSLMTTPQGPKGRGVGAGRSA	_SEASRPEPVTVSSLMTT(ph)PQGPK_	SEASRPEPVTVSSLMT(0.006)T(0.994)PQGPK	0.994362	5.29078e-18	153.77	150.35	142.96	2	1190.07	1.2981	497190000	0.24269	-2.04281	_SEASRPEPVTVSSLMTT(ph)PQGPK_	SEASRPEPVTVSSLMT(0.067)T(0.933)PQGPK	0.933139	7.04511e-12	131.79	126.79	95.977	2	1190.07	1.666	417990000	0.056284	-4.15113	-3.09697	0.208864
F1RPW7	INCENP	Uncharacterized protein	Inner centromere protein	INCENP	284	yes	yes				S	F1RPW7	284	STPTGSRVDRRSVRRSLITPGSQVLPAQQSA	_S(ph)LITPGSQVLPAQQSAQVSK_	S(0.996)LIT(0.004)PGSQVLPAQQSAQVSK	0.996486	2.61446e-12	126.29	124.59	126.29	2	1060.04	-0.49913	124230000	0.344	-1.53952	_S(ph)LITPGSQVLPAQQSAQVSK_	S(0.962)LIT(0.037)PGSQVLPAQQSAQVSK	0.962473	0.00019136	71.794	65.98	71.794	2	1060.04	2.9015	32654000			-1.53952
F1RPW7	INCENP	Uncharacterized protein	Inner centromere protein	INCENP	348	yes	yes				S	F1RPW7	348	SYLERLLNVEVPQKVSPKAKESSEEAEPEVV	_LLNVEVPQKVS(ph)PK_	LLNVEVPQKVS(1)PK	1	1.25784e-13	158.92	138.26	78.441	3	510.948	0.77583	897290000	0.37436	-1.4175	_LLNVEVPQKVS(ph)PK_	LLNVEVPQKVS(1)PK	1	2.02064e-08	144.17	127.93	76.448	2	765.918	3.0875	925480000	0.42007	-1.2513	-1.3344	0.0395953	down
F1RPW7	INCENP	Uncharacterized protein	Inner centromere protein	INCENP	859	yes	yes		yes		S	F1RPW7;I3LBG6	859;113	DIFKKSKPRYHKRTSSAVWNSPPLQGARLPG	_TSS(ph)AVWNSPPLQGAR_	T(0.037)S(0.037)S(0.926)AVWNSPPLQGAR	0.926045	8.32833e-14	137.91	118.09	137.91	2	825.885	-0.7322	33920000	0.32547	-1.6194	_TSS(ph)AVWNSPPLQGAR_	T(0.096)S(0.096)S(0.809)AVWNSPPLQGAR	0.808544	1.89158e-08	118.31	112.25	118.31	2	825.885	1.2607	17579000	0.28336	-1.81929	-1.71935	0.0369646	down
F1RPX2	EML3	Uncharacterized protein	Echinoderm microtubule-associated protein-like 3	EML3	58	no	yes				T	F1RPX2	58	LLRLQVPPSPLQDPGTPGPPRDSPATPPGLP														_LQVPPSPLQDPGT(ph)PGPPR_	LQVPPS(0.014)PLQDPGT(0.986)PGPPR	0.985958	0.0279181	41.597	35.323	41.597	3	644.991	0.27895	46848000	3.5935	1.84539	1.84539
F1RPX2	EML3	Uncharacterized protein	Echinoderm microtubule-associated protein-like 3	EML3	68	no	yes				T	F1RPX2	68	LQDPGTPGPPRDSPATPPGLPPTCNPSFVSR	_DSPAT(ph)PPGLPPTCNPSFVSR_	DS(0.188)PAT(0.812)PPGLPPTCNPSFVSR	0.811872	0.000758966	76.799	74.156	76.799	2	1088.99	0.19152	10216000	0.51322	-0.962351														-0.962351
F1RPX2	EML3	Uncharacterized protein	Echinoderm microtubule-associated protein-like 3	EML3	156	yes	yes				S	F1RPX2	156	RLAQPPQRTDTPRRNSSSSSSPSERPRQKLS	_RNS(ph)SSSSSPSERPR_	RNS(0.877)S(0.104)S(0.008)S(0.009)S(0.003)SPSERPR	0.876804	0.00142261	90.872	90.872	90.872	3	538.572	1.0329	804020000	0.33287	-1.58697	_RNS(ph)SSSSSPSERPR_	RNS(0.772)S(0.071)S(0.036)S(0.05)S(0.072)SPSERPR	0.772099	0.0197545	75.564	75.564	75.564	3	538.572	1.1855	1090800000	0.39041	-1.35694	-1.47195	0.0496434	down
F1RPX2	EML3	Uncharacterized protein	Echinoderm microtubule-associated protein-like 3	EML3	176	yes	yes				S	F1RPX2	176	SPSERPRQKLSRKAASSANLLLRSGSTESRG	_AAS(ph)SANLLLR_	AAS(0.997)S(0.003)ANLLLR	0.997077	1.94632e-07	166.11	137.05	116.03	2	548.282	-1.0229	1437700000	1.2492	0.321004	_AAS(ph)SANLLLR_	AAS(0.998)S(0.002)ANLLLR	0.997982	6.71384e-10	142.97	116.08	142.97	2	548.282	0.4941	1229600000	1.3797	0.464355	0.39268	0.114936
F1RPX2	EML3	Uncharacterized protein	Echinoderm microtubule-associated protein-like 3	EML3	177	yes	yes				S	F1RPX2	177	PSERPRQKLSRKAASSANLLLRSGSTESRGG	_AASS(ph)ANLLLR_	AAS(0.164)S(0.836)ANLLLR	0.83583	0.0163523	66.267	51.593	66.267	2	548.282	1.2731	37131000	1.5834	0.663026	_AASS(ph)ANLLLR_	AAS(0.046)S(0.954)ANLLLR	0.954122	0.00280187	73.435	63.78	73.435	2	548.282	0.97844	63648000	2.0356	1.02545	0.84424	0.134607
F1RPX2	EML3	Uncharacterized protein	Echinoderm microtubule-associated protein-like 3	EML3	884	yes	yes				S	F1RPX2	884	RVLGAGSAGQAPATPSRTPSLSPASSLDV__	_VLGAGSAGQAPATPS(ph)R_	VLGAGSAGQAPAT(0.021)PS(0.979)R	0.97906	4.84038e-15	145.63	136.35	145.63	2	760.367	1.5661	620540000	0.44083	-1.18171	_VLGAGSAGQAPATPS(ph)R_	VLGAGSAGQAPAT(0.075)PS(0.925)R	0.92485	1.25301e-18	154.04	136.44	154.04	2	760.367	0.12805	273570000	0.57978	-0.786423	-0.984064	0.126181
F1RPY5	MARK2	Uncharacterized protein	Serine/threonine-protein kinase MARK2	MARK2	7	yes	yes				S	F1RPY5	7	_________MLRGRNSATSADEQPHIGNYRL	_GRNS(ph)ATSADEQPHIGNYR_	GRNS(0.8)AT(0.091)S(0.109)ADEQPHIGNYR	0.799837	0.0492793	39.645	38.46	39.645	3	684.968	2.1212	62068000	4.4626	2.15788	_GRNS(ph)ATSADEQPHIGNYR_	GRNS(0.991)AT(0.009)SADEQPHIGNYR	0.990642	7.93459e-60	241.25	241.25	241.25	2	1026.95	-0.17837	1369300000	0.46012	-1.11992	0.518983	0.804765
F1RPY5	MARK2	Uncharacterized protein	Serine/threonine-protein kinase MARK2	MARK2	9	no	yes				T	F1RPY5	9	_______MLRGRNSATSADEQPHIGNYRLLK	_NSAT(ph)SADEQPHIGNYR_	NS(0.002)AT(0.784)S(0.215)ADEQPHIGNYR	0.783858	6.52241e-09	132.03	130.29	132.03	2	920.387	-0.64168	36095000	0.73002	-0.453992														-0.453992
F1RPY5	MARK2	Uncharacterized protein	Serine/threonine-protein kinase MARK2	MARK2	10	yes	yes				S	F1RPY5	10	______MLRGRNSATSADEQPHIGNYRLLKT														_NSATS(ph)ADEQPHIGNYR_	NSAT(0.008)S(0.992)ADEQPHIGNYR	0.992144	7.28225e-19	150.27	148.53	150.27	2	920.387	-1.3163	54454000	0.77584	-0.366169	-0.366169
F1RPY5	MARK2	Uncharacterized protein	Serine/threonine-protein kinase MARK2	MARK2	175	no	yes		yes		T	F1RPY5;F1S9J0;I3L5P6	175;105;239	DFGFSNEFTFGNKLDTFCGSPPYAAPELFQG	_LDT(ph)FCGSPPYAAPELFQGK_	LDT(1)FCGSPPYAAPELFQGK	0.999999	1.19803e-14	144.18	143.4	144.18	2	1089.48	-1.26	301980000	0.29515	-1.76048	_LDT(ph)FCGSPPYAAPELFQGK_	LDT(1)FCGSPPYAAPELFQGK	1	7.72379e-29	153.22	152.01	142.93	2	1089.48	0.36432	251780000	0.29771	-1.74802	-1.75425	0.00226075	down
F1RPY5	MARK2	Uncharacterized protein	Serine/threonine-protein kinase MARK2	MARK2	179	yes	yes		yes		S	F1RPY5;F1S9J0;I3L5P6	179;109;243	SNEFTFGNKLDTFCGSPPYAAPELFQGKKYD	_LDTFCGS(ph)PPYAAPELFQGK_	LDT(0.139)FCGS(0.861)PPY(0.001)AAPELFQGK	0.860545	0.00383583	53.998	53.034	53.998	3	726.659	-4.1709	31283000	0.4182	-1.25774														-1.25774
F1RPY5	MARK2	Uncharacterized protein	Serine/threonine-protein kinase MARK2	MARK2	344	yes	yes				S	F1RPY5	344	SSELEGDTITLKPRPSADLTNSGAPSPSHKV	_PRPS(ph)ADLTNSGAPSPSHK_	PRPS(0.999)ADLT(0.001)NSGAPSPSHK	0.999094	9.24552e-18	154.73	154.57	105.65	3	633.63	0.087093	233970000	0.48076	-1.05661	_PRPS(ph)ADLTNSGAPSPSHK_	PRPS(0.992)ADLT(0.008)NSGAPSPSHK	0.991655	1.96886e-25	161.21	160.77	51.232	3	633.63	-0.75248	172170000	1.628	0.703101	-0.176755	0.873789
F1RPY5	MARK2	Uncharacterized protein	Serine/threonine-protein kinase MARK2	MARK2	354	yes	yes				S	F1RPY5	354	LKPRPSADLTNSGAPSPSHKVQRSVSANPKQ	_PSADLTNSGAPS(ph)PSHK_	PSADLTNS(0.001)GAPS(0.982)PS(0.016)HK	0.982168	1.13448e-38	207.67	205.01	166.93	2	823.365	0.45693	102640000	0.26704	-1.90487	_PSADLTNSGAPS(ph)PSHK_	PSADLTNSGAPS(0.996)PS(0.004)HK	0.995569	4.23299e-48	204.21	197.93	204.21	2	823.365	-1.8275	112340000	0.41267	-1.27694	-1.59091	0.124043
F1RPY5	MARK2	Uncharacterized protein	Serine/threonine-protein kinase MARK2	MARK2	420	yes	yes				S	F1RPY5	420	RESGRKAGSTARVPASPLPGLERKKTTPTPS														_VPAS(ph)PLPGLER_	VPAS(1)PLPGLER	1	0.0019366	80.746	58.105	80.746	2	608.31	-0.7885	102050000	0.25964	-1.94542	-1.94542
F1RPY5	MARK2	Uncharacterized protein	Serine/threonine-protein kinase MARK2	MARK2	499	yes	yes				S	F1RPY5	499	AAVSAARPRQHQKSMSASVHPNKATGLPPTD	_SMS(ph)ASVHPNK_	S(0.008)MS(0.968)AS(0.024)VHPNK	0.968288	0.0344826	44.89	39.401	44.89	2	569.242	-0.18264	35413000	0.43336	-1.20636	_SMS(ph)ASVHPNK_	S(0.043)MS(0.948)AS(0.009)VHPNK	0.948063	0.0376924	45.115	40.587	45.115	2	569.242	-0.030457	45998000	0.37368	-1.42012	-1.31324	0.0516988
F1RQ08	PLCB3	Phosphoinositide phospholipase C	1-phosphatidylinositol 4,5-bisphosphate phosphodiesterase beta-3	PLCB3	474	yes	yes				S	F1RQ08	474	LMGRILVKNKKRHRPSTGGVPDSSIRKRPLE	_HRPS(ph)TGGVPDSSIR_	HRPS(0.935)T(0.063)GGVPDS(0.001)S(0.001)IR	0.935241	0.0025695	78.917	37.829	59.372	2	773.362	1.2185	510460000	0.75094	-0.41323	_HRPS(ph)TGGVPDSSIR_	HRPS(0.928)T(0.072)GGVPDSSIR	0.927798	0.000721402	82.709	82.709	48.288	2	773.362	-0.75122	450890000	1.3062	0.385376	-0.0139273	0.977804
F1RQ08	PLCB3	Phosphoinositide phospholipase C	1-phosphatidylinositol 4,5-bisphosphate phosphodiesterase beta-3	PLCB3	538	yes	yes				S	F1RQ08	538	GEEAGLEKPSLEPQKSLGEEGLPRGSDAYRE	_S(ph)LGEEGLPR_	S(1)LGEEGLPR	1	0.0134944	59.367	32.218	59.367	2	519.237	0.52865	23969000	0.96155	-0.0565662	_S(ph)LGEEGLPR_	S(1)LGEEGLPR	1	0.033438	53.211	29.457	53.211	2	519.237	0.98449	21301000	0.78097	-0.356661	-0.206614	0.399867
F1RQ08	PLCB3	Phosphoinositide phospholipase C	1-phosphatidylinositol 4,5-bisphosphate phosphodiesterase beta-3	PLCB3	913	yes	yes				S	F1RQ08	913	GSQLTPNPTPSPLDASPRRPPGPTTSPTSTS	_QLAALIGESEAQAGPETSQETQSQQPGSQLTPNPTPSPLDAS(ph)PR_	QLAALIGESEAQAGPETSQETQSQQPGSQLTPNPT(0.013)PS(0.122)PLDAS(0.864)PR	0.863614	0.00114589	39.36	39.36	39.36	4	1149.3	2.283	59428000	0.14138	-2.82235														-2.82235
F1RQ09	BAD	Uncharacterized protein	Bcl2 antagonist of cell death	BAD	48	no	yes				T	F1RQ09	48	SPTEDRPPGPSKPWRTAPGHLGEAGHQQGQP	_T(ph)APGHLGEAGHQQGQPASSSHHGGAGAVETR_	T(1)APGHLGEAGHQQGQPASSSHHGGAGAVETR	1	1.70821e-53	177.69	177.67	177.69	4	768.097	0.29225	1402300000	0.28616	-1.80511	_T(ph)APGHLGEAGHQQGQPASSSHHGGAGAVETR_	T(1)APGHLGEAGHQQGQPASSSHHGGAGAVETR	1	1.95183e-28	133.36	133.35	133.36	4	768.097	0.0093225	289500000	0.29162	-1.77784	-1.79147	0.00484484	down
F1RQ09	BAD	Uncharacterized protein	Bcl2 antagonist of cell death	BAD	106	yes	yes				S	F1RQ09	106	DEGTEDEELSPFRGRSLSAPPILWAAQRYGR	_S(ph)LSAPPILWAAQR_	S(0.997)LS(0.003)APPILWAAQR	0.997262	1.20466e-07	125.47	121.61	120.29	2	745.382	0.52241	852170000	0.69406	-0.526868	_S(ph)LSAPPILWAAQR_	S(0.998)LS(0.002)APPILWAAQR	0.997756	6.29761e-13	143.05	140.3	143.05	2	745.382	-0.37351	1375900000	0.84057	-0.25056	-0.388714	0.217398
F1RQ09	BAD	Uncharacterized protein	Bcl2 antagonist of cell death	BAD	108	yes	yes				S	F1RQ09	108	GTEDEELSPFRGRSLSAPPILWAAQRYGREL	_SLS(ph)APPILWAAQR_	S(0.006)LS(0.994)APPILWAAQR	0.993559	2.88968e-15	160.44	150.9	160.44	2	745.382	-0.90322	1271100000	0.551	-0.859876	_SLS(ph)APPILWAAQR_	S(0.023)LS(0.977)APPILWAAQR	0.97695	2.92322e-06	103.79	94.255	103.79	2	745.382	-0.77934	1015000000	0.53642	-0.898565	-0.87922	0.0140047	down
F1RQ09	BAD	Uncharacterized protein	Bcl2 antagonist of cell death	BAD	127	yes	yes				S	F1RQ09	127	ILWAAQRYGRELRRMSDEFQGSFKKGLPRPK	_RMS(ph)DEFQGSFK_	RMS(1)DEFQGSFK	0.999997	0.000867822	81.984	81.984	80.746	3	471.195	-0.57615	181780000	1.3456	0.42825	_RMS(ph)DEFQGSFK_	RMS(1)DEFQGSFK	1	0.000142705	101.01	101.01	101.01	2	706.289	-0.9407	190090000	1.1563	0.209516	0.318883	0.210338
F1RQ27	MTMR1	Uncharacterized protein	Myotubularin-related protein 1	MTMR1	50	yes	yes				S	F1RQ27	50	PPRVAGGPAAGSRQPSVETLDSPTGSHVEWC	_QPS(ph)VETLDSPTGSHVEWCK_	QPS(0.967)VET(0.033)LDSPTGSHVEWCK	0.966647	3.33376e-07	100.76	100.22	88.565	3	746.324	0.14084	80829000	0.39835	-1.32789	_QPS(ph)VETLDSPTGSHVEWCK_	QPS(1)VETLDSPTGSHVEWCK	0.999999	2.68208e-35	172.75	169.81	172.75	2	1118.98	-2.3096	138830000	0.48787	-1.03543	-1.18166	0.0783829
F1RQ27	MTMR1	Uncharacterized protein	Myotubularin-related protein 1	MTMR1	659	yes	yes				S	F1RQ27	659	REVATRASSSSERGSSPAHSGTPVHTSV___	_GSS(ph)PAHSGTPVHTSV_	GS(0.067)S(0.892)PAHS(0.02)GT(0.02)PVHTSV	0.891925	4.36971e-09	121.39	117.09	47.606	3	500.887	1.1618	0			_GSS(ph)PAHSGTPVHTSV_	GS(0.043)S(0.951)PAHS(0.005)GT(0.001)PVHTSV	0.951365	1.18325e-14	146.26	144.41	55.899	3	500.887	0.34532	0
F1RQ28	MTM1	Uncharacterized protein	Myotubularin	MTM1	18	yes	yes				S	F1RQ28	18	SAPTSKYNSHSLENESIKRTSRDGVNRDMGE	_YNSHSLENES(ph)IKR_	YNSHSLENES(1)IKR	1	3.82264e-10	135.47	135.47	135.47	3	552.917	-0.43493	369090000	0.89234	-0.164335	_YNSHSLENES(ph)IKR_	YNSHSLENES(1)IKR	0.999995	4.18514e-09	133.24	128.99	95.662	3	552.917	1.9305	372770000	1.0401	0.0567222	-0.0538062	0.711587
F1RQ28	MTM1	Uncharacterized protein	Myotubularin	MTM1	591	yes	yes				S	F1RQ28	591	LANSAKLSEPAAAPSSPSQMVSHVQTHF___	_LSEPAAAPSS(ph)PSQM(ox)VSHVQTHF_	LSEPAAAPS(0.045)S(0.945)PS(0.01)QMVSHVQTHF	0.945004	3.31885e-26	157.55	151.59	121.58	2	1202.54	-0.35439	0			_LSEPAAAPSS(ph)PSQMVSHVQTHF_	LSEPAAAPS(0.011)S(0.981)PS(0.008)QMVSHVQTHF	0.980563	6.61705e-35	173.01	170.04	173.01	3	796.695	0.34777	0
F1RQ73	ATP11C	Uncharacterized protein	Probable phospholipid-transporting ATPase IG	ATP11C	445	yes	yes				S	F1RQ73	445	DGHKYKGVTQEADGLSQTDGPLPYFDKADKN	_GVTQEADGLS(ph)QTDGPLPYFDK_	GVTQEADGLS(0.988)QT(0.012)DGPLPYFDK	0.987612	1.52104e-18	142.2	140.31	142.2	2	1159.51	0.4357	107680000	0.44089	-1.18151	_GVTQEADGLS(ph)QTDGPLPYFDK_	GVTQEADGLS(0.998)QT(0.002)DGPLPYFDK	0.998414	3.55942e-25	153.82	151.99	153.82	2	1159.51	1.6612	121810000	0.37403	-1.41877	-1.30014	0.0579284
F1RQ73	ATP11C	Uncharacterized protein	Probable phospholipid-transporting ATPase IG	ATP11C	551	yes	yes				S	F1RQ73	551	ELLHTLNFDSVRRRMSVIVKTQSGDILLFCK														_RMS(ph)VIVK_	RMS(1)VIVK	1	0.0312204	55.064	55.064	55.064	2	456.74	-0.72853	72419000	0.61082	-0.711181	-0.711181
F1RQ73	ATP11C	Uncharacterized protein	Probable phospholipid-transporting ATPase IG	ATP11C	1110	yes	yes				S	F1RQ73	1110	RRSARRNLSCKKASDSLSTRPSVRPLLLRTF	_ASDS(ph)LSTRPS(ph)VRPLLLR_	AS(0.009)DS(0.991)LS(0.047)T(0.177)RPS(0.777)VRPLLLR	0.990577	0.0472868	64.256	59.869	64.256	3	676.673	-0.78982	54708000	0.34229	-1.54671	_ASDS(ph)LSTRPS(ph)VRPLLLR_	AS(0.004)DS(0.996)LS(0.002)T(0.096)RPS(0.902)VRPLLLR	0.996143	0.00189003	92.8	89.265	92.8	3	676.673	1.4993	22539000	0.47719	-1.06736	-1.30704	0.115455
F1RQ73	ATP11C	Uncharacterized protein	Probable phospholipid-transporting ATPase IG	ATP11C	1116	yes	yes				S	F1RQ73	1116	NLSCKKASDSLSTRPSVRPLLLRTFSDESNI	_ASDSLSTRPS(ph)VRPLLLR_	ASDSLST(0.001)RPS(0.999)VRPLLLR	0.998873	1.30431e-07	150.69	150.69	150.69	3	650.017	0.41287	721940000	0.35042	-1.51284	_ASDSLSTRPS(ph)VRPLLLR_	ASDSLSTRPS(1)VRPLLLR	0.999838	2.12536e-20	182.22	182.22	182.22	3	650.017	1.1007	521870000	0.43615	-1.1971	-1.35497	0.0738404
F1RQ90	RBMX	Uncharacterized protein	RNA-binding motif protein, X chromosome	RBMX	207	yes	yes				S	F1RQ90	207	PPRREPLPSRRDVYLSPRDDGYSTKDSYSSR	_DVYLS(ph)PR_	DVY(0.001)LS(0.999)PR	0.999263	0.0274173	82.287	73.514	82.287	2	465.21	3.0014	56758000	0.68263	-0.550824	_DVYLS(ph)PR_	DVYLS(1)PR	0.999896	0.0189491	70.028	61.256	70.028	2	465.21	0.40942	31698000	0.63655	-0.651654	-0.601239	0.0532571
F1RQ91	RPS4	40S ribosomal protein S4	40S ribosomal protein S4, X isoform	RPS4X	223	yes	yes				S	F1RQ91	223	VHVKDANGNSFATRLSNIFVIGKGNKPWISL	_LS(ph)NIFVIGK_	LS(1)NIFVIGK	1	0.023204	66.393	57.444	66.393	2	535.786	-0.21908	38436000	1.0723	0.100709	_LS(ph)NIFVIGK_	LS(1)NIFVIGK	1	0.00333888	80.17	69.37	80.17	2	535.786	-1.0986	87021000	1.0431	0.0608775	0.080793	0.15386
F1RQB6	G3BP1	Uncharacterized protein	Ras GTPase-activating protein-binding protein 1	G3BP1	149	yes	yes		yes		S	F1RQB6	148	QDEVFGGFVTEPQEESEEEVEEPEERQQTPE	_YQDEVFGGFVTEPQEES(ph)EEEVEEPEER_	YQDEVFGGFVTEPQEES(1)EEEVEEPEER	1	1.23265e-117	261.23	260.92	166.74	3	1099.45	0.70973	4644400000	0.3502	-1.51375	_YQDEVFGGFVTEPQEES(ph)EEEVEEPEER_	YQDEVFGGFVTEPQEES(1)EEEVEEPEER	1	9.04323e-108	242.57	242.26	181.88	3	1099.45	-4.4832	5896000000	0.37754	-1.4053	-1.45952	0.0236413	down
F1RQB6	G3BP1	Uncharacterized protein	Ras GTPase-activating protein-binding protein 1	G3BP1	231	yes	yes				S	F1RQB6	230	PVLEEAAPEDVQKSSSPAPADIAQTVQEDLR	_SEPVLEEAAPEDVQKSSS(ph)PAPADIAQTVQEDLR_	SEPVLEEAAPEDVQKS(0.001)S(0.079)S(0.92)PAPADIAQTVQEDLR	0.920007	9.70166e-27	161.02	158.92	139.63	3	1196.23	1.2911	20770000000	0.58976	-0.7618	_SEPVLEEAAPEDVQKSSS(ph)PAPADIAQTVQEDLR_	SEPVLEEAAPEDVQKS(0.001)S(0.072)S(0.927)PAPADIAQTVQEDLR	0.926692	4.13354e-37	173.36	171.26	167.82	3	1196.23	3.2261	26575000000	0.51845	-0.947723	-0.854762	0.068966
F1RQB6	G3BP1	Uncharacterized protein	Ras GTPase-activating protein-binding protein 1	G3BP1	252	yes	yes				S	F1RQB6	251	IAQTVQEDLRTFSWASVTSKNLPPSGAVPVT	_TFSWAS(ph)VTSK_	TFS(0.001)WAS(0.824)VT(0.088)S(0.088)K	0.823968	0.0408474	53.136	40.93	53.136	2	597.266	0.073195	19850000	1.3534	0.436588														0.436588
F1RQC5	unknown	Uncharacterized protein	La-related protein 1	LARP1	387	no	yes				T	F1RQC5	387	YQKETESAPGSPRAVTPVPTKTEEVSNLKTL	_AVT(ph)PVPTKTEEVSNLK_	AVT(1)PVPTKTEEVSNLK	0.999996	0.00016855	91.589	91.589	91.589	3	598.308	-0.98109	154110000	0.42616	-1.23053	_AVT(ph)PVPTKTEEVSNLK_	AVT(1)PVPTKTEEVSNLK	0.999998	7.66355e-08	117.82	117.82	117.82	2	896.958	0.17169	329060000	0.56218	-0.830896	-1.03071	0.121905
F1RQC5	unknown	Uncharacterized protein	La-related protein 1	LARP1	409	yes	yes				S	F1RQC5	409	EEVSNLKTLPKGLSASLPDLDSENWIEVKKR	_GLSAS(ph)LPDLDSENWIEVK_	GLSAS(1)LPDLDSENWIEVK	0.999791	2.54611e-55	186.89	172.94	161.2	2	1026.98	-0.21095	1801300000	0.63296	-0.659814	_GLSAS(ph)LPDLDSENWIEVK_	GLS(0.001)AS(0.999)LPDLDSENWIEVK	0.998896	1.24362e-59	216.35	209.58	162.39	2	1026.98	0.067451	2432600000	0.77714	-0.363754	-0.511784	0.179246
F1RQC5	unknown	Uncharacterized protein	La-related protein 1	LARP1	488	yes	yes				S	F1RQC5	488	EMEQMDGRKNTFTAWSDEDSDYEIDDRDVNK	_KNTFTAWS(ph)DEDS(ph)DYEIDDRDVNK_	KNTFTAWS(1)DEDS(1)DYEIDDRDVNK	0.999828	5.1899e-12	150.82	150.82	150.82	3	975.05	2.3656	143130000	1.3759	0.460376	_KNTFTAWS(ph)DEDS(ph)DYEIDDRDVNK_	KNTFT(0.002)AWS(0.996)DEDS(0.998)DY(0.004)EIDDRDVNK	0.996221	4.15294e-09	104.14	104.14	66.378	3	975.05	0.22225	201080000	1.0256	0.0364682	0.248422	0.449676
F1RQC5	unknown	Uncharacterized protein	La-related protein 1	LARP1	492	yes	yes				S	F1RQC5	492	MDGRKNTFTAWSDEDSDYEIDDRDVNKILIV	_KNTFTAWS(ph)DEDS(ph)DYEIDDRDVNK_	KNTFTAWS(1)DEDS(1)DYEIDDRDVNK	0.999987	5.1899e-12	150.82	150.82	150.82	3	975.05	2.3656	55602000	1.2866	0.363564	_KNTFTAWS(ph)DEDS(ph)DYEIDDRDVNK_	KNTFT(0.002)AWS(0.996)DEDS(0.998)DY(0.004)EIDDRDVNK	0.997571	0.0213125	66.378	66.378	66.378	3	975.05	0.22225	123050000	1.4037	0.489235	0.426399	0.0931439
F1RQC5	unknown	Uncharacterized protein	La-related protein 1	LARP1	510	no	yes				T	F1RQC5	510	EIDDRDVNKILIVTQTPPYMRRHPGGDRTGN	_ILIVTQT(ph)PPYMR_	ILIVTQT(1)PPYMR	1	4.4613e-88	288.29	257.96	233.19	2	756.388	0.32237	2354100000	0.38039	-1.39445	_ILIVTQT(ph)PPYMR_	ILIVTQT(1)PPYMR	1	2.17426e-119	276.32	233.02	271.04	2	756.388	0.56205	2263600000	0.3923	-1.34997	-1.37221	0.0103166	down
F1RQC5	unknown	Uncharacterized protein	La-related protein 1	LARP1	585	no	yes				T	F1RQC5	585	FKKVNMISREQFDTLTPEPPVDPNQEVPPGP	_EQFDTLT(ph)PEPPVDPNQEVPPGPPR_	EQFDT(0.048)LT(0.952)PEPPVDPNQEVPPGPPR	0.951632	4.47853e-18	124.09	122.07	124.09	3	912.757	2.2497	62508000	1.3554	0.438719														0.438719
F1RQC5	unknown	Uncharacterized protein	La-related protein 1	LARP1	627	yes	yes				S	F1RQC5	627	ANKLFGAPEPSTIARSLPTTVPESPNYRNAR	_S(ph)LPTTVPESPNYR_	S(0.98)LPT(0.015)T(0.005)VPESPNYR	0.980294	1.29353e-05	93.106	87.024	93.106	2	770.856	0.92772	1746300000	0.38868	-1.36335	_S(ph)LPTTVPESPNYR_	S(0.991)LPT(0.007)T(0.002)VPESPNYR	0.990975	3.61718e-06	103.88	101.76	103.88	2	770.856	0.13539	1196500000	0.37782	-1.40423	-1.38379	0.00940374	down
F1RQC5	unknown	Uncharacterized protein	La-related protein 1	LARP1	635	yes	yes				S	F1RQC5	635	EPSTIARSLPTTVPESPNYRNARTPRTPRTP	_SLPTTVPES(ph)PNYR_	SLPTTVPES(1)PNYR	0.999994	1.48275e-09	133.25	127.57	133.25	2	770.856	-0.2068	2985600000	0.2917	-1.77744	_SLPTTVPES(ph)PNYR_	SLPTTVPES(1)PNYR	0.999998	6.61863e-18	156.25	138.21	156.25	2	770.856	-0.32642	2923400000	0.25846	-1.95199	-1.86471	0.0297733	down
F1RQC5	unknown	Uncharacterized protein	La-related protein 1	LARP1	685	yes	yes				S	F1RQC5	685	TLDAKMPRKRKTRHSSNPPLESHVGWVMDSR	_HSS(ph)NPPLESHVGWVMDSR_	HS(0.001)S(0.999)NPPLESHVGWVMDSR	0.998999	4.89718e-44	195.97	194.17	144.56	3	705.642	0.5874	1958300000	0.45334	-1.14133	_HSS(ph)NPPLESHVGWVMDSR_	HSS(1)NPPLESHVGWVMDSR	0.999636	2.65928e-61	210.32	206.45	185.45	3	705.642	1.1225	1505200000	0.47011	-1.08893	-1.11513	0.014956	down
F1RQC5	unknown	Uncharacterized protein	La-related protein 1	LARP1	712	yes	yes				S	F1RQC5	712	MDSREHRPRTASISSSPSEGTPAVGSYGCTP														_TAS(ph)ISSS(ph)PSEGTPAVGSYGCTPQSLPK_	T(0.395)AS(0.595)IS(0.011)S(0.066)S(0.903)PS(0.03)EGTPAVGSYGCTPQSLPK	0.902719	2.44308e-25	148.63	148.61	148.63	2	1413.6	-0.44802	45213000	0.21392	-2.22486	-2.22486
[truncated: 5,173 more rows]

## Sheet: Supplemental Table S1b
Supplemental Table S1b. All ambiguous phosphosites quantified in FMDV-infected IBRS-2 cells (log2 values of SILAC ratios)
[truncated: 1,922 more rows]
