# Supplementary material for: Foot-and-Mouth Disease Virus Counteracts on Internal Ribosome Entry Site Suppression by G3BP1 and Inhibits G3BP1-Mediated Stress Granule Assembly via Post-Translational Mechanisms
Source: Front Immunol. 2018 May 25;9:1142. doi: 10.3389/fimmu.2018.01142 (PMC5980976; doi:10.3389/fimmu.2018.01142)
Supplement: Supplementary file 1 [file Presentation_1.zip › Supplementary Material Presentation/Supplemental Table S2 All phosphosites of kinases quantified in FMDV-infected IBRS-2 cells..xlsx]

## Sheet: Supplemental Table S2
Supplemental Table S2. All phosphosites of kinases quantified in FMDV-infected IBRS-2 cells.
Phosphorylation identified information							Phosphorylation quantitation combine			Protein quantitation
Protein	Gene name	Protein homologous gene name	Human homologous protein	Human homologous gene name	Position	Kinome Match?	Median log2 FMDV/Mock	P value	Regulated	Median Log2 FMDV/Mock	P value	Regulated
P67872	CSNK2B	Casein kinase II subunit beta	Casein kinase II subunit beta	CSNK2B		yes				-0.723552	0.00133097	down	Kinase phosphorylates G3BP1
F1RFS8	LOC100737256	Uncharacterized protein	Casein kinase II subunit alpha 2	CSNK2A2		yes				-0.176693	0.25464		Kinase phosphorylates G3BP1
F2Z5I5	LOC100517435	Uncharacterized protein	Casein kinase II subunit alpha 1	CSNK2A1	287	yes	0.172359			-0.338513	0.0591841		Kinase phosphorylates G3BP1
F1S0X4	ABL1	Uncharacterized protein	Tyrosine-protein kinase ABL1	ABL1	588	yes	3.48273	0.00339684	up				Upregulated kinase in FMDV-infected cell
F1RHR8	MTOR	Uncharacterized protein	Serine/threonine-protein kinase mTOR	MTOR	1261	yes	-0.803118	0.00850995	down	-0.076786	0.338826
F1RJC5	unknown	Uncharacterized protein	Cyclin-dependent kinase 11B	CDK11B	240	yes	-1.67125	0.0207549	down	-0.298089	0.0434037
F1RKH4	HSPB8	Uncharacterized protein	Heat shock protein beta-8	HSPB8	87	yes	-2.37978	0.0437656	down
F1RMD0	NEK3	Uncharacterized protein	Serine/threonine-protein kinase Nek3	NEK3	354	yes	-1.47053	0.0396445	down
F1RPE8	EEF2K	Uncharacterized protein	Eukaryotic elongation factor 2 kinase	EEF2K	361	yes	-2.7132	0.0170706	down	-0.348853	0.0745597
F1RPE8	EEF2K	Uncharacterized protein	Eukaryotic elongation factor 2 kinase	EEF2K	363	yes	-1.30041	0.0235124	down	-0.348853	0.0745597
F1RQR1	MAP4K2	Mitogen-activated protein kinase kinase kinase kinase	Mitogen-activated protein kinase kinase kinase kinase 2	MAP4K2	328	yes	-0.87603	0.0155918	down
F1RQR3	CDC42BPG	Uncharacterized protein	Serine/threonine-protein kinase MRCK gamma	CDC42BPG	1482	yes	-1.83279	0.0473613	down
F1RRK0	SCYL1	Uncharacterized protein	N-terminal kinase-like protein	SCYL1	753	yes	-0.979656	0.0477178	down	-0.766238	0.19477
F1RRU6	TLK2	Uncharacterized protein	Serine/threonine-protein kinase tousled-like 2	TLK2	91	yes	-2.27404	0.00556712	down	-0.536545
F1RRZ3	STK10	Uncharacterized protein	Serine/threonine-protein kinase 10	STK10	241	yes	-1.0306	0.0349925	down	-1.05455	0.0584566
F1RVK2	MASTL	Uncharacterized protein	Serine/threonine-protein kinase greatwall	MASTL	610	yes	-1.74983	0.020086	down
F1RWL3	CDK12	Uncharacterized protein	Cyclin-dependent kinase 12	CDK12	424	yes	-1.12995	0.040823	down	-0.714837	0.114885
F1RWL3	CDK12	Uncharacterized protein	Cyclin-dependent kinase 12	CDK12	693	yes	-1.94732	0.038517	down	-0.714837	0.114885
F1RWY6	RIPK1	Uncharacterized protein	Receptor-interacting serine/threonine-protein kinase 1	RIPK1	316	yes	-1.7655	0.00539433	down	-0.423653	0.0856157
F1S2Y0	RPS6KC1	Uncharacterized protein	Ribosomal protein S6 kinase delta-1	RPS6KC1	321	yes	-0.720715	0.0356708	down
F1S320	CDK14	Uncharacterized protein	Cyclin-dependent kinase 14	CDK14	73	yes	-1.4861	0.0232698	down
F1S4D4	PKN2	Uncharacterized protein	Serine/threonine-protein kinase N2	PKN2	943	yes	-1.48513	0.0304862	down	-0.211356	0.0143871
F1S4P5	PRKD3	Serine/threonine-protein kinase D	Serine/threonine-protein kinase D3	PRKD3	213	yes	-1.64804	0.00900279	down
F1S4P5	PRKD3	Serine/threonine-protein kinase D	Serine/threonine-protein kinase D3	PRKD3	216	yes	-2.13846	0.0278174	down
F1S4P5	PRKD3	Serine/threonine-protein kinase D	Serine/threonine-protein kinase D3	PRKD3	391	yes	-1.21971	0.0385971	down
F1S4P5	PRKD3	Serine/threonine-protein kinase D	Serine/threonine-protein kinase D3	PRKD3	737	yes	-1.80435	8.8893e-05	down
F1S6U8	WEE1	Uncharacterized protein	Wee1-like protein kinase	WEE1	173	yes	-3.63981	0.0326279	down
F1SAM8	CDC42BPB	Uncharacterized protein	Serine/threonine-protein kinase MRCK beta	CDC42BPB	1636	yes	-3.41769	0.0439425	down	-0.568843	0.084504
F1SCF6	LOC100516063	Uncharacterized protein	Serine/threonine-protein kinase N1	PKN1	336	yes	-1.62536	0.0348017	down	-0.0706217	0.614275
F1SCF6	LOC100516063	Uncharacterized protein	Serine/threonine-protein kinase N1	PKN1	340	yes	-1.47037	0.0297373	down	-0.0706217	0.614275
F1SG49	RIPK4	Uncharacterized protein	Receptor-interacting serine/threonine-protein kinase 4	RIPK4	770	yes	-1.51798	0.0484932	down
F1SI07	PASK	Uncharacterized protein	PAS domain-containing serine/threonine-protein kinase	PASK	879	yes	-1.98637	0.0121623	down	-1.09142	0.688989
F1SIE6	CLK3	Uncharacterized protein	Dual specificity protein kinase CLK3	CLK3	125	yes	-1.83351	0.0482675	down	-0.0854813	0.370798
F1SKP7	CSNK1E	Uncharacterized protein	Casein kinase I isoform epsilon	CSNK1E	389	yes	-0.903194	0.0463813	down	-0.612108
F1SKS0	LOC100739724	Uncharacterized protein	Microtubule-associated serine/threonine-protein kinase 4	MAST4	1124	yes	-1.27771	0.0169433	down
F1SQW0	PAK2	Uncharacterized protein	Serine/threonine-protein kinase PAK 2	PAK2	141	yes	-1.36657	0.0437365	down	-0.534209	0.0139913
F1SQW0	PAK2	Uncharacterized protein	Serine/threonine-protein kinase PAK 2	PAK2	143	yes	-1.13918	0.0230985	down	-0.534209	0.0139913
F1SRN4	unknown	Uncharacterized protein	Triple functional domain protein	TRIO	45	yes	-0.788278	0.000332013	down	-0.254393
F1SRN4	unknown	Uncharacterized protein	Triple functional domain protein	TRIO	610	yes	-0.760709	0.0177306	down	-0.254393
F1SRN4	unknown	Uncharacterized protein	Triple functional domain protein	TRIO	727	yes	-2.97736	0.0141075	down	-0.254393
F1SRQ1	BRAF	Uncharacterized protein	Serine/threonine-protein kinase B-raf	BRAF	319	yes	-1.34698	0.0266283	down
F1SSC2	CDK13	Uncharacterized protein	Cyclin-dependent kinase 13	CDK13	122	yes	-1.57959	0.0164517	down	-1.02256	0.0785587
F1SSC2	CDK13	Uncharacterized protein	Cyclin-dependent kinase 13	CDK13	744	yes	-2.37818	0.0203825	down	-1.02256	0.0785587
F1STS3	RPS6KA1	Ribosomal protein S6 kinase	Ribosomal protein S6 kinase alpha-1	RPS6KA1	363	yes	-1.64339	0.0230208	down	-0.465659
F1SUH3	PDPK1	Uncharacterized protein	3-phosphoinositide-dependent protein kinase 1	PDPK1	53	yes	-0.802378	0.0235932	down
I3L5D4	MAP2K2	Uncharacterized protein	Dual specificity mitogen-activated protein kinase kinase 2	MAP2K2	306	yes	-2.78636	0.0300554	down	-0.681241	0.0944199
I3L6E5	BRD4	Uncharacterized protein	Bromodomain-containing protein 4	BRD4	1054	yes	-1.8223	0.00140808	down	-1.19113	0.26448
I3L6E5	BRD4	Uncharacterized protein	Bromodomain-containing protein 4	BRD4	1126	yes	-0.681298	0.0172354	down	-1.19113	0.26448
I3LA58	unknown	Uncharacterized protein	TRAF2 and NCK-interacting protein kinase	TNIK	837	yes	-2.65229	0.021519	down	-0.0953394	0.451092
I3LAS8	unknown	Uncharacterized protein	RAF proto-oncogene serine/threonine-protein kinase	RAF1	184	yes	-0.85115	0.00304636	down	-1.25384
I3LF79	PAK4	Uncharacterized protein	Serine/threonine-protein kinase PAK 4	PAK4	181	yes	-2.35056	0.017646	down	-1.00981
I3LF79	PAK4	Uncharacterized protein	Serine/threonine-protein kinase PAK 4	PAK4	208	yes	-1.42061	0.0306418	down	-1.00981
I3LF79	PAK4	Uncharacterized protein	Serine/threonine-protein kinase PAK 4	PAK4	474	yes	-1.55036	0.00329666	down	-1.00981
I3LP68	ABL2	Uncharacterized protein	Abelson tyrosine-protein kinase 2	ABL2	928	yes	-1.05946	0.0398989	down	-1.15101
I3LS78	SGK1	Uncharacterized protein	Serine/threonine-protein kinase Sgk1	SGK1	401	yes	-1.4476	0.0238298	down	-0.630059
K7GRV3	CDK16	Uncharacterized protein	Cyclin-dependent kinase 16	CDK16	116	yes	-1.08364	0.0433215	down
M3TYT0	ROCK2	Rho-associated protein kinase 2	Rho-associated protein kinase 2	ROCK2	1137	yes	-1.57881	0.0223245	down	-0.400577	0.201505
C0SW08	CDC2	Cell division cycle 2	Cyclin-dependent kinase 1	CDK1	14	yes	0.94733			-0.374157	0.0664647
C0SW08	CDC2	Cell division cycle 2	Cyclin-dependent kinase 1	CDK1	161	yes	0.230404	0.031574		-0.374157	0.0664647
C9E1C9	CDK9	CDK9	Cyclin-dependent kinase 9	CDK9	186	yes	-0.619359			-0.877165	0.00742349	down
C9E1C9	CDK9	CDK9	Cyclin-dependent kinase 9	CDK9	347	yes	1.07891	0.558056		-0.877165	0.00742349	down
F1RFV9	MINK1	Uncharacterized protein	Misshapen-like kinase 1	MINK1	632	yes	-1.51804	0.101659		-0.434725	0.0774606
F1RFV9	MINK1	Uncharacterized protein	Misshapen-like kinase 1	MINK1	692	yes	-0.0526254	0.637413		-0.434725	0.0774606
F1RFV9	MINK1	Uncharacterized protein	Misshapen-like kinase 1	MINK1	724	yes	0.0487942			-0.434725	0.0774606
F1RFV9	MINK1	Uncharacterized protein	Misshapen-like kinase 1	MINK1	754	yes	-1.59475	0.0574044		-0.434725	0.0774606
F1RFV9	MINK1	Uncharacterized protein	Misshapen-like kinase 1	MINK1	984	yes	-1.17762			-0.434725	0.0774606
F1RGV0	LOC100154002	Uncharacterized protein	Mitogen-activated protein kinase kinase kinase MLK4	MLK4	527	yes	-0.520169
F1RGV0	LOC100154002	Uncharacterized protein	Mitogen-activated protein kinase kinase kinase MLK4	MLK4	541	yes	-0.160508
F1RJ53	KSR1	Uncharacterized protein	Kinase suppressor of Ras 1	KSR1	332	yes	-1.15024
F1RJC5	unknown	Uncharacterized protein	Cyclin-dependent kinase 11B	CDK11B	218	yes	0.107018			-0.298089	0.0434037
F1RJC5	unknown	Uncharacterized protein	Cyclin-dependent kinase 11B	CDK11B	276	yes	0.351263	0.0157791		-0.298089	0.0434037
F1RJC5	unknown	Uncharacterized protein	Cyclin-dependent kinase 11B	CDK11B	584	yes	-0.845317	0.0553632		-0.298089	0.0434037
F1RJC5	unknown	Uncharacterized protein	Cyclin-dependent kinase 11B	CDK11B	740	yes	-1.3396	0.280811		-0.298089	0.0434037
F1RJC5	unknown	Uncharacterized protein	Cyclin-dependent kinase 11B	CDK11B	741	yes	-1.09665	0.428872		-0.298089	0.0434037
F1RKH4	HSPB8	Uncharacterized protein	Heat shock protein beta-8	HSPB8	57	yes	-1.18322	0.476153
F1RL02	MAPK1	Uncharacterized protein	Mitogen-activated protein kinase 1	MAPK1	150	yes	-0.0585984	0.288914		-0.659404
F1RL02	MAPK1	Uncharacterized protein	Mitogen-activated protein kinase 1	MAPK1	152	yes	-0.0585984	0.288914		-0.659404
F1RLJ5	CLK2	Uncharacterized protein	Dual specificity protein kinase CLK2	CLK2	98	yes	0.345964
F1RLS2	BCR	Uncharacterized protein	Breakpoint cluster region protein	BCR	218	yes	0.19737	0.147058
F1RMX5	EPHB4	Uncharacterized protein	Ephrin type-B receptor 4	EPHB4	575	yes	-1.70247			-0.725613
F1RMX5	EPHB4	Uncharacterized protein	Ephrin type-B receptor 4	EPHB4	769	yes	-0.203546	0.53168		-0.725613
F1RN84	LOC100622172	Uncharacterized protein	Serine/threonine-protein kinase TAO1	TAOK1	9	yes	-0.749548			-0.0949418
F1RN84	LOC100622172	Uncharacterized protein	Serine/threonine-protein kinase TAO1	TAOK1	417	yes	-1.36427	0.0765527		-0.0949418
F1RNP6	CAMKK2	Uncharacterized protein	Calcium/calmodulin-dependent protein kinase kinase 2	CAMKK2	121	yes	-2.07206
F1RNP6	CAMKK2	Uncharacterized protein	Calcium/calmodulin-dependent protein kinase kinase 2	CAMKK2	125	yes	-2.07206
F1RNP6	CAMKK2	Uncharacterized protein	Calcium/calmodulin-dependent protein kinase kinase 2	CAMKK2	504	yes	-0.887844	0.0643705
F1RNT7	RIOK2	Uncharacterized protein	Serine/threonine-protein kinase RIO2	RIOK2	382	yes	-2.38109	0.0739439		-0.418958	0.0630505
F1RNT7	RIOK2	Uncharacterized protein	Serine/threonine-protein kinase RIO2	RIOK2	385	yes	-1.83428	0.084017		-0.418958	0.0630505
F1RPC2	LIMK2	Uncharacterized protein	LIM domain kinase 2	LIMK2	272	yes	2.43111			-0.327941	0.58466
F1RPC2	LIMK2	Uncharacterized protein	LIM domain kinase 2	LIMK2	277	yes	2.43111			-0.327941	0.58466
F1RPE8	EEF2K	Uncharacterized protein	Eukaryotic elongation factor 2 kinase	EEF2K	497	yes	-2.88401	0.0559969		-0.348853	0.0745597
F1RRU6	TLK2	Uncharacterized protein	Serine/threonine-protein kinase tousled-like 2	TLK2	73	yes	-1.53066			-0.536545
F1RRZ3	STK10	Uncharacterized protein	Serine/threonine-protein kinase 10	STK10	146	yes	-0.853836	0.250395		-1.05455	0.0584566
F1RRZ3	STK10	Uncharacterized protein	Serine/threonine-protein kinase 10	STK10	147	yes	-0.200913	0.516414		-1.05455	0.0584566
F1RRZ3	STK10	Uncharacterized protein	Serine/threonine-protein kinase 10	STK10	153	yes	-0.431577	0.735986		-1.05455	0.0584566
F1RRZ3	STK10	Uncharacterized protein	Serine/threonine-protein kinase 10	STK10	253	yes	-0.539918			-1.05455	0.0584566
F1RSD0	SCYL3	Uncharacterized protein	Protein-associating with the carboxyl-terminal domain of ezrin	SCYL3	467	yes	-1.94964
F1RSE6	PRKDC	Uncharacterized protein	DNA-dependent protein kinase catalytic subunit	PRKDC	2926	yes	-1.11346	0.507708		-0.130873	0.526452
F1RSL5	ERN1	Uncharacterized protein	Serine/threonine-protein kinase/endoribonuclease IRE1	ERN1	471	yes	-0.289619	0.175021		-0.385545
F1RSL5	ERN1	Uncharacterized protein	Serine/threonine-protein kinase/endoribonuclease IRE1	ERN1	474	yes	-0.147745			-0.385545
F1RUX3	ADRBK1	Uncharacterized protein	Beta-adrenergic receptor kinase 1	ADRBK1	633	yes	-0.500259			-0.109779
F1RV14	PRKCA	Uncharacterized protein	Protein kinase C alpha type	PRKCA	137	yes	-0.342777	0.061309
F1RV14	PRKCA	Uncharacterized protein	Protein kinase C alpha type	PRKCA	408	yes	-1.47285	0.100045
F1RWL3	CDK12	Uncharacterized protein	Cyclin-dependent kinase 12	CDK12	275	yes	0.187292	0.459149		-0.714837	0.114885
F1RWL3	CDK12	Uncharacterized protein	Cyclin-dependent kinase 12	CDK12	277	yes	-0.0272485	0.954334		-0.714837	0.114885
F1RWL3	CDK12	Uncharacterized protein	Cyclin-dependent kinase 12	CDK12	334	yes	-0.984217			-0.714837	0.114885
F1RWL3	CDK12	Uncharacterized protein	Cyclin-dependent kinase 12	CDK12	335	yes	-0.984217			-0.714837	0.114885
F1RWL3	CDK12	Uncharacterized protein	Cyclin-dependent kinase 12	CDK12	421	yes	-1.04288	0.0757192		-0.714837	0.114885
F1RWL3	CDK12	Uncharacterized protein	Cyclin-dependent kinase 12	CDK12	516	yes	-1.48746			-0.714837	0.114885
F1RWL3	CDK12	Uncharacterized protein	Cyclin-dependent kinase 12	CDK12	682	yes	-2.76021	0.156256		-0.714837	0.114885
F1RWL3	CDK12	Uncharacterized protein	Cyclin-dependent kinase 12	CDK12	686	yes	-2.59982	0.232514		-0.714837	0.114885
F1RWL3	CDK12	Uncharacterized protein	Cyclin-dependent kinase 12	CDK12	894	yes	0.097134	0.0242976		-0.714837	0.114885
F1RWL3	CDK12	Uncharacterized protein	Cyclin-dependent kinase 12	CDK12	1084	yes	-1.77893			-0.714837	0.114885
F1RWY6	RIPK1	Uncharacterized protein	Receptor-interacting serine/threonine-protein kinase 1	RIPK1	412	yes	-0.304701	0.733928		-0.423653	0.0856157
F1RWZ2	PRPF4B	Uncharacterized protein	Serine/threonine-protein kinase PRP4 homolog	PRPF4B	236	yes	-0.0362674	0.244451		-0.166707	0.333755
F1RYI2	DYRK2	Uncharacterized protein	Dual specificity tyrosine-phosphorylation-regulated kinase 2	DYRK2	315	yes	-0.200681
F1RYM3	TRPM7	Uncharacterized protein	Transient receptor potential cation channel subfamily M member 7	TRPM7	1406	yes	-2.47121
F1RYM3	TRPM7	Uncharacterized protein	Transient receptor potential cation channel subfamily M member 7	TRPM7	1479	yes	-0.657286
F1RZB8	MAPK6	Uncharacterized protein	Mitogen-activated protein kinase 6	MAPK6	363	yes	-1.91364	0.103708
F1S066	LOC100152572	Uncharacterized protein	Mitogen-activated protein kinase kinase kinase MLT	ZAK	595	yes	0.703093	0.717963		-0.334377	0.347691
F1S0X4	ABL1	Uncharacterized protein	Tyrosine-protein kinase ABL1	ABL1	737	yes	-1.05464	0.0579364
F1S2Y0	RPS6KC1	Uncharacterized protein	Ribosomal protein S6 kinase delta-1	RPS6KC1	147	yes	-1.00619
F1S2Y0	RPS6KC1	Uncharacterized protein	Ribosomal protein S6 kinase delta-1	RPS6KC1	151	yes	-1.00619
F1S2Y0	RPS6KC1	Uncharacterized protein	Ribosomal protein S6 kinase delta-1	RPS6KC1	185	yes	-0.679434
F1S2Y0	RPS6KC1	Uncharacterized protein	Ribosomal protein S6 kinase delta-1	RPS6KC1	284	yes	0.178874
F1S2Y0	RPS6KC1	Uncharacterized protein	Ribosomal protein S6 kinase delta-1	RPS6KC1	593	yes	0.420936	0.00537808
F1S320	CDK14	Uncharacterized protein	Cyclin-dependent kinase 14	CDK14	32	yes	-1.27226
F1S320	CDK14	Uncharacterized protein	Cyclin-dependent kinase 14	CDK14	49	yes	-0.188442	0.0101907
F1S320	CDK14	Uncharacterized protein	Cyclin-dependent kinase 14	CDK14	77	yes	-2.09536
F1S320	CDK14	Uncharacterized protein	Cyclin-dependent kinase 14	CDK14	80	yes	-1.71952
F1S370	TESK2	Uncharacterized protein	Dual specificity testis-specific protein kinase 2	TESK2	461	yes	-1.04076
F1S424	CLK4	Uncharacterized protein	Dual specificity protein kinase CLK4	CLK4	136	yes	0.14104
F1S424	CLK4	Uncharacterized protein	Dual specificity protein kinase CLK4	CLK4	138	yes	-0.24165	0.107128
F1S424	CLK4	Uncharacterized protein	Dual specificity protein kinase CLK4	CLK4	339	yes	0.229604	0.171852
F1S424	CLK4	Uncharacterized protein	Dual specificity protein kinase CLK4	CLK4	340	yes	0.89964
F1S4D4	PKN2	Uncharacterized protein	Serine/threonine-protein kinase N2	PKN2	631	yes	-0.035187	0.724438		-0.211356	0.0143871
F1S4D4	PKN2	Uncharacterized protein	Serine/threonine-protein kinase N2	PKN2	801	yes	-0.720921			-0.211356	0.0143871
F1S4P5	PRKD3	Serine/threonine-protein kinase D	Serine/threonine-protein kinase D3	PRKD3	30	yes	-3.75294
F1S4P5	PRKD3	Serine/threonine-protein kinase D	Serine/threonine-protein kinase D3	PRKD3	247	yes	-0.116129
F1S4P5	PRKD3	Serine/threonine-protein kinase D	Serine/threonine-protein kinase D3	PRKD3	252	yes	-0.828255
F1S4P5	PRKD3	Serine/threonine-protein kinase D	Serine/threonine-protein kinase D3	PRKD3	406	yes	0.517528
F1S4P5	PRKD3	Serine/threonine-protein kinase D	Serine/threonine-protein kinase D3	PRKD3	535	yes	-1.12906	0.176396
F1S5K7	PRKCE	Uncharacterized protein	Protein kinase C epsilon type	PRKCE	573	yes	-0.584717
F1S5K7	PRKCE	Uncharacterized protein	Protein kinase C epsilon type	PRKCE	592	yes
F1S6U8	WEE1	Uncharacterized protein	Wee1-like protein kinase	WEE1	165	yes	-2.85066	0.161767
F1S6U8	WEE1	Uncharacterized protein	Wee1-like protein kinase	WEE1	190	yes	-2.11419	0.050746
F1S774	CHEK1	Uncharacterized protein	Serine/threonine-protein kinase Chk1	CHEK1	282	yes	-0.523717	0.102639
F1S774	CHEK1	Uncharacterized protein	Serine/threonine-protein kinase Chk1	CHEK1	465	yes	0.515914
F1S7T4	LATS1	Uncharacterized protein	Serine/threonine-protein kinase LATS1	LATS1	71	yes	-0.273873	0.0865263
F1S8P5	CDC42BPA	Uncharacterized protein	Serine/threonine-protein kinase MRCK alpha	CDC42BPA	1457	yes	-1.10817	0.209774		-0.317739	0.15902
F1SA79	MAP2K7	Uncharacterized protein	Dual specificity mitogen-activated protein kinase kinase 7	MAP2K7	35	yes	-2.62373	0.073254		-0.800445	0.146781
F1SA79	MAP2K7	Uncharacterized protein	Dual specificity mitogen-activated protein kinase kinase 7	MAP2K7	71	yes	-0.441301			-0.800445	0.146781
F1SA79	MAP2K7	Uncharacterized protein	Dual specificity mitogen-activated protein kinase kinase 7	MAP2K7	73	yes	-2.06733			-0.800445	0.146781
F1SA79	MAP2K7	Uncharacterized protein	Dual specificity mitogen-activated protein kinase kinase 7	MAP2K7	76	yes	-3.68286			-0.800445	0.146781
F1SA79	MAP2K7	Uncharacterized protein	Dual specificity mitogen-activated protein kinase kinase 7	MAP2K7	77	yes	-1.13603			-0.800445	0.146781
F1SA79	MAP2K7	Uncharacterized protein	Dual specificity mitogen-activated protein kinase kinase 7	MAP2K7	82	yes				-0.800445	0.146781
F1SAM8	CDC42BPB	Uncharacterized protein	Serine/threonine-protein kinase MRCK beta	CDC42BPB	1632	yes	-2.71691			-0.568843	0.084504
F1SAM8	CDC42BPB	Uncharacterized protein	Serine/threonine-protein kinase MRCK beta	CDC42BPB	1639	yes	-2.68288			-0.568843	0.084504
F1SEZ4	LOC100521986	Uncharacterized protein	MAP kinase-activated protein kinase 2	MAPKAPK2	235	yes				-0.482613
F1SG49	RIPK4	Uncharacterized protein	Receptor-interacting serine/threonine-protein kinase 4	RIPK4	377	yes	0.760178
F1SI07	PASK	Uncharacterized protein	PAS domain-containing serine/threonine-protein kinase	PASK	653	yes	-2.75897			-1.09142	0.688989
F1SIN8	STK25	Uncharacterized protein	Serine/threonine-protein kinase 25	STK25	231	yes	-1.25185	0.0713699		-0.226608	0.0657134
F1SIV7	NEK4	Uncharacterized protein	Serine/threonine-protein kinase Nek4	NEK4	347	yes	-0.215058	0.194145
F1SJ90	PEAK1	Uncharacterized protein	Pseudopodium-enriched atypical kinase 1	PEAK1	1220	yes	-0.451072	0.339278		-0.12389
F1SJ90	PEAK1	Uncharacterized protein	Pseudopodium-enriched atypical kinase 1	PEAK1	1377	yes	-0.281334			-0.12389
F1SKG2	ATR	Uncharacterized protein	Serine/threonine-protein kinase ATR	ATR	438	yes	0.358059			0.190344	0.44127
F1SKS0	LOC100739724	Uncharacterized protein	Microtubule-associated serine/threonine-protein kinase 4	MAST4	663	yes	-1.11375	0.45675
F1SKS0	LOC100739724	Uncharacterized protein	Microtubule-associated serine/threonine-protein kinase 4	MAST4	1046	yes	-2.34512
F1SKS0	LOC100739724	Uncharacterized protein	Microtubule-associated serine/threonine-protein kinase 4	MAST4	1173	yes	-1.66623	0.0633127
F1SKS0	LOC100739724	Uncharacterized protein	Microtubule-associated serine/threonine-protein kinase 4	MAST4	1221	yes	0.424062
F1SKS0	LOC100739724	Uncharacterized protein	Microtubule-associated serine/threonine-protein kinase 4	MAST4	1708	yes	-0.649994	0.176049
F1SKS0	LOC100739724	Uncharacterized protein	Microtubule-associated serine/threonine-protein kinase 4	MAST4	2189	yes	-0.19962
F1SLJ2	PLK2	Uncharacterized protein	Serine/threonine-protein kinase PLK2	PLK2	406	yes	-0.354601	0.315024
F1SLK9	MAP3K1	Uncharacterized protein	Mitogen-activated protein kinase kinase kinase 1	MAP3K1	531	yes
F1SLK9	MAP3K1	Uncharacterized protein	Mitogen-activated protein kinase kinase kinase 1	MAP3K1	1022	yes	-0.528846	0.117402
F1SPH6	CDK2	Porcine cyclin dependent kinase 2	Cyclin-dependent kinase 2	CDK2	160	yes	0.388164	0.118257		-0.867817	0.103841
F1SQL4	VRK2	Uncharacterized protein	Serine/threonine-protein kinase VRK2	VRK2	396	yes	1.67951			-0.349811	0.0500542
F1SQW0	PAK2	Uncharacterized protein	Serine/threonine-protein kinase PAK 2	PAK2	20	yes	2.25094	0.540495		-0.534209	0.0139913
F1SQW0	PAK2	Uncharacterized protein	Serine/threonine-protein kinase PAK 2	PAK2	59	yes	0.0233263			-0.534209	0.0139913
F1SQW0	PAK2	Uncharacterized protein	Serine/threonine-protein kinase PAK 2	PAK2	152	yes	-1.07212			-0.534209	0.0139913
F1SQW0	PAK2	Uncharacterized protein	Serine/threonine-protein kinase PAK 2	PAK2	169	yes	0.0433445			-0.534209	0.0139913
F1SRD3	SNRK	Uncharacterized protein	SNF-related serine/threonine-protein kinase	SNRK	518	yes	-1.00273	0.122987
F1SRN4	unknown	Uncharacterized protein	Triple functional domain protein	TRIO	51	yes	1.01913			-0.254393
F1SRN4	unknown	Uncharacterized protein	Triple functional domain protein	TRIO	52	yes	1.01913			-0.254393
F1SRN4	unknown	Uncharacterized protein	Triple functional domain protein	TRIO	749	yes	-1.07085			-0.254393
F1SRN4	unknown	Uncharacterized protein	Triple functional domain protein	TRIO	772	yes	-0.919515	0.172204		-0.254393
F1SRP9	ADCK2	Uncharacterized protein	Uncharacterized aarF domain-containing protein kinase 2	ADCK2	74	yes	-3.56499
F1SRQ1	BRAF	Uncharacterized protein	Serine/threonine-protein kinase B-raf	BRAF	105	yes	-1.68631
F1SRQ1	BRAF	Uncharacterized protein	Serine/threonine-protein kinase B-raf	BRAF	440	yes	-0.653229	0.220624
F1SRU7	unknown	Uncharacterized protein	Protein kinase C eta type	PRKCH	519	yes	-0.68221
F1SRU7	unknown	Uncharacterized protein	Protein kinase C eta type	PRKCH	538	yes
F1SRY1	unknown	Uncharacterized protein	Insulin-like growth factor 1 receptor	IGF1R	24	yes	1.00817	0.360448
F1SS51	MAP2K4	Uncharacterized protein	Dual specificity mitogen-activated protein kinase kinase 4	MAP2K4	57	yes	0.452806			-0.395934	0.0836798
F1SS51	MAP2K4	Uncharacterized protein	Dual specificity mitogen-activated protein kinase kinase 4	MAP2K4	234	yes	0.493545			-0.395934	0.0836798
F1SSC2	CDK13	Uncharacterized protein	Cyclin-dependent kinase 13	CDK13	34	yes	-1.01226			-1.02256	0.0785587
F1SSC2	CDK13	Uncharacterized protein	Cyclin-dependent kinase 13	CDK13	36	yes	-0.185212			-1.02256	0.0785587
F1SSC2	CDK13	Uncharacterized protein	Cyclin-dependent kinase 13	CDK13	185	yes	-1.05119			-1.02256	0.0785587
F1SSF3	unknown	Uncharacterized protein	Serine/threonine-protein kinase 17A	STK17A	9	yes	-0.720755			-0.971446	0.315525
F1ST84	MELK	Uncharacterized protein	Maternal embryonic leucine zipper kinase	MELK	506	yes	-1.17
F1STG5	MAP4K4	Uncharacterized protein	Mitogen-activated protein kinase kinase kinase kinase 4	MAP4K4	552	yes	-2.35195	0.0840039		-0.267766	0.00357205
F1STG5	MAP4K4	Uncharacterized protein	Mitogen-activated protein kinase kinase kinase kinase 4	MAP4K4	835	yes	-0.470389			-0.267766	0.00357205
F1STG5	MAP4K4	Uncharacterized protein	Mitogen-activated protein kinase kinase kinase kinase 4	MAP4K4	935	yes	-1.75815	0.127102		-0.267766	0.00357205
F1STS3	RPS6KA1	Ribosomal protein S6 kinase	Ribosomal protein S6 kinase alpha-1	RPS6KA1	380	yes	-0.62187	0.107397		-0.465659
F1SUK2	PAK1	Uncharacterized protein	Serine/threonine-protein kinase PAK 1	PAK1	174	yes	-3.36773	0.179375		-0.776207
F1SUK2	PAK1	Uncharacterized protein	Serine/threonine-protein kinase PAK 1	PAK1	211	yes	-1.06631			-0.776207
F1SUT8	EPHA2	Uncharacterized protein	Ephrin type-A receptor 2	EPHA2	570	yes	0.450677	0.114836		-0.0356383
F1SUT8	EPHA2	Uncharacterized protein	Ephrin type-A receptor 2	EPHA2	896	yes	-1.15509	0.0516616		-0.0356383
F1SUT8	EPHA2	Uncharacterized protein	Ephrin type-A receptor 2	EPHA2	900	yes	-0.836604			-0.0356383
I3L5D4	MAP2K2	Uncharacterized protein	Dual specificity mitogen-activated protein kinase kinase 2	MAP2K2	23	yes	-1.93115	0.138306		-0.681241	0.0944199
I3L5D4	MAP2K2	Uncharacterized protein	Dual specificity mitogen-activated protein kinase kinase 2	MAP2K2	226	yes	0.656429	0.0706053		-0.681241	0.0944199
I3L5D4	MAP2K2	Uncharacterized protein	Dual specificity mitogen-activated protein kinase kinase 2	MAP2K2	394	yes	-0.633502			-0.681241	0.0944199
I3L6E5	BRD4	Uncharacterized protein	Bromodomain-containing protein 4	BRD4	1073	yes	-1.04091			-1.19113	0.26448
I3L6E5	BRD4	Uncharacterized protein	Bromodomain-containing protein 4	BRD4	1079	yes	-1.04091			-1.19113	0.26448
I3L6E5	BRD4	Uncharacterized protein	Bromodomain-containing protein 4	BRD4	1092	yes	-2.95221			-1.19113	0.26448
I3L6E5	BRD4	Uncharacterized protein	Bromodomain-containing protein 4	BRD4	1135	yes	-1.78659	0.160066		-1.19113	0.26448
I3L6Z7	unknown	Uncharacterized protein	Receptor tyrosine-protein kinase erbB-3	ERBB3	223	yes	-2.00023
I3L6Z7	unknown	Uncharacterized protein	Receptor tyrosine-protein kinase erbB-3	ERBB3	323	yes	-1.63983	0.10183
I3L9Z3	PRKD2	Serine/threonine-protein kinase D	Serine/threonine-protein kinase D2	PRKD2	197	yes	0.595176	0.0963894
I3L9Z3	PRKD2	Serine/threonine-protein kinase D	Serine/threonine-protein kinase D2	PRKD2	198	yes	0.343465
I3L9Z3	PRKD2	Serine/threonine-protein kinase D	Serine/threonine-protein kinase D2	PRKD2	206	yes	0.859493
I3L9Z3	PRKD2	Serine/threonine-protein kinase D	Serine/threonine-protein kinase D2	PRKD2	710	yes	-1.88337	0.0992466
I3LA44	NRBP1	Uncharacterized protein	Nuclear receptor-binding protein	NRBP1	428	yes	-0.383774			-1.3737	0.0144321	down
I3LA44	NRBP1	Uncharacterized protein	Nuclear receptor-binding protein	NRBP1	431	yes	-1.50717			-1.3737	0.0144321	down
I3LA44	NRBP1	Uncharacterized protein	Nuclear receptor-binding protein	NRBP1	433	yes				-1.3737	0.0144321	down
I3LAS8	unknown	Uncharacterized protein	RAF proto-oncogene serine/threonine-protein kinase	RAF1	221	yes	-2.70219			-1.25384
I3LAS8	unknown	Uncharacterized protein	RAF proto-oncogene serine/threonine-protein kinase	RAF1	226	yes	-0.928627	0.484479		-1.25384
I3LAV2	unknown	Uncharacterized protein	Dual specificity mitogen-activated protein kinase kinase 6	MAP2K6	207	yes	0.348219	0.188751
I3LDK7	CDK17	Uncharacterized protein	Cyclin-dependent kinase 17	CDK17	12	yes	0.0227584
I3LDK7	CDK17	Uncharacterized protein	Cyclin-dependent kinase 17	CDK17	146	yes	0.00958553	0.916552
I3LDK7	CDK17	Uncharacterized protein	Cyclin-dependent kinase 17	CDK17	155	yes	-0.0404627	0.111482
I3LDK7	CDK17	Uncharacterized protein	Cyclin-dependent kinase 17	CDK17	174	yes	-1.71713	0.0618311
I3LDK7	CDK17	Uncharacterized protein	Cyclin-dependent kinase 17	CDK17	189	yes	0.0891751	0.696852
I3LEJ8	LOC100516293	Uncharacterized protein	Phosphoinositide 3-kinase regulatory subunit 4	PIK3R4	810	yes	-0.130001	0.358532		-0.182325	0.0904688
I3LEJ8	LOC100516293	Uncharacterized protein	Phosphoinositide 3-kinase regulatory subunit 4	PIK3R4	902	yes	-0.392364			-0.182325	0.0904688
I3LGI3	FASTK	Uncharacterized protein	Fas-activated serine/threonine kinase	FASTK	195	yes	-1.55013
I3LKS0	CDK10	Uncharacterized protein	Cyclin-dependent kinase 10	CDK10	196	yes	-0.697478	0.45628
I3LMU4	unknown	Uncharacterized protein	Mitogen-activated protein kinase kinase kinase 5	MAP3K5	486	yes	-2.78817			0.0159181	0.70606
I3LP68	ABL2	Uncharacterized protein	Abelson tyrosine-protein kinase 2	ABL2	620	yes	0.556303	0.500206		-1.15101
I3LP68	ABL2	Uncharacterized protein	Abelson tyrosine-protein kinase 2	ABL2	655	yes	0.200282	0.130247		-1.15101
I3LPJ6	TNK1	Uncharacterized protein	Non-receptor tyrosine-protein kinase TNK1	TNK1	508	yes	-0.249221	0.021739		-1.66313	0.0830927
I3LPJ6	TNK1	Uncharacterized protein	Non-receptor tyrosine-protein kinase TNK1	TNK1	511	yes	-1.00535	0.0981534		-1.66313	0.0830927
I3LQP0	unknown	Uncharacterized protein	Mitotic checkpoint serine/threonine-protein kinase BUB1	BUB1	20	yes	-0.54981
I3LR85	PRKCD	Protein kinase C delta type	Protein kinase C delta type	PRKCD	507	yes	-0.910719			-0.35936	0.038723
I3LR85	PRKCD	Protein kinase C delta type	Protein kinase C delta type	PRKCD	663	yes	-0.361571	0.27772		-0.35936	0.038723
I3LS09	RPS6KA4	Ribosomal protein S6 kinase	Ribosomal protein S6 kinase alpha-4	RPS6KA4	347	yes	-0.876614	0.307436
I3LS09	RPS6KA4	Ribosomal protein S6 kinase	Ribosomal protein S6 kinase alpha-4	RPS6KA4	745	yes	-1.78568
I3LS78	SGK1	Uncharacterized protein	Serine/threonine-protein kinase Sgk1	SGK1	74	yes	-3.52307			-0.630059
I3LT15	BMP2K	Uncharacterized protein	BMP-2-inducible protein kinase	BMP2K	359	yes	-1.76436	0.0667092		0.364441	0.122233
I3LUD4	MAP3K7	Uncharacterized protein	Mitogen-activated protein kinase kinase kinase 7	MAP3K7	191	yes	-1.53274			-0.0997731	0.560614
I3LUD4	MAP3K7	Uncharacterized protein	Mitogen-activated protein kinase kinase kinase 7	MAP3K7	423	yes	-0.499381			-0.0997731	0.560614
K7GLX4	MAP3K6	Uncharacterized protein	Mitogen-activated protein kinase kinase kinase 6	MAP3K6	950	yes	-2.04628	0.179694
K7GLX4	MAP3K6	Uncharacterized protein	Mitogen-activated protein kinase kinase kinase 6	MAP3K6	963	yes	-2.59223	0.153452
K7GPY0	MAP3K3	Uncharacterized protein	Mitogen-activated protein kinase kinase kinase 3	MAP3K3	156	yes	-0.539321	0.00157156
K7GPY0	MAP3K3	Uncharacterized protein	Mitogen-activated protein kinase kinase kinase 3	MAP3K3	302	yes	0.884246
K7GPY0	MAP3K3	Uncharacterized protein	Mitogen-activated protein kinase kinase kinase 3	MAP3K3	341	yes	-2.48132
K7GQ31	IRAK3	Uncharacterized protein	Interleukin-1 receptor-associated kinase 3	IRAK3	561	yes	-1.64945	0.147716		-1.02037
K7GQW4	RPS6KA3	Uncharacterized protein	Ribosomal protein S6 kinase alpha-3	RPS6KA3	341	yes	-1.79394	0.0792446
K7GQW4	RPS6KA3	Uncharacterized protein	Ribosomal protein S6 kinase alpha-3	RPS6KA3	387	yes	0.0801524	0.466343
K7GRV3	CDK16	Uncharacterized protein	Cyclin-dependent kinase 16	CDK16	18	yes	0.297015
K7GRV3	CDK16	Uncharacterized protein	Cyclin-dependent kinase 16	CDK16	144	yes	-1.62025
K7GRV3	CDK16	Uncharacterized protein	Cyclin-dependent kinase 16	CDK16	159	yes	-0.28093
K7GSB2	CASK	Uncharacterized protein	Peripheral plasma membrane protein CASK	CASK	314	yes	0.128953			-0.146593	0.205101
M3TYT0	ROCK2	Rho-associated protein kinase 2	Rho-associated protein kinase 2	ROCK2	1134	yes	-1.6342			-0.400577	0.201505
O19004	ARAF	Serine/threonine-protein kinase A-Raf	Serine/threonine-protein kinase A-Raf	ARAF	157	yes	0.704518
Q95266	CAMK2D	Calcium/calmodulin-dependent protein kinase type II subunit delta	Calcium/calmodulin-dependent protein kinase type II subunit delta	CAMK2D	280	yes	1.00658	0.0660315		-0.168865	0.349253
Q95266	CAMK2D	Calcium/calmodulin-dependent protein kinase type II subunit delta	Calcium/calmodulin-dependent protein kinase type II subunit delta	CAMK2D	490	yes				-0.168865	0.349253
