# Supplementary material for: Foot-and-Mouth Disease Virus Counteracts on Internal Ribosome Entry Site Suppression by G3BP1 and Inhibits G3BP1-Mediated Stress Granule Assembly via Post-Translational Mechanisms
Source: Front Immunol. 2018 May 25;9:1142. doi: 10.3389/fimmu.2018.01142 (PMC5980976; doi:10.3389/fimmu.2018.01142)
Supplement: Supplementary file 1 [file Presentation_1.zip › Supplementary Material Presentation/Supplemental Table S3 Proteomics quantified in FMDV-infected IBRS-2 cells.xlsx]

## Sheet: Supplemental Table S3
Supplemental Table S3. Proteomics quantified in FMDV-infected IBRS-2 cells (log2 values of SILAC ratios)
Protein information						Exp1													Exp2													Combine
Protein IDs	Majority protein IDs	Gene nams	Human homologous protein IDs	Human homologous gene names	Protein names	Peptide counts (all)	Peptide counts (razor+unique)	Peptide counts (unique)	Peptides	Razor + unique peptides	Unique peptides	Sequence coverage [%]	Unique + razor sequence coverage [%]	Unique sequence coverage [%]	Mol. weight [kDa]	PEP	FMDV/Mock ratio	Log2 FMDV/Mock	Peptide counts (all)	Peptide counts (razor+unique)	Peptide counts (unique)	Peptides	Razor + unique peptides	Unique peptides	Sequence coverage [%]	Unique + razor sequence coverage [%]	Unique sequence coverage [%]	Mol. weight [kDa]	PEP	FMDV/Mock ratio	Log2 FMDV/Mock	Median FMDV/Mock ratio	Median Log2 FMDV/Mock	P value	Regulated Type
A1XQU1	A1XQU1	PSMB7	Q99436	PSMB7	Proteasome subunit beta type-7	3	3	3	3	3	3	18.4	18.4	18.4	29.98	1.5062e-57	0.63698	-0.65068	3	3	3	3	3	3	18.4	18.4	18.4	29.98	6.9283e-18	0.65862	-0.602482	0.6478	-0.626581	0.024481	down
A5GFN6	A5GFN6	RAE1	P78406	RAE1	mRNA export factor	9	9	9	9	9	9	39.7	39.7	39.7	41.025	2.0159e-298	0.62003	-0.68959	9	9	9	9	9	9	42.7	42.7	42.7	41.025	9.6302e-286	0.62573	-0.676388	0.62288	-0.682989	0.00615291	down
A5GFT5	A5GFT5	NPEPL1	Q8NDH3	NPEPL1	Aminopeptidase-like 1	4	4	4	4	4	4	14.5	14.5	14.5	55.655	1.1547e-43	0.64235	-0.638568	4	4	4	4	4	4	12.8	12.8	12.8	55.655	6.4805e-16	0.63328	-0.659085	0.637815	-0.648827	0.0100648	down
A6N8P5	A6N8P5	MBF1	O60869	EDF1	Multiprotein bridging factor 1	3	3	3	3	3	3	25	25	25	16.396	9.5224e-18	0.63887	-0.646406	3	3	3	3	3	3	25	25	25	16.396	4.5823e-13	0.64286	-0.637424	0.640865	-0.641915	0.00445403	down
A7XP20	A7XP20	BCL10	O95999	BCL10	B-cell CLL/lymphoma 10	6	6	6	6	6	6	45.1	45.1	45.1	26.202	7.6285e-72	0.35836	-1.48052	5	5	5	5	5	5	37.8	37.8	37.8	26.202	3.0531e-63	0.39537	-1.33872	0.376865	-1.40962	0.0320313	down
A9YUB1;F1STP1	A9YUB1	CHORDC1;CHORDC1	Q9UHD1	CHORDC1	Cysteine and histidine-rich domain-containing protein 1;Cysteine and histidine-rich domain-containing protein 1	14;11	14;11	14;11	14	14	14	50.6	50.6	50.6	37.35	9.5109e-87	0.51794	-0.949143	13;10	13;10	13;10	13	13	13	50.3	50.3	50.3	37.35	2.0567e-112	0.46447	-1.10634	0.491205	-1.02774	0.0486939	down
B2DCZ7	B2DCZ7	SMAP1L	Q8WU79	SMAP2	Stromal membrane-associated protein 1-like	6	6	5	6	6	5	18.2	18.2	16.3	46.646	1.2108e-39	0.59386	-0.751805	6	6	6	6	6	6	20.3	20.3	20.3	46.646	5.7095e-39	0.61876	-0.692548	0.60631	-0.722177	0.0261148	down
B3TFD9;A2TEQ2	B3TFD9	PRR2;prr2	Q92692	PVRL2	Poliovirus receptor-related 2 transcript variant delta;Poliovirus receptor related 2	7;6	7;6	7;6	7	7	7	21.7	21.7	21.7	58.109	9.4547e-136	0.33454	-1.57975	8;7	8;7	8;7	8	8	8	29.1	29.1	29.1	58.109	3.9498e-42	0.2999	-1.73745	0.31722	-1.6586	0.030281	down
B5APU8	B5APU8	ARPC3	O15145	ARPC3	Actin-related protein 2/3 complex subunit 3	4	4	4	4	4	4	27	27	27	20.546	1.642e-22	0.50806	-0.976929	6	6	6	6	6	6	45.5	45.5	45.5	20.546	2.8172e-60	0.52482	-0.930105	0.51644	-0.953517	0.015631	down
B5APV0	B5APV0	ARPC5	O15511	ARPC5	Actin-related protein 2/3 complex subunit 5	2	2	2	2	2	2	20.5	20.5	20.5	16.32	5.6243e-16	0.54295	-0.881109	2	2	2	2	2	2	20.5	20.5	20.5	16.32	2.4285e-31	0.5053	-0.984788	0.524125	-0.932948	0.0353729	down
B8Y648	B8Y648	UBE2L3	P68036	UBE2L3	Ubiquitin-conjugating enzyme E2L 3	6	6	6	6	6	6	57.8	57.8	57.8	17.861	4.3541e-271	0.24493	-2.02956	6	6	6	6	6	6	57.8	57.8	57.8	17.861	1.3664e-261	0.29191	-1.7764	0.26842	-1.90298	0.0424058	down
C3UP60	C3UP60	MAL2	Q969L2	MAL2	MAL2 proteolipid protein	2	2	2	2	2	2	18.2	18.2	18.2	19.048	5.5615e-05	0.24275	-2.04246	2	2	2	2	2	2	18.2	18.2	18.2	19.048	1.7873e-06	0.25175	-1.98994	0.24725	-2.0162	0.00829226	down
C5I4T6;A5GFS4	C5I4T6	PCK2	Q16822	PCK2	Phosphoenolpyruvate carboxykinase 2	29;2	29;2	29;2	29	29	29	57.8	57.8	57.8	70.69	1.9607e-269	0.62154	-0.686081	26;2	26;2	26;2	26	26	26	51.2	51.2	51.2	70.69	2.641e-254	0.628	-0.671164	0.62477	-0.678622	0.00699693	down
C9E1C9;I3LCE5	C9E1C9	CDK9	P50750	CDK9	CDK9	4;1	3;1	3;1	4	3	3	12.9	10.8	10.8	42.761	4.0285e-10	0.54059	-0.887393	4;1	3;1	3;1	4	3	3	14.5	12.4	12.4	42.761	1.1197e-14	0.54831	-0.866936	0.54445	-0.877165	0.00742349	down
D0G6S5	D0G6S5	EBP	Q15125	EBP	Emopamil binding protein (Sterol isomerase)	2	2	2	2	2	2	10	10	10	26.564	2.5107e-09	0.43531	-1.19988	2	2	2	2	2	2	10	10	10	26.564	7.7647e-10	0.46529	-1.1038	0.4503	-1.15184	0.0265566	down
D0G777;F1SER1	D0G777	MATA2	P31153	MAT2A	S-adenosylmethionine synthase	12;2	12;2	12;2	12	12	12	48.9	48.9	48.9	43.69	0	0.58078	-0.783936	13;2	13;2	13;2	13	13	13	49.1	49.1	49.1	43.69	0	0.56674	-0.819241	0.57376	-0.801589	0.0140191	down
D2IE28	D2IE28	CCNB1	P14635	CCNB1	Cyclin B1 transcript variant 1	3	3	3	3	3	3	7.4	7.4	7.4	48.662	2.4288e-18	0.65473	-0.611028	3	3	3	3	3	3	7.4	7.4	7.4	48.662	6.8906e-17	0.65189	-0.6173	0.65331	-0.614164	0.00325042	down
D2SW95	D2SW95	COPB1	P53618	COPB1	Coatomer subunit beta	28	28	4	28	28	4	41.8	41.8	7.5	107.12	1.5138e-199	0.59966	-0.737783	27	27	3	27	27	3	39.9	39.9	5.6	107.12	7.5066e-162	0.59981	-0.737423	0.599735	-0.737603	0.000155716	down
D7RA29;D2KQR0	D7RA29	MAP1LC3B;MAP1LC3A	Q9GZQ8	MAP1LC3B	Microtubule-associated protein 1 light chain 3 beta;Microtubule-associated protein 1 light chain 3 alpha	2;1	2;1	2;1	2	2	2	16.8	16.8	16.8	14.704	0.00013367	0.50006	-0.999827	2;1	2;1	2;1	2	2	2	16.8	16.8	16.8	14.704	4.5331e-06	0.51739	-0.950676	0.508725	-0.975251	0.0160423	down
F1REW9	F1REW9	DENR	O43583	DENR	Uncharacterized protein	3	3	3	3	3	3	22.8	22.8	22.8	22.603	1.4523e-73	0.55384	-0.852459	3	3	3	3	3	3	22.8	22.8	22.8	22.603	4.8309e-48	0.5556	-0.847881	0.55472	-0.85017	0.00171379	down
F1RF16	F1RF16	LOC100517530	P23141	CES1	Uncharacterized protein	12	1	1	12	1	1	50.5	6	6	32.039	2.2936e-213	0.37174	-1.42763	15	1	1	15	1	1	57.5	6	6	32.039	9.0834e-198	0.41393	-1.27254	0.392835	-1.35009	0.0365824	down
F1RF91	F1RF91	FBXO2	Q9UK22	FBXO2	Uncharacterized protein	7	7	7	7	7	7	40.3	40.3	40.3	33.122	5.3661e-236	0.58868	-0.764444	8	8	8	8	8	8	40.3	40.3	40.3	33.122	3.9209e-176	0.59326	-0.753264	0.59097	-0.758854	0.00468994	down
F1RFD3;I3LQZ7	F1RFD3	SF3A1;unknown	Q15459	SF3A1	Splicing factor 3A subunit 1;Uncharacterized protein	19;18	19;18	19;18	19	19	19	33.3	33.3	33.3	88.771	7.5727e-148	0.64544	-0.631645	18;17	18;17	18;17	18	18	18	30.4	30.4	30.4	88.771	3.289e-202	0.66249	-0.594029	0.653965	-0.612837	0.0195355	down
F1RFW9	F1RFW9	GATAD2B	Q8WXI9	GATAD2B	Uncharacterized protein	8	8	8	8	8	8	20.4	20.4	20.4	65.26	1.1278e-38	0.3408	-1.553	8	8	7	8	8	7	20.7	20.7	19.1	65.26	1.5117e-38	0.31771	-1.65422	0.329255	-1.60361	0.0200952	down
F1RG33;I3LC39	F1RG33	CHTF18;CHTF18	Q8WVB6	CHTF18	Uncharacterized protein;Uncharacterized protein	2;2	2;2	2;2	2	2	2	2.7	2.7	2.7	107.37	1.0568e-08	0.45162	-1.14682	3;3	3;3	3;3	3	3	3	3.6	3.6	3.6	107.37	7.266e-19	0.47269	-1.08103	0.462155	-1.11393	0.0187992	down
F1RG62	F1RG62	DCTPP1	Q9H773	DCTPP1	Uncharacterized protein	2	2	2	2	2	2	10.7	10.7	10.7	18.498	0.00015752	0.58994	-0.76136	2	2	2	2	2	2	10.7	10.7	10.7	18.498	7.9028e-05	0.63212	-0.66173	0.61103	-0.711545	0.0445507	down
F1RGB5	F1RGB5	ACACB	O00763	ACACB	Uncharacterized protein	7	5	5	7	5	5	3.8	2.4	2.4	276.08	2.1643e-106	0.61407	-0.703525	7	4	4	7	4	4	3.8	1.9	1.9	276.08	6.5281e-94	0.58541	-0.772481	0.59974	-0.738003	0.0297364	down
F1RGP8	F1RGP8	PBXIP1	Q96AQ6	PBXIP1	Uncharacterized protein	7	7	7	7	7	7	21.5	21.5	21.5	49.684	5.7911e-23	0.56737	-0.817638	8	8	8	8	8	8	24	24	24	49.684	1.4554e-34	0.55259	-0.855719	0.55998	-0.836678	0.0144872	down
F1RGQ5	F1RGQ5	UBE2G1	P62253	UBE2G1	Uncharacterized protein	3	3	3	3	3	3	21.8	21.8	21.8	19.452	5.7228e-15	0.5453	-0.874878	2	2	2	2	2	2	17.6	17.6	17.6	19.452	8.1946e-18	0.58888	-0.763954	0.56709	-0.819416	0.0430795	down
F1RGS0	F1RGS0	THBS3	P49746	THBS3	Uncharacterized protein	2	2	2	2	2	2	2.9	2.9	2.9	104.07	5.3192e-08	0.60117	-0.734155	4	4	4	4	4	4	5.4	5.4	5.4	104.07	4.2138e-11	0.57926	-0.787717	0.590215	-0.760936	0.0224038	down
F1RGU8	F1RGU8	NTPCR	Q9BSD7	NTPCR	Uncharacterized protein	2	2	2	2	2	2	15.9	15.9	15.9	20.568	2.6645e-08	0.55071	-0.860635	2	2	2	2	2	2	15.9	15.9	15.9	20.568	6.0752e-08	0.54727	-0.869675	0.54899	-0.865155	0.00332603	down
F1RGZ0;K7GLS5	F1RGZ0	LGALS8	O00214	LGALS8	Galectin	4;1	4;1	4;1	4	4	4	16.1	16.1	16.1	36.186	1.1998e-14	0.41408	-1.27202	4;1	4;1	4;1	4	4	4	16.1	16.1	16.1	36.186	1.1097e-23	0.3619	-1.46634	0.38799	-1.36918	0.0452076	down
F1RHA0;I3LNR4	F1RHA0	LOC100738911;LOC100511757	P12694	BCKDHA	Uncharacterized protein;Uncharacterized protein	7;7	7;7	7;7	7	7	7	24.3	24.3	24.3	47.019	3.5754e-77	0.65856	-0.602613	6;6	6;6	6;6	6	6	6	22.6	22.6	22.6	47.019	1.2481e-60	0.66249	-0.594029	0.660525	-0.598321	0.00456659	down
F1RHH2;I3LA23	F1RHH2	LOC100525608;unknown	Q9BZG8	DPH1	Uncharacterized protein;Uncharacterized protein	4;3	4;3	4;3	4	4	4	11.7	11.7	11.7	48.718	1.7009e-32	0.40244	-1.31315	4;3	4;3	4;3	4	4	4	11.3	11.3	11.3	48.718	4.5469e-27	0.36806	-1.44199	0.38525	-1.37757	0.0297782	down
F1RHM8;I3LG56;F1SF58	F1RHM8	RANBP1	P43487	RANBP1	Uncharacterized protein	7;1;1	7;1;1	7;1;1	7	7	7	51	51	51	23.741	2.1494e-104	0.58703	-0.768494	7;1;1	7;1;1	7;1;1	7	7	7	51	51	51	23.741	4.998e-96	0.61017	-0.712717	0.5986	-0.740605	0.0239702	down
F1RHU1	F1RHU1	PNKP	Q96T60	PNKP	Uncharacterized protein	8	8	8	8	8	8	21.1	21.1	21.1	57.531	5.2619e-50	0.60386	-0.727714	7	7	7	7	7	7	19	19	19	57.531	5.9669e-32	0.59724	-0.743617	0.60055	-0.735666	0.00688103	down
F1RHZ8	F1RHZ8	PIH1D1	Q9NWS0	PIH1D1	Uncharacterized protein	6	6	6	6	6	6	33.9	33.9	33.9	32.265	2.967e-28	0.50703	-0.979857	6	6	6	6	6	6	33.9	33.9	33.9	32.265	2.9313e-24	0.54662	-0.87139	0.526825	-0.925623	0.0372988	down
F1RIT0;P68266	F1RIT0	GLTP;GLTP	Q9NZD2	GLTP	Glycolipid transfer protein;Glycolipid transfer protein	7;5	7;5	7;5	7	7	7	45.5	45.5	45.5	23.836	4.0263e-21	0.58571	-0.771742	4;2	4;2	4;2	4	4	4	36.8	36.8	36.8	23.836	9.2528e-19	0.61448	-0.702562	0.600095	-0.737152	0.0298673	down
F1RIU1	F1RIU1	PSPH	P78330	PSPH	Uncharacterized protein	7	7	7	7	7	7	39.6	39.6	39.6	25.055	1.747e-84	0.55588	-0.847155	6	6	6	6	6	6	34.2	34.2	34.2	25.055	4.8152e-76	0.53857	-0.892794	0.547225	-0.869974	0.0166984	down
F1RIW5	F1RIW5	PSMG3	Q9BT73	PSMG3	Uncharacterized protein	2	2	2	2	2	2	23	23	23	13.019	1.851e-09	0.63193	-0.662163	2	2	2	2	2	2	23	23	23	13.019	6.0526e-12	0.62575	-0.676342	0.62884	-0.669253	0.00674344	down
F1RJI7	F1RJI7	COX6A1	P12074	COX6A1	Cytochrome c oxidase subunit 6A, mitochondrial	2	2	2	2	2	2	43.1	43.1	43.1	12.247	1.1436e-88	0.27806	-1.84653	3	3	3	3	3	3	43.1	43.1	43.1	12.247	3.4204e-22	0.28265	-1.82291	0.280355	-1.83472	0.00409802	down
F1RJN0	F1RJN0	WBSCR22	O43709	WBSCR22	Uncharacterized protein	4	4	4	4	4	4	19.2	19.2	19.2	31.684	2.9049e-33	0.42969	-1.21863	4	4	4	4	4	4	19.2	19.2	19.2	31.684	8.9326e-40	0.46117	-1.11663	0.44543	-1.16763	0.0278109	down
F1RK57	F1RK57	GNB1L	Q9BYB4	GNB1L	Uncharacterized protein	2	2	2	2	2	2	6.8	6.8	6.8	31.572	0.00023362	0.50681	-0.980483	2	2	2	2	2	2	6.8	6.8	6.8	31.572	6.5765e-05	0.46875	-1.09311	0.48778	-1.0368	0.0345804	down
F1RK59	F1RK59	MRPL40	Q9NQ50	MRPL40	Uncharacterized protein	4	4	4	4	4	4	24.8	24.8	24.8	24.031	1.5294e-39	0.63802	-0.648326	4	4	4	4	4	4	19.4	19.4	19.4	24.031	7.7208e-31	0.62794	-0.671301	0.63298	-0.659814	0.0110833	down
F1RK61	F1RK61	UFD1L	Q92890	UFD1L	Uncharacterized protein	5	5	5	5	5	5	25.7	25.7	25.7	34.454	1.8969e-28	0.35406	-1.49793	6	6	6	6	6	6	28.3	28.3	28.3	34.454	2.0508e-45	0.31932	-1.64693	0.33669	-1.57243	0.0301748	down
F1RKG8	F1RKG8	PEBP1	P30086	PEBP1	Uncharacterized protein	11	11	11	11	11	11	71.1	71.1	71.1	20.971	1.5633e-200	0.57155	-0.807048	12	12	12	12	12	12	77	77	77	20.971	1.1799e-164	0.58289	-0.778704	0.57722	-0.792876	0.0113788	down
F1RKS3	F1RKS3	FEN1	P39748	FEN1	Flap endonuclease 1	7	7	7	7	7	7	26.1	26.1	26.1	42.402	3.32e-203	0.59137	-0.757867	7	7	7	7	7	7	25	25	25	42.402	6.1705e-190	0.60772	-0.718521	0.599545	-0.738194	0.016965	down
F1RKV7	F1RKV7	CRLF3	Q8IUI8	CRLF3	Cytokine receptor-like factor 3	3	3	3	3	3	3	10.3	10.3	10.3	49.107	1.7102e-48	0.58841	-0.765106	3	3	3	3	3	3	10.3	10.3	10.3	49.107	5.971e-35	0.59632	-0.745841	0.592365	-0.755474	0.00811697	down
F1RKX9	F1RKX9	CRKL	P46109	CRKL	Uncharacterized protein	8	8	8	8	8	8	40.9	40.9	40.9	33.796	1.6499e-122	0.52059	-0.94178	8	8	8	8	8	8	35	35	35	33.796	2.9977e-39	0.56647	-0.819929	0.54353	-0.880855	0.0440271	down
F1RL45;P80387	F1RL45	PRKAB1;PRKAB1	Q9Y478	PRKAB1	5'-AMP-activated protein kinase subunit beta-1;5'-AMP-activated protein kinase subunit beta-1	4;2	4;2	4;2	4	4	4	25.2	25.2	25.2	30.358	2.0661e-21	0.55133	-0.859012	6;4	6;4	6;4	6	6	6	43.3	43.3	43.3	30.358	1.2512e-84	0.59897	-0.739444	0.57515	-0.799228	0.0476054	down
F1RL66	F1RL66	TCOF1	Q13428	TCOF1	Uncharacterized protein	7	7	7	7	7	7	7.6	7.6	7.6	136.8	2.4513e-37	0.52435	-0.931398	5	5	5	5	5	5	5.8	5.8	5.8	136.8	6.1648e-15	0.51119	-0.968068	0.51777	-0.949733	0.0122904	down
F1RL85	F1RL85	GRWD1	Q9BQ67	GRWD1	Uncharacterized protein	7	7	7	7	7	7	32.4	32.4	32.4	49.25	6.4595e-193	0.60836	-0.717003	10	10	10	10	10	10	39.1	39.1	39.1	49.25	2.4549e-171	0.58588	-0.771323	0.59712	-0.744163	0.0232327	down
F1RLG4	F1RLG4	LOC100517270	P09132	SRP19	Uncharacterized protein	2	2	2	2	2	2	18.1	18.1	18.1	16.156	7.1349e-07	0.62814	-0.670842	4	4	4	4	4	4	43.8	43.8	43.8	16.156	4.5431e-74	0.5946	-0.750009	0.61137	-0.710425	0.0354615	down
F1RLV6	F1RLV6	EIF4ENIF1	Q9NRA8	EIF4ENIF1	Uncharacterized protein	3	3	3	3	3	3	4.1	4.1	4.1	104.91	2.9769e-08	0.56078	-0.834493	2	2	2	2	2	2	2.8	2.8	2.8	104.91	3.5526e-09	0.53924	-0.891001	0.55001	-0.862747	0.0208476	down
F1RM47	F1RM47	CLPTM1	O96005	CLPTM1	Uncharacterized protein	6	6	6	6	6	6	9.8	9.8	9.8	75.165	1.1993e-19	0.5708	-0.808943	7	7	7	7	7	7	11.3	11.3	11.3	75.165	1.1066e-20	0.61255	-0.7071	0.591675	-0.758022	0.0427522	down
F1RMA3	F1RMA3	CCAR2	Q8N163	CCAR2	Uncharacterized protein	19	19	19	19	19	19	31.4	31.4	31.4	102.01	4.0845e-167	0.52164	-0.938874	17	17	17	17	17	17	26.4	26.4	26.4	102.01	9.7986e-94	0.5378	-0.894858	0.52972	-0.916866	0.0152807	down
F1RMV5	F1RMV5	unknown	O95571	ETHE1	Uncharacterized protein	5	5	5	5	5	5	48.8	48.8	48.8	14.211	5.4091e-40	0.41378	-1.27306	3	3	3	3	3	3	20.2	20.2	20.2	14.211	1.4144e-11	0.44879	-1.15589	0.431285	-1.21448	0.0307178	down
F1RMZ8;F1SLE5	F1RMZ8	ATP6V1B2	P21281	ATP6V1B2	Uncharacterized protein	17;4	17;4	17;4	17	17	17	47.4	47.4	47.4	56.612	4.8229e-291	0.61787	-0.694625	16;4	16;4	16;4	16	16	16	45.2	45.2	45.2	56.612	0	0.56965	-0.811852	0.59376	-0.753239	0.0495173	down
F1RN89	F1RN89	NUFIP2	Q7Z417	NUFIP2	Uncharacterized protein	7	7	7	7	7	7	16.7	16.7	16.7	76.103	1.5971e-92	0.57002	-0.810916	10	10	10	10	10	10	24.7	24.7	24.7	76.103	4.375e-117	0.5325	-0.909147	0.55126	-0.860031	0.0363525	down
F1RNK6	F1RNK6	LOC100628233	Q8WY07	SLC7A3	Uncharacterized protein	2	2	2	2	2	2	6.2	6.2	6.2	68.069	1.5338e-09	0.25938	-1.94686	3	3	3	3	3	3	8.1	8.1	8.1	68.069	5.1622e-18	0.26257	-1.92923	0.260975	-1.93804	0.00289642	down
F1RNS8	F1RNS8	PDAP1	Q13442	PDAP1	Uncharacterized protein	3	3	3	3	3	3	21.4	21.4	21.4	20.688	1.0233e-14	0.55525	-0.848791	3	3	3	3	3	3	21.4	21.4	21.4	20.688	1.7917e-26	0.55299	-0.854675	0.55412	-0.851733	0.00219901	down
F1RP34;Q0PIT9	F1RP34	APOA1BP;APOA1BP	Q8NCW5	APOA1BP	NAD(P)H-hydrate epimerase;NAD(P)H-hydrate epimerase	5;4	5;4	5;4	5	5	5	29.5	29.5	29.5	31.48	6.03e-68	0.41683	-1.26247	4;3	4;3	4;3	4	4	4	19.4	19.4	19.4	31.48	2.656e-16	0.38139	-1.39066	0.39911	-1.32657	0.0307688	down
F1RPV8	F1RPV8	NME7	Q9Y5B8	NME7	Uncharacterized protein	1	1	1	1	1	1	5.3	5.3	5.3	29.425	9.2591e-25	0.54745	-0.869201	3	3	3	3	3	3	16	16	16	29.425	1.993e-33	0.55141	-0.858803	0.54943	-0.864002	0.00383084	down
F1RQ09	F1RQ09	BAD	Q92934	BAD	Uncharacterized protein	2	2	2	2	2	2	23.2	23.2	23.2	19.66	3.6532e-55	0.43019	-1.21695	3	3	3	3	3	3	27.7	27.7	27.7	19.66	2.3449e-53	0.41317	-1.27519	0.42168	-1.24607	0.0148778	down
F1RQ14	F1RQ14	LOC100154585	Q9Y5K6	CD2AP	Uncharacterized protein	2	2	2	2	2	2	13.8	13.8	13.8	27.857	1.0746e-27	0.33942	-1.55886	3	3	3	3	3	3	17.4	17.4	17.4	27.857	4.6364e-15	0.38215	-1.38779	0.360785	-1.47332	0.036981	down
F1RQH8;I3L6Y7;I3LTD5	F1RQH8	WDR33;WDR33;WDR33	Q9C0J8	WDR33	Uncharacterized protein;Uncharacterized protein;Uncharacterized protein	4;4;4	4;4;4	4;4;4	4	4	4	4.4	4.4	4.4	145.44	1.64e-38	0.41126	-1.28188	2;2;2	2;2;2	2;2;2	2	2	2	2.1	2.1	2.1	145.44	4.2738e-06	0.3849	-1.37744	0.39808	-1.32966	0.0228817	down
F1RQI1	F1RQI1	COX7A2	P14406	COX7A2	Uncharacterized protein	2	2	2	2	2	2	27.7	27.7	27.7	9.2437	1.0677e-11	0.60026	-0.736341	2	2	2	2	2	2	27.7	27.7	27.7	9.2437	1.6511e-15	0.59122	-0.758233	0.59574	-0.747287	0.00932503	down
F1RQP1	F1RQP1	LOC100520885	Q9UI30	TRMT112	Uncharacterized protein	6	6	6	6	6	6	58.4	58.4	58.4	14.19	2.4669e-60	0.53756	-0.895502	6	6	6	6	6	6	58.4	58.4	58.4	14.19	1.5989e-40	0.56988	-0.81127	0.55372	-0.853386	0.0314155	down
F1RQU1	F1RQU1	SLC35B2	Q8TB61	SLC35B2	Uncharacterized protein	3	3	3	3	3	3	6.9	6.9	6.9	49.06	6.4585e-09	0.6516	-0.617941	3	3	3	3	3	3	6.9	6.9	6.9	49.06	5.1399e-08	0.65641	-0.607331	0.654005	-0.612636	0.00551295	down
F1RQV0	F1RQV0	MRPL49	Q13405	MRPL49	Uncharacterized protein	5	5	5	5	5	5	44.3	44.3	44.3	18.975	2.6409e-48	0.65012	-0.621222	6	6	6	6	6	6	49.1	49.1	49.1	18.975	2.8225e-41	0.62959	-0.667515	0.639855	-0.644369	0.0228651	down
F1RR63	F1RR63	C9orf114	Q5T280	C9orf114	Uncharacterized protein	3	3	3	3	3	3	11.7	11.7	11.7	43.3	1.5377e-24	0.48814	-1.03463	3	3	3	3	3	3	11.7	11.7	11.7	43.3	2.5045e-19	0.51012	-0.971091	0.49913	-1.00286	0.0201685	down
F1RR91	F1RR91	FBLL1	A6NHQ2	FBLL1	Uncharacterized protein	4	1	1	4	1	1	15.5	3	3	37.993	6.814e-17	0.58205	-0.780785	4	1	1	4	1	1	15.5	3	3	37.993	4.0386e-18	0.56377	-0.826821	0.57291	-0.803803	0.0182298	down
F1RRT3;F2Z5E7	F1RRT3	FAM49B	Q9NUQ9	FAM49B	Uncharacterized protein	11;1	11;1	11;1	11	11	11	50.6	50.6	50.6	36.748	2.3282e-178	0.61638	-0.698108	12;1	12;1	12;1	12	12	12	54	54	54	36.748	5.5601e-215	0.64603	-0.630327	0.631205	-0.664217	0.0324737	down
F1RRV6	F1RRV6	NDRG1	Q92597	NDRG1	Uncharacterized protein	9	9	9	9	9	9	44.7	44.7	44.7	37.495	5.6974e-167	0.54558	-0.874137	9	9	9	9	9	9	44.7	44.7	44.7	37.495	9.0198e-120	0.58266	-0.779274	0.56412	-0.826706	0.0365201	down
F1RS33	F1RS33	LOC100522509	P61960	UFM1	Uncharacterized protein	1	1	1	1	1	1	43.1	43.1	43.1	6.8247	1.2889e-113	0.36752	-1.44411	1	1	1	1	1	1	43.1	43.1	43.1	6.8247	2.7458e-166	0.38681	-1.3703	0.377165	-1.4072	0.0166959	down
F1RS50	F1RS50	OTUD4	Q01804	OTUD4	Uncharacterized protein	7	7	7	7	7	7	11	11	11	121.51	4.5785e-26	0.5687	-0.81426	6	6	6	6	6	6	7.8	7.8	7.8	121.51	1.8694e-21	0.59742	-0.743183	0.58306	-0.778721	0.0290499	down
F1RSE5	F1RSE5	CEBPD	P49716	CEBPD	Uncharacterized protein	1	1	1	1	1	1	4.7	4.7	4.7	27.174	9.1558e-05	0.62203	-0.684944	3	3	3	3	3	3	17.6	17.6	17.6	27.174	1.0277e-08	0.64203	-0.639287	0.63203	-0.662116	0.0219465	down
F1RSH4	F1RSH4	UTP18	Q9Y5J1	UTP18	Uncharacterized protein	4	4	4	4	4	4	10.8	10.8	10.8	61.845	4.2293e-13	0.57515	-0.79799	7	7	7	7	7	7	21.4	21.4	21.4	61.845	1.9763e-30	0.60753	-0.718972	0.59134	-0.758481	0.0331547	down
F1RTH6	F1RTH6	LOC100523416	Q9BVJ6	UTP14A	Uncharacterized protein	11	11	11	11	11	11	19.9	19.9	19.9	87.617	3.0682e-79	0.57927	-0.787692	13	13	13	13	13	13	24.6	24.6	24.6	87.617	2.0249e-98	0.57482	-0.798818	0.577045	-0.793255	0.0044644	down
F1RTV4;F1RTV1	F1RTV4	PPAT;PPAT	Q06203	PPAT	Amidophosphoribosyltransferase;Amidophosphoribosyltransferase	11;11	11;11	11;11	11	11	11	26.4	26.4	26.4	57.436	7.2897e-76	0.62862	-0.66974	11;11	11;11	11;11	11	11	11	26.8	26.8	26.8	57.436	1.6897e-70	0.61373	-0.704324	0.621175	-0.687032	0.0160222	down
F1RTZ0	F1RTZ0	RRS1	Q15050	RRS1	Uncharacterized protein	7	7	7	7	7	7	23.4	23.4	23.4	42.006	3.9475e-113	0.58268	-0.779224	7	7	7	7	7	7	23.4	23.4	23.4	42.006	7.1994e-93	0.60314	-0.729435	0.59291	-0.75433	0.0210082	down
F1RU11	F1RU11	TRAM1	Q15629	TRAM1	Translocating chain-associated membrane protein	2	2	2	2	2	2	6.7	6.7	6.7	43.268	8.7124e-16	0.62304	-0.682603	3	3	3	3	3	3	9.9	9.9	9.9	43.268	1.8436e-23	0.63105	-0.664174	0.627045	-0.673389	0.00871145	down
F1RU31	F1RU31	SART1	O43290	SART1	Uncharacterized protein	9	9	9	9	9	9	15.7	15.7	15.7	90.81	2.4058e-40	0.60421	-0.726878	10	10	10	10	10	10	17.1	17.1	17.1	90.81	4.0096e-59	0.61555	-0.700052	0.60988	-0.713465	0.011968	down
F1RU32	F1RU32	LOC100522537	Q8N9N8	EIF1AD	Uncharacterized protein	2	2	2	2	2	2	21.7	21.7	21.7	19.188	1.1589e-16	0.34138	-1.55055	2	2	2	2	2	2	21.7	21.7	21.7	19.188	2.1891e-28	0.29055	-1.78314	0.315965	-1.66685	0.0444697	down
F1RU33	F1RU33	LOC100522848	O75531	BANF1	Uncharacterized protein	5	5	5	5	5	5	56.2	56.2	56.2	10.044	1.5373e-42	0.50734	-0.978975	4	4	4	4	4	4	48.3	48.3	48.3	10.044	4.8518e-31	0.54566	-0.873926	0.5265	-0.92645	0.0360914	down
F1RUV5	F1RUV5	PC	P11498	PC	Uncharacterized protein	9	9	9	9	9	9	18.6	18.6	18.6	79.448	2.2533e-44	0.66213	-0.594814	11	11	11	11	11	11	21.8	21.8	21.8	79.448	4.8836e-61	0.65176	-0.617587	0.656945	-0.6062	0.0119577	down
F1RUX1	F1RUX1	CORO1B	Q9BR76	CORO1B	Coronin	10	10	10	10	10	10	27.1	27.1	27.1	55.117	2.9506e-234	0.57347	-0.80221	12	12	12	12	12	12	30.3	30.3	30.3	55.117	3.8374e-193	0.54689	-0.870677	0.56018	-0.836444	0.0260534	down
F1RVC4;F1RQ19	F1RVC4	LOC100738305;LOC100517745	O15347	HMGB3	Uncharacterized protein;Uncharacterized protein	1;1	1;1	1;1	1	1	1	7.1	7.1	7.1	22.357	0.00014644	0.50372	-0.989306	1;1	1;1	1;1	1	1	1	7.1	7.1	7.1	22.357	1.2623e-10	0.53301	-0.907765	0.518365	-0.948536	0.0273632	down
F1RVX4	F1RVX4	MRPS7	Q9Y2R9	MRPS7	Uncharacterized protein	7	7	7	7	7	7	36.4	36.4	36.4	28.098	3.8932e-28	0.63263	-0.660566	6	6	6	6	6	6	32.2	32.2	32.2	28.098	1.3503e-40	0.63074	-0.664883	0.631685	-0.662724	0.00207326	down
F1RVY4	F1RVY4	RABL6	Q3YEC7	RABL6	Uncharacterized protein	3	3	3	3	3	3	6.2	6.2	6.2	68.966	5.6265e-12	0.48306	-1.04973	4	4	4	4	4	4	9.2	9.2	9.2	68.966	8.5967e-20	0.43763	-1.19222	0.460345	-1.12097	0.0404705	down
F1RVY5;I3L780	F1RVY5	SAP30BP;SAP30BP	Q9UHR5	SAP30BP	Uncharacterized protein;Uncharacterized protein	3;2	3;2	3;2	3	3	3	15.3	15.3	15.3	33.824	1.6339e-14	0.62709	-0.673256	3;2	3;2	3;2	3	3	3	15.3	15.3	15.3	33.824	1.6605e-09	0.6683	-0.581432	0.647695	-0.627344	0.0465616	down
F1RVZ4;K7GRG1	F1RVZ4	TRAF2;TRAF2	Q12933	TRAF2	Uncharacterized protein;Uncharacterized protein	10;7	10;7	10;7	10	10	10	26.6	26.6	26.6	58.654	3.425e-78	0.52776	-0.922046	6;4	6;4	6;4	6	6	6	19.1	19.1	19.1	58.654	1.4086e-38	0.54608	-0.872816	0.53692	-0.897431	0.0174612	down
F1RW97	F1RW97	GUCY1B3	Q02153	GUCY1B3	Uncharacterized protein	2	2	2	2	2	2	4.4	4.4	4.4	52.159	1.1929e-06	0.62813	-0.670865	2	2	2	2	2	2	4.4	4.4	4.4	52.159	1.1016e-05	0.63655	-0.651654	0.63234	-0.66126	0.00924722	down
F1RWA6;I3LAD5	F1RWA6	STAM;unknown	Q92783	STAM	Uncharacterized protein;Uncharacterized protein	7;7	7;7	6;6	7	7	6	23.1	23.1	21.1	50.982	9.1831e-32	0.63725	-0.650069	8;7	8;7	7;6	8	8	7	27.9	27.9	25.9	50.982	2.1009e-51	0.62556	-0.67678	0.631405	-0.663424	0.0128155	down
F1RWH7	F1RWH7	PNPO	Q9NVS9	PNPO	Uncharacterized protein	5	5	5	5	5	5	30	30	30	24.689	6.376e-60	0.5555	-0.848141	5	5	5	5	5	5	23.5	23.5	23.5	24.689	3.1354e-77	0.57667	-0.794182	0.566085	-0.821162	0.0209152	down
F1RWL7	F1RWL7	LOC100157053	O95169	NDUFB8	Uncharacterized protein	4	4	4	4	4	4	30.6	30.6	30.6	21.675	1.0912e-31	0.47657	-1.06924	4	4	4	4	4	4	30.6	30.6	30.6	21.675	1.456e-25	0.47746	-1.06655	0.477015	-1.06789	0.000802333	down
F1RWM0;I3LV68	F1RWM0	ZC2HC1A;ZC2HC1A	Q96GY0	ZC2HC1A	Uncharacterized protein;Uncharacterized protein	2;2	2;2	2;2	2	2	2	6.2	6.2	6.2	35.083	0.0005477	0.42898	-1.22102	2;2	2;2	2;2	2	2	2	6.2	6.2	6.2	35.083	0.00058553	0.4502	-1.15136	0.43959	-1.18619	0.0186931	down
F1RWW4	F1RWW4	PDLIM5	Q96HC4	PDLIM5	Uncharacterized protein	15	15	14	15	15	14	34.6	34.6	32.6	58.335	2.4309e-157	0.5497	-0.863284	13	13	12	13	13	12	31.1	31.1	29.1	58.335	1.9905e-109	0.5336	-0.906169	0.54165	-0.884727	0.0154294	down
F1RWX9;K7GS46;K7GKS2;K7GRV3;I3LDK7;F1S357	F1RWX9	CDK16;CDK16;CDK16;CDK16;CDK17;CDK18	Q00536	CDK16	Uncharacterized protein;Uncharacterized protein;Uncharacterized protein;Uncharacterized protein;Uncharacterized protein;Uncharacterized protein	2;2;2;2;2;1	1;1;1;1;1;1	1;1;1;1;1;1	2	1	1	6.5	4	4	37.002	6.5075e-14	0.44902	-1.15515	2;2;2;2;2;1	1;1;1;1;1;1	1;1;1;1;1;1	2	1	1	6.5	4	4	37.002	6.6706e-07	0.40932	-1.2887	0.42917	-1.22192	0.0347991	down
F1RX64;F1S0B2	F1RX64	RBPMS	Q93062	RBPMS	Uncharacterized protein	3;1	3;1	3;1	3	3	3	19.5	19.5	19.5	24.03	1.1634e-24	0.51738	-0.950704	3;1	3;1	3;1	3	3	3	19.5	19.5	19.5	24.03	2.7634e-16	0.48757	-1.03632	0.502475	-0.993511	0.0274306	down
F1RXE6	F1RXE6	SMARCE1	Q969G3	SMARCE1	Uncharacterized protein	1	1	1	1	1	1	7.7	7.7	7.7	21.971	2.0413e-15	0.58501	-0.773467	1	1	1	1	1	1	7.7	7.7	7.7	21.971	4.7136e-05	0.61405	-0.703572	0.59953	-0.738519	0.0301202	down
F1RXS0	F1RXS0	SELO	Q9BVL4	SELO	Uncharacterized protein	5	5	5	5	5	5	9.1	9.1	9.1	73.362	1.5677e-26	0.64941	-0.622798	6	6	6	6	6	6	11.7	11.7	11.7	73.362	1.4278e-34	0.64301	-0.637087	0.64621	-0.629943	0.00721983	down
F1RYA3	F1RYA3	CARS	P49589	CARS	Uncharacterized protein	32	32	32	32	32	32	50.1	50.1	50.1	93.918	0	0.59192	-0.756526	31	31	31	31	31	31	45.4	45.4	45.4	93.918	0	0.56317	-0.828358	0.577545	-0.792442	0.0288501	down
F1RYM4	F1RYM4	ACSS3	Q9H6R3	ACSS3	Uncharacterized protein	6	6	6	6	6	6	14.7	14.7	14.7	74.703	3.8943e-59	0.60817	-0.717453	8	8	8	8	8	8	17.5	17.5	17.5	74.703	7.0526e-46	0.61528	-0.700685	0.611725	-0.709069	0.00752747	down
F1RYY7	F1RYY7	PDDC1	Q8NB37	PDDC1	Uncharacterized protein	6	6	6	6	6	6	49.6	49.6	49.6	24.188	3.158e-60	0.59778	-0.742313	6	6	6	6	6	6	44.4	44.4	44.4	24.188	1.2659e-68	0.58793	-0.766284	0.592855	-0.754299	0.0101151	down
F1RZ16	F1RZ16	SNRPC	P09234	SNRPC	U1 small nuclear ribonucleoprotein C	2	2	2	2	2	2	18.9	18.9	18.9	17.394	6.8948e-78	0.64444	-0.633882	3	3	3	3	3	3	24.5	24.5	24.5	17.394	5.869e-101	0.63832	-0.647648	0.64138	-0.640765	0.00683848	down
F1RZD0	F1RZD0	FKBP7	Q9Y680	FKBP7	Uncharacterized protein	2	2	2	2	2	2	11.7	11.7	11.7	25.629	9.303e-09	0.6492	-0.623265	2	2	2	2	2	2	11.7	11.7	11.7	25.629	4.3908e-10	0.62187	-0.685315	0.635535	-0.65429	0.0301799	down
F1RZE0	F1RZE0	PRKRA	O75569	PRKRA	Uncharacterized protein	2	2	2	2	2	2	9.6	9.6	9.6	34.36	1.7685e-15	0.40523	-1.30319	4	4	4	4	4	4	18.5	18.5	18.5	34.36	7.2702e-25	0.4226	-1.24264	0.413915	-1.27291	0.0151428	down
F1RZH8	F1RZH8	KIAA1715	Q9C0E8	LNP	Uncharacterized protein	4	4	4	4	4	4	16.5	16.5	16.5	40.93	5.5164e-11	0.50831	-0.976219	3	3	3	3	3	3	14	14	14	40.93	3.2467e-10	0.47398	-1.0771	0.491145	-1.02666	0.0312797	down
F1RZR6	F1RZR6	CUTA	O60888	CUTA	Uncharacterized protein	3	3	3	3	3	3	24.9	24.9	24.9	18.922	1.7652e-24	0.64942	-0.622776	3	3	3	3	3	3	24.9	24.9	24.9	18.922	2.7505e-22	0.6071	-0.719994	0.62826	-0.671385	0.0460675	down
F1RZW2	F1RZW2	FAM83B	Q5T0W9	FAM83B	Uncharacterized protein	4	4	4	4	4	4	4.4	4.4	4.4	114.48	1.3173e-17	0.57302	-0.803343	6	6	6	6	6	6	8.7	8.7	8.7	114.48	9.749e-42	0.56825	-0.815402	0.570635	-0.809372	0.00474283	down
F1S039	F1S039	VAV2	P52735	VAV2	Uncharacterized protein	2	2	2	2	2	2	3.3	3.3	3.3	92.648	7.8853e-17	0.61986	-0.689986	3	3	3	3	3	3	5.1	5.1	5.1	92.648	1.1178e-17	0.63911	-0.645864	0.629485	-0.667925	0.0210246	down
F1S0C1;I3LDJ8	F1S0C1	ADH5	P11766	ADH5	Uncharacterized protein	12;1	12;1	12;1	12	12	12	49.5	49.5	49.5	39.689	2.8845e-100	0.57557	-0.796937	10;1	10;1	10;1	10	10	10	30.7	30.7	30.7	39.689	7.9248e-94	0.58999	-0.761238	0.58278	-0.779087	0.014585	down
F1S0E1	F1S0E1	PM20D2	Q8IYS1	PM20D2	Uncharacterized protein	2	2	2	2	2	2	7.6	7.6	7.6	47.304	9.9282e-14	0.54179	-0.884194	2	2	2	2	2	2	7.6	7.6	7.6	47.304	5.1318e-08	0.49681	-1.00923	0.5193	-0.946714	0.0420406	down
F1S0R7	F1S0R7	NSUN2	Q08J23	NSUN2	Uncharacterized protein	26	26	26	26	26	26	46.1	46.1	46.1	89.405	1.106e-277	0.61539	-0.700427	25	25	25	25	25	25	45.1	45.1	45.1	89.405	1.1161e-255	0.60613	-0.722301	0.61076	-0.711364	0.00978752	down
F1S1E0	F1S1E0	FAM134C	Q86VR2	FAM134C	Uncharacterized protein	2	2	2	2	2	2	6.4	6.4	6.4	51.14	1.7631e-10	0.2202	-2.18311	3	3	3	3	3	3	10.3	10.3	10.3	51.14	1.3038e-10	0.24461	-2.03144	0.232405	-2.10728	0.0229217	down
F1S1H3	F1S1H3	DHX8	Q14562	DHX8	Uncharacterized protein	4	3	3	4	3	3	5.2	4.5	4.5	138.3	2.2553e-26	0.46678	-1.09919	5	4	4	5	4	4	6.4	5.7	5.7	138.3	4.185e-73	0.51015	-0.971007	0.488465	-1.0351	0.039421	down
F1S1X3	F1S1X3	NARS	O43776	NARS	Uncharacterized protein	16	16	16	16	16	16	33.6	33.6	33.6	64.526	2.5931e-275	0.59731	-0.743448	17	17	17	17	17	17	37.3	37.3	37.3	64.526	3.2929e-209	0.61618	-0.698576	0.606745	-0.721012	0.0198083	down
F1S1X4	F1S1X4	FECH	P22830	FECH	Ferrochelatase	5	5	5	5	5	5	20.2	20.2	20.2	41.835	1.8599e-49	0.50306	-0.991198	4	4	4	4	4	4	15.6	15.6	15.6	41.835	9.0845e-20	0.46188	-1.11441	0.48247	-1.0528	0.0372566	down
F1S203	F1S203	MYO19	Q96H55	MYO19	Uncharacterized protein	1	1	1	1	1	1	1.6	1.6	1.6	103.01	1.4997e-05	0.41307	-1.27554	2	2	2	2	2	2	2.5	2.5	2.5	103.01	5.3817e-16	0.42997	-1.21769	0.42152	-1.24662	0.0147721	down
F1S2A8;K7GQ41;K7GP21;K7GPX3;K7GK91	F1S2A8	BCAP31;BCAP31;BCAP31;BCAP31	P51572	BCAP31	Uncharacterized protein;Uncharacterized protein;Uncharacterized protein;Uncharacterized protein	6;5;4;3;1	6;5;4;3;1	6;5;4;3;1	6	6	6	19.1	19.1	19.1	27.859	5.9653e-30	0.63689	-0.650884	6;5;4;3;1	6;5;4;3;1	6;5;4;3;1	6	6	6	19.1	19.1	19.1	27.859	3.9734e-30	0.63823	-0.647852	0.63756	-0.649368	0.00148634	down
F1S2E6	F1S2E6	POLR3A	O14802	POLR3A	DNA-directed RNA polymerase	9	9	9	9	9	9	8.6	8.6	8.6	155.82	1.7305e-70	0.57635	-0.794983	12	12	12	12	12	12	11.9	11.9	11.9	155.82	1.8499e-55	0.5888	-0.76415	0.582575	-0.779567	0.0125891	down
F1S2G3	F1S2G3	TBCA	O75347	TBCA	Uncharacterized protein	7	7	7	7	7	7	48.1	48.1	48.1	12.441	2.8642e-138	0.66549	-0.587511	6	6	6	6	6	6	41.3	41.3	41.3	12.441	7.4475e-153	0.62753	-0.672244	0.64651	-0.629877	0.0427975	down
F1S2K3;I3L700	F1S2K3	LOC100621711;NUTF2	P61970	NUTF2	Uncharacterized protein;Uncharacterized protein	5;4	5;4	5;4	5	5	5	69.3	69.3	69.3	14.508	1.0885e-238	0.61006	-0.712977	5;4	5;4	5;4	5	5	5	69.3	69.3	69.3	14.508	3.2216e-223	0.64104	-0.641514	0.62555	-0.677245	0.033579	down
F1S2U8	F1S2U8	LOC100526126	Q9NVH2	INTS7	Uncharacterized protein	2	2	2	2	2	2	15	15	15	21.9	1.8676e-52	0.54341	-0.879887	2	2	2	2	2	2	15	15	15	21.9	6.9538e-61	0.55593	-0.847025	0.54967	-0.863456	0.0121144	down
F1S2W7	F1S2W7	TRMT11	Q7Z4G4	TRMT11	Uncharacterized protein	4	4	4	4	4	4	10.2	10.2	10.2	52.908	2.9045e-20	0.58347	-0.77727	4	4	4	4	4	4	10	10	10	52.908	9.4614e-15	0.58325	-0.777814	0.58336	-0.777542	0.000222734	down
F1S3E3	F1S3E3	NHP2	Q9NX24	NHP2	Uncharacterized protein	4	4	4	4	4	4	41.2	41.2	41.2	17.083	1.6989e-143	0.4211	-1.24777	4	4	4	4	4	4	41.2	41.2	41.2	17.083	8.1591e-94	0.40313	-1.31068	0.412115	-1.27922	0.0156569	down
F1S3J0	F1S3J0	ACOT6	Q86TX2	ACOT1	Uncharacterized protein	5	4	4	5	4	4	16.9	13.8	13.8	46.579	2.4519e-17	0.5238	-0.932912	5	4	4	5	4	4	18.5	15.4	15.4	46.579	5.7105e-25	0.52116	-0.940202	0.52248	-0.936557	0.00247757	down
F1S3J8	F1S3J8	MRPL4	Q9BYD3	MRPL4	Uncharacterized protein	6	6	6	6	6	6	25.2	25.2	25.2	33.202	2.6234e-42	0.65993	-0.599615	5	5	5	5	5	5	22.4	22.4	22.4	33.202	8.8548e-54	0.66494	-0.588704	0.662435	-0.59416	0.00584539	down
F1S3M3	F1S3M3	KRI1	Q8N9T8	KRI1	Uncharacterized protein	2	2	2	2	2	2	2.9	2.9	2.9	83.714	0.00099249	0.55331	-0.85384	2	2	2	2	2	2	3.4	3.4	3.4	83.714	4.6976e-05	0.56432	-0.825415	0.558815	-0.839627	0.0107762	down
F1S415	F1S415	BAG3	O95817	BAG3	Uncharacterized protein	14	14	14	14	14	14	42.5	42.5	42.5	61.477	1.2798e-179	0.30519	-1.71222	15	15	15	15	15	15	42.7	42.7	42.7	61.477	1.3919e-169	0.34884	-1.51936	0.327015	-1.61579	0.0380235	down
F1S433	F1S433	LOC100525224	Q8NCN5	PDPR	Uncharacterized protein	5	5	4	5	5	4	11.9	11.9	9.5	61.665	1.5931e-28	0.48317	-1.0494	6	6	5	6	6	5	14.9	14.9	12.5	61.665	4.2446e-31	0.47455	-1.07537	0.47886	-1.06238	0.00778138	down
F1S441	F1S441	CANX	P27824	CANX	Uncharacterized protein	16	16	16	16	16	16	27.5	27.5	27.5	67.596	3.0751e-138	0.54917	-0.864675	14	14	14	14	14	14	25.3	25.3	25.3	67.596	6.3211e-106	0.55158	-0.858358	0.550375	-0.861517	0.0023341	down
F1S4M9	F1S4M9	RABIF	P47224	RABIF	Uncharacterized protein	3	3	3	3	3	3	38.2	38.2	38.2	13.762	1.1368e-23	0.50351	-0.989908	3	3	3	3	3	3	35.8	35.8	35.8	13.762	3.2283e-42	0.52893	-0.918851	0.51622	-0.954379	0.023699	down
F1S4R6	F1S4R6	PDZD8	Q8NEN9	PDZD8	Uncharacterized protein	6	6	6	6	6	6	6.9	6.9	6.9	128.64	6.6719e-15	0.62249	-0.683877	4	4	4	4	4	4	4.4	4.4	4.4	128.64	1.7459e-09	0.64241	-0.638434	0.63245	-0.661156	0.0218759	down
F1S4V8	F1S4V8	CPNE1	Q99829	CPNE1	Uncharacterized protein	8	8	8	8	8	8	21	21	21	58.995	2.2384e-73	0.57304	-0.803292	9	9	9	9	9	9	22.3	22.3	22.3	58.995	4.6951e-73	0.56805	-0.81591	0.570545	-0.809601	0.00496096	down
F1S4Y6	F1S4Y6	DYNLRB1	Q9NP97	DYNLRB1	Uncharacterized protein	3	3	3	3	3	3	51	51	51	10.963	2.6131e-15	0.56578	-0.821687	3	3	3	3	3	3	51	51	51	10.963	8.7652e-11	0.54235	-0.882704	0.554065	-0.852195	0.0227898	down
F1S537	F1S537	DNTTIP2	Q5QJE6	DNTTIP2	Uncharacterized protein	9	9	9	9	9	9	15.7	15.7	15.7	86.748	3.9018e-90	0.51427	-0.959402	10	10	10	10	10	10	18.4	18.4	18.4	86.748	1.4663e-97	0.49463	-1.01558	0.50445	-0.98749	0.0181081	down
F1S538	F1S538	GCLM	P48507	GCLM	Uncharacterized protein	8	8	8	8	8	8	42	42	42	30.489	9.3664e-104	0.65769	-0.60452	8	8	8	8	8	8	42.7	42.7	42.7	30.489	5.2001e-101	0.61421	-0.703196	0.63595	-0.653858	0.0480079	down
F1S543	F1S543	CNN3	Q15417	CNN3	Uncharacterized protein	12	12	11	12	12	11	54.4	54.4	51.1	36.329	9.7068e-187	0.63239	-0.661114	12	12	11	12	12	11	45.3	45.3	41.9	36.329	6.5499e-154	0.63493	-0.655331	0.63366	-0.658222	0.00279659	down
F1S588	F1S588	C19orf52	Q9BSF4	C19orf52	Uncharacterized protein	3	3	3	3	3	3	18.5	18.5	18.5	28.805	1.3053e-39	0.6274	-0.672543	3	3	3	3	3	3	18.5	18.5	18.5	28.805	2.5195e-34	0.63654	-0.651677	0.63197	-0.66211	0.0100309	down
F1S5B2	F1S5B2	UBE2T	Q9NPD8	UBE2T	Uncharacterized protein	5	5	5	5	5	5	32.5	32.5	32.5	22.235	2.0129e-57	0.45331	-1.14143	5	5	5	5	5	5	32.5	32.5	32.5	22.235	3.5953e-42	0.50415	-0.988075	0.47873	-1.06475	0.0458542	down
F1S5I0	F1S5I0	ZFP36L2	P47974	ZFP36L2	Uncharacterized protein	6	6	5	6	6	5	17.2	17.2	14.6	51.136	8.2513e-23	0.59227	-0.755673	3	3	2	3	3	2	7.7	7.7	5.1	51.136	7.3506e-16	0.59271	-0.754602	0.59249	-0.755137	0.000451617	down
F1S5L7	F1S5L7	PDCD4	Q53EL6	PDCD4	Uncharacterized protein	5	5	5	5	5	5	19.8	19.8	19.8	51.928	2.2422e-46	0.51986	-0.943805	5	5	5	5	5	5	18.7	18.7	18.7	51.928	1.91e-23	0.49973	-1.00078	0.509795	-0.972292	0.0186524	down
F1S5Z3	F1S5Z3	SARS	P49591	SARS	Uncharacterized protein	18	18	18	18	18	18	41.6	41.6	41.6	58.635	0	0.67765	-0.561388	19	19	19	19	19	19	41.8	41.8	41.8	58.635	0	0.63579	-0.653378	0.65672	-0.607383	0.0481751	down
F1S5Z6	F1S5Z6	PSRC1	Q6PGN9	PSRC1	Uncharacterized protein	4	4	4	4	4	4	15.6	15.6	15.6	34.567	3.5917e-07	0.29786	-1.74729	3	3	3	3	3	3	13.2	13.2	13.2	34.567	3.5662e-09	0.28709	-1.80043	0.292475	-1.77386	0.00953474	down
F1S680	F1S680	XPR1	Q9UBH6	XPR1	Uncharacterized protein	2	2	2	2	2	2	2.6	2.6	2.6	76.917	0.0012014	0.51582	-0.95506	4	4	4	4	4	4	6.2	6.2	6.2	76.917	4.9977e-08	0.52068	-0.941531	0.51825	-0.948296	0.00454131	down
F1S698	F1S698	TOR1AIP1	Q5JTV8	TOR1AIP1	Uncharacterized protein	4	3	3	4	3	3	24.5	17.9	17.9	23.906	5.2597e-24	0.37441	-1.41731	2	2	2	2	2	2	12.3	12.3	12.3	23.906	6.6653e-22	0.39965	-1.32319	0.38703	-1.37025	0.0218673	down
F1S6C2;I3LML2	F1S6C2	VPS26B;unknown	Q4G0F5	VPS26B	Uncharacterized protein;Uncharacterized protein	8;5	7;4	7;4	8	7	7	45.8	43.1	43.1	30.563	9.595e-45	0.64433	-0.634128	7;4	7;4	7;4	7	7	7	43.1	43.1	43.1	30.563	2.4461e-46	0.63203	-0.661935	0.63818	-0.648032	0.0136578	down
F1S6G5	F1S6G5	BTF3L4	Q96K17	BTF3L4	Uncharacterized protein	3	3	3	3	3	3	50	50	50	9.0954	1.6978e-77	0.53433	-0.904197	3	3	3	3	3	3	50	50	50	9.0954	1.768e-51	0.54305	-0.880843	0.53869	-0.89252	0.00832898	down
F1S6H1	F1S6H1	LOC100737111	Q96CM3	RPUSD4	Uncharacterized protein	5	5	5	5	5	5	15.2	15.2	15.2	42.117	9.3025e-13	0.28027	-1.83511	4	4	4	4	4	4	12.5	12.5	12.5	42.117	9.4884e-11	0.32795	-1.60845	0.30411	-1.72178	0.0419506	down
F1S713	F1S713	ADAT2	Q7Z6V5	ADAT2	Uncharacterized protein	4	4	4	4	4	4	31.9	31.9	31.9	21.128	3.0716e-67	0.65103	-0.619204	3	3	3	3	3	3	18.8	18.8	18.8	21.128	8.3569e-21	0.66012	-0.5992	0.655575	-0.609202	0.010452	down
F1S735	F1S735	FBXO30	Q8TB52	FBXO30	Uncharacterized protein	3	3	3	3	3	3	4.9	4.9	4.9	81.855	6.147e-08	0.60223	-0.731614	4	4	4	4	4	4	6.5	6.5	6.5	81.855	4.2297e-11	0.62717	-0.673072	0.6147	-0.702343	0.0265278	down
F1S7K1	F1S7K1	UHRF1	Q96T88	UHRF1	Uncharacterized protein	7	7	7	7	7	7	10.3	10.3	10.3	91.228	1.8009e-39	0.66117	-0.596907	6	6	6	6	6	6	10.1	10.1	10.1	91.228	6.3881e-26	0.66883	-0.580289	0.665	-0.588598	0.00898684	down
F1S7K5	F1S7K5	LOC100526035	Q7Z4V5	HDGFRP2	Uncharacterized protein	6	6	5	6	6	5	11.7	11.7	9.1	73.845	3.1528e-32	0.58703	-0.768494	5	5	5	5	5	5	9.1	9.1	9.1	73.845	1.7817e-17	0.60716	-0.719851	0.597095	-0.744173	0.0208045	down
F1S827	F1S827	SERBP1	Q8NC51	SERBP1	Uncharacterized protein	9	9	9	9	9	9	28.3	28.3	28.3	44.835	3.2112e-89	0.47748	-1.06649	11	11	11	11	11	11	30.2	30.2	30.2	44.835	3.1962e-124	0.46377	-1.10852	0.470625	-1.0875	0.0123025	down
F1S833	F1S833	LRRC40	Q9H9A6	LRRC40	Uncharacterized protein	18	18	18	18	18	18	39.8	39.8	39.8	68.568	3.051e-145	0.65619	-0.607814	16	16	16	16	16	16	34.2	34.2	34.2	68.568	9.3399e-72	0.64051	-0.642707	0.64835	-0.625261	0.0177616	down
F1S870	F1S870	LOC100736938	Q92530	PSMF1	Uncharacterized protein	3	3	3	3	3	3	10.4	10.4	10.4	29.56	2.4227e-27	0.60872	-0.716149	3	3	3	3	3	3	10.4	10.4	10.4	29.56	2.5024e-40	0.59239	-0.755381	0.600555	-0.735765	0.0169715	down
F1S8D2	F1S8D2	HOMER3	Q9NSC5	HOMER3	Uncharacterized protein	3	3	2	3	3	2	10.6	10.6	8.1	35.718	5.8048e-12	0.5773	-0.792607	3	3	3	3	3	3	11.5	11.5	11.5	35.718	9.431e-10	0.59738	-0.743279	0.58734	-0.767943	0.0204448	down
F1S8H5	F1S8H5	APEX1	P27695	APEX1	Uncharacterized protein	6	6	6	6	6	6	32.2	32.2	32.2	35.301	1.3141e-65	0.60606	-0.722467	7	7	7	7	7	7	33.4	33.4	33.4	35.301	5.465e-146	0.60842	-0.716861	0.60724	-0.719664	0.00247997	down
F1S8H8	F1S8H8	PNP	P00491	PNP	Uncharacterized protein	11	11	11	11	11	11	46.8	46.8	46.8	33.99	5.8762e-143	0.51152	-0.967137	15	15	15	15	15	15	60.1	60.1	60.1	33.99	3.3147e-147	0.4995	-1.00144	0.50551	-0.98429	0.0110942	down
F1S8P9	F1S8P9	ADD1	P35611	ADD1	Adducin 1 (Alpha)	7	7	7	7	7	7	16.9	16.9	16.9	81.206	6.1461e-67	0.3403	-1.55512	5	5	5	5	5	5	12.2	12.2	12.2	81.206	1.8526e-56	0.31701	-1.6574	0.328655	-1.60626	0.020273	down
F1S8T1	F1S8T1	NOLC1	Q14978	NOLC1	Uncharacterized protein	4	4	4	4	4	4	8.6	8.6	8.6	74.092	2.2569e-188	0.37183	-1.42728	5	5	5	5	5	5	10.3	10.3	10.3	74.092	3.4825e-156	0.37583	-1.41185	0.37383	-1.41957	0.00346147	down
F1S8Y4	F1S8Y4	EXOSC1	Q9Y3B2	EXOSC1	Uncharacterized protein	2	2	2	2	2	2	16.8	16.8	16.8	21.589	3.5301e-12	0.51274	-0.963701	2	2	2	2	2	2	16.8	16.8	16.8	21.589	6.8955e-22	0.54491	-0.87591	0.528825	-0.919805	0.03038	down
F1S8Y5;B5KJG2	F1S8Y5	PGAM1	P18669	PGAM1	Uncharacterized protein	11;2	11;2	11;2	11	11	11	57	57	57	29.301	2.9392e-217	0.57619	-0.795383	11;3	11;3	11;3	11	11	11	60.5	60.5	60.5	29.301	1.0339e-163	0.56288	-0.829101	0.569535	-0.812242	0.0132132	down
F1S912	F1S912	FKBP8	Q14318	FKBP8	Uncharacterized protein	5	5	5	5	5	5	15.2	15.2	15.2	44.632	1.2566e-44	0.56195	-0.831486	5	5	5	5	5	5	15.2	15.2	15.2	44.632	4.6728e-60	0.5755	-0.797112	0.568725	-0.814299	0.0134366	down
F1S956	F1S956	PGLS	O95336	PGLS	Uncharacterized protein	9	9	9	9	9	9	51.9	51.9	51.9	27.819	6.2107e-87	0.63672	-0.651269	10	10	10	10	10	10	66	66	66	27.819	8.2894e-154	0.60693	-0.720398	0.621825	-0.685833	0.0320764	down
F1S9G9	F1S9G9	BROX	Q5VW32	BROX	Uncharacterized protein	3	3	3	3	3	3	15.5	15.5	15.5	37.215	1.2842e-45	0.54253	-0.882225	4	4	4	4	4	4	21.2	21.2	21.2	37.215	3.2016e-56	0.50999	-0.971459	0.52626	-0.926842	0.0306452	down
F1SA96	F1SA96	IAH1	Q2TAA2	IAH1	Uncharacterized protein	7	7	7	7	7	7	37.8	37.8	37.8	27.223	1.8771e-98	0.64484	-0.632987	9	9	9	9	9	9	51.8	51.8	51.8	27.223	2.2057e-69	0.60068	-0.735331	0.62276	-0.684159	0.0475909	down
F1SAB4	F1SAB4	EARS2	Q5JPH6	EARS2	Uncharacterized protein	3	3	3	3	3	3	7.5	7.5	7.5	57.907	2.1393e-21	0.53827	-0.893598	2	2	2	2	2	2	4.6	4.6	4.6	57.907	3.7849e-25	0.5585	-0.840371	0.548385	-0.866984	0.0195416	down
F1SAB5	F1SAB5	UBFD1	O14562	UBFD1	Uncharacterized protein	5	5	5	5	5	5	17.9	17.9	17.9	39.456	4.7295e-16	0.49512	-1.01415	5	5	5	5	5	5	17.9	17.9	17.9	39.456	5.4075e-29	0.47347	-1.07866	0.484295	-1.0464	0.0196227	down
F1SAL8	F1SAL8	LOC100737796	Q9Y2L5	TRAPPC8	Uncharacterized protein	4	4	4	4	4	4	18.5	18.5	18.5	31.929	5.0817e-18	0.57302	-0.803343	4	4	4	4	4	4	18.5	18.5	18.5	31.929	1.5962e-24	0.59872	-0.740047	0.58587	-0.771695	0.0261055	down
F1SAN6	F1SAN6	ILVBL	A1L0T0	ILVBL	Uncharacterized protein	8	8	8	8	8	8	23.9	23.9	23.9	68.126	9.4336e-207	0.65282	-0.615243	10	10	10	10	10	10	32.9	32.9	32.9	68.126	2.2167e-205	0.61519	-0.700896	0.634005	-0.658069	0.0414122	down
F1SAQ3	F1SAQ3	CCNK	O75909	CCNK	Uncharacterized protein	2	2	2	2	2	2	7.4	7.4	7.4	64.37	1.2176e-05	0.49337	-1.01926	2	2	2	2	2	2	5.7	5.7	5.7	64.37	2.5862e-09	0.54025	-0.888301	0.51681	-0.95378	0.0437044	down
F1SB62	F1SB62	ACAT2	Q9BWD1	ACAT2	Uncharacterized protein	11	11	11	11	11	11	49	49	49	42.311	0	0.55406	-0.851886	12	12	12	12	12	12	49	49	49	42.311	0	0.56974	-0.811624	0.5619	-0.831755	0.0154075	down
F1SBA5	F1SBA5	PSMA8	Q8TAA3	PSMA8	Proteasome subunit alpha type	4	1	1	4	1	1	24.4	8.8	8.8	27.928	2.0198e-89	0.60278	-0.730297	4	1	1	4	1	1	24.4	8.8	8.8	27.928	1.5119e-94	0.60818	-0.71743	0.60548	-0.723863	0.00565799	down
F1SBF8	F1SBF8	PIK3AP1	Q6ZUJ8	PIK3AP1	Uncharacterized protein	9	9	9	9	9	9	17.4	17.4	17.4	90.574	8.285e-91	0.47751	-1.0664	7	7	7	7	7	7	13.4	13.4	13.4	90.574	6.2606e-41	0.49095	-1.02635	0.48423	-1.04637	0.012182	down
F1SBH2;I3LAK8	F1SBH2	SEC23B	Q15437	SEC23B	Uncharacterized protein	19;1	19;1	16;0	19	19	16	33.5	33.5	28	86.473	1.1408e-283	0.64537	-0.631802	19;1	19;1	16;0	19	19	16	34.6	34.6	29.1	86.473	1.779e-263	0.66257	-0.593855	0.65397	-0.612828	0.0197075	down
F1SBL1	F1SBL1	PLCB1	Q9NQ66	PLCB1	Phosphoinositide phospholipase C	6	6	6	6	6	6	8.3	8.3	8.3	121.62	1.9126e-39	0.63028	-0.665935	6	6	6	6	6	6	7.1	7.1	7.1	121.62	2.3462e-34	0.62389	-0.680636	0.627085	-0.673286	0.00695021	down
F1SC49	F1SC49	SORBS1	Q9BX66	SORBS1	Uncharacterized protein	5	5	5	5	5	5	6.7	6.7	6.7	143.36	1.3519e-58	0.48866	-1.0331	5	5	5	5	5	5	6.7	6.7	6.7	143.36	7.0503e-42	0.51437	-0.959122	0.501515	-0.996109	0.0236395	down
F1SC81	F1SC81	CEP55	Q53EZ4	CEP55	Uncharacterized protein	2	2	2	2	2	2	5.2	5.2	5.2	54.104	0.00013947	0.15861	-2.65644	2	2	2	2	2	2	5.2	5.2	5.2	54.104	9.755e-07	0.19309	-2.37265	0.17585	-2.51455	0.0359856	down
F1SCF5;I3LHV8	F1SCF5	DNAJB1;unknown	P25685	DNAJB1	Uncharacterized protein;Uncharacterized protein	9;5	9;5	8;4	9	9	8	26.3	26.3	22.7	38.014	7.6692e-25	0.66068	-0.597976	9;5	9;5	8;4	9	9	8	26	26	22.4	38.014	1.7021e-26	0.64957	-0.622443	0.655125	-0.61021	0.0127622	down
F1SCM0	F1SCM0	NOP10	Q9NPE3	NOP10	Uncharacterized protein	4	4	4	4	4	4	57.8	57.8	57.8	7.6418	8.4193e-38	0.56	-0.836501	4	4	4	4	4	4	57.8	57.8	57.8	7.6418	4.8211e-45	0.58265	-0.779299	0.571325	-0.8079	0.0225362	down
F1SCU4;K7GNF5	F1SCU4	SDC1;SDC1	P18827	SDC1	Syndecan;Uncharacterized protein	3;2	3;2	3;2	3	3	3	18.5	18.5	18.5	29.476	1.5227e-16	0.40067	-1.31951	3;2	3;2	3;2	3	3	3	18.5	18.5	18.5	29.476	5.469e-16	0.35761	-1.48354	0.37914	-1.40153	0.0372727	down
F1SCY0	F1SCY0	IFIT5	Q13325	IFIT5	Uncharacterized protein	8	8	8	8	8	8	21.4	21.4	21.4	54.246	5.3595e-54	0.58604	-0.770929	7	7	7	7	7	7	22.9	22.9	22.9	54.246	2.0069e-110	0.61268	-0.706794	0.59936	-0.738862	0.0276259	down
F1SD96	F1SD96	RAD23A	P54725	RAD23A	Uncharacterized protein	4	2	2	4	2	2	13.9	9.5	9.5	41.41	1.963e-69	0.52387	-0.932719	5	3	3	5	3	3	16.3	11.8	11.8	41.41	8.7404e-34	0.55821	-0.84112	0.54104	-0.88692	0.0328721	down
F1SDF8	F1SDF8	BOLA1	Q9Y3E2	BOLA1	Uncharacterized protein	5	5	5	5	5	5	56.2	56.2	56.2	14.581	1.4852e-53	0.49715	-1.00825	5	5	5	5	5	5	56.2	56.2	56.2	14.581	8.8967e-121	0.52355	-0.933601	0.51035	-0.970924	0.0244723	down
F1SDP0	F1SDP0	FAM175B	Q15018	FAM175B	Uncharacterized protein	7	7	7	7	7	7	19.7	19.7	19.7	46.721	1.3446e-24	0.60448	-0.726233	8	8	8	8	8	8	23.8	23.8	23.8	46.721	1.0989e-27	0.63737	-0.649797	0.620925	-0.688015	0.035353	down
F1SDX9;P52552	F1SDX9	PRDX2	P32119	PRDX2	Peroxiredoxin 2	9;3	9;3	9;3	9	9	9	59.6	59.6	59.6	21.88	4.297e-140	0.53457	-0.903549	9;3	9;3	9;3	9	9	9	59.6	59.6	59.6	21.88	1.5812e-252	0.53265	-0.90874	0.53361	-0.906145	0.0018235	down
F1SE73	F1SE73	DNAJA1	P31689	DNAJA1	Uncharacterized protein	7	7	7	7	7	7	28.7	28.7	28.7	44.868	6.6956e-210	0.60242	-0.731158	9	9	9	9	9	9	35.3	35.3	35.3	44.868	1.0734e-281	0.55283	-0.855092	0.577625	-0.793125	0.0497213	down
F1SE83	F1SE83	OCIAD1	Q9NX40	OCIAD1	Uncharacterized protein	3	3	3	3	3	3	21.8	21.8	21.8	21.682	1.0129e-60	0.54163	-0.88462	3	3	3	3	3	3	22.3	22.3	22.3	21.682	1.6491e-74	0.49002	-1.02909	0.515825	-0.956854	0.0480583	down
F1SEG4	F1SEG4	unknown	Q15061	WDR43	Uncharacterized protein	7	7	7	7	7	7	18.4	18.4	18.4	57.766	3.3409e-25	0.41251	-1.2775	5	5	5	5	5	5	11.5	11.5	11.5	57.766	7.1077e-18	0.44398	-1.17143	0.428245	-1.22447	0.0275773	down
F1SEM0	F1SEM0	RBL1	P28749	RBL1	Uncharacterized protein	2	2	2	2	2	2	2.5	2.5	2.5	120.83	0.00020074	0.63001	-0.666553	1	1	1	1	1	1	1.2	1.2	1.2	120.83	1.0479e-07	0.65591	-0.60843	0.64296	-0.637492	0.029015	down
F1SF78	F1SF78	CTPS1	P17812	CTPS1	CTP synthase	20	20	19	20	20	19	46.7	46.7	44.7	66.608	0	0.65996	-0.59955	20	20	19	20	20	19	48.1	48.1	46	66.608	2.7982e-284	0.64001	-0.643834	0.649985	-0.621692	0.0226704	down
F1SFJ8	F1SFJ8	DNAJB11	Q9UBS4	DNAJB11	Uncharacterized protein	4	4	4	4	4	4	13.7	13.7	13.7	40.497	9.4098e-20	0.6612	-0.596841	4	4	4	4	4	4	13.7	13.7	13.7	40.497	2.3171e-23	0.66117	-0.596907	0.661185	-0.596874	3.49092e-05	down
F1SFL1	F1SFL1	ARL8B	Q9NVJ2	ARL8B	Uncharacterized protein	3	3	3	3	3	3	24.1	24.1	24.1	21.294	8.8773e-109	0.55987	-0.836836	3	3	3	3	3	3	24.1	24.1	24.1	21.294	1.0774e-99	0.57222	-0.805358	0.566045	-0.821097	0.0122027	down
F1SFL4	F1SFL4	SUMF1	Q8NBK3	SUMF1	Uncharacterized protein	3	3	3	3	3	3	11.7	11.7	11.7	40.542	2.8538e-33	0.49247	-1.02189	3	3	3	3	3	3	11.7	11.7	11.7	40.542	9.0877e-28	0.46023	-1.11957	0.47635	-1.07073	0.0290411	down
F1SFQ4	F1SFQ4	PCBP2	Q15366	PCBP2	Uncharacterized protein	11	8	8	11	8	8	43.9	32.9	32.9	37.23	1.9528e-157	0.5602	-0.835986	12	9	9	12	9	9	43.9	32.9	32.9	37.23	4.2826e-124	0.59997	-0.737038	0.580085	-0.786512	0.0400358	down
F1SG16;K7GSH1	F1SG16	HCCS	P53701	HCCS	Uncharacterized protein	3;1	3;1	3;1	3	3	3	19.9	19.9	19.9	30.838	4.3283e-26	0.42143	-1.24664	5;3	5;3	5;3	5	5	5	32.7	32.7	32.7	30.838	1.1194e-33	0.43169	-1.21193	0.42656	-1.22928	0.00898605	down
F1SGA9	F1SGA9	DNAJC19	Q96DA6	DNAJC19	Uncharacterized protein	3	3	3	3	3	3	27.6	27.6	27.6	12.47	4.6203e-10	0.65097	-0.619337	3	3	3	3	3	3	25.9	25.9	25.9	12.47	1.5107e-10	0.63457	-0.656149	0.64277	-0.637743	0.0183717	down
F1SGC7	F1SGC7	MRPL47	Q9HD33	MRPL47	Uncharacterized protein	4	4	4	4	4	4	15.4	15.4	15.4	30.155	4.7984e-08	0.66638	-0.585583	5	5	5	5	5	5	19.4	19.4	19.4	30.155	8.9396e-10	0.65188	-0.617322	0.65913	-0.601452	0.0167958	down
F1SGC8;F2Z4Z7	F1SGC8	ACTL6A	O96019	ACTL6A	Uncharacterized protein	8;1	8;1	8;1	8	8	8	31	31	31	47.58	1.5212e-125	0.64578	-0.630885	11;1	11;1	11;1	11	11	11	39.6	39.6	39.6	47.58	3.2092e-141	0.64389	-0.635114	0.644835	-0.633	0.00212635	down
F1SGD7	F1SGD7	NAP1L1	P55209	NAP1L1	Uncharacterized protein	10	10	9	10	10	9	37.1	37.1	34.5	45.374	0	0.59473	-0.749693	9	8	8	9	8	8	36.8	34.3	34.3	45.374	2.2166e-265	0.61765	-0.695139	0.60619	-0.722416	0.024035	down
F1SGH0	F1SGH0	PTPRG	P23470	PTPRG	Uncharacterized protein	4	4	4	4	4	4	4.5	4.5	4.5	135.88	1.471e-12	0.55185	-0.857652	6	6	6	6	6	6	6.5	6.5	6.5	135.88	1.3727e-18	0.55692	-0.844458	0.554385	-0.851055	0.00493475	down
F1SGH9	F1SGH9	ACOX2	Q99424	ACOX2	Uncharacterized protein	3	3	3	3	3	3	6	6	6	76.946	8.7468e-11	0.59472	-0.749718	7	7	7	7	7	7	15.2	15.2	15.2	76.946	1.7091e-22	0.64025	-0.643293	0.617485	-0.696505	0.0486111	down
F1SGJ3	F1SGJ3	FLNB	O75369	FLNB	Uncharacterized protein	29	29	28	29	29	28	68.4	68.4	65.7	64.44	0	0.59788	-0.742072	29	29	28	29	29	28	68.4	68.4	65.7	64.44	0	0.59285	-0.754261	0.595365	-0.748167	0.00518575	down
F1SGK9	F1SGK9	PDE12	Q6L8Q7	PDE12	Uncharacterized protein	9	9	9	9	9	9	25.6	25.6	25.6	67.037	1.1889e-86	0.58635	-0.770166	8	8	8	8	8	8	24.5	24.5	24.5	67.037	2.724e-101	0.56978	-0.811523	0.578065	-0.790845	0.0166453	down
F1SGN4	F1SGN4	IPO4	Q8TEX9	IPO4	Uncharacterized protein	18	18	18	18	18	18	24.2	24.2	24.2	118.05	5.8611e-131	0.62233	-0.684248	15	15	15	15	15	15	19.4	19.4	19.4	118.05	1.5588e-87	0.60357	-0.728407	0.61295	-0.706328	0.0198986	down
F1SH40	F1SH40	CNOT2	Q9NZN8	CNOT2	Uncharacterized protein	5	5	5	5	5	5	15.3	15.3	15.3	59.586	3.4999e-23	0.62211	-0.684758	3	3	3	3	3	3	9.2	9.2	9.2	59.586	5.4158e-18	0.59838	-0.740866	0.610245	-0.712812	0.0250518	down
F1SHX3	F1SHX3	RIF1	Q5UIP0	RIF1	Uncharacterized protein	3	3	3	3	3	3	1.7	1.7	1.7	275	5.2202e-10	0.60636	-0.721754	3	3	3	3	3	3	1.7	1.7	1.7	275	6.9618e-14	0.57369	-0.801657	0.590025	-0.761705	0.0333845	down
F1SI90	F1SI90	ADPGK	Q9BRR6	ADPGK	Uncharacterized protein	3	3	3	3	3	3	13.8	13.8	13.8	35.75	2.6066e-13	0.43746	-1.19278	4	4	4	4	4	4	18.8	18.8	18.8	35.75	5.2769e-19	0.45974	-1.12111	0.4486	-1.15694	0.019719	down
F1SI94	F1SI94	PEX16	Q9Y5Y5	0	Uncharacterized protein	2	2	2	2	2	2	7.1	7.1	7.1	38.648	2.9171e-13	0.61631	-0.698272	2	2	2	2	2	2	7.1	7.1	7.1	38.648	7.131e-08	0.62739	-0.672566	0.62185	-0.685419	0.0119377	down
F1SIA4	F1SIA4	ARHGAP1	Q07960	ARHGAP1	Uncharacterized protein	9	9	9	9	9	9	24.1	24.1	24.1	52.929	1.0899e-40	0.66565	-0.587164	13	13	13	13	13	13	40.1	40.1	40.1	52.929	8.1816e-102	0.65291	-0.615044	0.65928	-0.601104	0.0147625	down
F1SIF2	F1SIF2	NDUFS3	O75489	NDUFS3	Uncharacterized protein	9	9	9	9	9	9	37.5	37.5	37.5	30.201	1.1896e-61	0.58958	-0.762241	11	11	11	11	11	11	52.7	52.7	52.7	30.201	7.1909e-71	0.60079	-0.735067	0.595185	-0.748654	0.0115531	down
F1SJ05	F1SJ05	PNO1	Q9NRX1	PNO1	Uncharacterized protein	3	3	3	3	3	3	19	19	19	27.977	4.0674e-45	0.32129	-1.63805	3	3	3	3	3	3	19	19	19	27.977	1.2755e-27	0.3272	-1.61176	0.324245	-1.6249	0.00515145	down
F1SJ20	F1SJ20	TMEM115	Q12893	TMEM115	Uncharacterized protein	2	2	2	2	2	2	11.4	11.4	11.4	38.323	5.7843e-12	0.35482	-1.49484	2	2	2	2	2	2	11.4	11.4	11.4	38.323	2.6257e-07	0.29954	-1.73918	0.32718	-1.61701	0.0481604	down
F1SJJ5	F1SJJ5	RPL4	P36578	RPL4	60S ribosomal protein L4	18	18	18	18	18	18	43.4	43.4	43.4	47.918	6.7166e-246	0.64682	-0.628564	17	17	17	17	17	17	41.3	41.3	41.3	47.918	5.5435e-296	0.65932	-0.600949	0.65307	-0.614757	0.0142975	down
F1SJM2	F1SJM2	LOC100736826	P49915	GMPS	Uncharacterized protein	9	9	9	9	9	9	65.1	65.1	65.1	21.803	2.2221e-73	0.53188	-0.910827	8	8	8	8	8	8	59.5	59.5	59.5	21.803	9.3645e-81	0.52972	-0.916698	0.5308	-0.913763	0.0020451	down
F1SJN5	F1SJN5	EIF2A	Q9BY44	EIF2A	Eukaryotic translation initiation factor 2 subunit 1	16	16	16	16	16	16	41.9	41.9	41.9	55.171	1.5383e-204	0.42724	-1.22688	15	15	15	15	15	15	40.4	40.4	40.4	55.171	5.7614e-206	0.43684	-1.19482	0.43204	-1.21085	0.00842763	down
F1SJQ4	F1SJQ4	POLDIP3	Q9BY77	POLDIP3	Uncharacterized protein	8	8	8	8	8	8	34.9	34.9	34.9	37.231	4.9609e-59	0.4619	-1.11435	8	8	8	8	8	8	34.9	34.9	34.9	37.231	1.5255e-60	0.47793	-1.06513	0.469915	-1.08974	0.014377	down
F1SJR7;I3LEA6	F1SJR7	TTLL12	Q14166	TTLL12	Uncharacterized protein	25;4	25;4	25;4	25	25	25	51.4	51.4	51.4	75.189	0	0.61931	-0.691266	25;3	25;3	25;3	25	25	25	49.8	49.8	49.8	75.189	0	0.62018	-0.689241	0.619745	-0.690254	0.000933947	down
F1SK70	F1SK70	LOC100625463	P07225	PROS1	Uncharacterized protein	2	2	2	2	2	2	19	19	19	16.673	1.8883e-13	0.56917	-0.813068	2	2	2	2	2	2	19	19	19	16.673	1.6669e-12	0.55937	-0.838125	0.56427	-0.825597	0.00966055	down
F1SKA2	F1SKA2	TULP3	O75386	TULP3	Uncharacterized protein	2	2	2	2	2	2	6.2	6.2	6.2	53.663	1.1875e-46	0.55439	-0.851027	2	2	2	2	2	2	6.4	6.4	6.4	53.663	4.3828e-52	0.56677	-0.819165	0.56058	-0.835096	0.0121446	down
F1SKQ0	F1SKQ0	DDX17	Q92841	DDX17	Uncharacterized protein	29	28	28	29	28	28	45.7	44.2	44.2	80.945	0	0.623	-0.682696	29	28	28	29	28	28	45.8	44.3	44.3	80.945	0	0.60663	-0.721111	0.614815	-0.701904	0.01742	down
F1SL37;Q9GKE8	F1SL37	CD47;CD47	Q08722	CD47	Leukocyte surface antigen CD47;Leukocyte surface antigen CD47	3;3	3;3	3;3	3	3	3	12.5	12.5	12.5	31.669	7.5846e-28	0.60806	-0.717714	3;3	3;3	3;3	3	3	3	12.5	12.5	12.5	31.669	7.0084e-24	0.60438	-0.726472	0.60622	-0.722093	0.00386055	down
F1SL43	F1SL43	ZNF384	Q8TF68	ZNF384	Uncharacterized protein	2	2	2	2	2	2	8.9	8.9	8.9	62.5	1.8285e-25	0.44507	-1.1679	4	4	4	4	4	4	12.6	12.6	12.6	62.5	4.6162e-13	0.48582	-1.04151	0.465445	-1.1047	0.0364239	down
F1SLA2;I3L9M6	F1SLA2	BAZ2A;BAZ2A	Q9UIF9	BAZ2A	Uncharacterized protein;Uncharacterized protein	4;3	4;3	4;3	4	4	4	3.7	3.7	3.7	213.09	6.6155e-21	0.54249	-0.882332	6;5	6;5	6;5	6	6	6	5.1	5.1	5.1	213.09	4.4497e-26	0.50426	-0.98776	0.523375	-0.935046	0.0358892	down
F1SLA8	F1SLA8	LOC100522278	Q9UKY7	CDV3	Uncharacterized protein	6	6	5	6	6	5	46.6	46.6	29.8	19.715	2.9378e-173	0.2052	-2.2849	5	5	4	5	5	4	41.9	41.9	25.1	19.715	1.0185e-40	0.19673	-2.34571	0.200965	-2.3153	0.0083614	down
F1SLF0	F1SLF0	SPR	P35270	SPR	Uncharacterized protein	10	10	10	10	10	10	46.8	46.8	46.8	28.691	7.096e-147	0.60755	-0.718925	9	9	9	9	9	9	46.8	46.8	46.8	28.691	1.514e-109	0.58752	-0.76729	0.597535	-0.743108	0.0207155	down
F1SLI3	F1SLI3	unknown	P27816	MAP4	Microtubule-associated protein	8	8	8	8	8	8	10.8	10.8	10.8	84.475	1.1083e-56	0.33921	-1.55975	9	9	9	9	9	9	12.2	12.2	12.2	84.475	3.5645e-47	0.34777	-1.52379	0.34349	-1.54177	0.00742333	down
F1SLQ6	F1SLQ6	PTGS1	P23219	PTGS1	Uncharacterized protein	9	9	9	9	9	9	21.2	21.2	21.2	71.707	2.9112e-105	0.5356	-0.900772	7	7	7	7	7	7	18.2	18.2	18.2	71.707	4.8154e-96	0.55337	-0.853684	0.544485	-0.877228	0.0170861	down
F1SLX5	F1SLX5	AASS	Q9UDR5	AASS	Uncharacterized protein	3	3	3	3	3	3	5.3	5.3	5.3	102.09	1.5008e-10	0.4489	-1.15553	2	2	2	2	2	2	3.8	3.8	3.8	102.09	1.1599e-07	0.48467	-1.04493	0.466785	-1.10023	0.0320043	down
F1SME6	F1SME6	unknown	Q16401	PSMD5	Uncharacterized protein	16	16	12	16	16	12	45	45	35.1	56.631	2.4566e-171	0.6112	-0.710284	13	13	10	13	13	10	36.7	36.7	26.8	56.631	2.3209e-178	0.62475	-0.678649	0.617975	-0.694466	0.014499	down
F1SMN5	F1SMN5	FLNC	Q14315	FLNC	Uncharacterized protein	12	11	11	12	11	11	5.6	5	5	290.41	3.8862e-66	0.50775	-0.97781	13	12	12	13	12	12	5.9	5.3	5.3	290.41	4.4733e-53	0.54612	-0.87271	0.526935	-0.92526	0.0361551	down
F1SMR6;I3LTG5	F1SMR6	ZC3HC1;ZC3HC1	Q86WB0	ZC3HC1	Uncharacterized protein;Uncharacterized protein	7;7	7;7	7;7	7	7	7	26.3	26.3	26.3	39.596	5.6778e-29	0.58987	-0.761531	4;4	4;4	4;4	4	4	4	15.4	15.4	15.4	39.596	2.2777e-15	0.54513	-0.875328	0.5675	-0.818429	0.0442481	down
F1SMU8	F1SMU8	KIAA1468	Q9P260	KIAA1468	Uncharacterized protein	9	9	9	9	9	9	12.9	12.9	12.9	134.67	1.692e-80	0.5199	-0.943694	8	8	8	8	8	8	10.7	10.7	10.7	134.67	2.581e-30	0.50718	-0.97943	0.51354	-0.961562	0.0118299	down
F1SMY9	F1SMY9	SP100	P23497	SP100	Uncharacterized protein	4	4	4	4	4	4	11.3	11.3	11.3	38.625	6.8322e-11	0.57497	-0.798441	2	2	2	2	2	2	6	6	6	38.625	4.395e-07	0.55287	-0.854988	0.56392	-0.826715	0.0217709	down
F1SN05	F1SN05	EIF3J	O75822	EIF3J	Uncharacterized protein	4	4	4	4	4	4	19.7	19.7	19.7	29.793	3.5038e-42	0.64245	-0.638344	4	4	4	4	4	4	21.2	21.2	21.2	29.793	1.1885e-39	0.63608	-0.65272	0.639265	-0.645532	0.00708864	down
F1SND9	F1SND9	TSGA14	Q9BYV8	CEP41	Uncharacterized protein	2	2	2	2	2	2	6.8	6.8	6.8	41.139	1.381e-10	0.56514	-0.82332	3	3	3	3	3	3	10.3	10.3	10.3	41.139	4.064e-09	0.53452	-0.903684	0.54983	-0.863502	0.0296223	down
F1SNE8;I3L9B5	F1SNE8	HAUS6	Q7Z4H7	HAUS6	Uncharacterized protein	7;2	7;2	7;2	7	7	7	11	11	11	109.04	9.1822e-61	0.60586	-0.722944	9;2	9;2	9;2	9	9	9	15.1	15.1	15.1	109.04	4.948e-48	0.64166	-0.640119	0.62376	-0.681531	0.0386694	down
F1SNM7	F1SNM7	AGFG1	P52594	AGFG1	Uncharacterized protein	7	7	7	7	7	7	23.7	23.7	23.7	48.906	3.33e-301	0.60496	-0.725088	8	8	8	8	8	8	24.5	24.5	24.5	48.906	6.377e-263	0.61876	-0.692548	0.61186	-0.708818	0.0146122	down
F1SNQ1	F1SNQ1	unknown	Q07157	TJP1	Uncharacterized protein	13	10	10	13	10	10	22.2	17.5	17.5	113.63	4.2449e-124	0.31759	-1.65476	15	12	12	15	12	12	23.9	19.1	19.1	113.63	1.6643e-142	0.31118	-1.68418	0.314385	-1.66947	0.00560874	down
F1SNV5	F1SNV5	AUP1	Q9Y679	AUP1	Uncharacterized protein	4	4	4	4	4	4	22.3	22.3	22.3	38.163	7.5804e-20	0.36111	-1.46949	3	3	3	3	3	3	17	17	17	38.163	2.501e-13	0.39531	-1.33894	0.37821	-1.40422	0.0296022	down
F1SP03	F1SP03	KCMF1	Q9P0J7	KCMF1	Uncharacterized protein	1	1	1	1	1	1	3.4	3.4	3.4	42.582	2.8172e-06	0.56125	-0.833285	1	1	1	1	1	1	3.4	3.4	3.4	42.582	1.1253e-11	0.60967	-0.7139	0.58546	-0.773592	0.0491043	down
F1SPF6	F1SPF6	LOC100518399	Q9Y265	RUVBL1	Uncharacterized protein	14	2	2	14	2	2	69.5	10.4	10.4	29.202	6.291e-252	0.6429	-0.637334	14	2	2	14	2	2	69.5	10.4	10.4	29.202	6.3732e-217	0.65679	-0.606496	0.649845	-0.621915	0.0157823	down
F1SPG0	F1SPG0	RAB7A	P51149	RAB7A	Uncharacterized protein	8	8	8	8	8	8	65.8	65.8	65.8	17.342	1.8287e-88	0.67603	-0.564841	8	8	8	8	8	8	57.9	57.9	57.9	17.342	5.0824e-76	0.65092	-0.619448	0.663475	-0.592144	0.0293463	down
F1SPG9	F1SPG9	ESYT1	Q9BSJ8	ESYT1	Uncharacterized protein	32	32	32	32	32	32	39	39	39	122.49	0	0.62536	-0.677241	33	33	33	33	33	33	41.2	41.2	41.2	122.49	0	0.63152	-0.6631	0.62844	-0.67017	0.00671668	down
F1SPJ5	F1SPJ5	SARNP	P82979	SARNP	Uncharacterized protein	5	5	5	5	5	5	29.5	29.5	29.5	23.726	1.9968e-24	0.63608	-0.65272	5	5	5	5	5	5	29.5	29.5	29.5	23.726	2.9119e-34	0.65865	-0.602416	0.647365	-0.627568	0.0255099	down
F1SPQ3	F1SPQ3	C12orf23	Q8WUH6	TMEM263	Uncharacterized protein	4	4	4	4	4	4	56.9	56.9	56.9	11.691	3.2046e-26	0.40337	-1.30982	4	4	4	4	4	4	56.9	56.9	56.9	11.691	7.7823e-37	0.43826	-1.19014	0.420815	-1.24998	0.0304845	down
F1SPR8	F1SPR8	PWP1	Q13610	PWP1	Uncharacterized protein	6	6	6	6	6	6	14.2	14.2	14.2	55.908	6.8232e-108	0.59333	-0.753093	4	4	4	4	4	4	11	11	11	55.908	1.2665e-42	0.58973	-0.761874	0.59153	-0.757483	0.00368959	down
F1SQA3	F1SQA3	TAMM41	Q96BW9	TAMM41	Uncharacterized protein	8	8	8	8	8	8	30.3	30.3	30.3	37.989	5.7604e-104	0.59684	-0.744584	7	7	7	7	7	7	25.8	25.8	25.8	37.989	6.0102e-141	0.609	-0.715486	0.60292	-0.730035	0.0126869	down
F1SQG6	F1SQG6	GALK2	Q01415	GALK2	Uncharacterized protein	7	7	7	7	7	7	27.1	27.1	27.1	50.275	3.0636e-201	0.52993	-0.916126	7	7	7	7	7	7	27.1	27.1	27.1	50.275	1.6039e-179	0.533	-0.907793	0.531465	-0.911959	0.0029088	down
F1SQK1	F1SQK1	unknown	Q9NQC3	RTN4	Uncharacterized protein	24	24	24	24	24	24	41.9	41.9	41.9	109.8	0	0.52805	-0.921254	26	26	26	26	26	26	50.1	50.1	50.1	109.8	0	0.53569	-0.90053	0.53187	-0.910892	0.0072419	down
F1SQP4	F1SQP4	NDUFA12	Q9UI09	NDUFA12	Uncharacterized protein	6	6	6	6	6	6	59.2	59.2	59.2	17.335	1.33e-37	0.4121	-1.27893	5	5	5	5	5	5	51.7	51.7	51.7	17.335	1.3438e-83	0.41891	-1.25529	0.415505	-1.26711	0.00594011	down
F1SQS2	F1SQS2	TMPO	P42167	TMPO	Uncharacterized protein	6	4	4	6	4	4	56.3	35.8	35.8	20.853	1.9578e-225	0.56821	-0.815504	7	4	4	7	4	4	63.2	35.8	35.8	20.853	4.8896e-89	0.52311	-0.934814	0.54566	-0.875159	0.0433889	down
F1SQW1	F1SQW1	unknown	Q13177	PAK2	Uncharacterized protein	2	2	2	2	2	2	27.2	27.2	27.2	9.2577	1.7235e-07	0.56459	-0.824725	2	2	2	2	2	2	27.2	27.2	27.2	9.2577	7.2017e-09	0.55949	-0.837816	0.56204	-0.83127	0.00501288	down
F1SRA5;Q7YR76	F1SRA5	MKL1	Q969V6	MKL1	Uncharacterized protein	5;1	5;1	4;0	5	5	4	7	7	5.9	97.193	1.379e-21	0.41562	-1.26666	6;1	6;1	5;0	6	6	5	7.9	7.9	6.8	97.193	3.2633e-17	0.36928	-1.43721	0.39245	-1.35194	0.040177	down
F1SRK2;I3LNZ6	F1SRK2	LOC100521376	Q86UY8	NT5DC3	Uncharacterized protein	3;1	3;1	3;1	3	3	3	10.9	10.9	10.9	58.416	7.3733e-09	0.6591	-0.601431	3;1	3;1	3;1	3	3	3	10.9	10.9	10.9	58.416	1.4354e-10	0.64741	-0.627248	0.653255	-0.61434	0.0133763	down
F1SRL9	F1SRL9	LOC100522108	P80723	BASP1	Uncharacterized protein	3	3	3	3	3	3	21.9	21.9	21.9	23.087	7.0198e-45	0.18915	-2.4024	3	3	3	3	3	3	21.9	21.9	21.9	23.087	1.833e-34	0.19259	-2.3764	0.19087	-2.3894	0.00346398	down
F1SRV9;F1SRU2	F1SRV9	ZYX	Q15942	ZYX	Uncharacterized protein	16;4	16;4	16;4	16	16	16	43.3	43.3	43.3	61.137	0	0.31547	-1.66443	17;4	17;4	17;4	17	17	17	46	46	46	61.137	0	0.33908	-1.5603	0.327275	-1.61236	0.0205606	down
F1SS19	F1SS19	XRCC5	P13010	XRCC5	Uncharacterized protein	12	12	12	12	12	12	26.1	26.1	26.1	83.322	7.4202e-130	0.59106	-0.758624	13	13	13	13	13	13	26.3	26.3	26.3	83.322	1.2695e-174	0.60802	-0.717809	0.59954	-0.738216	0.0175975	down
F1SS60	F1SS60	SCO1	O75880	SCO1	Uncharacterized protein	2	2	2	2	2	2	8.2	8.2	8.2	33.539	2.4469e-06	0.38504	-1.37692	2	2	2	2	2	2	8.2	8.2	8.2	33.539	1.0655e-05	0.40656	-1.29846	0.3958	-1.33769	0.018672	down
F1SSH8;F1SDW6	F1SSH8	LOC100515636	Q02218	OGDH	Uncharacterized protein	25;3	25;3	25;3	25	25	25	37.7	37.7	37.7	115.53	1.4075e-249	0.65499	-0.610455	23;3	23;3	23;3	23	23	23	34	34	34	115.53	1.3599e-201	0.65461	-0.611292	0.6548	-0.610874	0.000436263	down
F1SSL4	F1SSL4	LOC100522910	Q9UG63	ABCF2	Uncharacterized protein	9	9	9	9	9	9	18.7	18.7	18.7	65.593	1.301e-47	0.59797	-0.741855	8	8	8	8	8	8	17	17	17	65.593	4.0007e-40	0.63549	-0.654059	0.61673	-0.697957	0.0400259	down
F1SSP0	F1SSP0	MAPK1IP1L	Q8NDC0	MAPK1IP1L	Uncharacterized protein	1	1	1	1	1	1	6.9	6.9	6.9	24.104	7.6925e-24	0.37428	-1.41781	1	1	1	1	1	1	6.9	6.9	6.9	24.104	3.3444e-15	0.37422	-1.41804	0.37425	-1.41793	5.19231e-05	down
F1SSS3;F1SSS5	F1SSS3	LOC100522764;LOC100522764	Q96AT9	RPE	Uncharacterized protein;Uncharacterized protein	2;2	2;2	2;2	2	2	2	15	15	15	20.734	2.9947e-22	0.42859	-1.22233	2;2	2;2	2;2	2	2	2	15	15	15	20.734	1.5793e-19	0.47615	-1.07051	0.45237	-1.14642	0.0421648	down
F1SSZ9	F1SSZ9	PI4KB	Q9UBF8	PI4KB	Uncharacterized protein	2	2	2	2	2	2	2.8	2.8	2.8	91.707	1.6784e-10	0.58999	-0.761238	1	1	1	1	1	1	1.5	1.5	1.5	91.707	0.0012324	0.63689	-0.650884	0.61344	-0.706061	0.0497233	down
F1STD5	F1STD5	ACTR1B	P42025	ACTR1B	Uncharacterized protein	8	3	3	8	3	3	30	15.3	15.3	40.502	4.6301e-118	0.57878	-0.788913	8	3	3	8	3	3	32.8	15.3	15.3	40.502	5.063e-145	0.57591	-0.796085	0.577345	-0.792499	0.00288053	down
F1STE5	F1STE5	MRPL30	Q8TCC3	MRPL30	Uncharacterized protein	3	3	3	3	3	3	23.6	23.6	23.6	18.549	8.4303e-08	0.50086	-0.997521	2	2	2	2	2	2	17.4	17.4	17.4	18.549	7.1849e-10	0.48808	-1.03481	0.49447	-1.01617	0.0116809	down
F1STK8	F1STK8	C11orf54	Q9H0W9	C11orf54	Uncharacterized protein	3	3	3	3	3	3	11.7	11.7	11.7	29.576	3.4144e-12	0.53732	-0.896147	6	6	6	6	6	6	37.1	37.1	37.1	29.576	1.616e-71	0.49129	-1.02535	0.514305	-0.96075	0.0428079	down
F1SU06	F1SU06	HP1BP3	Q5SSJ5	HP1BP3	Uncharacterized protein	8	8	8	8	8	8	16.8	16.8	16.8	61.033	1.8059e-31	0.64398	-0.634912	8	8	8	8	8	8	16.5	16.5	16.5	61.033	1.1407e-31	0.61433	-0.702914	0.629155	-0.668913	0.0323511	down
F1SUD6	F1SUD6	FAM120A	Q9NZB2	FAM120A	Uncharacterized protein	18	18	18	18	18	18	31.7	31.7	31.7	94.854	1.6356e-172	0.50656	-0.981195	23	23	23	23	23	23	39.5	39.5	39.5	94.854	1.5324e-164	0.53202	-0.910448	0.51929	-0.945821	0.0238094	down
F1SUE3	F1SUE3	PPA1	Q15181	PPA1	Uncharacterized protein	17	17	17	17	17	17	76.8	76.8	76.8	32.79	0	0.57332	-0.802587	17	17	17	17	17	17	77.2	77.2	77.2	32.79	0	0.57804	-0.790759	0.57568	-0.796673	0.00472614	down
F1SUG7	F1SUG7	DDX21	Q9NR30	DDX21	Uncharacterized protein	21	21	19	21	21	19	33.3	33.3	30.2	95.422	3.1002e-169	0.65101	-0.619248	22	22	20	22	22	20	34.3	34.3	31.1	95.422	2.9175e-239	0.63233	-0.66125	0.64167	-0.640249	0.0208795	down
F1SUH7	F1SUH7	unknown	Q9Y303	AMDHD2	N-acetylglucosamine-6-phosphate deacetylase	8	8	8	8	8	8	32.3	32.3	32.3	43.765	7.6099e-107	0.57313	-0.803066	9	9	9	9	9	9	34.2	34.2	34.2	43.765	1.7968e-100	0.56978	-0.811523	0.571455	-0.807294	0.00333469	down
F1SUI9	F1SUI9	HERC4	Q5GLZ8	HERC4	Uncharacterized protein	5	5	5	5	5	5	28.2	28.2	28.2	24.485	6.1147e-15	0.66436	-0.589963	5	5	5	5	5	5	31	31	31	24.485	2.5019e-19	0.63042	-0.665615	0.64739	-0.627789	0.0383419	down
F2Z4X9	F2Z4X9	SMARCB1	Q12824	SMARCB1	Uncharacterized protein	3	3	3	3	3	3	15.8	15.8	15.8	44.141	6.1207e-118	0.62328	-0.682048	3	3	3	3	3	3	14	14	14	44.141	4.2796e-126	0.59174	-0.756965	0.60751	-0.719506	0.0331358	down
F2Z539;F1SMQ1;A1XQU9	F2Z539	RPS20;unknown;RPS20	P60866	RPS20	40S ribosomal protein S20;Uncharacterized protein;40S ribosomal protein S20	3;3;3	3;3;3	3;3;3	3	3	3	25.2	25.2	25.2	13.373	4.3592e-14	0.55727	-0.843552	3;3;3	3;3;3	3;3;3	3	3	3	25.2	25.2	25.2	13.373	9.8635e-21	0.59443	-0.750421	0.57585	-0.796986	0.0371883	down
F2Z545	F2Z545	TCEB1	Q15369	TCEB1	Uncharacterized protein	3	3	3	3	3	3	41.1	41.1	41.1	12.473	2.1789e-149	0.61715	-0.696307	3	3	3	3	3	3	41.1	41.1	41.1	12.473	7.537e-71	0.58098	-0.78344	0.599065	-0.739873	0.0374764	down
F2Z5B8	F2Z5B8	LAMTOR3	Q9UHA4	LAMTOR3	Uncharacterized protein	5	5	5	5	5	5	43.5	43.5	43.5	13.65	9.9065e-48	0.63854	-0.647151	4	4	4	4	4	4	43.5	43.5	43.5	13.65	1.273e-26	0.62403	-0.680313	0.631285	-0.663732	0.0159025	down
F2Z5F3	F2Z5F3	BUB3	O43684	BUB3	Uncharacterized protein	9	9	9	9	9	9	40.9	40.9	40.9	37.154	3.665e-188	0.54863	-0.866095	10	10	10	10	10	10	43.3	43.3	43.3	37.154	5.4874e-180	0.52724	-0.923468	0.537935	-0.894781	0.0204096	down
F2Z5F7	F2Z5F7	DPY30	Q9C005	DPY30	Uncharacterized protein	3	3	3	3	3	3	65.7	65.7	65.7	11.25	7.7887e-129	0.49213	-1.02289	3	3	3	3	3	3	65.7	65.7	65.7	11.25	4.2571e-158	0.50465	-0.986645	0.49839	-1.00477	0.011482	down
F2Z5F8	F2Z5F8	MEMO1	Q9Y316	MEMO1	Uncharacterized protein	10	10	10	10	10	10	54.5	54.5	54.5	33.733	2.3219e-141	0.55789	-0.841947	12	12	12	12	12	12	64.3	64.3	64.3	33.733	1.3952e-176	0.55035	-0.861579	0.55412	-0.851763	0.00733631	down
F2Z5G0	F2Z5G0	SHOC2	Q9UQ13	SHOC2	Uncharacterized protein	2	2	2	2	2	2	4	4	4	64.887	5.1388e-06	0.54884	-0.865542	4	4	4	4	4	4	11	11	11	64.887	4.4954e-19	0.56501	-0.823652	0.556925	-0.844597	0.0157873	down
F2Z5G9	F2Z5G9	SNRPD1	P62314	SNRPD1	Uncharacterized protein	4	4	4	4	4	4	37	37	37	13.281	2.4321e-55	0.64538	-0.631779	4	4	4	4	4	4	37	37	37	13.281	2.8339e-45	0.66221	-0.594639	0.653795	-0.613209	0.0192768	down
F2Z5H2	F2Z5H2	ATAD1	Q8NBU5	ATAD1	Uncharacterized protein	8	8	8	8	8	8	29.9	29.9	29.9	41.143	5.3275e-34	0.61834	-0.693528	8	8	8	8	8	8	37.3	37.3	37.3	41.143	6.8293e-36	0.58101	-0.783365	0.599675	-0.738446	0.0387136	down
F2Z5H8	F2Z5H8	BTF3	P20290	BTF3	Uncharacterized protein	4	4	4	4	4	4	37.6	37.6	37.6	22.84	9.6744e-151	0.47224	-1.08241	5	5	5	5	5	5	48.1	48.1	48.1	22.84	2.7293e-222	0.47397	-1.07713	0.473105	-1.07977	0.00155519	down
F2Z5J4	F2Z5J4	ASNA1	O43681	ASNA1	ATPase ASNA1	8	8	8	8	8	8	33	33	33	38.792	5.1157e-189	0.50523	-0.984988	8	8	8	8	8	8	33	33	33	38.792	1.737e-148	0.49369	-1.01832	0.49946	-1.00166	0.0105933	down
F2Z5K1	F2Z5K1	EMC4	Q5J8M3	EMC4	Uncharacterized protein	3	3	3	3	3	3	19.7	19.7	19.7	20.086	4.1632e-11	0.59613	-0.746301	3	3	3	3	3	3	19.7	19.7	19.7	20.086	3.5917e-08	0.58984	-0.761604	0.592985	-0.753953	0.00646083	down
F2Z5L5;F2Z5L2;F2Z587;F2Z575;F1RPL1;F1RPK0;F1RPL3;F2Z5I4	F2Z5L5	HIST2H2AC;LOC100624086;LOC100155734;HIST1H2AK;HIST1H2AJ;LOC100154508;HIST1H2AH;unknown	Q16777	HIST2H2AC	Histone H2A;Histone H2A;Histone H2A;Histone H2A;Histone H2A;Histone H2A;Histone H2A;Histone H2A	3;3;3;3;3;3;3;2	1;1;1;1;1;1;1;0	1;1;1;1;1;1;1;0	3	1	1	27.1	14.7	14.7	13.988	8.2213e-15	0.47763	-1.06603	3;3;3;3;3;3;3;2	1;1;1;1;1;1;1;0	1;1;1;1;1;1;1;0	3	1	1	27.1	14.7	14.7	13.988	1.1018e-17	0.46661	-1.09971	0.47212	-1.08287	0.00989921	down
F2Z5P7	F2Z5P7	ABHD17B	Q5VST6	ABHD17B	Uncharacterized protein	2	2	2	2	2	2	10.1	10.1	10.1	32.214	5.689e-07	0.5669	-0.818834	2	2	2	2	2	2	10.1	10.1	10.1	32.214	2.2577e-09	0.61429	-0.703008	0.590595	-0.760921	0.0484328	down
F2Z5S4	F2Z5S4	LSM3	P62310	LSM3	Uncharacterized protein	3	3	3	3	3	3	40.2	40.2	40.2	11.845	2.8535e-125	0.66169	-0.595773	3	3	3	3	3	3	40.2	40.2	40.2	11.845	1.0325e-103	0.62018	-0.689241	0.640935	-0.642507	0.0462789	down
F2Z5S7	F2Z5S7	COPZ1	P61923	COPZ1	Uncharacterized protein	5	5	5	5	5	5	39.5	39.5	39.5	20.198	1.603e-27	0.6051	-0.724755	5	5	5	5	5	5	39.5	39.5	39.5	20.198	9.4451e-25	0.59582	-0.747052	0.60046	-0.735903	0.00964426	down
F2Z5U0;P63053;A7U5U2;P0CG68	F2Z5U0	RPS27A;UBA52;UBB;UBC	P62979	RPS27A	Uncharacterized protein;Ubiquitin-60S ribosomal protein L40;Ubiquitin B;Polyubiquitin-C	7;4;4;4	7;4;4;4	7;4;4;4	7	7	7	51.3	51.3	51.3	17.965	1.358e-191	0.5728	-0.803897	7;4;4;4	7;4;4;4	7;4;4;4	7	7	7	51.3	51.3	51.3	17.965	2.6149e-128	0.58549	-0.772284	0.579145	-0.78809	0.0127682	down
F2Z5V4	F2Z5V4	PAFAH1B2	P68402	PAFAH1B2	Uncharacterized protein	4	4	4	4	4	4	43.2	43.2	43.2	25.569	4.2827e-186	0.64699	-0.628185	5	5	5	5	5	5	47.6	47.6	47.6	25.569	5.0257e-96	0.61688	-0.696938	0.631935	-0.662561	0.0330216	down
F4ZS20	F4ZS20	UBE2L6	O14933	UBE2L6	Ubiquitin-conjugating enzyme E2L 6	4	4	4	4	4	4	54.9	54.9	54.9	17.621	1.0342e-70	0.4895	-1.03062	6	6	6	6	6	6	71.2	71.2	71.2	17.621	5.0621e-72	0.44516	-1.1676	0.46733	-1.09911	0.039679	down
F6Q4Y6	F6Q4Y6	CAPZA1	P52907	CAPZA1	Uncharacterized protein	4	3	3	4	3	3	36.4	28.5	28.5	24.76	1.0977e-111	0.59015	-0.760846	5	4	4	5	4	4	42.5	34.6	34.6	24.76	1.2196e-98	0.60744	-0.719186	0.598795	-0.740016	0.0179186	down
F8S319;I3L9T4	F8S319	unknown;unknown	#N/A	#N/A	Gag protein;Uncharacterized protein	16;13	1;1	1;1	16	1	1	37.2	1.9	1.9	59.473	1.3111e-136	0.49744	-1.00741	16;13	1;1	1;1	16	1	1	42.2	1.9	1.9	59.473	1.0762e-178	0.51615	-0.954138	0.506795	-0.980772	0.0172882	down
G8ENL4	G8ENL4	FUS	P35637	FUS	FUS	8	8	6	8	8	6	14.7	14.7	13	52.522	6.1735e-85	0.56486	-0.824035	8	8	6	8	8	6	14.7	14.7	13	52.522	1.7517e-99	0.53185	-0.910909	0.548355	-0.867472	0.0318749	down
I3L5B2;I3L7B0	I3L5B2	RPS7	P62081	RPS7	Uncharacterized protein	7;2	7;2	7;2	7	7	7	51.5	51.5	51.5	22.127	2.8207e-139	0.6366	-0.651541	8;2	8;2	8;2	8	8	8	55.2	55.2	55.2	22.127	9.4595e-104	0.63278	-0.660224	0.63469	-0.655883	0.00421405	down
I3L5D5	I3L5D5	AHNAK	Q09666	AHNAK	Uncharacterized protein	55	55	55	55	55	55	61.9	61.9	61.9	135.9	0	0.44585	-1.16537	53	53	53	53	53	53	58.6	58.6	58.6	135.9	0	0.40803	-1.29325	0.42694	-1.22931	0.0331215	down
I3L5I1	I3L5I1	RRP1B	Q14684	RRP1B	Uncharacterized protein	12	12	12	12	12	12	24.8	24.8	24.8	72.581	1.9747e-102	0.52921	-0.918088	14	14	14	14	14	14	28.8	28.8	28.8	72.581	5.0194e-97	0.56876	-0.814108	0.548985	-0.866098	0.0382102	down
I3L5T8	I3L5T8	YARS	P54577	YARS	Uncharacterized protein	24	24	24	24	24	24	51.1	51.1	51.1	59.055	4.8305e-127	0.61874	-0.692595	23	23	23	23	23	23	48.9	48.9	48.9	59.055	1.4108e-126	0.63409	-0.65724	0.626415	-0.674918	0.0166729	down
I3L5X7;I3LH22	I3L5X7	RBM3	P98179	RBM3	Uncharacterized protein	5;1	5;1	5;1	5	5	5	48.7	48.7	48.7	17.035	1.0309e-112	0.64612	-0.630126	5;1	5;1	5;1	5	5	5	48.7	48.7	48.7	17.035	6.4909e-97	0.61563	-0.699865	0.630875	-0.664995	0.033372	down
I3L643	I3L643	GNS	P15586	GNS	Uncharacterized protein	3	3	3	3	3	3	17.1	17.1	17.1	41.253	3.4671e-121	0.58093	-0.783564	2	2	2	2	2	2	9.5	9.5	9.5	41.253	1.7457e-125	0.59526	-0.748408	0.588095	-0.765986	0.0146086	down
I3L6D7;I3LIM4	I3L6D7	DSG2;DSG2	Q14126	DSG2	Uncharacterized protein;Uncharacterized protein	26;26	26;26	26;26	26	26	26	37.7	37.7	37.7	122.89	0	0.58783	-0.766529	27;27	27;27	27;27	27	27	27	38	38	38	122.89	0	0.55806	-0.841508	0.572945	-0.804018	0.0296805	down
I3L6W6;F1RVH3	I3L6W6	DNAJC1	Q96KC8	DNAJC1	Uncharacterized protein	8;2	8;2	8;2	8	8	8	17.7	17.7	17.7	62.92	4.2489e-14	0.63591	-0.653105	8;2	8;2	8;2	8	8	8	17.5	17.5	17.5	62.92	1.7763e-15	0.61802	-0.694275	0.626965	-0.67369	0.01945	down
I3L769;I3L5Y0	I3L769	P4HA2;P4HA2	O15460	P4HA2	Uncharacterized protein;Uncharacterized protein	11;10	11;10	11;10	11	11	11	29.9	29.9	29.9	61.212	1.338e-98	0.50032	-0.999077	7;6	7;6	7;6	7	7	7	19.3	19.3	19.3	61.212	4.7097e-46	0.48444	-1.04561	0.49238	-1.02234	0.0144884	down
I3L7S4;F1SNH3;I3L650	I3L7S4	CALD1;CALD1;CALD1	Q05682	CALD1	Uncharacterized protein;Uncharacterized protein;Uncharacterized protein	10;10;10	10;10;10	10;10;10	10	10	10	26.2	26.2	26.2	59.939	6.4665e-140	0.62876	-0.669419	10;10;10	10;10;10	10;10;10	10	10	10	25	25	25	59.939	2.2113e-93	0.60253	-0.730895	0.615645	-0.700157	0.0279439	down
I3L829	I3L829	NPLOC4	Q8TAT6	NPLOC4	Uncharacterized protein	13	13	13	13	13	13	36.5	36.5	36.5	60.237	1.1765e-289	0.56844	-0.81492	12	12	12	12	12	12	31.4	31.4	31.4	60.237	2.5853e-203	0.60696	-0.720327	0.5877	-0.767623	0.0392149	down
I3L893	I3L893	GDI1	P31150	GDI1	Uncharacterized protein	19	13	13	19	13	13	55.9	43.2	43.2	50.506	2.2752e-279	0.57274	-0.804048	18	12	12	18	12	12	54.8	42.3	42.3	50.506	2.6945e-296	0.58985	-0.76158	0.581295	-0.782814	0.0172676	down
I3L8I5	I3L8I5	EIF6	P56537	EIF6	Uncharacterized protein	7	7	7	7	7	7	52.1	52.1	52.1	22.957	4.0563e-272	0.54875	-0.865779	7	7	7	7	7	7	52.1	52.1	52.1	22.957	1.8076e-291	0.56334	-0.827922	0.556045	-0.846851	0.0142292	down
I3L8K4;F1STE8	I3L8K4	EIF5B;EIF5B	O60841	EIF5B	Uncharacterized protein;Uncharacterized protein	22;22	22;22	22;22	22	22	22	23.2	23.2	23.2	137.86	1.8527e-289	0.58044	-0.784781	23;23	23;23	23;23	23	23	23	26.1	26.1	26.1	137.86	3.7101e-300	0.58816	-0.765719	0.5843	-0.77525	0.00782648	down
I3L8R1	I3L8R1	CLIC4	Q9Y696	CLIC4	Uncharacterized protein	4	4	4	4	4	4	83.6	83.6	83.6	6.8	1.6599e-17	0.55261	-0.855666	3	3	3	3	3	3	63.9	63.9	63.9	6.8	1.0614e-12	0.53748	-0.895717	0.545045	-0.875692	0.014558	down
I3L9C8	I3L9C8	ILK	Q13418	ILK	Uncharacterized protein	10	10	10	10	10	10	30.8	30.8	30.8	51.421	4.423e-109	0.52631	-0.926015	12	12	12	12	12	12	35	35	35	51.421	1.0111e-119	0.53828	-0.893571	0.532295	-0.909793	0.0113511	down
I3L9D4;F1RFT5	I3L9D4	unknown	Q8IZL8	PELP1	Uncharacterized protein	3;1	3;1	3;1	3	3	3	23.6	23.6	23.6	23.759	6.0036e-09	0.64397	-0.634935	3;2	3;2	3;2	3	3	3	21	21	21	23.759	1.3074e-20	0.65687	-0.60632	0.65042	-0.620627	0.0146749	down
I3L9H1;I3L9A9	I3L9H1	LOC100737382;unknown	O75962	TRIO	Uncharacterized protein;Uncharacterized protein	2;1	2;1	2;1	2	2	2	4.5	4.5	4.5	59.784	4.9191e-09	0.63197	-0.662072	2;1	2;1	2;1	2	2	2	4.5	4.5	4.5	59.784	8.1135e-07	0.58849	-0.76491	0.61023	-0.713491	0.0458587	down
I3L9N5	I3L9N5	PSMD5	Q16401	PSMD5	Uncharacterized protein	9	5	5	9	5	5	73.9	42.9	42.9	18.221	5.5454e-118	0.6116	-0.70934	8	5	5	8	5	5	73.9	42.9	42.9	18.221	2.2186e-108	0.61225	-0.707807	0.611925	-0.708573	0.000688422	down
I3L9R9	I3L9R9	ATXN2L	Q8WWM7	ATXN2L	Uncharacterized protein	18	18	18	18	18	18	24	24	24	113.23	4.8493e-64	0.59407	-0.751295	14	14	14	14	14	14	17	17	17	113.23	8.5758e-47	0.59152	-0.757501	0.592795	-0.754398	0.00261854	down
I3LA44	I3LA44	NRBP1	Q9UHY1	NRBP1	Uncharacterized protein	6	6	6	6	6	6	20.7	20.7	20.7	54.002	2.5819e-90	0.37766	-1.40484	6	6	6	6	6	6	20.7	20.7	20.7	54.002	5.1564e-73	0.39432	-1.34256	0.38599	-1.3737	0.0144321	down
I3LA84	I3LA84	PLOD3	O60568	PLOD3	Uncharacterized protein	14	14	14	14	14	14	24.8	24.8	24.8	78.295	2.2107e-62	0.64786	-0.626246	14	14	14	14	14	14	24.8	24.8	24.8	78.295	8.0206e-57	0.64372	-0.635495	0.64579	-0.63087	0.00466651	down
I3LAH9	I3LAH9	CDA	P32320	CDA	Uncharacterized protein	4	4	4	4	4	4	51.4	51.4	51.4	16.16	3.0729e-133	0.30728	-1.70237	3	3	3	3	3	3	37.7	37.7	37.7	16.16	2.0264e-56	0.25634	-1.96387	0.28181	-1.83312	0.0454765	down
I3LB03	I3LB03	ABCF3	Q9NUQ8	ABCF3	Uncharacterized protein	10	10	10	10	10	10	20.5	20.5	20.5	80.169	8.5522e-89	0.5414	-0.885233	12	12	12	12	12	12	23.2	23.2	23.2	80.169	3.1547e-102	0.52898	-0.918715	0.53519	-0.901974	0.0118157	down
I3LB80;I3LP17;I3LCB1	I3LB80	SLC3A2;unknown;unknown	P08195	SLC3A2	Uncharacterized protein;Uncharacterized protein;Uncharacterized protein	13;8;8	13;8;8	13;8;8	13	13	13	33.8	33.8	33.8	61.599	7.7096e-302	0.66008	-0.599287	12;7;7	12;7;7	12;7;7	12	12	12	32.2	32.2	32.2	61.599	1.1078e-222	0.64854	-0.624733	0.65431	-0.61201	0.0132336	down
I3LBR4	I3LBR4	DBR1	Q9UK59	DBR1	Uncharacterized protein	2	2	2	2	2	2	8.4	8.4	8.4	43.959	5.1714e-15	0.4012	-1.31761	2	2	2	2	2	2	8.4	8.4	8.4	43.959	2.8341e-09	0.35811	-1.48153	0.379655	-1.39957	0.0373002	down
I3LBV2	I3LBV2	LOC100624390	P53990	IST1	Uncharacterized protein	2	2	2	2	2	2	20.7	20.7	20.7	9.4023	7.1095e-11	0.29876	-1.74294	2	2	2	2	2	2	20.7	20.7	20.7	9.4023	1.5381e-11	0.26493	-1.91632	0.281845	-1.82963	0.0301834	down
I3LC73	I3LC73	FASN	P49327	FASN	Uncharacterized protein	51	51	51	51	51	51	59.6	59.6	59.6	148.47	0	0.55857	-0.84019	51	51	51	51	51	51	58.3	58.3	58.3	148.47	0	0.57458	-0.79942	0.566575	-0.819805	0.0158294	down
I3LCN6	I3LCN6	PURA	Q00577	PURA	Uncharacterized protein	4	4	4	4	4	4	26.7	26.7	26.7	34.91	1.7414e-178	0.49422	-1.01677	3	3	3	3	3	3	17.7	17.7	17.7	34.91	7.9904e-136	0.47507	-1.07379	0.484645	-1.04528	0.0173621	down
I3LCW1	I3LCW1	LOC100739739	P49327	FASN	Uncharacterized protein	16	16	16	16	16	16	47.4	47.4	47.4	58.599	0	0.6013	-0.733843	18	18	18	18	18	18	50.7	50.7	50.7	58.599	0	0.61199	-0.70842	0.606645	-0.721132	0.0112216	down
I3LCW3	I3LCW3	SRRM2	Q9UQ35	SRRM2	Uncharacterized protein	26	26	26	26	26	26	13.4	13.4	13.4	296.98	1.2137e-240	0.43399	-1.20427	28	28	28	28	28	28	14.8	14.8	14.8	296.98	0	0.4348	-1.20158	0.434395	-1.20292	0.000711849	down
I3LD72	I3LD72	EHD2	Q9NZN4	EHD2	Uncharacterized protein	24	23	22	24	23	22	60.4	58.7	56.9	61.229	2.2181e-293	0.64532	-0.631913	24	23	22	24	23	22	61.7	60	58.2	61.229	4.2082e-230	0.60653	-0.721349	0.625925	-0.676631	0.0420554	down
I3LDB5;F1RTC7	I3LDB5	unknown;LOC100521485	A6ZKI3	FAM127A	Uncharacterized protein;Uncharacterized protein	2;2	2;2	2;2	2	2	2	23.9	23.9	23.9	12.953	1.357e-06	0.31405	-1.67093	1;1	1;1	1;1	1	1	1	10.6	10.6	10.6	12.953	0.0053424	0.36037	-1.47245	0.33721	-1.57169	0.0402323	down
I3LDE1	I3LDE1	LOC100521234	Q7KZF4	SND1	Uncharacterized protein	3	3	3	3	3	3	37.2	37.2	37.2	15.286	7.0098e-62	0.57245	-0.804778	3	3	3	3	3	3	37.2	37.2	37.2	15.286	2.5392e-83	0.6057	-0.723325	0.589075	-0.764052	0.0339277	down
I3LDH5;F1SI66	I3LDH5	AOX1	Q06278	AOX1	Uncharacterized protein	21;1	21;1	21;1	21	21	21	24.1	24.1	24.1	147.44	0	0.66199	-0.595119	24;1	24;1	24;1	24	24	24	27.1	27.1	27.1	147.44	1.6604e-272	0.62812	-0.670888	0.645055	-0.633003	0.0380855	down
I3LDI3	I3LDI3	IRGQ	Q8WZA9	IRGQ	Uncharacterized protein	6	6	6	6	6	6	12.3	12.3	12.3	62.99	1.3548e-34	0.41639	-1.26399	6	6	6	6	6	6	12.8	12.8	12.8	62.99	6.6341e-46	0.4593	-1.12249	0.437845	-1.19324	0.0377576	down
I3LDM2;I3LIC9;I3L6K0	I3LDM2	METTL1;METTL1;METTL1	Q9UBP6	METTL1	Uncharacterized protein;Uncharacterized protein;Uncharacterized protein	4;4;4	4;4;4	4;4;4	4	4	4	18.5	18.5	18.5	30.6	2.5908e-10	0.63729	-0.649978	3;3;3	3;3;3	3;3;3	3	3	3	11.8	11.8	11.8	30.6	6.7818e-11	0.59286	-0.754237	0.615075	-0.702107	0.0472436	down
I3LDT1	I3LDT1	CD3EAP	O15446	CD3EAP	Uncharacterized protein	5	5	5	5	5	5	16.1	16.1	16.1	53.982	4.4294e-33	0.43662	-1.19555	3	3	3	3	3	3	12.9	12.9	12.9	53.982	3.8123e-36	0.42837	-1.22307	0.432495	-1.20931	0.00724399	down
I3LEC2	I3LEC2	PCBP1	Q15365	PCBP1	Uncharacterized protein	13	13	10	13	13	10	61.2	61.2	52.5	37.501	0	0.56444	-0.825108	13	13	10	13	13	10	61.2	61.2	52.5	37.501	2.8654e-275	0.57318	-0.80294	0.56881	-0.814024	0.00866834	down
I3LEF2	I3LEF2	NXN	Q6DKJ4	NXN	Uncharacterized protein	5	5	5	5	5	5	23.5	23.5	23.5	36.916	2.6625e-44	0.39738	-1.33141	5	5	5	5	5	5	22.6	22.6	22.6	36.916	1.3723e-41	0.42211	-1.24431	0.409745	-1.28786	0.0215305	down
I3LER5;Q95283	I3LER5	COX4I1;COX4I1	P13073	COX4I1	Cytochrome c oxidase subunit 4 isoform 1, mitochondrial;Cytochrome c oxidase subunit 4 isoform 1, mitochondrial	8;5	8;5	8;5	8	8	8	48.5	48.5	48.5	19.64	2.0682e-33	0.64953	-0.622532	8;5	8;5	8;5	8	8	8	48.5	48.5	48.5	19.64	2.7321e-28	0.66384	-0.591093	0.656685	-0.606812	0.0164905	down
I3LF57	I3LF57	SELM	Q8WWX9	SELM	Uncharacterized protein	4	4	4	4	4	4	67.6	67.6	67.6	8.3204	2.6431e-28	0.64389	-0.635114	3	3	3	3	3	3	50	50	50	8.3204	6.6791e-11	0.66049	-0.598391	0.65219	-0.616753	0.0189507	down
I3LFC4	I3LFC4	AIMP1	Q12904	AIMP1	Uncharacterized protein	14	14	14	14	14	14	63.3	63.3	63.3	35.368	9.1124e-201	0.63897	-0.64618	14	14	14	14	14	14	65.8	65.8	65.8	35.368	2.1924e-258	0.6635	-0.591832	0.651235	-0.619006	0.027941	down
I3LFE8	I3LFE8	unknown	Q9H2U2	PPA2	Uncharacterized protein	1	1	1	1	1	1	18.8	18.8	18.8	9.3537	8.1361e-11	0.44402	-1.1713	1	1	1	1	1	1	18.8	18.8	18.8	9.3537	8.4893e-21	0.45722	-1.12904	0.45062	-1.15017	0.0116968	down
I3LFI0	I3LFI0	RAC1	P63000	RAC1	Uncharacterized protein	5	5	2	5	5	2	34.9	34.9	13.9	18.699	1.0238e-48	0.5338	-0.905629	5	5	2	5	5	2	34.9	34.9	13.9	18.699	4.1815e-29	0.52226	-0.93716	0.52803	-0.921394	0.0108929	down
I3LFL8	I3LFL8	unknown	Q8N1I0	DOCK4	Uncharacterized protein	3	3	3	3	3	3	6.8	6.8	6.8	85.019	2.7385e-22	0.45524	-1.1353	2	2	2	2	2	2	5.4	5.4	5.4	85.019	1.7327e-33	0.5065	-0.981366	0.48087	-1.05833	0.0463064	down
I3LFV4	I3LFV4	YBX1	P67809	YBX1	Uncharacterized protein	11	11	9	11	11	9	46	46	37.3	36.023	6.4173e-273	0.37209	-1.42628	9	9	7	9	9	7	34.6	34.6	25.9	36.023	9.6298e-163	0.39387	-1.34421	0.38298	-1.38524	0.0188605	down
I3LFZ2	I3LFZ2	RPA3	P35244	RPA3	Uncharacterized protein	5	5	5	5	5	5	57.9	57.9	57.9	13.596	3.7324e-65	0.61417	-0.70329	3	3	3	3	3	3	43	43	43	13.596	2.1243e-128	0.60883	-0.715889	0.6115	-0.709589	0.00565148	down
I3LG94	I3LG94	RPRD2	Q5VT52	RPRD2	Uncharacterized protein	12	12	12	12	12	12	12.6	12.6	12.6	157.87	9.5615e-85	0.53666	-0.89792	12	12	12	12	12	12	12.6	12.6	12.6	157.87	3.4032e-52	0.57152	-0.807124	0.55409	-0.852522	0.0338971	down
I3LGB7;I3LL38	I3LGB7	FAM96B;FAM96B	Q9Y3D0	FAM96B	Uncharacterized protein;Uncharacterized protein	1;1	1;1	1;1	1	1	1	11.4	11.4	11.4	16.989	9.4586e-30	0.67113	-0.575336	1;1	1;1	1;1	1	1	1	11.4	11.4	11.4	16.989	4.4308e-05	0.66138	-0.596449	0.666255	-0.585892	0.0114699	down
I3LGP0	I3LGP0	unknown	Q92499	DDX1	Uncharacterized protein	14	2	2	14	2	2	38.4	6.9	6.9	59.111	5.9523e-302	0.63438	-0.656581	14	2	2	14	2	2	37.8	6.9	6.9	59.111	9.1877e-253	0.63373	-0.65806	0.634055	-0.65732	0.0007162	down
I3LGT7	I3LGT7	LOC100621248	P15586	GNS	Uncharacterized protein	4	4	4	4	4	4	25.3	25.3	25.3	21.017	2.4393e-22	0.66484	-0.588921	3	3	3	3	3	3	20.4	20.4	20.4	21.017	6.5926e-31	0.65506	-0.610301	0.65995	-0.599611	0.0113494	down
I3LHD2	I3LHD2	LOC100622916	Q969U7	PSMG2	Uncharacterized protein	3	3	3	3	3	3	35.3	35.3	35.3	11.207	4.9632e-06	0.52211	-0.937574	3	3	3	3	3	3	35.3	35.3	35.3	11.207	4.9825e-09	0.50221	-0.993637	0.51216	-0.965606	0.0184811	down
I3LIP2	I3LIP2	TGFBRAP1	Q8WUH2	TGFBRAP1	Uncharacterized protein	3	3	3	3	3	3	3.6	3.6	3.6	96.795	3.0173e-07	0.50507	-0.985445	2	2	2	2	2	2	3.1	3.1	3.1	96.795	1.597e-10	0.53027	-0.915201	0.51767	-0.950323	0.023528	down
I3LJ05	I3LJ05	C21orf33	P30042	C21orf33	Uncharacterized protein	6	6	6	6	6	6	35.3	35.3	35.3	28.931	7.3142e-191	0.63212	-0.66173	5	5	5	5	5	5	31.6	31.6	31.6	28.931	6.2237e-67	0.62727	-0.672842	0.629695	-0.667286	0.00530058	down
I3LJ21	I3LJ21	UBE2G2	P60604	UBE2G2	Uncharacterized protein	3	3	3	3	3	3	27.7	27.7	27.7	18.669	3.1276e-72	0.39974	-1.32287	4	4	4	4	4	4	42.2	42.2	42.2	18.669	2.8199e-71	0.40473	-1.30497	0.402235	-1.31392	0.00433596	down
I3LJ71	I3LJ71	UQCC	Q9NVA1	UQCC1	Uncharacterized protein	2	2	2	2	2	2	24.1	24.1	24.1	12.486	4.6127e-08	0.60763	-0.718735	2	2	2	2	2	2	24.1	24.1	24.1	12.486	9.1458e-29	0.58121	-0.782869	0.59442	-0.750802	0.0271864	down
I3LJA9	I3LJA9	unknown	Q0VF96	CGNL1	Uncharacterized protein	2	2	2	2	2	2	25.9	25.9	25.9	12.006	1.2295e-06	0.67549	-0.565994	2	2	2	2	2	2	25.9	25.9	25.9	12.006	5.7985e-06	0.64708	-0.627984	0.661285	-0.596989	0.0330415	down
I3LJH3	I3LJH3	PYCR1	P32322	PYCR1	Uncharacterized protein	5	2	2	5	2	2	54.7	25.8	25.8	13.179	8.4966e-60	0.39547	-1.33836	5	2	2	5	2	2	54.7	25.8	25.8	13.179	9.9612e-46	0.41336	-1.27453	0.404415	-1.30644	0.0155532	down
I3LJR4	I3LJR4	POLR2A	P24928	POLR2A	DNA-directed RNA polymerase	14	14	14	14	14	14	16.9	16.9	16.9	111.97	5.4347e-107	0.59803	-0.74171	16	16	16	16	16	16	19.6	19.6	19.6	111.97	2.7146e-96	0.6206	-0.688264	0.609315	-0.714987	0.0237911	down
I3LJS5	I3LJS5	DCTN4	Q9UJW0	DCTN4	Uncharacterized protein	9	9	9	9	9	9	29.8	29.8	29.8	51.998	1.728e-133	0.45985	-1.12076	9	9	9	9	9	9	29.8	29.8	29.8	51.998	4.0904e-88	0.47199	-1.08317	0.46592	-1.10197	0.0108591	down
I3LJV8	I3LJV8	FAM207A	Q9NSI2	FAM207A	Uncharacterized protein	2	2	2	2	2	2	9.6	9.6	9.6	23.639	1.8313e-12	0.14282	-2.80773	3	3	3	3	3	3	16.5	16.5	16.5	23.639	1.2541e-14	0.17553	-2.51021	0.159175	-2.65897	0.035682	down
I3LJW4	I3LJW4	ACO1	P21399	ACO1	Uncharacterized protein	31	31	31	31	31	31	46.1	46.1	46.1	99.289	0	0.53095	-0.913352	34	34	34	34	34	34	49.3	49.3	49.3	99.289	0	0.52981	-0.916453	0.53038	-0.914903	0.00107887	down
I3LJY1	I3LJY1	IGF2BP3	O00425	IGF2BP3	Uncharacterized protein	3	3	3	3	3	3	34.2	34.2	34.2	13.264	3.2009e-43	0.6106	-0.711701	4	4	4	4	4	4	47.9	47.9	47.9	13.264	4.522e-35	0.61566	-0.699794	0.61313	-0.705747	0.00536998	down
I3LK43;I3LHL4	I3LK43	NDUFS7;NDUFS7	O75251	NDUFS7	Uncharacterized protein;Uncharacterized protein	4;4	4;4	4;4	4	4	4	27.3	27.3	27.3	23.747	1.0615e-20	0.61682	-0.697079	4;4	4;4	4;4	4	4	4	27.3	27.3	27.3	23.747	3.3238e-21	0.5691	-0.813246	0.59296	-0.755162	0.0489452	down
I3LK77	I3LK77	LOC100736971	Q99816	TSG101	Uncharacterized protein	3	3	3	3	3	3	32.5	32.5	32.5	14.497	1.65e-36	0.5064	-0.981651	3	3	3	3	3	3	32.5	32.5	32.5	14.497	2.6176e-28	0.55251	-0.855928	0.529455	-0.918789	0.0435531	down
I3LKN7	I3LKN7	ACBD3	Q9H3P7	ACBD3	Uncharacterized protein	7	7	7	7	7	7	28	28	28	43.863	2.6248e-201	0.60294	-0.729914	9	9	8	9	9	8	35.2	35.2	31.7	43.863	6.5622e-227	0.59003	-0.76114	0.596485	-0.745527	0.0133319	down
I3LKR1	I3LKR1	CPSF3	Q9UKF6	CPSF3	Uncharacterized protein	12	12	12	12	12	12	24.3	24.3	24.3	77.745	7.9993e-94	0.64651	-0.629255	12	12	12	12	12	12	23.4	23.4	23.4	77.745	2.249e-116	0.65049	-0.620401	0.6485	-0.624828	0.00451062	down
I3LKT8	I3LKT8	RBBP4	Q09028	RBBP4	Uncharacterized protein	11	7	7	11	7	7	52.1	42.8	42.8	43.481	5.1921e-73	0.44185	-1.17837	10	5	5	10	5	5	36.2	26.7	26.7	43.481	1.7015e-77	0.44825	-1.15762	0.44505	-1.168	0.0056541	down
I3LL40;F1S1C7	I3LL40	unknown;LOC100156895	Q9UNI6	DUSP12	Uncharacterized protein;Uncharacterized protein	5;5	5;5	5;5	5	5	5	24.2	24.2	24.2	36.145	7.3384e-55	0.66013	-0.599178	7;7	7;7	7;7	7	7	7	34.6	34.6	34.6	36.145	7.9486e-41	0.64561	-0.631265	0.65287	-0.615222	0.0166003	down
I3LLS0	I3LLS0	unknown	Q9NR12	PDLIM7	Uncharacterized protein	5	4	4	5	4	4	24.4	19.5	19.5	24.39	1.3959e-37	0.46577	-1.10231	4	3	3	4	3	3	24	19	19	24.39	1.7283e-16	0.45386	-1.13968	0.459815	-1.121	0.0106116	down
I3LLT2	I3LLT2	CAD	P27708	CAD	Uncharacterized protein	32	32	32	32	32	32	28.3	28.3	28.3	183.44	2.5277e-297	0.62269	-0.683414	33	33	33	33	33	33	27	27	27	183.44	0	0.60402	-0.727332	0.613355	-0.705373	0.0198168	down
I3LM05	I3LM05	unknown	Q07954	LRP1	Uncharacterized protein	8	8	8	8	8	8	36.1	36.1	36.1	37.627	4.4264e-94	0.63779	-0.648847	10	10	10	10	10	10	44.5	44.5	44.5	37.627	3.155e-106	0.61104	-0.710661	0.624415	-0.679754	0.0289402	down
I3LMH4	I3LMH4	EIF4G1	Q04637	EIF4G1	Uncharacterized protein	35	35	32	35	35	32	26.9	26.9	25	176.17	0	0.57371	-0.801606	39	39	35	39	39	35	30.1	30.1	27.8	176.17	0	0.58831	-0.765352	0.58101	-0.783479	0.0147291	down
I3LMN4	I3LMN4	unknown	Q9H9T3	ELP3	Uncharacterized protein	1	1	1	1	1	1	13.4	13.4	13.4	10.733	0.00012465	0.35697	-1.48613	1	1	1	1	1	1	13.4	13.4	13.4	10.733	3.5433e-05	0.32666	-1.61414	0.341815	-1.55013	0.0262958	down
I3LMT3	I3LMT3	RBM14	Q96PK6	RBM14	Uncharacterized protein	11	11	11	11	11	11	23.1	23.1	23.1	53.109	1.3326e-221	0.60136	-0.733699	9	9	9	9	9	9	18.7	18.7	18.7	53.109	2.3245e-139	0.60995	-0.713237	0.605655	-0.723468	0.00900271	down
I3LN60	I3LN60	unknown	#N/A	#N/A	Uncharacterized protein	1	1	1	1	1	1	29.6	29.6	29.6	10.159	3.5469e-21	0.27723	-1.85084	1	1	1	1	1	1	29.6	29.6	29.6	10.159	9.1667e-52	0.26667	-1.90687	0.27195	-1.87886	0.00949272	down
I3LNA4;I3L7S7	I3LNA4	LOC100621383;TARDBP	Q13148	TARDBP	Uncharacterized protein;Uncharacterized protein	7;5	7;5	7;5	7	7	7	25.9	25.9	25.9	44.449	8.1391e-101	0.64122	-0.641109	6;5	6;5	6;5	6	6	6	24	24	24	44.449	2.0964e-106	0.60173	-0.732812	0.621475	-0.68696	0.0424735	down
I3LNC9	I3LNC9	LOC100739502	Q5T6F2	UBAP2	Uncharacterized protein	2	2	2	2	2	2	14.7	14.7	14.7	19.772	3.8512e-16	0.64996	-0.621577	2	2	2	2	2	2	14.7	14.7	14.7	19.772	1.3433e-16	0.62106	-0.687195	0.63551	-0.654386	0.0319098	down
I3LNR0	I3LNR0	unknown	Q86TI0	TBC1D1	Uncharacterized protein	2	2	2	2	2	2	9.2	9.2	9.2	30.192	9.345e-16	0.37471	-1.41615	1	1	1	1	1	1	4.4	4.4	4.4	30.192	1.6604e-10	0.42658	-1.22911	0.400645	-1.32263	0.0450422	down
I3LPH5	I3LPH5	G3BP2	Q9UN86	G3BP2	Uncharacterized protein	10	10	10	10	10	10	27.7	27.7	27.7	50.745	8.1434e-59	0.56527	-0.822988	11	11	11	11	11	11	28.8	28.8	28.8	50.745	2.9683e-158	0.54395	-0.878454	0.55461	-0.850721	0.0207526	down
I3LPW0	I3LPW0	NDUFB4	O95168	NDUFB4	Uncharacterized protein	3	3	3	3	3	3	34.1	34.1	34.1	15.096	9.4635e-38	0.52572	-0.927633	3	3	3	3	3	3	34.1	34.1	34.1	15.096	4.7078e-22	0.57117	-0.808008	0.548445	-0.867821	0.0438709	down
I3LPX9	I3LPX9	SMCHD1	A6NHR9	SMCHD1	Uncharacterized protein	14	14	8	14	14	8	16.7	16.7	11	115.61	1.2151e-45	0.65936	-0.600862	16	16	8	16	16	8	20.5	20.5	11.6	115.61	2.1429e-60	0.6289	-0.669097	0.64413	-0.63498	0.0341948	down
I3LPY0	I3LPY0	CDC34	P49427	CDC34	Uncharacterized protein	2	2	2	2	2	2	10	10	10	21.234	0.00039468	0.41093	-1.28304	2	2	2	2	2	2	10	10	10	21.234	1.5713e-05	0.46074	-1.11798	0.435835	-1.20051	0.0437822	down
I3LQ17	I3LQ17	unknown	P01023	A2M	Uncharacterized protein	2	2	2	2	2	2	1.4	1.4	1.4	167.57	7.0743e-09	0.31421	-1.6702	2	1	1	2	1	1	1.1	0.6	0.6	167.57	0.0001207	0.28117	-1.83049	0.29769	-1.75034	0.0291657	down
I3LQ28;F2Z5T3	I3LQ28	unknown;CBX5	P45973	CBX5	Uncharacterized protein;Chromobox homolog 5 tv3	7;7	7;7	6;6	7	7	6	47.9	47.9	41.6	22.112	4.6107e-65	0.61544	-0.70031	7;7	7;7	6;6	7	7	6	46.3	46.3	40	22.112	4.2026e-56	0.64995	-0.621599	0.632695	-0.660955	0.0378923	down
I3LQI3	I3LQI3	SUB1	P53999	SUB1	Uncharacterized protein	3	3	3	3	3	3	26.9	26.9	26.9	15.089	1.7864e-16	0.59575	-0.747221	2	2	2	2	2	2	20.1	20.1	20.1	15.089	7.8086e-17	0.59002	-0.761164	0.592885	-0.754193	0.00588474	down
I3LQM5;CON__P07224	I3LQM5	PROS1	P07225	PROS1	Uncharacterized protein	5;1	5;1	5;1	5	5	5	22.9	22.9	22.9	40.366	2.847e-48	0.5898	-0.761702	4;1	4;1	4;1	4	4	4	18.7	18.7	18.7	40.366	4.1568e-37	0.61783	-0.694718	0.603815	-0.72821	0.0292746	down
I3LQM7	I3LQM7	SLC38A5	Q8WUX1	SLC38A5	Uncharacterized protein	3	3	3	3	3	3	6.1	6.1	6.1	51.635	2.8705e-07	0.65423	-0.61213	4	4	4	4	4	4	9.1	9.1	9.1	51.635	1.5762e-10	0.63587	-0.653196	0.64505	-0.632663	0.020659	down
I3LQT3	I3LQT3	ECE2	O60344	ECE2	Uncharacterized protein	4	4	4	4	4	4	6.3	6.3	6.3	99.823	3.7196e-59	0.49189	-1.02359	3	3	3	3	3	3	5.3	5.3	5.3	99.823	8.7408e-34	0.47946	-1.06052	0.485675	-1.04206	0.0112794	down
I3LR73	I3LR73	YAP1	P46937	YAP1	Uncharacterized protein	7	7	7	7	7	7	32.2	32.2	32.2	54.164	2.9453e-151	0.44971	-1.15293	4	4	4	4	4	4	21.4	21.4	21.4	54.164	5.1993e-144	0.49794	-1.00596	0.473825	-1.07944	0.0433491	down
I3LRA1	I3LRA1	unknown	Q86WA8	LONP2	Uncharacterized protein	7	7	7	7	7	7	45.7	45.7	45.7	24.781	1.6484e-21	0.51978	-0.944027	6	6	6	6	6	6	37.1	37.1	37.1	24.781	3.8892e-16	0.57127	-0.807755	0.545525	-0.875891	0.0495139	down
I3LRP5	I3LRP5	LOC100621827	Q8N2U0	TMEM256	Uncharacterized protein	2	2	2	2	2	2	31.9	31.9	31.9	11.728	1.1206e-07	0.56975	-0.811599	2	2	2	2	2	2	31.9	31.9	31.9	11.728	2.8693e-05	0.61726	-0.69605	0.593505	-0.753824	0.0487712	down
I3LS70	I3LS70	KPNA2	P52292	KPNA2	Uncharacterized protein	6	6	6	6	6	6	26.4	26.4	26.4	37.684	1.5656e-161	0.43531	-1.19988	9	9	9	9	9	9	46.4	46.4	46.4	37.684	2.8935e-254	0.38801	-1.36583	0.41166	-1.28286	0.0411953	down
I3LS84	I3LS84	unknown	P20815	CYP3A5	Uncharacterized protein	3	2	2	3	2	2	26.3	19.8	19.8	18.886	1.255e-38	0.32481	-1.62233	3	2	2	3	2	2	26.3	19.8	19.8	18.886	4.661e-20	0.36272	-1.46307	0.343765	-1.5427	0.0328782	down
I3LSD3	I3LSD3	RPL13	P26373	RPL13	60S ribosomal protein L13	6	6	6	6	6	6	30.3	30.3	30.3	24.305	2.5601e-74	0.43011	-1.21722	6	6	6	6	6	6	30.3	30.3	30.3	24.305	2.1591e-52	0.44776	-1.1592	0.438935	-1.18821	0.0155437	down
I3LST9;F1SH75	I3LST9	LLPH;LLPH	Q9BRT6	LLPH	Uncharacterized protein;Uncharacterized protein	2;2	2;2	2;2	2	2	2	22	22	22	14.961	7.6736e-35	0.50849	-0.975709	2;2	2;2	2;2	2	2	2	22	22	22	14.961	5.049e-54	0.51681	-0.952294	0.51265	-0.964001	0.00773141	down
I3LSZ1	I3LSZ1	UBE2I	P63279	UBE2I	Uncharacterized protein	5	5	5	5	5	5	45.6	45.6	45.6	18.007	2.0182e-88	0.45152	-1.14714	5	5	5	5	5	5	45.6	45.6	45.6	18.007	4.7524e-97	0.4628	-1.11154	0.45716	-1.12934	0.0100339	down
I3LT10	I3LT10	BABAM1	Q9NWV8	BABAM1	Uncharacterized protein	4	4	4	4	4	4	16	16	16	36.197	8.3699e-39	0.60896	-0.715581	4	4	4	4	4	4	16	16	16	36.197	3.2263e-23	0.6248	-0.678534	0.61688	-0.697057	0.0169163	down
I3LT39	I3LT39	NECAP1	Q8NC96	NECAP1	Uncharacterized protein	3	3	3	3	3	3	25.7	25.7	25.7	24.796	9.7035e-43	0.52738	-0.923085	3	3	3	3	3	3	25.7	25.7	25.7	24.796	1.0823e-30	0.48965	-1.03018	0.508515	-0.976631	0.0349046	down
I3LT87;Q6PWT7;F1RUT5	I3LT87	CCS;CCS	O14618	CCS	Copper chaperone for superoxide dismutase;Copper chaperone for superoxide dismutase	5;4;1	5;4;1	5;4;1	5	5	5	24.1	24.1	24.1	27.553	3.6805e-17	0.60782	-0.718284	5;4;1	5;4;1	5;4;1	5	5	5	24.1	24.1	24.1	27.553	9.3379e-20	0.59741	-0.743207	0.602615	-0.730745	0.010856	down
I3LT92	I3LT92	MLH1	P40692	MLH1	Uncharacterized protein	2	2	2	2	2	2	3.1	3.1	3.1	77.075	6.0446e-05	0.57386	-0.801229	3	3	3	3	3	3	4.4	4.4	4.4	77.075	2.8586e-07	0.52536	-0.928622	0.54961	-0.864926	0.0468744	down
I3LTC0	I3LTC0	unknown	Q13423	NNT	Uncharacterized protein	6	6	6	6	6	6	52.4	52.4	52.4	17.949	4.0391e-87	0.52733	-0.923222	6	6	6	6	6	6	52.4	52.4	52.4	17.949	3.3126e-83	0.51886	-0.946583	0.523095	-0.934902	0.00795372	down
I3LTF7;F1SAN0;I3LSJ6	I3LTF7	WIZ;WIZ;WIZ	O95785	WIZ	Uncharacterized protein;Uncharacterized protein;Uncharacterized protein	6;6;6	6;6;6	6;6;6	6	6	6	9.2	9.2	9.2	102.88	4.2952e-29	0.63686	-0.650952	4;4;4	4;4;4	4;4;4	4	4	4	5.7	5.7	5.7	102.88	6.355e-21	0.65059	-0.620179	0.643725	-0.635566	0.0154107	down
I3LU12	I3LU12	unknown	Q93052	LPP	Uncharacterized protein	2	2	2	2	2	2	32.4	32.4	32.4	10.743	1.2708e-22	0.33379	-1.58299	2	2	2	2	2	2	32.4	32.4	32.4	10.743	4.0607e-31	0.34164	-1.54945	0.337715	-1.56622	0.00681587	down
I3LUM9;F1SPY4;K7GSN9;I3L7F7	I3LUM9	LOC100525970;EIF2S3	P41091	EIF2S3	Uncharacterized protein;Eukaryotic translation initiation factor 2 subunit 3	17;13;5;1	17;13;5;1	17;13;5;1	17	17	17	50.6	50.6	50.6	51.065	5.2625e-217	0.61524	-0.700779	16;13;5;1	16;13;5;1	16;13;5;1	16	16	16	44.7	44.7	44.7	51.065	1.0203e-235	0.62246	-0.683947	0.61885	-0.692363	0.00773823	down
I3LV81	I3LV81	AKTIP	Q9H8T0	AKTIP	Uncharacterized protein	4	4	4	4	4	4	23.9	23.9	23.9	33.284	3.5137e-56	0.26265	-1.92879	4	4	4	4	4	4	23.9	23.9	23.9	33.284	2.2558e-73	0.28221	-1.82516	0.27243	-1.87697	0.0175781	down
I3LVG2	I3LVG2	unknown	Q7Z2Z2	EFTUD1	Uncharacterized protein	5	5	5	5	5	5	12	12	12	63.629	1.9428e-105	0.67137	-0.57482	4	4	4	4	4	4	9.5	9.5	9.5	63.629	2.5607e-34	0.65552	-0.609288	0.663445	-0.592054	0.0185294	down
I3LVN1	I3LVN1	GLTSCR2	Q9NZM5	GLTSCR2	Uncharacterized protein	6	6	6	6	6	6	18	18	18	55.029	5.3729e-58	0.55226	-0.85658	7	7	7	7	7	7	19.8	19.8	19.8	55.029	7.7247e-52	0.58316	-0.778036	0.56771	-0.817308	0.0305863	down
I3LVP8	I3LVP8	unknown	O75449	KATNA1	Uncharacterized protein	1	1	1	1	1	1	20.2	20.2	20.2	12.715	0.00011556	0.63591	-0.653105	1	1	1	1	1	1	20.2	20.2	20.2	12.715	0.0013795	0.63356	-0.658447	0.634735	-0.655776	0.00259265	down
I7GF95;I3L545	I7GF95	GNL1;GNL1	P36915	GNL1	Guanine nucleotide binding protein-like 1;Uncharacterized protein	10;8	10;8	10;8	10	10	10	18	18	18	68.745	1.8383e-32	0.57842	-0.789811	8;7	8;7	8;7	8	8	8	14.5	14.5	14.5	68.745	2.9013e-38	0.60412	-0.727093	0.59127	-0.758452	0.0263184	down
J9JIM1;Q8SQC1	J9JIM1	SCARB1;SCARB1	Q8WTV0	SCARB1	Scavenger receptor class B member 1;Scavenger receptor class B member 1	3;3	3;3	3;3	3	3	3	9.1	9.1	9.1	53.49	5.9551e-17	0.33724	-1.56815	3;3	3;3	3;3	3	3	3	9.1	9.1	9.1	53.49	1.1439e-14	0.34181	-1.54873	0.339525	-1.55844	0.00396632	down
J9JIM9;Q2QLE3	J9JIM9	TES;TES	Q9UGI8	TES	Testin;Testin	10;10	10;10	10;10	10	10	10	34.1	34.1	34.1	47.678	0	0.61584	-0.699373	12;12	12;12	12;12	12	12	12	37.7	37.7	37.7	47.678	0	0.61177	-0.708939	0.613805	-0.704156	0.00432434	down
K7GK81;F1RMA9	K7GK81	SLC39A14;SLC39A14	Q15043	SLC39A14	Uncharacterized protein;Uncharacterized protein	2;2	2;2	2;2	2	2	2	6.1	6.1	6.1	53.971	4.3014e-81	0.55236	-0.856319	2;2	2;2	2;2	2	2	2	6.1	6.1	6.1	53.971	5.47e-75	0.54064	-0.88726	0.5465	-0.87179	0.011297	down
K7GK99;F1RUJ9;K7GK98	K7GK99	GSPT2;GSPT2	Q8IYD1	GSPT2	Uncharacterized protein;Uncharacterized protein	10;10;1	1;1;1	1;1;1	10	1	1	18.9	2.8	2.8	67.336	1.9807e-144	0.23746	-2.07424	10;10;1	1;1;1	1;1;1	10	1	1	18.9	2.8	2.8	67.336	9.0716e-142	0.25138	-1.99206	0.24442	-2.03315	0.0128689	down
K7GKW3;F1RMV4	K7GKW3	PLAUR;PLAUR	Q03405	PLAUR	Uncharacterized protein;Uncharacterized protein	3;3	3;3	3;3	3	3	3	18.9	18.9	18.9	31.066	2.3464e-30	0.54598	-0.87308	4;4	4;4	4;4	4	4	4	23.2	23.2	23.2	31.066	3.0397e-26	0.53526	-0.901688	0.54062	-0.887384	0.0102619	down
K7GNC6;F1S1Q7;K7GP05;I3LLF6;I3LG52	K7GNC6	LOC100153260;LOC100153260;LOC100153260;APOOL;APOOL	Q6UXV4	APOOL	Uncharacterized protein;Uncharacterized protein;Uncharacterized protein;Uncharacterized protein;Uncharacterized protein	5;5;3;3;3	5;5;3;3;3	5;5;3;3;3	5	5	5	27.2	27.2	27.2	29.393	1.1499e-69	0.56247	-0.830152	5;5;3;3;3	5;5;3;3;3	5;5;3;3;3	5	5	5	27.6	27.6	27.6	29.393	3.4567e-103	0.57807	-0.790684	0.57027	-0.810418	0.0155015	down
K7GPB8;F1RZK5	K7GPB8	NT5DC1;NT5DC1	Q5TFE4	NT5DC1	Uncharacterized protein;Uncharacterized protein	5;5	5;5	5;5	5	5	5	12.6	12.6	12.6	51.418	5.5797e-18	0.60556	-0.723658	7;7	7;7	7;7	7	7	7	17.7	17.7	17.7	51.418	1.217e-35	0.59826	-0.741155	0.60191	-0.732407	0.00760438	down
K7GQ95;K7GQ62;F1SFV5;K7GLV7;I3LB95;I3LMF1;K7GRY4	K7GQ95	LOC100621379;LOC100621379;LOC100621379;LOC100621379;LOC100621379;S100A2;LOC100621379	P29034	S100A2	Uncharacterized protein;Uncharacterized protein;Uncharacterized protein;Uncharacterized protein;Uncharacterized protein;Uncharacterized protein;Uncharacterized protein	2;1;1;1;1;1;1	2;1;1;1;1;1;1	2;1;1;1;1;1;1	2	2	2	26.8	26.8	26.8	10.96	3.1966e-18	0.60545	-0.72392	3;2;2;2;2;2;2	3;2;2;2;2;2;2	3;2;2;2;2;2;2	3	3	3	27.8	27.8	27.8	10.96	2.9179e-46	0.62345	-0.681654	0.61445	-0.702787	0.0191418	down
K7GQK7	K7GQK7	NFKB1	P19838	NFKB1	Uncharacterized protein	1	1	1	1	1	1	25	25	25	8.2113	1.2701e-30	0.39443	-1.34216	1	1	1	1	1	1	25	25	25	8.2113	7.0229e-15	0.38454	-1.37879	0.389485	-1.36048	0.00857183	down
K7GRA6;K7GL09	K7GRA6	PAPSS2;PAPSS2	O95340	PAPSS2	Uncharacterized protein;Uncharacterized protein	14;14	1;1	1;1	14	1	1	48.4	4.9	4.9	41.94	6.234e-132	0.4568	-1.13037	14;14	1;1	1;1	14	1	1	48.4	4.9	4.9	41.94	2.6743e-140	0.45286	-1.14286	0.45483	-1.13661	0.00349995	down
K7GSD8;I3LRG2;K7GN04	K7GSD8	LOC100154884;LOC100154884	P40855	PEX19	Uncharacterized protein;Uncharacterized protein	8;8;3	8;8;3	8;8;3	8	8	8	48.4	48.4	48.4	30.531	1.0622e-209	0.6249	-0.678303	8;8;3	8;8;3	8;8;3	8	8	8	46.2	46.2	46.2	30.531	1.7189e-77	0.65436	-0.611844	0.63963	-0.645073	0.0327846	down
K7GST0;K7GP48;K7GLY5;F1SPK8	K7GST0	CD63;CD63;CD63;CD63	P08962	CD63	Uncharacterized protein;Uncharacterized protein;Uncharacterized protein;Uncharacterized protein	1;1;1;1	1;1;1;1	1;1;1;1	1	1	1	8.7	8.7	8.7	14.187	1.8573e-09	0.46205	-1.11388	1;1;1;1	1;1;1;1	1;1;1;1	1	1	1	8.7	8.7	8.7	14.187	2.3857e-07	0.46153	-1.1155	0.46179	-1.11469	0.000463905	down
K7GT08;K7GP63;K7GN10	K7GT08	LOC100525679;LOC100525679;LOC100525679	P62891	RPL39	Uncharacterized protein;Uncharacterized protein;Uncharacterized protein	2;2;2	2;2;2	2;2;2	2	2	2	28.6	28.6	28.6	4.1991	2.4171e-07	0.43739	-1.19301	2;2;2	2;2;2	2;2;2	2	2	2	28.6	28.6	28.6	4.1991	5.2062e-06	0.42923	-1.22018	0.43331	-1.20659	0.00716759	down
K7GT60;F1SFC5;K7GRU6	K7GT60	CDK6;CDK6;CDK6	Q00534	CDK6	Uncharacterized protein;Uncharacterized protein;Uncharacterized protein	3;3;2	3;3;2	3;3;2	3	3	3	56.4	56.4	56.4	8.818	1.2171e-34	0.62425	-0.679804	3;3;2	3;3;2	3;3;2	3	3	3	56.4	56.4	56.4	8.818	5.1309e-22	0.58652	-0.769748	0.605385	-0.724776	0.0394893	down
O77736;F1SCY7	O77736	FAS;FAS	P25445	FAS	Tumor necrosis factor receptor superfamily member 6;Tumor necrosis factor receptor superfamily member 6	1;1	1;1	1;1	1	1	1	3	3	3	37.592	0.0010741	0.59122	-0.758233	1;1	1;1	1;1	1	1	1	3	3	3	37.592	2.4399e-05	0.55146	-0.858672	0.57134	-0.808452	0.0395374	down
O97763	O97763	NPC2	P61916	NPC2	Epididymal secretory protein E1	4	4	4	4	4	4	45.6	45.6	45.6	16.288	3.487e-24	0.45949	-1.12189	3	3	3	3	3	3	30.2	30.2	30.2	16.288	7.9542e-22	0.41798	-1.25849	0.438735	-1.19019	0.0365422	down
P00503	P00503	GOT1	P17174	GOT1	Aspartate aminotransferase, cytoplasmic	11	11	11	11	11	11	39	39	39	46.474	4.005e-269	0.60967	-0.7139	13	13	13	13	13	13	50.4	50.4	50.4	46.474	8.8996e-302	0.57451	-0.799596	0.59209	-0.756748	0.0360382	down
P00761;CON__P00761;F1SRS2	P00761	unknown;;LOC100302368	P07477	PRSS1	Trypsin;;Uncharacterized protein	4;4;4	4;4;4	4;4;4	4	4	4	26.4	26.4	26.4	24.409	3.8141e-65	0.12036	-3.05457	5;5;5	5;5;5	5;5;5	5	5	5	30.7	30.7	30.7	24.409	3.3202e-33	0.15914	-2.65163	0.13975	-2.8531	0.045101	down
P00795	P00795	CTSD	P07339	CTSD	Cathepsin D	8	8	5	8	8	5	30.4	30.4	17.1	37.294	9.4814e-44	0.63334	-0.658948	9	9	6	9	9	6	32.8	32.8	19.4	37.294	1.58e-39	0.59794	-0.741927	0.61564	-0.700438	0.0376976	down
P04185;F1SU38	P04185	PLAU;PLAU	P00749	PLAU	Urokinase-type plasminogen activator;Urokinase-type plasminogen activator	2;2	2;2	2;2	2	2	2	6.3	6.3	6.3	49.116	5.4798e-13	0.4836	-1.04811	5;5	5;5	5;5	5	5	5	18.1	18.1	18.1	49.116	4.5362e-30	0.48703	-1.03792	0.485315	-1.04302	0.00311176	down
P05027;J9JIL3	P05027	ATP1B1;ATP1B1	P05026	ATP1B1	Sodium/potassium-transporting ATPase subunit beta-1;Sodium/potassium-transporting ATPase subunit beta-1	7;6	7;6	7;6	7	7	7	27.4	27.4	27.4	35.158	9.2311e-69	0.65707	-0.605881	7;6	7;6	7;6	7	7	7	28.4	28.4	28.4	35.158	1.2869e-63	0.6682	-0.581648	0.662635	-0.593765	0.0129903	down
P13618;I3L6G6	P13618	ATP5J;LOC100622245	P18859	ATP5J	ATP synthase-coupling factor 6, mitochondrial;ATP synthase-coupling factor 6, mitochondrial	2;2	2;2	2;2	2	2	2	44.7	44.7	44.7	8.9299	4.9126e-12	0.33607	-1.57317	2;2	2;2	2;2	2	2	2	44.7	44.7	44.7	8.9299	4.8232e-23	0.36304	-1.4618	0.349555	-1.51748	0.0233665	down
P28491	P28491	CALR	P27797	CALR	Calreticulin	15	15	15	15	15	15	51.8	51.8	51.8	48.287	0	0.59492	-0.749232	14	14	14	14	14	14	44.8	44.8	44.8	48.287	0	0.58204	-0.78081	0.58848	-0.765021	0.0131383	down
P29804;I3LCI2;K7GMN8;K7GLA7	P29804	PDHA1;PDHA1;PDHA1;PDHA1	P08559	PDHA1	Pyruvate dehydrogenase E1 component subunit alpha, somatic form, mitochondrial;Pyruvate dehydrogenase E1 component subunit alpha;Pyruvate dehydrogenase E1 component subunit alpha, somatic form, mitochondrial;Pyruvate dehydrogenase E1 component subunit alpha, somatic form, mitochondrial	18;18;17;13	18;18;17;13	18;18;17;13	18	18	18	57.8	57.8	57.8	43.121	2.7374e-211	0.64678	-0.628653	16;16;15;11	16;16;15;11	16;16;15;11	16	16	16	53.5	53.5	53.5	43.121	1.5668e-301	0.6637	-0.591397	0.65524	-0.610025	0.019438	down
P54612	P54612	PPP2R1A	P30153	PPP2R1A	Serine/threonine-protein phosphatase 2A 65 kDa regulatory subunit A alpha isoform	19	19	15	19	19	15	42.6	42.6	31.6	65.322	2.7466e-257	0.55524	-0.848817	21	21	16	21	21	16	47.7	47.7	34.6	65.322	4.0083e-262	0.55897	-0.839157	0.557105	-0.843987	0.00364302	down
P62831	P62831	RPL23	P62829	RPL23	60S ribosomal protein L23	6	6	6	6	6	6	55.7	55.7	55.7	14.865	1.207e-28	0.60589	-0.722872	6	6	6	6	6	6	55	55	55	14.865	1.0705e-32	0.61087	-0.711063	0.60838	-0.716967	0.005243	down
P62844	P62844	RPS15	P62841	RPS15	40S ribosomal protein S15	4	4	4	4	4	4	40.7	40.7	40.7	17.04	1.9304e-53	0.39314	-1.34688	4	4	4	4	4	4	40.7	40.7	40.7	17.04	1.0116e-48	0.39748	-1.33105	0.39531	-1.33897	0.00376542	down
P67872;K7GQK6;K7GPU8	P67872	CSNK2B;CSNK2B;CSNK2B	P67870	CSNK2B	Casein kinase II subunit beta;Casein kinase II subunit beta;Casein kinase II subunit beta	6;6;5	6;6;5	6;6;5	6	6	6	41.4	41.4	41.4	24.942	7.4072e-57	0.60497	-0.725064	6;6;5	6;6;5	6;6;5	6	6	6	41.4	41.4	41.4	24.942	1.4926e-81	0.60624	-0.722039	0.605605	-0.723552	0.00133097	down
P68137;B6VNT8;C7AI81;F1SLG5	P68137	ACTA1;ACTC1;ACTA2	P68133	ACTA1	Actin, alpha skeletal muscle;Cardiac muscle alpha actin 1;Actin alpha 2	11;11;10;4	1;1;1;0	1;1;1;0	11	1	1	28.9	4.2	4.2	42.051	3.2061e-130	0.62666	-0.674245	10;10;9;3	1;1;1;0	1;1;1;0	10	1	1	27.1	4.2	4.2	42.051	4.5074e-111	0.62517	-0.67768	0.625915	-0.675962	0.00161723	down
P79403;I3LNH3	P79403	GANAB;GANAB	Q14697	GANAB	Neutral alpha-glucosidase AB;Neutral alpha-glucosidase AB	30;30	30;30	30;30	30	30	30	46.6	46.6	46.6	106.66	0	0.62783	-0.671554	29;29	29;29	29;29	29	29	29	44.9	44.9	44.9	106.66	0	0.62853	-0.669946	0.62818	-0.67075	0.000762918	down
P80928	P80928	MIF	P14174	MIF	Macrophage migration inhibitory factor	5	5	5	5	5	5	66.1	66.1	66.1	12.451	1.6007e-67	0.5275	-0.922757	4	4	4	4	4	4	65.2	65.2	65.2	12.451	6.4901e-90	0.48491	-1.04421	0.506205	-0.983484	0.0393104	down
Q007T2;F2Z5W2;K7GR85;K7GLH2;K7GMZ6;F1RSX1;F2Z5G1	Q007T2	CDC42;CDC42	P60953	CDC42	Cell division control protein 42 homolog;Cell division control protein 42 homolog	6;4;2;2;2;1;1	6;4;2;2;2;1;1	5;3;1;1;1;0;0	6	6	5	38.2	38.2	32.5	21.258	1.1703e-37	0.51754	-0.950258	6;4;2;2;2;1;1	6;4;2;2;2;1;1	5;3;1;1;1;0;0	6	6	5	38.2	38.2	32.5	21.258	5.9891e-38	0.55588	-0.847155	0.53671	-0.898706	0.0365151	down
Q007T5	Q007T5	ARF6	P62330	ARF6	ADP-ribosylation factor 6	5	5	5	5	5	5	48.6	48.6	48.6	20.082	2.4358e-94	0.63588	-0.653174	5	5	5	5	5	5	48.6	48.6	48.6	20.082	3.9739e-99	0.63597	-0.652969	0.635925	-0.653071	9.95178e-05	down
Q02745;F1RRV7	Q02745	ST3GAL1;ST3GAL1	Q11201	ST3GAL1	CMP-N-acetylneuraminate-beta-galactosamide-alpha-2,3-sialyltransferase 1;CMP-N-acetylneuraminate-beta-galactosamide-alpha-2,3-sialyltransferase 1	5;5	5;5	5;5	5	5	5	19.5	19.5	19.5	39.768	2.6618e-18	0.49939	-1.00176	5;5	5;5	5;5	5	5	5	19.5	19.5	19.5	39.768	5.6481e-18	0.44966	-1.15309	0.474525	-1.07743	0.0447177	down
Q06A95	Q06A95	ROD1	O95758	PTBP3	ROD1	12	11	11	12	11	11	36.7	35.2	35.2	56.511	2.2329e-230	0.57884	-0.788763	11	10	10	11	10	10	29.6	28.1	28.1	56.511	5.3493e-177	0.59071	-0.759478	0.584775	-0.774121	0.0120416	down
Q19QT0	Q19QT0	SFRS11	Q05519	SRSF11	Splicing factor, arginine/serine-rich 11	5	5	5	5	5	5	15.3	15.3	15.3	53.568	9.6999e-95	0.57167	-0.806746	5	5	5	5	5	5	15.3	15.3	15.3	53.568	1.9149e-98	0.57718	-0.792907	0.574425	-0.799826	0.00550743	down
Q27HV0;F1RSV2;K7GKQ6	Q27HV0	OGT;OGT;OGT	O15294	OGT	UDP-N-acetylglucosamine--peptide N-acetylglucosaminyltransferase 110 kDa subunit;UDP-N-acetylglucosamine--peptide N-acetylglucosaminyltransferase 110 kDa subunit;UDP-N-acetylglucosamine--peptide N-acetylglucosaminyltransferase 110 kDa subunit	20;20;18	20;20;18	20;20;18	20	20	20	26.9	26.9	26.9	116.92	2.4514e-193	0.65937	-0.60084	19;19;17	19;19;17	19;19;17	19	19	19	25.5	25.5	25.5	116.92	3.2834e-246	0.64703	-0.628095	0.6532	-0.614468	0.0141183	down
Q29024	Q29024	DDX39B	Q13838	DDX39B	Spliceosome RNA helicase DDX39B	16	6	6	16	6	6	43.9	15.7	15.7	48.991	1.5811e-213	0.5871	-0.768322	15	6	6	15	6	6	39.7	13.3	13.3	48.991	7.8408e-145	0.59622	-0.746083	0.59166	-0.757203	0.0093484	down
Q29031;F1RRR8	Q29031	MYC;MYC	P01106	MYC	Myc proto-oncogene protein;Myc proto-oncogene protein	2;1	2;1	2;1	2	2	2	6.6	6.6	6.6	48.658	5.9098e-18	0.39939	-1.32413	1;1	1;1	1;1	1	1	1	3.9	3.9	3.9	48.658	2.3e-14	0.4551	-1.13574	0.427245	-1.22994	0.0487809	down
Q29238	Q29238	CLIC1	O00299	CLIC1	Chloride intracellular channel protein 1	4	4	4	4	4	4	50.9	50.9	50.9	12.184	5.671e-81	0.37922	-1.39889	5	5	5	5	5	5	61.8	61.8	61.8	12.184	4.8687e-50	0.3893	-1.36105	0.38426	-1.37997	0.00873026	down
Q29290;I3LCR4	Q29290	CSTB;CSTB	P04080	CSTB	Cystatin-B;Cystatin-B	4;3	4;3	4;3	4	4	4	63.3	63.3	63.3	11.13	9.381e-105	0.48985	-1.02959	4;3	4;3	4;3	4	4	4	63.3	63.3	63.3	11.13	8.3753e-94	0.46008	-1.12004	0.474965	-1.07482	0.0267905	down
Q2XVP5	Q2XVP5	MAPRE1	Q15691	MAPRE1	Microtubule-associated protein RP/EB family member 1	12	12	11	12	12	11	62.3	62.3	59	29.977	2.8589e-283	0.30574	-1.70962	11	11	10	11	11	10	56.3	56.3	53	29.977	0	0.25682	-1.96117	0.28128	-1.8354	0.0436874	down
Q4GWZ2;F1SJR1;I3LC48	Q4GWZ2	RPSA;unknown	P08865	RPSA	40S ribosomal protein SA;Uncharacterized protein	14;8;1	14;8;1	14;8;1	14	14	14	62.4	62.4	62.4	32.928	0	0.64363	-0.635697	14;8;1	14;8;1	14;8;1	14	14	14	62.4	62.4	62.4	32.928	0	0.66657	-0.585172	0.6551	-0.610434	0.0263406	down
Q4JHS0	Q4JHS0	BID	P55957	BID	BH3-interacting domain death agonist	3	3	3	3	3	3	24.5	24.5	24.5	21.569	1.0206e-124	0.49825	-1.00506	4	4	4	4	4	4	27.6	27.6	27.6	21.569	1.4834e-113	0.488	-1.03505	0.493125	-1.02005	0.00935807	down
Q52NJ3	Q52NJ3	SAR1A	Q9NR31	SAR1A	GTP-binding protein SAR1a	6	4	4	6	4	4	42.9	33.3	33.3	22.409	1.7083e-59	0.58144	-0.782298	6	6	5	6	6	5	40.9	40.9	36.9	22.409	2.9097e-111	0.58412	-0.775663	0.58278	-0.778981	0.00271099	down
Q56P28	Q56P28	ARL6IP5	O75915	ARL6IP5	PRA1 family protein 3	4	4	4	4	4	4	24.5	24.5	24.5	21.54	6.1224e-80	0.58457	-0.774552	4	4	4	4	4	4	24.5	24.5	24.5	21.54	4.208e-82	0.59076	-0.759356	0.587665	-0.766954	0.00630692	down
Q5PYH3	Q5PYH3	SAR1B	Q9Y6B6	SAR1B	GTP-binding protein SAR1b	7	7	5	7	7	5	44.9	44.9	35.4	22.382	3.6803e-133	0.54998	-0.862549	5	4	4	5	4	4	33.8	29.8	29.8	22.382	3.5101e-126	0.5818	-0.781405	0.56589	-0.821977	0.0314193	down
Q5S1U1	Q5S1U1	HSPB1	P04792	HSPB1	Heat shock protein beta-1	17	17	16	17	17	16	83.1	83.1	78.7	22.941	0	0.50785	-0.977526	17	17	16	17	17	16	83.1	83.1	78.7	22.941	0	0.51566	-0.955508	0.511755	-0.966517	0.00725125	down
Q6DUB7;K7GP96;F1RWM1;K7GMK4	Q6DUB7	STMN1	P16949	STMN1	Stathmin	3;1;1;1	3;1;1;1	3;1;1;1	3	3	3	22.8	22.8	22.8	17.302	4.9201e-14	0.54899	-0.865148	3;1;1;1	3;1;1;1	3;1;1;1	3	3	3	22.8	22.8	22.8	17.302	7.7817e-09	0.50128	-0.996311	0.525135	-0.93073	0.0448554	down
Q767L7	Q767L7	TUBB	P07437	TUBB	Tubulin beta chain	23	5	4	23	5	4	76.6	19.4	16	49.67	0	0.65739	-0.605179	22	5	4	22	5	4	67.8	19.4	16	49.67	0	0.63821	-0.647897	0.6478	-0.626538	0.0216999	down
Q8MIZ3	Q8MIZ3	DCPS	Q96C86	DCPS	m7GpppX diphosphatase	7	7	7	7	7	7	27	27	27	38.58	8.2609e-118	0.54894	-0.86528	6	6	6	6	6	6	24.9	24.9	24.9	38.58	1.1214e-169	0.55704	-0.844147	0.55299	-0.854713	0.00787004	down
Q8MJ14	Q8MJ14	GPX1	P07203	GPX1	Glutathione peroxidase 1	9	9	9	9	9	9	53.4	53.4	53.4	22.609	7.8896e-49	0.59864	-0.740239	7	7	7	7	7	7	40.8	40.8	40.8	22.609	9.4701e-38	0.63852	-0.647196	0.61858	-0.693718	0.0426747	down
Q8WNW3	Q8WNW3	Jup	P14923	JUP	Junction plakoglobin	30	30	27	30	30	27	52.3	52.3	48.7	81.849	0	0.67117	-0.57525	30	30	26	30	30	26	57.4	57.4	52.9	81.849	0	0.63631	-0.652198	0.65374	-0.613724	0.0398906	down
Q95281	Q95281	RPL29	P47914	RPL29	60S ribosomal protein L29	2	2	2	2	2	2	16.2	16.2	16.2	17.497	1.9034e-17	0.19998	-2.32207	2	2	2	2	2	2	16.2	16.2	16.2	17.497	3.224e-14	0.22676	-2.14076	0.21337	-2.23142	0.0258826	down
Q9GKQ9	Q9GKQ9	SMAD4	Q13485	SMAD4	Mothers against decapentaplegic homolog 4	6	6	6	6	6	6	17.9	17.9	17.9	60.414	3.5176e-62	0.62027	-0.689032	8	8	8	8	8	8	23.2	23.2	23.2	60.414	7.6593e-80	0.57192	-0.806115	0.596095	-0.747573	0.0498302	down
Q9N1F5;F1S5N8;J9JIM3	Q9N1F5	GSTO1	P78417	GSTO1	Glutathione S-transferase omega-1	11;4;3	11;4;3	11;4;3	11	11	11	58.5	58.5	58.5	27.418	1.2032e-87	0.54432	-0.877473	13;6;4	13;6;4	13;6;4	13	13	13	65.6	65.6	65.6	27.418	2.873e-62	0.56407	-0.826054	0.554195	-0.851763	0.019215	down
A5A779	A5A779	RABGGTA	Q92696	RABGGTA	Geranylgeranyl transferase type-2 subunit alpha	3	3	3	3	3	3	5.8	5.8	5.8	64.901	1.2277e-09	0.31866	-1.64991	3	3	3	3	3	3	5.8	5.8	5.8	64.901	2.1769e-13	0.29681	-1.75239	0.307735	-1.70115	0.0191796	down
A5GFW7	A5GFW7	RTFDC1	Q9BY42	RTFDC1	Protein RTF2 homolog	2	2	2	2	2	2	6.5	6.5	6.5	33.601	9.8102e-05	0.67918	-0.558134	2	2	2	2	2	2	6.5	6.5	6.5	33.601	3.9023e-06	0.63946	-0.645074	0.65932	-0.601604	0.0459701	down
A7YX24	A7YX24	SNCG	O76070	SNCG	Gamma-synuclein	2	2	2	2	2	2	28.6	28.6	28.6	13.039	9.542e-35	0.65185	-0.617388	3	3	3	3	3	3	38.9	38.9	38.9	13.039	7.833e-35	0.67588	-0.565161	0.663865	-0.591275	0.0281092	down
B6V6V4	B6V6V4	slc30A7	Q8NEW0	SLC30A7	Solute carrier family 30 member 7	4	4	4	4	4	4	13.8	13.8	13.8	41.531	2.7778e-91	0.52126	-0.939925	6	6	6	6	6	6	18.6	18.6	18.6	41.531	1.0367e-67	0.54823	-0.867147	0.534745	-0.903536	0.0256384	down
E0YLM4	E0YLM4	MANF	P55145	MANF	Mesencephalic astrocyte-derived neurotrophic factor	8	8	8	8	8	8	40.2	40.2	40.2	20.359	2.986e-33	0.61842	-0.693341	9	9	9	9	9	9	40.2	40.2	40.2	20.359	9.0912e-39	0.63266	-0.660498	0.62554	-0.676919	0.0154432	down
F1RFB2	F1RFB2	TSC2	P49815	TSC2	Uncharacterized protein	4	4	4	4	4	4	3.6	3.6	3.6	201.56	1.0705e-62	0.50154	-0.995563	4	4	4	4	4	4	3.9	3.9	3.9	201.56	2.1669e-32	0.44948	-1.15367	0.47551	-1.07462	0.0468426	down
F1RFI8	F1RFI8	EWSR1	Q01844	EWSR1	Uncharacterized protein	4	4	4	4	4	4	9.1	9.1	9.1	63.48	5.102e-71	0.44742	-1.1603	3	3	3	3	3	3	6.6	6.6	6.6	63.48	4.4867e-63	0.40517	-1.3034	0.426295	-1.23185	0.0369893	down
F1RHC7	F1RHC7	SEC24A	O95486	SEC24A	Uncharacterized protein	10	10	10	10	10	10	12.3	12.3	12.3	125.13	6.3802e-52	0.63046	-0.665523	12	12	11	12	12	11	14.9	14.9	14.2	125.13	2.0622e-58	0.60625	-0.722015	0.618355	-0.693769	0.0259152	down
F1RJF5	F1RJF5	UBE2J2	Q8N2K1	UBE2J2	Uncharacterized protein	2	2	2	2	2	2	10.4	10.4	10.4	28.756	2.915e-08	0.48337	-1.0488	2	2	2	2	2	2	10.4	10.4	10.4	28.756	2.3215e-05	0.49643	-1.01034	0.4899	-1.02957	0.0118914	down
F1RK31	F1RK31	INTS6	Q9UL03	INTS6	Uncharacterized protein	5	5	5	5	5	5	6.3	6.3	6.3	99.067	8.3923e-10	0.64444	-0.633882	5	5	5	5	5	5	6.7	6.7	6.7	99.067	1.3649e-11	0.65966	-0.600205	0.65205	-0.617044	0.0173709	down
F1RK53	F1RK53	LOC100513346	P57737	CORO7	Coronin	9	9	9	9	9	9	17.4	17.4	17.4	99.988	1.7229e-91	0.55651	-0.84552	8	8	8	8	8	8	15	15	15	99.988	7.3761e-38	0.58857	-0.764714	0.57254	-0.805117	0.0319431	down
F1RMF1	F1RMF1	ZFP91	Q96JP5	ZFP91	Uncharacterized protein	1	1	1	1	1	1	2.2	2.2	2.2	50.413	0.0022874	0.3419	-1.54835	1	1	1	1	1	1	2.2	2.2	2.2	50.413	8.3981e-06	0.39733	-1.33159	0.369615	-1.43997	0.0479609	down
F1RMZ0;I3LGU8	F1RMZ0	ATXN2;ATXN2	Q99700	ATXN2	Uncharacterized protein;Uncharacterized protein	15;10	15;10	15;10	15	15	15	17.8	17.8	17.8	138.31	1.4462e-244	0.55455	-0.850611	16;13	16;13	16;13	16	16	16	18.3	18.3	18.3	138.31	2.9676e-251	0.55533	-0.848583	0.55494	-0.849597	0.000759732	down
F1RNV8	F1RNV8	unknown	Q6PGP7	TTC37	Uncharacterized protein	3	3	3	3	3	3	10.7	10.7	10.7	47.326	2.3406e-17	0.4239	-1.2382	3	3	3	3	3	3	10.7	10.7	10.7	47.326	3.4081e-19	0.41484	-1.26937	0.41937	-1.25379	0.00791325	down
F1RNW4	F1RNW4	LOC100739263	P12955	PEPD	Uncharacterized protein	5	4	4	5	4	4	29.8	19	19	28.386	2.5274e-32	0.47834	-1.06389	7	6	6	7	6	6	37.6	26.7	26.7	28.386	2.6764e-41	0.48427	-1.04612	0.481305	-1.055	0.00536304	down
F1RQE9	F1RQE9	CYFIP2	Q96F07	CYFIP2	Uncharacterized protein	16	16	14	16	16	14	15.9	15.9	14.5	148.61	1.6931e-84	0.66576	-0.586926	17	17	15	17	17	15	15.4	15.4	13.9	148.61	2.7084e-68	0.65118	-0.618872	0.65847	-0.602899	0.0168648	down
F1RQW4	F1RQW4	SKIV2L	Q15477	SKIV2L	Uncharacterized protein	9	9	9	9	9	9	8.3	8.3	8.3	137.64	1.2138e-61	0.58603	-0.770954	9	9	9	9	9	9	9.5	9.5	9.5	137.64	1.8621e-47	0.62191	-0.685222	0.60397	-0.728088	0.03747	down
F1RSN3	F1RSN3	OPLAH	O14841	OPLAH	Uncharacterized protein	8	8	8	8	8	8	17.6	17.6	17.6	83.761	1.1051e-69	0.63233	-0.66125	8	8	8	8	8	8	17	17	17	83.761	7.0397e-57	0.58802	-0.766063	0.610175	-0.713657	0.0467275	down
F1RSS9	F1RSS9	B3GALTL	Q6Y288	B3GALTL	Uncharacterized protein	3	3	3	3	3	3	9.4	9.4	9.4	52.454	3.9497e-32	0.4037	-1.30864	2	2	2	2	2	2	10.1	10.1	10.1	52.454	1.6387e-27	0.45442	-1.1379	0.42906	-1.22327	0.0444488	down
F1RVX2	F1RVX2	HN1	Q9UK76	HN1	Uncharacterized protein	2	2	2	2	2	2	27.3	27.3	27.3	16.07	3.7914e-26	0.51911	-0.945888	2	2	2	2	2	2	27.3	27.3	27.3	16.07	5.9468e-14	0.50711	-0.979629	0.51311	-0.962759	0.0111557	down
F1RVY7	F1RVY7	GALK1	P51570	GALK1	Uncharacterized protein	8	8	8	8	8	8	23.1	23.1	23.1	44.993	8.4099e-91	0.59199	-0.756355	10	10	10	10	10	10	29.5	29.5	29.5	44.993	9.9699e-71	0.62686	-0.673785	0.609425	-0.71507	0.0367454	down
F1RXT9	F1RXT9	LMF2	Q9BU23	LMF2	Uncharacterized protein	9	9	9	9	9	9	16.7	16.7	16.7	79.353	8.6216e-38	0.67309	-0.571129	6	6	6	6	6	6	11.1	11.1	11.1	79.353	3.7719e-28	0.65649	-0.607155	0.66479	-0.589142	0.0194625	down
F1S0C0	F1S0C0	LOC100513747	P53582	METAP1	Methionine aminopeptidase 1	15	15	15	15	15	15	55.2	55.2	55.2	43.243	1.975e-173	0.6474	-0.627271	14	14	14	14	14	14	51.3	51.3	51.3	43.243	1.503e-129	0.63701	-0.650612	0.642205	-0.638941	0.0116278	down
F1S0D8	F1S0D8	UBXN4	Q92575	UBXN4	Uncharacterized protein	3	3	3	3	3	3	15	15	15	53.802	8.1883e-131	0.39161	-1.35251	3	3	3	3	3	3	15	15	15	53.802	2.797e-70	0.3579	-1.48237	0.374755	-1.41744	0.0291721	down
F1S0M3;I3LQY4;I3L7T0	F1S0M3	LOC100739449;LOC100739449	Q99575	POP1	Uncharacterized protein;Uncharacterized protein	3;3;1	3;3;1	3;3;1	3	3	3	5.7	5.7	5.7	96.254	7.3889e-33	0.50519	-0.985102	6;6;1	6;6;1	6;6;1	6	6	6	10.5	10.5	10.5	96.254	8.5222e-25	0.47999	-1.05892	0.49259	-1.02201	0.0229927	down
F1S129	F1S129	SEC24B	O95487	SEC24B	Uncharacterized protein	9	9	9	9	9	9	11.2	11.2	11.2	132.93	2.6694e-83	0.63603	-0.652833	8	7	7	8	7	7	9.4	8.8	8.8	132.93	3.0281e-71	0.65726	-0.605464	0.646645	-0.629149	0.023962	down
F1S3S2	F1S3S2	NFXL1	Q6ZNB6	NFXL1	Uncharacterized protein	3	3	3	3	3	3	4.6	4.6	4.6	102.18	2.0248e-108	0.66506	-0.588444	5	5	5	5	5	5	8.2	8.2	8.2	102.18	8.1091e-106	0.64868	-0.624421	0.65687	-0.606432	0.0188822	down
F1S3U9	F1S3U9	PRDX1	Q06830	PRDX1	Uncharacterized protein	11	9	9	11	9	9	47.7	43.7	43.7	21.966	1.5058e-132	0.63464	-0.65599	11	9	9	11	9	9	47.7	43.7	43.7	21.966	1.6783e-123	0.6445	-0.633748	0.63957	-0.644869	0.0109783	down
F1S409	F1S409	SEC23IP	Q9Y6Y8	SEC23IP	Uncharacterized protein	13	13	13	13	13	13	23.9	23.9	23.9	88.18	2.9193e-170	0.62242	-0.68404	14	14	14	14	14	14	21.1	21.1	21.1	88.18	2.2994e-111	0.60254	-0.730871	0.61248	-0.707455	0.0210691	down
F1S563	F1S563	DBT	P11182	DBT	Uncharacterized protein	12	12	12	12	12	12	31.1	31.1	31.1	53.129	1.231e-68	0.61985	-0.690009	12	12	12	12	12	12	32.2	32.2	32.2	53.129	1.7737e-70	0.64559	-0.63131	0.63272	-0.660659	0.0282758	down
F1S567	F1S567	VCAM1	P19320	VCAM1	Uncharacterized protein	12	12	12	12	12	12	24.9	24.9	24.9	58.777	1.601e-94	0.63357	-0.658424	10	10	10	10	10	10	21.4	21.4	21.4	58.777	4.2479e-59	0.61484	-0.701717	0.624205	-0.680071	0.0202615	down
F1S5Y5	F1S5Y5	STXBP3	O00186	STXBP3	Uncharacterized protein	2	2	2	2	2	2	4.7	4.7	4.7	67.943	2.2509e-08	0.48176	-1.05361	2	2	2	2	2	2	3.4	3.4	3.4	67.943	3.519e-05	0.48466	-1.04496	0.48321	-1.04928	0.00262661	down
F1S8P6	F1S8P6	MFSD10	Q14728	MFSD10	Uncharacterized protein	4	4	4	4	4	4	9	9	9	48.282	1.6462e-10	0.37963	-1.39733	4	4	4	4	4	4	9.4	9.4	9.4	48.282	2.0446e-11	0.42999	-1.21762	0.40481	-1.30748	0.0437754	down
F1S8R5	F1S8R5	SRP9	P49458	SRP9	Signal recognition particle 9 kDa protein	2	2	2	2	2	2	22.1	22.1	22.1	10.072	9.42e-16	0.57366	-0.801732	2	2	2	2	2	2	25.6	25.6	25.6	10.072	1.3963e-11	0.59235	-0.755478	0.583005	-0.778605	0.0189085	down
F1S940	F1S940	GLT25D1	Q8NBJ5	COLGALT1	Glycosyltransferase 25 domain containing 1	12	12	12	12	12	12	29.1	29.1	29.1	71.747	1.8305e-71	0.59265	-0.754748	11	11	11	11	11	11	22.2	22.2	22.2	71.747	6.9007e-76	0.61688	-0.696938	0.604765	-0.725843	0.0253484	down
F1SBT2	F1SBT2	CLPP	Q16740	CLPP	ATP-dependent Clp protease proteolytic subunit	5	5	5	5	5	5	24.2	24.2	24.2	29.836	7.7679e-38	0.64946	-0.622687	4	4	4	4	4	4	21.6	21.6	21.6	29.836	1.3718e-26	0.67554	-0.565887	0.6625	-0.594287	0.0304144	down
F1SBT6	F1SBT6	KHSRP	Q92945	KHSRP	Uncharacterized protein	21	21	19	21	21	19	38	38	35.1	77.41	0	0.64084	-0.641964	21	21	20	21	21	20	39	39	37.1	77.41	1.0922e-245	0.64915	-0.623376	0.644995	-0.63267	0.00935163	down
F1SD63	F1SD63	CC2D1A	Q6P1N0	CC2D1A	Coiled-coil and C2 domain containing 1A	11	11	11	11	11	11	14.7	14.7	14.7	104.22	1.6069e-37	0.46227	-1.11319	16	16	16	16	16	16	20.3	20.3	20.3	104.22	9.4373e-46	0.49461	-1.01564	0.47844	-1.06441	0.0291759	down
F1SDN6	F1SDN6	LOC100154421	P56545	CTBP2	Uncharacterized protein	6	6	6	6	6	6	10.3	10.3	10.3	88.259	1.9497e-44	0.57328	-0.802688	5	5	5	5	5	5	8.1	8.1	8.1	88.259	6.3948e-86	0.59049	-0.760015	0.581885	-0.781352	0.0173833	down
F1SEA5	F1SEA5	UBAP2	Q5T6F2	UBAP2	Uncharacterized protein	6	6	6	6	6	6	12.6	12.6	12.6	93.817	5.4608e-35	0.42737	-1.22644	6	6	6	6	6	6	12.6	12.6	12.6	93.817	7.1222e-60	0.43815	-1.1905	0.43276	-1.20847	0.00946651	down
F1SEH8	F1SEH8	ATE1	O95260	ATE1	Arginyl-tRNA--protein transferase 1	4	4	4	4	4	4	10.3	10.3	10.3	58.777	3.1207e-21	0.58075	-0.784011	4	4	4	4	4	4	14.1	14.1	14.1	58.777	1.1384e-28	0.62121	-0.686847	0.60098	-0.735429	0.0420402	down
F1SHF4	F1SHF4	SCFD1	Q8WVM8	SCFD1	Uncharacterized protein	8	8	8	8	8	8	22.5	22.5	22.5	61.783	1.0716e-43	0.64839	-0.625066	8	8	8	8	8	8	20.9	20.9	20.9	61.783	1.0549e-41	0.68421	-0.547489	0.6663	-0.586278	0.0420954	down
F1SID9	F1SID9	CELF1	Q92879	CELF1	Uncharacterized protein	1	1	1	1	1	1	5.2	5.2	5.2	35.721	7.1781e-50	0.62848	-0.670061	2	2	2	2	2	2	8.1	8.1	8.1	35.721	4.0377e-50	0.65104	-0.619182	0.63976	-0.644622	0.0251196	down
F1SIT7;F1RN65;F1RTU6	F1SIT7	LOC100523874	P05386	RPLP1	Uncharacterized protein	4;1;1	3;1;0	3;1;0	4	3	3	89.5	74.6	74.6	11.528	5.1296e-130	0.457	-1.12973	4;1;1	3;1;0	3;1;0	4	3	3	89.5	74.6	74.6	11.528	6.6858e-153	0.46447	-1.10634	0.460735	-1.11804	0.00665962	down
F1SK96	F1SK96	DCBLD2	Q96PD2	DCBLD2	Uncharacterized protein	2	2	2	2	2	2	16.9	16.9	16.9	25.99	2.7618e-33	0.50706	-0.979772	2	2	2	2	2	2	16.9	16.9	16.9	25.99	1.5884e-42	0.47341	-1.07884	0.490235	-1.0293	0.0306376	down
F1SL62;F1SL82;I3LRD2	F1SL62	LOC100739662;unknown	Q9UBC5	MYO1A	Uncharacterized protein;Uncharacterized protein	3;3;1	2;2;1	2;2;1	3	2	2	4.8	3.7	3.7	90.262	4.13e-46	0.52662	-0.925166	4;4;1	2;2;1	2;2;1	4	2	2	5.8	3.7	3.7	90.262	3.8039e-43	0.55027	-0.861788	0.538445	-0.893477	0.0225781	down
F1SSH6	F1SSH6	DDX56	Q9NY93	DDX56	Uncharacterized protein	9	9	9	9	9	9	22	22	22	61.207	4.2081e-75	0.66129	-0.596645	9	9	9	9	9	9	20.4	20.4	20.4	61.207	1.0709e-49	0.64121	-0.641131	0.65125	-0.618888	0.0228769	down
F1ST14	F1ST14	SNX27	Q96L92	SNX27	Uncharacterized protein	6	6	6	6	6	6	11.6	11.6	11.6	61.112	1.4894e-16	0.64157	-0.640321	6	6	6	6	6	6	11.5	11.5	11.5	61.112	7.3893e-18	0.65915	-0.601321	0.65036	-0.620821	0.019994	down
F1SUZ5	F1SUZ5	unknown	P23921	RRM1	Uncharacterized protein	14	14	14	14	14	14	30.5	30.5	30.5	90.281	1.6216e-135	0.64551	-0.631489	14	14	14	14	14	14	28.4	28.4	28.4	90.281	3.8704e-136	0.67399	-0.569201	0.65975	-0.600345	0.0330146	down
F2Z5I7;F1S587	F2Z5I7	AP1M1	Q9BXS5	AP1M1	Uncharacterized protein	14;2	14;2	14;2	14	14	14	46.3	46.3	46.3	48.586	9.2094e-101	0.59154	-0.757452	15;2	15;2	15;2	15	15	15	47.5	47.5	47.5	48.586	5.3398e-132	0.60813	-0.717548	0.599835	-0.7375	0.0172219	down
I3L725	I3L725	RHOG	P84095	RHOG	Uncharacterized protein	3	2	2	3	2	2	53.4	40.9	40.9	9.7169	9.0192e-39	0.65726	-0.605464	3	2	2	3	2	2	53.4	40.9	40.9	9.7169	1.2979e-41	0.67541	-0.566165	0.666335	-0.585814	0.0213507	down
I3L7C4	I3L7C4	LOC100523179	Q14966	ZNF638	Uncharacterized protein	6	6	6	6	6	6	10	10	10	96.805	4.6355e-39	0.57316	-0.80299	4	4	4	4	4	4	7.8	7.8	7.8	96.805	5.5645e-30	0.52314	-0.934731	0.54815	-0.868861	0.0482547	down
I3L7E1	I3L7E1	ZBTB8OS	Q8IWT0	ZBTB8OS	Uncharacterized protein	1	1	1	1	1	1	9.1	9.1	9.1	12.85	0.0017838	0.59633	-0.745817	1	1	1	1	1	1	9.1	9.1	9.1	12.85	0.0025266	0.6206	-0.688264	0.608465	-0.717041	0.0255454	down
I3LCG6	I3LCG6	RRP15	Q9Y3B9	RRP15	Uncharacterized protein	4	4	4	4	4	4	14.6	14.6	14.6	31.47	8.6714e-11	0.54307	-0.88079	4	4	4	4	4	4	14.6	14.6	14.6	31.47	7.8728e-15	0.49295	-1.02049	0.51801	-0.950638	0.0467748	down
I3LCH3	I3LCH3	POLR2C	P19387	POLR2C	Uncharacterized protein	5	5	5	5	5	5	23.3	23.3	23.3	31.402	9.2458e-28	0.54446	-0.877102	5	5	5	5	5	5	24.7	24.7	24.7	31.402	1.1768e-36	0.51228	-0.964996	0.52837	-0.921049	0.0303746	down
I3LDW0	I3LDW0	unknown	Q5SW79	CEP170	Uncharacterized protein	4	4	4	4	4	4	10.1	10.1	10.1	58.609	2.5107e-10	0.58494	-0.773639	4	4	4	4	4	4	10.1	10.1	10.1	58.609	8.9285e-09	0.62401	-0.680359	0.604475	-0.726999	0.0408283	down
I3LEL0	I3LEL0	NUP153	P49790	NUP153	Uncharacterized protein	10	10	10	10	10	10	9.5	9.5	9.5	153.88	1.5875e-31	0.61762	-0.695209	11	11	11	11	11	11	10	10	10	153.88	3.445e-35	0.6034	-0.728813	0.61051	-0.712011	0.0150225	down
I3LFC8	I3LFC8	unknown	Q6A1A2	PDPK2	Uncharacterized protein	1	1	1	1	1	1	9.3	9.3	9.3	14.459	1.2756e-22	0.11586	-3.10955	2	2	2	2	2	2	21.4	21.4	21.4	14.459	3.1299e-19	0.13155	-2.92632	0.123705	-3.01793	0.0193383	down
I3LGE3	I3LGE3	unknown	P33992	MCM5	Uncharacterized protein	3	3	3	3	3	3	38	38	38	10.051	8.3001e-31	0.66996	-0.577853	4	4	4	4	4	4	47.2	47.2	47.2	10.051	7.2952e-46	0.62968	-0.667309	0.64982	-0.622581	0.0457089	down
I3LGU7;I3L632	I3LGU7	LOC100737185;LOC100515227	Q9BPY3	FAM118B	Uncharacterized protein;Uncharacterized protein	5;5	5;5	5;5	5	5	5	18.2	18.2	18.2	38.339	2.9285e-27	0.59293	-0.754066	6;6	6;6	6;6	6	6	6	20.5	20.5	20.5	38.339	2.8752e-18	0.60958	-0.714113	0.601255	-0.734089	0.0173234	down
I3LID3	I3LID3	METTL9	Q9H1A3	METTL9	Uncharacterized protein	2	2	2	2	2	2	10.9	10.9	10.9	30.909	3.6663e-13	0.62709	-0.673256	2	2	2	2	2	2	10.9	10.9	10.9	30.909	1.6313e-24	0.64576	-0.63093	0.636425	-0.652093	0.0206583	down
I3LLV6	I3LLV6	MIB1	Q86YT6	MIB1	E3 ubiquitin-protein ligase MIB1	3	3	3	3	3	3	2.8	2.8	2.8	110.08	6.4692e-09	0.58146	-0.782248	3	3	3	3	3	3	2.8	2.8	2.8	110.08	1.9923e-06	0.60822	-0.717335	0.59484	-0.749791	0.0275539	down
I3LMX3	I3LMX3	POLDIP2	Q9Y2S7	POLDIP2	Uncharacterized protein	7	7	7	7	7	7	29.2	29.2	29.2	42.079	1.4169e-28	0.6289	-0.669097	9	9	9	9	9	9	35.7	35.7	35.7	42.079	7.5139e-32	0.66236	-0.594313	0.64563	-0.631705	0.0376683	down
I3LNW2;F1RYR2	I3LNW2	unknown;unknown	Q8N3C0	ASCC3	Uncharacterized protein;Uncharacterized protein	2;1	2;1	2;1	2	2	2	27.2	27.2	27.2	18.339	6.4905e-17	0.61281	-0.706488	2;1	2;1	2;1	2	2	2	27.2	27.2	27.2	18.339	2.0714e-16	0.62519	-0.677633	0.619	-0.692061	0.0132711	down
I3LP02	I3LP02	ACAT1	P24752	ACAT1	Uncharacterized protein	10	10	10	10	10	10	35.5	35.5	35.5	45.586	1.6745e-123	0.64724	-0.627627	10	10	10	10	10	10	34.8	34.8	34.8	45.586	2.9975e-110	0.62305	-0.68258	0.635145	-0.655104	0.0266962	down
I3LQ27;P24853	I3LQ27	IGFBP2;IGFBP2	P18065	IGFBP2	Insulin-like growth factor-binding protein 2;Insulin-like growth factor-binding protein 2	3;3	3;3	3;3	3	3	3	20.8	20.8	20.8	23.001	1.8016e-08	0.31009	-1.68924	3;3	3;3	3;3	3	3	3	20.8	20.8	20.8	23.001	1.9829e-11	0.36176	-1.4669	0.335925	-1.57807	0.0448964	down
I3LQS0	I3LQS0	HNRNPK	P61978	HNRNPK	Uncharacterized protein	10	10	10	10	10	10	38.1	38.1	38.1	49.257	3.3662e-253	0.65705	-0.605925	10	10	10	10	10	10	38.1	38.1	38.1	49.257	3.4723e-209	0.67171	-0.57409	0.66438	-0.590007	0.0171736	down
I3LRA4	I3LRA4	GID8	Q9NWU2	GID8	Uncharacterized protein	2	2	2	2	2	2	17	17	17	26.618	5.4233e-18	0.64921	-0.623243	3	3	3	3	3	3	22.2	22.2	22.2	26.618	9.0388e-23	0.64954	-0.62251	0.649375	-0.622876	0.000374663	down
I3LSF9	I3LSF9	unknown	Q05397	PTK2	Uncharacterized protein	2	2	2	2	2	2	21.4	21.4	21.4	19.585	6.2917e-08	0.58007	-0.785701	2	2	2	2	2	2	21.4	21.4	21.4	19.585	2.0825e-07	0.57358	-0.801933	0.576825	-0.793817	0.00650889	down
I3LT20	I3LT20	LOC100525691	O75643	SNRNP200	Uncharacterized protein	12	12	12	12	12	12	45.5	45.5	45.5	39.87	4.9065e-123	0.67315	-0.571	10	10	10	10	10	10	37.9	37.9	37.9	39.87	1.9497e-90	0.644	-0.634867	0.658575	-0.602934	0.0337061	down
Q4FAT7	Q4FAT7	GUSB	P08236	GUSB	Beta-glucuronidase	14	14	14	14	14	14	29.6	29.6	29.6	74.709	3.0878e-129	0.67011	-0.57753	15	15	15	15	15	15	29.8	29.8	29.8	74.709	1.9068e-125	0.65169	-0.617742	0.6609	-0.597636	0.0214145	down
Q5S3G4	Q5S3G4	COX5B	P10606	COX5B	Cytochrome c oxidase subunit 5B, mitochondrial	5	5	5	5	5	5	40.3	40.3	40.3	13.783	3.996e-27	0.42067	-1.24924	5	5	5	5	5	5	40.3	40.3	40.3	13.783	5.2935e-18	0.42852	-1.22257	0.424595	-1.2359	0.00686993	down
Q6RVA9;Q3ZDQ5	Q6RVA9	CAV1	Q03135	CAV1	Caveolin-1	5;2	5;2	5;2	5	5	5	36	36	36	20.625	1.6357e-57	0.66983	-0.578133	5;2	5;2	5;2	5	5	5	36	36	36	20.625	1.563e-61	0.64909	-0.62351	0.65946	-0.600821	0.0240358	down
Q767K8;F1RU86	Q767K8	MRPS18B	Q9Y676	MRPS18B	28S ribosomal protein S18b, mitochondrial	4;1	4;1	4;1	4	4	4	19.8	19.8	19.8	29.178	5.3578e-13	0.47029	-1.08838	4;1	4;1	4;1	4	4	4	19.8	19.8	19.8	29.178	7.0083e-16	0.45904	-1.12331	0.464665	-1.10584	0.0100547	down
F1RX19;K7GKB2;K7GQ32	F1RX19	CXorf38;CXorf38;CXorf38	Q8TB03	CXorf38	Uncharacterized protein;Uncharacterized protein;Uncharacterized protein	2;1;1	2;1;1	2;1;1	2	2	2	6.9	6.9	6.9	36.897	2.2433e-06	1.6269	0.702126	2;1;1	2;1;1	2;1;1	2	2	2	6.9	6.9	6.9	36.897	0.00012204	1.582	0.66175	1.60445	0.681938	0.018837	up
F1S0M1;I3LF95	F1S0M1	C8orf47;C8orf47	Q6P6B1	ERICH5	Uncharacterized protein;Uncharacterized protein	2;2	2;2	2;2	2	2	2	9.7	9.7	9.7	35.378	3.9125e-06	2.5224	1.3348	2;2	2;2	2;2	2	2	2	9.7	9.7	9.7	35.378	4.5138e-09	2.4453	1.29001	2.48385	1.3124	0.0108598	up
F1SB99	F1SB99	RNF214	Q8ND24	RNF214	Uncharacterized protein	2	2	2	2	2	2	2.3	2.3	2.3	77.477	0.00018274	2.202	1.13881	3	3	3	3	3	3	6.1	6.1	6.1	77.477	3.8924e-06	2.1019	1.07169	2.15195	1.10525	0.0193177	up
F1SDX8	F1SDX8	RNASEH2A	O75792	RNASEH2A	Ribonuclease	2	2	2	2	2	2	10	10	10	33.753	3.7395e-05	1.8002	0.848157	2	2	2	2	2	2	12.3	12.3	12.3	33.753	8.3834e-06	1.718	0.78073	1.7591	0.814444	0.0263249	up
F1SPJ0	F1SPJ0	WIBG	Q9BRP8	WIBG	Uncharacterized protein	2	2	2	2	2	2	14.7	14.7	14.7	22.893	8.3055e-12	1.7437	0.802152	2	2	2	2	2	2	14.7	14.7	14.7	22.893	9.2395e-16	1.6625	0.733354	1.7031	0.767753	0.0284891	up
I3LJ11	I3LJ11	unknown	O60645	EXOC3	Uncharacterized protein	1	1	1	1	1	1	17.3	17.3	17.3	8.6128	1.2529e-06	1.5401	0.623024	1	1	1	1	1	1	17.3	17.3	17.3	8.6128	1.1297e-10	1.5528	0.634872	1.54645	0.628948	0.00599596	up
I3LKQ9	I3LKQ9	unknown	Q7Z3J2	C16orf62	Uncharacterized protein	1	1	1	1	1	1	17.1	17.1	17.1	8.948	2.3087e-36	2.3419	1.22768	1	1	1	1	1	1	17.1	17.1	17.1	8.948	1.7565e-25	2.4874	1.31464	2.41465	1.27116	0.0217557	up
K7GM61;K7GL05;F1SP53;K7GQR8	K7GM61	SLC44A1;SLC44A1;SLC44A1;SLC44A1	Q8WWI5	SLC44A1	Uncharacterized protein;Uncharacterized protein;Uncharacterized protein;Uncharacterized protein	3;3;3;2	3;3;3;2	3;3;3;2	3	3	3	6	6	6	72.771	9.6246e-15	1.5902	0.669208	3;3;3;2	3;3;3;2	3;3;3;2	3	3	3	6	6	6	72.771	7.2101e-15	1.4888	0.57415	1.5395	0.621679	0.048516	up
F1RWA0	F1RWA0	NSUN6	Q8TEA1	NSUN6	Uncharacterized protein	3	2	2	3	2	2	7.2	4.9	4.9	51.974	3.2347e-12	1.6464	0.719315	2	2	2	2	2	2	4.2	4.2	4.2	51.974	0.00016892	1.7875	0.837943	1.71695	0.778629	0.0483274	up
F1SUS9	F1SUS9	MRPL48	Q96GC5	MRPL48	Uncharacterized protein	2	2	2	2	2	2	11.3	11.3	11.3	23.755	1.2455e-15	1.5279	0.61155	2	2	2	2	2	2	11.3	11.3	11.3	23.755	1.2442e-16	1.4868	0.572211	1.50735	0.59188	0.021144	up
3A	3A	3A	#N/A	#N/A	3A	2	2	2	2	2	2	19.6	19.6	19.6	15.95	6.9528e-69	6.0633	2.6001	3	3	3	3	3	3	24.5	24.5	24.5	15.95	1.7818e-39	6.6605	2.73563	6.3619	2.66787	0.016157	up
3D	3D	3D	#N/A	#N/A	3D	8	8	8	8	8	8	20.6	20.6	20.6	52.704	3.1455e-133	4.7213	2.23918	7	7	7	7	7	7	16.6	16.6	16.6	52.704	1.7642e-164	4.801	2.26333	4.76115	2.25126	0.00341462	up
VP1	VP1	VP1	#N/A	#N/A	VP1	5	5	5	5	5	5	31.8	31.8	31.8	23.392	0	6.9874	2.80476	6	6	6	6	6	6	36	36	36	23.392	0	6.0535	2.59777	6.52045	2.70126	0.0243454	up
A5GHK7	A5GHK7	ADNP	Q9H2P0	ADNP	Activity-dependent neuroprotector	7	7	7	7	7	7	8.9	8.9	8.9	123.76	5.568e-44	0.69121	-0.532804	7	7	7	7	7	7	9.2	9.2	9.2	123.76	6.0754e-77	0.61296	-0.706135	0.652085	-0.61947	0.088859
A6M930	A6M930	EIF4A2	Q14240	EIF4A2	Eukaryotic translation initiation factor 4A isoform 2	14	4	4	14	4	4	40.5	17.2	17.2	46.402	2.1443e-247	0.41239	-1.27792	17	7	7	17	7	7	48.6	25.3	25.3	46.402	2.6658e-175	0.52893	-0.918851	0.47066	-1.09839	0.104183
C3RZ98	C3RZ98	PRMT5	O14744	PRMT5	Protein arginine N-methyltransferase 5	11	11	11	11	11	11	29.4	29.4	29.4	72.613	1.0234e-51	0.65093	-0.619426	12	12	12	12	12	12	28.7	28.7	28.7	72.613	4.8033e-54	0.57532	-0.797563	0.613125	-0.708495	0.0799222
C5H0C6	C5H0C6	OTUB1	Q96FW1	OTUB1	OTUB1	10	10	10	10	10	10	48.7	48.7	48.7	31.284	1.5712e-199	0.66876	-0.58044	9	9	9	9	9	9	45.8	45.8	45.8	31.284	2.0347e-212	0.62116	-0.686963	0.64496	-0.633701	0.0534642
F1REW7	F1REW7	RSRC2	Q7L4I2	RSRC2	Uncharacterized protein	3	3	3	3	3	3	10.5	10.5	10.5	48.44	1.1664e-35	0.53734	-0.896093	3	3	3	3	3	3	10.5	10.5	10.5	48.44	2.2463e-17	0.61829	-0.693644	0.577815	-0.794869	0.0809953
F1RFB8	F1RFB8	ADO	Q96SZ5	ADO	2-aminoethanethiol (Cysteamine) dioxygenase	2	2	2	2	2	2	16.7	16.7	16.7	29.693	3.518e-23	0.23849	-2.068	2	2	2	2	2	2	11.5	11.5	11.5	29.693	1.7415e-10	0.32571	-1.61834	0.2821	-1.84317	0.0780042
F1RFF5	F1RFF5	NIPSNAP1	Q9BPW8	NIPSNAP1	Uncharacterized protein	3	3	3	3	3	3	16.2	16.2	16.2	33.151	6.4059e-14	0.70741	-0.499381	3	3	3	3	3	3	16.5	16.5	16.5	33.151	3.8357e-14	0.56499	-0.823703	0.6362	-0.661542	0.155084
F1RG66;I3LGJ4	F1RG66	PITPNB;PITPNB	P48739	PITPNB	Uncharacterized protein;Uncharacterized protein	12;12	12;12	10;10	12	12	10	54	54	50.7	31.565	1.7206e-87	0.59349	-0.752704	10;10	10;10	9;9	10	10	9	50.7	50.7	47.4	31.565	1.3517e-67	0.77344	-0.370639	0.683465	-0.561672	0.213157
F1RGU1	F1RGU1	TSNAX	Q99598	TSNAX	Uncharacterized protein	4	4	4	4	4	4	19.7	19.7	19.7	32.932	3.0829e-13	0.73637	-0.441497	3	3	3	3	3	3	17.2	17.2	17.2	32.932	4.5268e-10	0.52246	-0.936608	0.629415	-0.689052	0.225962
F1RH75	F1RH75	KDM3B	Q7LBC6	KDM3B	Uncharacterized protein	6	6	6	6	6	6	5.7	5.7	5.7	191.71	1.9568e-38	0.59834	-0.740963	9	9	9	9	9	9	8	8	8	191.71	3.2881e-48	0.74046	-0.433506	0.6694	-0.587234	0.165199
F1RHJ2;F1RUF7	F1RHJ2	HDGF	P51858	HDGF	Uncharacterized protein	7;1	7;1	7;1	7	7	7	32.1	32.1	32.1	27.104	1.4849e-101	0.56189	-0.83164	8;1	8;1	8;1	8	8	8	35.4	35.4	35.4	27.104	1.6982e-82	0.61576	-0.69956	0.588825	-0.7656	0.0548866
F1RHW5	F1RHW5	SCAF1	Q9H7N4	SCAF1	Uncharacterized protein	3	3	3	3	3	3	2.7	2.7	2.7	138.25	7.2957e-10	0.73738	-0.43952	4	4	4	4	4	4	3.7	3.7	3.7	138.25	2.923e-08	0.52193	-0.938072	0.629655	-0.688796	0.227575
F1RIA7	F1RIA7	TMEM109	Q9BVC6	TMEM109	Uncharacterized protein	3	3	3	3	3	3	9.1	9.1	9.1	26.11	2.0991e-15	0.70827	-0.497629	2	2	2	2	2	2	5.3	5.3	5.3	26.11	6.0321e-09	0.60586	-0.722944	0.657065	-0.610286	0.117034
F1RIY5	F1RIY5	C7orf50	Q9BRJ6	C7orf50	Uncharacterized protein	1	1	1	1	1	1	10.1	10.1	10.1	19.138	6.002e-22			2	2	2	2	2	2	19.6	19.6	19.6	19.138	2.7534e-46	0.60594	-0.722753	0.60594	-0.722753
F1RJ25;F1SSB5	F1RJ25	ALDOC	P09972	ALDOC	Uncharacterized protein	5;1	5;1	5;1	5	5	5	18.7	18.7	18.7	39.376	8.2362e-236	0.44739	-1.1604	5;1	5;1	5;1	5	5	5	19.8	19.8	19.8	39.376	3.6501e-193	0.54852	-0.866384	0.497955	-1.01339	0.0923826
F1RJQ5	F1RJQ5	INTS9	Q9NV88	INTS9	Uncharacterized protein	6	6	6	6	6	6	15.3	15.3	15.3	64.731	2.5644e-26	0.65848	-0.602788	5	5	5	5	5	5	11.5	11.5	11.5	64.731	3.2739e-10	0.55672	-0.844976	0.6076	-0.723882	0.106251
F1RK23	F1RK23	KPNA3	O00505	KPNA3	Uncharacterized protein	4	4	4	4	4	4	24.2	24.2	24.2	35.693	1.7964e-87	0.62809	-0.670957	4	4	4	4	4	4	24.2	24.2	24.2	35.693	2.8837e-55	0.4631	-1.1106	0.545595	-0.890781	0.156849
F1RK86;I3LMN3	F1RK86	GLYR1;GLYR1	Q49A26	GLYR1	Uncharacterized protein;Uncharacterized protein	6;5	6;5	6;5	6	6	6	16.6	16.6	16.6	60.557	1.1161e-85	0.64609	-0.630193														0.64609	-0.630193
F1RKC9	F1RKC9	SDSL	Q96GA7	SDSL	Uncharacterized protein	10	10	10	10	10	10	48.9	48.9	48.9	34.853	3.8465e-233	0.64978	-0.621977	12	12	12	12	12	12	57.8	57.8	57.8	34.853	2.6258e-157	0.70169	-0.511094	0.675735	-0.566536	0.0622182
F1RKJ4	F1RKJ4	YIF1B	Q5BJH7	YIF1B	Uncharacterized protein	2	2	2	2	2	2	8	8	8	34.327	1.9543e-15	0.27529	-1.86098	2	2	2	2	2	2	8	8	8	34.327	2.727e-39	0.33849	-1.56281	0.30689	-1.7119	0.0555488
F1RKJ9	F1RKJ9	ISOC1	Q96CN7	ISOC1	Uncharacterized protein	7	7	7	7	7	7	33.3	33.3	33.3	32.104	2.7625e-49	0.56754	-0.817206	7	7	7	7	7	7	33.3	33.3	33.3	32.104	2.0466e-47	0.43234	-1.20976	0.49994	-1.01348	0.123365
F1RKQ9	F1RKQ9	SDHAF2	Q9NX18	SDHAF2	Succinate dehydrogenase assembly factor 2, mitochondrial	2	2	2	2	2	2	16.3	16.3	16.3	19.597	2.3089e-18	0.30896	-1.69451	2	2	2	2	2	2	16.3	16.3	16.3	19.597	1.2848e-21	0.38163	-1.38975	0.345295	-1.54213	0.0630267
F1RL05	F1RL05	TOP3B	O95985	TOP3B	DNA topoisomerase	8	8	8	8	8	8	15	15	15	96.361	2.4146e-34	0.61561	-0.699911	6	6	6	6	6	6	9.9	9.9	9.9	96.361	9.151e-23	0.66933	-0.57921	0.64247	-0.639561	0.0600133
F1RLR7	F1RLR7	PARN	O95453	PARN	Uncharacterized protein	4	4	4	4	4	4	11.4	11.4	11.4	40.064	2.8634e-09	0.74301	-0.428546	6	6	6	6	6	6	20.3	20.3	20.3	40.064	6.9263e-20	0.63031	-0.665867	0.68666	-0.547207	0.137129
F1RM08	F1RM08	SLC1A5	Q15758	SLC1A5	Uncharacterized protein	6	6	6	6	6	6	19.5	19.5	19.5	57.129	4.2129e-161	0.3233	-1.62905	8	8	8	8	8	8	23.9	23.9	23.9	57.129	2.6205e-113	0.44798	-1.15849	0.38564	-1.39377	0.107914
F1RM56	F1RM56	RBM42	Q9BTD8	RBM42	Uncharacterized protein	6	6	6	6	6	6	14.9	14.9	14.9	50.265	2.1528e-124	0.77906	-0.360194	5	5	5	5	5	5	13.4	13.4	13.4	50.265	8.2631e-133	0.66366	-0.591484	0.72136	-0.475839	0.153212
F1RP05	F1RP05	DNAJA2	O60884	DNAJA2	Uncharacterized protein	9	9	9	9	9	9	38.3	38.3	38.3	45.703	7.8923e-130	0.36872	-1.4394	12	12	12	12	12	12	41.5	41.5	41.5	45.703	1.4847e-108	0.57247	-0.804728	0.470595	-1.12207	0.180759
F1RQE0	F1RQE0	C9orf78	Q9NZ63	C9orf78	Uncharacterized protein	4	4	4	4	4	4	20.8	20.8	20.8	33.62	1.022e-35	0.67125	-0.575078	4	4	4	4	4	4	18.7	18.7	18.7	33.62	1.794e-30	0.43747	-1.19274	0.55436	-0.883911	0.221599
F1RQR0	F1RQR0	SF1	Q15637	SF1	Uncharacterized protein	10	10	10	10	10	10	31.9	31.9	31.9	68.315	8.2813e-89	0.4002	-1.32121	9	9	9	9	9	9	26.4	26.4	26.4	68.315	6.1272e-66	0.46704	-1.09838	0.43362	-1.20979	0.05867
F1RQT6	F1RQT6	VPS51	Q9UID3	VPS51	Uncharacterized protein	7	7	7	7	7	7	12.9	12.9	12.9	85.967	6.2026e-69	0.59174	-0.756965	6	6	6	6	6	6	10.9	10.9	10.9	85.967	3.5805e-50	0.48961	-1.0303	0.540675	-0.89363	0.0973044
F1RQV7	F1RQV7	MRPL14	Q6P1L8	MRPL14	Uncharacterized protein	3	3	3	3	3	3	24.8	24.8	24.8	15.929	6.3473e-19	0.62512	-0.677795	3	3	3	3	3	3	30.3	30.3	30.3	15.929	7.4653e-11	0.49689	-1.009	0.561005	-0.843398	0.1248
F1RQZ0	F1RQZ0	GRN	P28799	GRN	Uncharacterized protein	6	6	6	6	6	6	12.5	12.5	12.5	62.952	1.2069e-40	0.67709	-0.56258	4	4	4	4	4	4	8.9	8.9	8.9	62.952	1.7499e-28	0.49903	-1.0028	0.58806	-0.782691	0.178141
F1RR54	F1RR54	SLU7	O95391	SLU7	Uncharacterized protein	3	3	3	3	3	3	7.8	7.8	7.8	68.331	7.9428e-11	0.56236	-0.830434	4	4	4	4	4	4	10.6	10.6	10.6	68.331	3.0147e-19	0.62913	-0.66857	0.595745	-0.749502	0.0686839
F1RRI4;I3LAI6	F1RRI4	LOC100518235;LOC100518235	O60232	SSSCA1	Uncharacterized protein;Uncharacterized protein	3;3	3;3	3;3	3	3	3	26.6	26.6	26.6	21.48	1.5351e-48	0.53649	-0.898377	4;4	4;4	4;4	4	4	4	41.7	41.7	41.7	21.48	9.8059e-60	0.45144	-1.14739	0.493965	-1.02289	0.0775145
F1RRK0	F1RRK0	SCYL1	Q96KG9	SCYL1	Uncharacterized protein	8	8	8	8	8	8	14.4	14.4	14.4	89.077	9.6357e-52	0.69242	-0.530281	9	9	9	9	9	9	18.6	18.6	18.6	89.077	2.5441e-50	0.49924	-1.00219	0.59583	-0.766238	0.19477
F1RS14;F1RS13	F1RS14	PTRH1;PTRH1	Q86Y79	PTRH1	Uncharacterized protein;Uncharacterized protein	4;4	4;4	4;4	4	4	4	33.8	33.8	33.8	22.076	7.9515e-27	0.66067	-0.597998	4;4	4;4	4;4	4	4	4	33.8	33.8	33.8	22.076	1.4515e-22	0.55834	-0.840784	0.609505	-0.719391	0.107169
F1RSG8	F1RSG8	TCEA1	P23193	TCEA1	Uncharacterized protein	10	10	10	10	10	10	36.3	36.3	36.3	33.748	3.4329e-60	0.78517	-0.348923	9	9	9	9	9	9	36.3	36.3	36.3	33.748	6.403e-85	0.63075	-0.66486	0.70796	-0.506891	0.195452
F1RSM4	F1RSM4	BOP1	Q14137	BOP1	Uncharacterized protein	11	11	11	11	11	11	33.4	33.4	33.4	69.945	2.382e-264	0.71164	-0.49078	7	7	7	7	7	7	19	19	19	69.945	5.7227e-160	0.60426	-0.726759	0.65795	-0.60877	0.122824
F1RTW4	F1RTW4	TMA16	Q96EY4	TMA16	Uncharacterized protein	2	2	2	2	2	2	13.2	13.2	13.2	24.154	8.0425e-43	0.53447	-0.903819	2	2	2	2	2	2	9.8	9.8	9.8	24.154	2.2726e-18	0.66657	-0.585172	0.60052	-0.744495	0.135767
F1RTZ5	F1RTZ5	LOC100524801	Q96JH7	VCPIP1	Uncharacterized protein	14	14	14	14	14	14	20.7	20.7	20.7	101.03	1.863e-156	0.58099	-0.783415	8	8	8	8	8	8	11.9	11.9	11.9	101.03	2.6522e-53	0.66187	-0.59538	0.62143	-0.689397	0.0866675
F1RU28	F1RU28	DRAP1	Q14919	DRAP1	Uncharacterized protein	4	4	4	4	4	4	26.3	26.3	26.3	22.314	1.9061e-23	0.76457	-0.38728	3	3	3	3	3	3	21.5	21.5	21.5	22.314	5.7047e-27	0.58551	-0.772234	0.67504	-0.579757	0.208356
F1RUT1	F1RUT1	RBM4	Q9BWF3	RBM4	Uncharacterized protein	9	2	2	9	2	2	32.9	11.5	11.5	39.513	3.9925e-111	0.61217	-0.707996	10	2	2	10	2	2	35.1	11.5	11.5	39.513	4.3394e-141	0.44517	-1.16757	0.52867	-0.937784	0.155892
F1RUZ6	F1RUZ6	AIP	O00170	AIP	Uncharacterized protein	11	11	11	11	11	11	46.7	46.7	46.7	37.71	5.6153e-158	0.62201	-0.68499	10	10	10	10	10	10	43.6	43.6	43.6	37.71	9.8221e-98	0.5567	-0.845028	0.589355	-0.765009	0.0665398
F1RV70	F1RV70	FDXR	P22570	FDXR	NADPH:adrenodoxin oxidoreductase, mitochondrial	17	17	17	17	17	17	46.5	46.5	46.5	54.193	7.314e-173	0.45575	-1.13369	18	18	18	18	18	18	48	48	48	54.193	1.4484e-135	0.57424	-0.800274	0.514995	-0.96698	0.109753
F1RVC2	F1RVC2	ANTXR2	P58335	ANTXR2	Uncharacterized protein	4	4	4	4	4	4	9.8	9.8	9.8	53.413	7.5596e-23	0.69459	-0.525766	2	2	2	2	2	2	4.7	4.7	4.7	53.413	0.00018551	0.57749	-0.792132	0.63604	-0.658949	0.128121
F1RVK1	F1RVK1	YME1L1	Q96TA2	YME1L1	Uncharacterized protein	7	7	7	7	7	7	12.2	12.2	12.2	86.124	4.3774e-61	0.69854	-0.517585	9	9	9	9	9	9	15.6	15.6	15.6	86.124	5.9271e-37	0.62795	-0.671278	0.663245	-0.594432	0.082126
F1RW98	F1RW98	LOC100621992	Q15404	RSU1	Uncharacterized protein	3	3	3	3	3	3	30.1	30.1	30.1	12.615	3.9849e-44	0.42857	-1.2224	3	3	3	3	3	3	30.1	30.1	30.1	12.615	6.0315e-23	0.52729	-0.923331	0.47793	-1.07286	0.0887944
F1RWF7	F1RWF7	CALCOCO2	Q13137	CALCOCO2	Uncharacterized protein	4	4	4	4	4	4	10.9	10.9	10.9	52.239	1.3425e-10	0.66417	-0.590376	5	5	5	5	5	5	12.7	12.7	12.7	52.239	1.6981e-11	0.70278	-0.508855	0.683475	-0.549615	0.0471756
F1RWN4	F1RWN4	PHPT1	Q9NRX4	PHPT1	14 kDa phosphohistidine phosphatase	3	3	2	3	3	2	37.3	37.3	28.6	13.931	5.2496e-20	0.61753	-0.695419	3	3	2	3	3	2	37.3	37.3	28.6	13.931	1.1729e-19	0.48829	-1.03419	0.55291	-0.864804	0.124526
F1RWP0	F1RWP0	PRPSAP1	Q14558	PRPSAP1	Uncharacterized protein	8	8	7	8	8	7	30.4	30.4	26.8	42.435	3.2997e-47	0.53072	-0.913977	6	6	6	6	6	6	21	21	21	42.435	7.5141e-29	0.67133	-0.574906	0.601025	-0.744442	0.144413
F1RX46	F1RX46	LARP4B	Q92615	LARP4B	Uncharacterized protein	6	6	6	6	6	6	11.7	11.7	11.7	79.982	2.6206e-78	0.48371	-1.04779	6	6	6	6	6	6	13.5	13.5	13.5	79.982	5.0714e-73	0.42673	-1.2286	0.45522	-1.1382	0.0505875
F1RY43	F1RY43	PDP1	Q9P0J1	PDP1	Uncharacterized protein	11	11	11	11	11	11	33.3	33.3	33.3	60.997	2.7161e-158	0.58714	-0.768224	13	13	13	13	13	13	37.2	37.2	37.2	60.997	3.1381e-193	0.70315	-0.508096	0.645145	-0.63816	0.12915
F1RYA4	F1RYA4	NAP1L4	Q99733	NAP1L4	Uncharacterized protein	9	8	8	9	8	8	34.8	32.2	32.2	43.744	3.0703e-210	0.52041	-0.942279	11	11	10	11	11	10	37.9	37.9	35.3	43.744	2.3374e-147	0.74237	-0.42979	0.63139	-0.686035	0.234663
F1RYI5	F1RYI5	TBC1D22A	Q8WUA7	TBC1D22A	Uncharacterized protein														2	2	2	2	2	2	7.9	7.9	7.9	50.216	6.3994e-08	0.48877	-1.03277	0.48877	-1.03277
F1RYT3	F1RYT3	SCARB2	Q14108	SCARB2	Uncharacterized protein	9	9	9	9	9	9	20.5	20.5	20.5	54.014	2.2423e-110	0.6897	-0.535959	12	12	12	12	12	12	28.5	28.5	28.5	54.014	1.8263e-94	0.6415	-0.640479	0.6656	-0.588219	0.0565023
F1RZP9	F1RZP9	MICAL1	Q8TDZ2	MICAL1	Uncharacterized protein	31	31	30	31	31	30	36.8	36.8	35.8	119.94	1.1002e-290	0.6652	-0.58814	31	31	30	31	31	30	35.9	35.9	34.9	119.94	9.7594e-245	0.69002	-0.53529	0.67761	-0.561715	0.0299396
F1S0L8	F1S0L8	MTDH	Q86UE4	MTDH	Uncharacterized protein	13	13	13	13	13	13	30.2	30.2	30.2	63.966	1.0481e-131	0.77589	-0.366076	13	13	13	13	13	13	30.2	30.2	30.2	63.966	1.631e-162	0.63265	-0.660521	0.70427	-0.513298	0.180318
F1S0W9;K7GLU3	F1S0W9	NUP214	P35658	NUP214	Uncharacterized protein	22;6	22;6	22;6	22	22	22	16.7	16.7	16.7	210.66	3.339e-213	0.60028	-0.736292	22;7	22;7	22;7	22	22	22	17	17	17	210.66	2.515e-220	0.65773	-0.604433	0.629005	-0.670363	0.0625503
F1S0X8	F1S0X8	FUBP3	Q96I24	FUBP3	Uncharacterized protein	15	14	14	15	14	14	42.2	40.7	40.7	58.383	1.2679e-138	0.78068	-0.357197	14	14	14	14	14	14	38.1	38.1	38.1	58.383	1.0469e-180	0.57388	-0.801179	0.67728	-0.579188	0.239422
F1S155	F1S155	SEC24D	O94855	SEC24D	Uncharacterized protein	5	5	5	5	5	5	10.6	10.6	10.6	85.161	1.2223e-60	0.43352	-1.20583	3	3	3	3	3	3	6.4	6.4	6.4	85.161	4.8652e-57	0.62713	-0.673164	0.530325	-0.939497	0.180312
F1S179	F1S179	TSTD1	Q8NFU3	TSTD1	Uncharacterized protein	4	4	4	4	4	4	46.6	46.6	46.6	14.34	1.0894e-79	0.43644	-1.19614	4	4	4	4	4	4	46.6	46.6	46.6	14.34	1.3223e-61	0.366	-1.45008	0.40122	-1.32311	0.0611617
F1S1G5	F1S1G5	NUDCD1	Q96RS6	NUDCD1	Uncharacterized protein	6	6	3	6	6	3	22	22	9.1	51.41	6.6683e-52	0.59587	-0.74693	4	1	1	4	1	1	12.9	2.4	2.4	51.41	1.0564e-19	0.66434	-0.590006	0.630105	-0.668468	0.0746194
F1S1X9	F1S1X9	TXNL1	O43396	TXNL1	Uncharacterized protein	10	10	10	10	10	10	48.4	48.4	48.4	32.281	6.06e-194	0.58724	-0.767978	9	9	9	9	9	9	44.6	44.6	44.6	32.281	4.8431e-232	0.64323	-0.636593	0.615235	-0.702286	0.059503
F1S2D0;K7GMD9	F1S2D0	NSDHL;NSDHL	Q15738	NSDHL	Uncharacterized protein;Uncharacterized protein	9;6	9;6	9;6	9	9	9	44	44	44	40.501	1.6046e-151	0.58561	-0.771988	9;6	9;6	9;6	9	9	9	34.9	34.9	34.9	40.501	6.0648e-149	0.49281	-1.0209	0.53921	-0.896442	0.0883431
F1S2E3;I3LFF1	F1S2E3	LOC100152612;LOC100628155	P30405	PPIF	Peptidyl-prolyl cis-trans isomerase;Peptidyl-prolyl cis-trans isomerase	5;3	4;3	4;3	5	4	4	39.6	36.2	36.2	22.022	1.1584e-76	0.50434	-0.987531	5;3	4;3	3;2	5	4	3	38.2	34.8	31.4	22.022	3.9722e-83	0.57092	-0.808639	0.53763	-0.898085	0.0633909
F1S2R7	F1S2R7	EIF2B2	P49770	EIF2B2	Uncharacterized protein	6	6	6	6	6	6	24.5	24.5	24.5	39.064	4.9384e-44	0.51177	-0.966433	6	6	6	6	6	6	24.5	24.5	24.5	39.064	8.6138e-46	0.73667	-0.44091	0.62422	-0.703671	0.234787
F1S322	F1S322	GTPBP10	A4D1E9	GTPBP10	Uncharacterized protein	6	6	6	6	6	6	22.2	22.2	22.2	43.077	1.7825e-25	0.72621	-0.461541	5	5	5	5	5	5	19.3	19.3	19.3	43.077	3.261e-17	0.54365	-0.87925	0.63493	-0.670396	0.196412
F1S365	F1S365	UROD	P06132	UROD	Uroporphyrinogen decarboxylase	5	5	5	5	5	5	21.3	21.3	21.3	40.821	6.8696e-49	0.48689	-1.03833	5	5	5	5	5	5	21.5	21.5	21.5	40.821	4.1043e-75	0.41512	-1.2684	0.451005	-1.15337	0.0635362
F1S376	F1S376	PLEKHA6	Q9Y2H5	PLEKHA6	Uncharacterized protein	4	4	4	4	4	4	3.6	3.6	3.6	131.1	7.3863e-11	0.61192	-0.708585	5	5	5	5	5	5	5	5	5	131.1	3.0594e-19	0.71835	-0.477241	0.665135	-0.592913	0.1236
F1S399	F1S399	FAF2	Q96CS3	FAF2	Uncharacterized protein	10	10	10	10	10	10	32.4	32.4	32.4	52.835	7.1478e-83	0.65595	-0.608342	8	8	8	8	8	8	28.1	28.1	28.1	52.835	9.4351e-62	0.8102	-0.30365	0.733075	-0.455996	0.208692
F1S413	F1S413	MCMBP	Q9BTE3	MCMBP	Uncharacterized protein	5	5	5	5	5	5	9.8	9.8	9.8	72.904	3.4596e-21	0.52844	-0.920188	5	5	5	5	5	5	8.4	8.4	8.4	72.904	7.4794e-14	0.67243	-0.572544	0.600435	-0.746366	0.147662
F1S435	F1S435	EXOSC6	Q5RKV6	EXOSC6	Uncharacterized protein	3	3	3	3	3	3	14.6	14.6	14.6	26.404	3.1365e-24	0.68662	-0.542416	3	3	3	3	3	3	16.5	16.5	16.5	26.404	9.8965e-22	0.57435	-0.799998	0.630485	-0.671207	0.121703
F1S445	F1S445	SQSTM1	Q13501	SQSTM1	Uncharacterized protein	13	13	13	13	13	13	51.8	51.8	51.8	47.788	4.7439e-197	0.40101	-1.31829	11	11	11	11	11	11	45.2	45.2	45.2	47.788	1.02e-190	0.333	-1.58641	0.367005	-1.45235	0.0588473
F1S4N2	F1S4N2	CYB5R1	Q9UHQ9	CYB5R1	Uncharacterized protein	8	8	8	8	8	8	35.7	35.7	35.7	34.156	3.7451e-160	0.49159	-1.02447	9	9	9	9	9	9	34.8	34.8	34.8	34.156	1.7574e-76	0.60664	-0.721087	0.549115	-0.87278	0.110541
F1S4S6	F1S4S6	GEMIN6	Q8WXD5	GEMIN6	Uncharacterized protein	3	3	3	3	3	3	21.7	21.7	21.7	18.732	3.0286e-12	0.47991	-1.05916	3	3	3	3	3	3	21.7	21.7	21.7	18.732	8.1347e-10	0.56103	-0.83385	0.52047	-0.946507	0.0757666
F1S540	F1S540	LOC100152734	Q52LW3	ARHGAP29	Uncharacterized protein	5	5	5	5	5	5	8.9	8.9	8.9	87.364	9.0002e-18	0.5176	-0.95009	4	4	4	4	4	4	9.1	9.1	9.1	87.364	9.4268e-16	0.40203	-1.31462	0.459815	-1.13236	0.102624
F1S5H9	F1S5H9	PLEKHS1	Q5SXH7	PLEKHS1	Uncharacterized protein	12	12	12	12	12	12	35.3	35.3	35.3	52.157	6.0793e-176	0.50747	-0.978606	11	11	11	11	11	11	32.3	32.3	32.3	52.157	8.0909e-147	0.42707	-1.22746	0.46727	-1.10303	0.0718564
F1S5S1	F1S5S1	IBA57	Q5T440	IBA57	Uncharacterized protein	7	7	7	7	7	7	30.2	30.2	30.2	38.234	1.5551e-133	0.37317	-1.4221	7	7	7	7	7	7	27.7	27.7	27.7	38.234	1.4175e-33	0.49003	-1.02906	0.4316	-1.22558	0.102314
F1S5Y7;I3LAM2	F1S5Y7	CLCC1	Q96S66	CLCC1	Uncharacterized protein	8;3	8;3	8;3	8	8	8	18.7	18.7	18.7	62.778	1.2036e-40	0.63587	-0.653196	5;1	5;1	5;1	5	5	5	12.6	12.6	12.6	62.778	5.2115e-32	0.56971	-0.8117	0.60279	-0.732448	0.0688192
F1S6R7	F1S6R7	PTBP1	P26599	PTBP1	Polypyrimidine tract-binding protein 1	16	1	1	16	1	1	55.1	3.2	3.2	59.705	0	0.68952	-0.536336	15	15	1	15	15	1	51.3	51.3	3.2	59.705	0	0.63383	-0.657832	0.661675	-0.597084	0.0646861
F1S6Z9	F1S6Z9	GPR126	Q86SQ4	GPR126	Uncharacterized protein	4	4	4	4	4	4	5.6	5.6	5.6	122.83	9.4664e-82	0.55088	-0.86019	4	4	4	4	4	4	5.3	5.3	5.3	122.83	1.1384e-79	0.73571	-0.442791	0.643295	-0.65149	0.201722
F1S7L6	F1S7L6	UBXN6	Q9BZV1	UBXN6	Uncharacterized protein	6	6	6	6	6	6	18.6	18.6	18.6	49.846	9.6929e-77	0.57339	-0.802411	6	6	6	6	6	6	18.6	18.6	18.6	49.846	4.8132e-99	0.62821	-0.670681	0.6008	-0.736546	0.0568937
F1S7L7	F1S7L7	CHAF1A	Q13111	CHAF1A	Uncharacterized protein	2	2	2	2	2	2	3.8	3.8	3.8	106.86	2.3078e-10	0.56803	-0.815961	4	4	4	4	4	4	7.4	7.4	7.4	106.86	4.7266e-14	0.36439	-1.45644	0.46621	-1.1362	0.180206
F1S7T1	F1S7T1	PRRC2C	Q9Y520	PRRC2C	Uncharacterized protein	35	35	35	35	35	35	19.5	19.5	19.5	317.04	8.5865e-241	0.41071	-1.28381	37	37	37	37	37	37	20.7	20.7	20.7	317.04	5.0867e-254	0.34628	-1.52999	0.378495	-1.4069	0.0557636
F1S7Z8	F1S7Z8	DOCK7	Q96N67	DOCK7	Uncharacterized protein	4	4	4	4	4	4	8.2	8.2	8.2	64.019	1.2227e-36	0.40667	-1.29807	5	5	5	5	5	5	12.9	12.9	12.9	64.019	6.8782e-45	0.33575	-1.57454	0.37121	-1.43631	0.0613634
F1S880	F1S880	NSFL1C	Q9UNZ2	NSFL1C	Uncharacterized protein	14	14	14	14	14	14	47.3	47.3	47.3	40.57	1.589e-118	0.67297	-0.571386	12	12	12	12	12	12	42.2	42.2	42.2	40.57	1.7575e-60	0.5779	-0.791108	0.625435	-0.681247	0.102406
F1S8E6	F1S8E6	DOHH	Q9BU89	DOHH	Deoxyhypusine hydroxylase	11	11	11	11	11	11	52.1	52.1	52.1	33.036	6.4278e-186	0.57093	-0.808614	6	6	6	6	6	6	25.7	25.7	25.7	33.036	1.1565e-80	0.6295	-0.667722	0.600215	-0.738168	0.0607122
F1S8G0	F1S8G0	LOC100152287	Q99973	TEP1	Uncharacterized protein	6	6	6	6	6	6	4.1	4.1	4.1	208.82	5.8239e-13	0.57727	-0.792682	6	6	6	6	6	6	3.7	3.7	3.7	208.82	2.1635e-18	0.63061	-0.66518	0.60394	-0.728931	0.0556432
F1S8P1;F1S650;I3LAX9	F1S8P1	SCCPDH	Q8NBX0	SCCPDH	Uncharacterized protein	5;2;2	5;2;2	5;2;2	5	5	5	15.9	15.9	15.9	47.488	3.4934e-42	0.69609	-0.522654	7;3;3	7;3;3	7;3;3	7	7	7	24.2	24.2	24.2	47.488	3.4717e-111	0.6313	-0.663602	0.663695	-0.593128	0.0755056
F1S8T6	F1S8T6	MGEA5	O60502	MGEA5	Uncharacterized protein	15	15	15	15	15	15	21.2	21.2	21.2	103	3.9606e-136	0.53767	-0.895207	15	15	15	15	15	15	22.6	22.6	22.6	103	3.5616e-117	0.61315	-0.705688	0.57541	-0.800448	0.0753058
F1S8W2	F1S8W2	ENTPD7	Q9NQZ7	ENTPD7	Uncharacterized protein	2	2	2	2	2	2	3.1	3.1	3.1	69.105	8.8973e-05	0.66634	-0.58567	3	3	3	3	3	3	7	7	7	69.105	4.5274e-06	0.78522	-0.348831	0.72578	-0.46725	0.159607
F1S910;I3LJ43	F1S910	C19orf60;C19orf60	Q96EN9	C19orf60	Uncharacterized protein;Uncharacterized protein	5;5	5;5	5;5	5	5	5	41.1	41.1	41.1	20.35	2.328e-18	0.60717	-0.719828	5;5	5;5	5;5	5	5	5	32.8	32.8	32.8	20.35	5.0945e-29	0.53176	-0.911153	0.569465	-0.81549	0.0746275
F1S9H0	F1S9H0	AIDA	Q96BJ3	AIDA	Uncharacterized protein	5	5	5	5	5	5	18.3	18.3	18.3	34.973	1.2282e-27	0.6756	-0.565759	5	5	5	5	5	5	18	18	18	34.973	2.3684e-32	0.52216	-0.937436	0.59888	-0.751597	0.156706
F1S9H9	F1S9H9	unknown	P24666	ACP1	Uncharacterized protein	5	2	2	5	2	2	45.9	20.3	20.3	16.875	2.0551e-29	0.39287	-1.34788	5	2	2	5	2	2	45.9	20.3	20.3	16.875	2.115e-48	0.64779	-0.626402	0.52033	-0.987139	0.232712
F1S9K1	F1S9K1	LOC100739845	Q9NSE4	IARS2	Uncharacterized protein	19	19	10	19	19	10	36	36	17.6	81.764	6.3008e-163	0.57447	-0.799697	21	21	12	21	21	12	41.2	41.2	23.1	81.764	8.3005e-185	0.63596	-0.652992	0.605215	-0.726344	0.0642376
F1S9S5;F1S9S9	F1S9S5	FUBP1;FUBP1	Q96AE4	FUBP1	Uncharacterized protein;Uncharacterized protein	19;17	17;15	17;15	19	17	17	37.1	34.7	34.7	67.705	5.9608e-152	0.66055	-0.59826	17;15	16;14	16;14	17	16	16	34.3	33.2	33.2	67.705	1.736e-100	0.68991	-0.53552	0.67523	-0.56689	0.0352141
F1S9Y6	F1S9Y6	LOC100737027	Q14204	DYNC1H1	Uncharacterized protein														2	2	2	2	2	2	37.5	37.5	37.5	8.9871	1.6386e-07	0.60558	-0.723611	0.60558	-0.723611
F1SA44	F1SA44	GPHN	Q9NQX3	GPHN	Uncharacterized protein	6	6	6	6	6	6	12.6	12.6	12.6	76.343	2.3784e-64	0.62594	-0.675904	5	5	5	5	5	5	11.3	11.3	11.3	76.343	4.1361e-68	0.45591	-1.13318	0.540925	-0.904541	0.160689
F1SAJ5	F1SAJ5	DDX6	P26196	DDX6	DEAD (Asp-Glu-Ala-Asp) box helicase 6	11	11	11	11	11	11	30.2	30.2	30.2	54.372	4.2949e-175	0.58231	-0.780141	9	9	9	9	9	9	27.7	27.7	27.7	54.372	5.6564e-84	0.50832	-0.976191	0.545315	-0.878166	0.0710366
F1SAQ7;I3L6F0;I3LRR6	F1SAQ7	PAPOLA;PAPOLA	P51003	PAPOLA	Uncharacterized protein;Uncharacterized protein	3;3;1	3;3;1	3;3;1	3	3	3	6.8	6.8	6.8	77.623	6.1344e-18	0.67697	-0.562836	7;6;1	7;6;1	7;6;1	7	7	7	16.5	16.5	16.5	77.623	3.0553e-36	0.6289	-0.669097	0.652935	-0.615967	0.0548632
F1SAS3;I3LDS4;I3LLC6	F1SAS3	LOC100157249	Q9HDC9	APMAP	Uncharacterized protein	9;2;1	9;2;1	9;2;1	9	9	9	36	36	36	44.59	5.2348e-102	0.62795	-0.671278														0.62795	-0.671278
F1SAU5	F1SAU5	XRN2	Q9H0D6	XRN2	Uncharacterized protein	17	17	17	17	17	17	26.2	26.2	26.2	108.33	1.9317e-165	0.60374	-0.728001	19	19	19	19	19	19	29.6	29.6	29.6	108.33	2.0216e-119	0.68006	-0.556266	0.6419	-0.642133	0.0849619
F1SAW7	F1SAW7	VANGL1	Q8TAA9	VANGL1	Uncharacterized protein	3	3	3	3	3	3	8.8	8.8	8.8	59.89	6.7488e-33	0.63414	-0.657127	2	2	2	2	2	2	5.3	5.3	5.3	59.89	5.6029e-16	0.54294	-0.881135	0.58854	-0.769131	0.0925758
F1SB53;I3LJ30	F1SB53	PSMC2;unknown	P35998	PSMC2	Uncharacterized protein;Uncharacterized protein	20;18	20;18	20;18	20	20	20	46.7	46.7	46.7	53.065	3.9044e-197	0.76378	-0.388771	22;20	22;20	22;20	22	22	22	52	52	52	53.065	9.7288e-197	0.65036	-0.62069	0.70707	-0.50473	0.145058
F1SBE1;E5Q8C6	F1SBE1	unknown;CEBPB	P17676	CEBPB	Uncharacterized protein;CCAAT enhancer binding protein beta	4;4	4;4	4;4	4	4	4	15	15	15	36.253	2.4171e-36	0.43171	-1.21187	2;2	2;2	2;2	2	2	2	8.1	8.1	8.1	36.253	1.6092e-11	0.32304	-1.63022	0.377375	-1.42104	0.0940269
F1SBP9	F1SBP9	MOV10	Q9HCE1	MOV10	Uncharacterized protein	18	18	18	18	18	18	26.2	26.2	26.2	113.32	0	0.69629	-0.52224	22	22	22	22	22	22	30.7	30.7	30.7	113.32	2.8543e-283	0.59401	-0.751441	0.64515	-0.63684	0.114146
F1SBR1;I3LLC3	F1SBR1	BCL2L15;BCL2L15	Q5TBC7	BCL2L15	Uncharacterized protein;Uncharacterized protein	4;3	4;3	4;3	4	4	4	33.7	33.7	33.7	17.854	3.2314e-33	0.6253	-0.67738	4;3	4;3	4;3	4	4	4	33.7	33.7	33.7	17.854	1.2179e-14	0.70576	-0.50275	0.66553	-0.590065	0.0939392
F1SC53	F1SC53	NCOA5	Q9HCD5	NCOA5	Uncharacterized protein	9	9	9	9	9	9	18.6	18.6	18.6	66.431	1.9378e-37	0.59541	-0.748045	6	6	6	6	6	6	14.9	14.9	14.9	66.431	4.4027e-22	0.50564	-0.983817	0.550525	-0.865931	0.0866142
F1SCX5	F1SCX5	RPP30	P78346	RPP30	Uncharacterized protein	5	5	5	5	5	5	30.6	30.6	30.6	29.537	2.7561e-24	0.50669	-0.980825	7	7	7	7	7	7	39.9	39.9	39.9	29.537	3.9949e-30	0.64303	-0.637042	0.57486	-0.808933	0.134948
F1SCZ4;K7GRA7	F1SCZ4	PAPSS2	O95340	PAPSS2	Uncharacterized protein	17;4	17;4	4;4	17	17	4	36.8	36.8	11.1	69.9	2.8973e-131	0.64308	-0.63693	17;4	17;4	4;4	17	17	4	32.4	32.4	6.7	69.9	2.8982e-137	0.56218	-0.830896	0.60263	-0.733913	0.0840102
F1SD78	F1SD78	MRI1	Q9BV20	MRI1	Methylthioribose-1-phosphate isomerase	8	8	8	8	8	8	32.4	32.4	32.4	37.812	4.6229e-43	0.64226	-0.638771	9	9	9	9	9	9	37.7	37.7	37.7	37.812	2.4003e-48	0.81125	-0.301782	0.726755	-0.470276	0.223322
F1SDG9	F1SDG9	unknown	O14617	AP3D1	Uncharacterized protein	4	4	4	4	4	4	24.8	24.8	24.8	29.122	1.0721e-99	0.51739	-0.950676	5	5	5	5	5	5	33.2	33.2	33.2	29.122	9.21e-168	0.61798	-0.694368	0.567685	-0.822522	0.099072
F1SDJ8	F1SDJ8	GLRX3	O76003	GLRX3	Uncharacterized protein	9	9	9	9	9	9	40.1	40.1	40.1	37.265	2.7653e-242	0.73904	-0.436276	10	10	10	10	10	10	38.3	38.3	38.3	37.265	4.2366e-202	0.6483	-0.625267	0.69367	-0.530771	0.112809
F1SDM6	F1SDM6	BCCIP	Q9P287	BCCIP	Uncharacterized protein	8	8	8	8	8	8	34.6	34.6	34.6	36.015	1.074e-29	0.55895	-0.839209	7	7	7	7	7	7	32.1	32.1	32.1	36.015	7.3734e-30	0.47762	-1.06606	0.518285	-0.952637	0.0757966
F1SDX4;I3LRQ6	F1SDX4	LOC100622320;LOC100622320	Q86X10	RALGAPB	Uncharacterized protein;Uncharacterized protein	2;2	2;2	2;2	2	2	2	4.3	4.3	4.3	125.68	8.248e-39	0.30297	-1.72275	2;2	2;2	2;2	2	2	2	4.3	4.3	4.3	125.68	1.5111e-22	0.36593	-1.45036	0.33445	-1.58656	0.0547367
F1SE06	F1SE06	LOC100626607	O95433	AHSA1	Uncharacterized protein	6	6	6	6	6	6	25.7	25.7	25.7	38.33	8.2554e-84	0.59052	-0.759942	7	7	7	7	7	7	27.8	27.8	27.8	38.33	1.2778e-156	0.65851	-0.602723	0.624515	-0.681332	0.073356
F1SED8	F1SED8	SLC4A1AP	Q9BWU0	SLC4A1AP	Uncharacterized protein	10	10	10	10	10	10	20.6	20.6	20.6	87.898	2.427e-85	0.34464	-1.53684	12	12	12	12	12	12	23.9	23.9	23.9	87.898	1.73e-105	0.56142	-0.832848	0.45303	-1.18484	0.190291
F1SEH1;K7GPV1;I3LGR4	F1SEH1	SAMD4B;SAMD4B	Q5PRF9	SAMD4B	Uncharacterized protein;Uncharacterized protein	6;6;2	6;6;2	6;6;2	6	6	6	11.1	11.1	11.1	75.528	1.3763e-40	0.74798	-0.418928	6;6;1	6;6;1	6;6;1	6	6	6	11.9	11.9	11.9	75.528	2.6578e-35	0.55494	-0.849596	0.65146	-0.634262	0.213366
F1SES4	F1SES4	LOC100515105	Q14331	FRG1	Uncharacterized protein	2	2	2	2	2	2	9.3	9.3	9.3	29.173	3.9741e-08	0.59898	-0.73942	4	4	4	4	4	4	22.9	22.9	22.9	29.173	5.9947e-12	0.48915	-1.03165	0.544065	-0.885536	0.104966
F1SEV7	F1SEV7	GSDMD	P57764	GSDMD	Uncharacterized protein	5	5	5	5	5	5	13.9	13.9	13.9	53.092	1.7854e-40	0.76712	-0.382476	5	5	5	5	5	5	13.9	13.9	13.9	53.092	2.1975e-75	0.63789	-0.64862	0.702505	-0.515548	0.162665
F1SEX5	F1SEX5	TNPO2	O14787	TNPO2	Uncharacterized protein	7	5	5	7	5	5	11.8	9.1	9.1	100.42	1.8744e-46	0.65552	-0.609288	9	7	7	9	7	7	15.4	12.7	12.7	100.42	5.3472e-64	0.53549	-0.901068	0.595505	-0.755178	0.122657
F1SFE4	F1SFE4	GNPNAT1	Q96EK6	GNPNAT1	Uncharacterized protein	6	6	6	6	6	6	45.1	45.1	45.1	20.758	2.6236e-87	0.60961	-0.714042	4	4	4	4	4	4	40.2	40.2	40.2	20.758	1.2851e-51	0.39835	-1.32789	0.50398	-1.02097	0.191648
F1SFH7	F1SFH7	LOC100738983	Q93052	LPP	Uncharacterized protein	6	6	6	6	6	6	39.4	39.4	39.4	27.204	1.4463e-67	0.35808	-1.48165	5	5	5	5	5	5	29	29	29	27.204	2.776e-38	0.24799	-2.01165	0.303035	-1.74665	0.0971827
F1SFR1	F1SFR1	C12orf10	Q9HB07	C12orf10	Uncharacterized protein	4	4	4	4	4	4	18.5	18.5	18.5	43.216	2.9591e-13	0.62972	-0.667218	5	5	5	5	5	5	20.6	20.6	20.6	43.216	8.751e-33	0.52127	-0.939897	0.575495	-0.803557	0.107844
F1SFX1	F1SFX1	UEVLD	Q8IX04	UEVLD	Uncharacterized protein	4	4	4	4	4	4	13.6	13.6	13.6	41.437	1.6243e-12	0.61903	-0.691919	5	5	5	5	5	5	16.3	16.3	16.3	41.437	5.3587e-18	0.71669	-0.480579	0.66786	-0.586249	0.114268
F1SG38;Q9MYY8	F1SG38	TXNRD1;TXNRD1	Q16881	TXNRD1	Thioredoxin reductase 1, cytoplasmic;Thioredoxin reductase 1, cytoplasmic	13;7	13;7	12;7	13	13	12	42.9	42.9	39.9	54.838	0	0.79419	-0.332444	17;11	17;11	16;11	17	17	16	53.3	53.3	50.3	54.838	0	0.65652	-0.607089	0.725355	-0.469767	0.183465
F1SG95	F1SG95	MRPS35	P82673	MRPS35	Uncharacterized protein	6	6	6	6	6	6	25.5	25.5	25.5	37.044	2.3812e-56	0.6299	-0.666805	6	6	6	6	6	6	28	28	28	37.044	8.362e-42	0.70931	-0.495512	0.669605	-0.581159	0.0935529
F1SGD2	F1SGD2	PKP2	Q99959	PKP2	Uncharacterized protein	11	11	11	11	11	11	16.8	16.8	16.8	92.353	1.1247e-50	0.67726	-0.562218	12	12	12	12	12	12	22	22	22	92.353	4.0508e-72	0.60981	-0.713568	0.643535	-0.637893	0.0754049
F1SGS9;O62839	F1SGS9	CAT;CAT	P04040	CAT	Catalase;Catalase	17;14	17;14	17;14	17	17	17	46.7	46.7	46.7	59.929	2.1009e-267	0.64315	-0.636773	18;15	18;15	18;15	18	18	18	48	48	48	59.929	2.1089e-268	0.68816	-0.539184	0.665655	-0.587978	0.0527839
F1SGT2	F1SGT2	APIP	Q96GX9	APIP	Methylthioribulose-1-phosphate dehydratase	5	5	5	5	5	5	29.3	29.3	29.3	27.179	3.41e-49	0.54444	-0.877155	3	3	3	3	3	3	20.2	20.2	20.2	27.179	1.1015e-28	0.48347	-1.0485	0.513955	-0.962828	0.056647
F1SGT3	F1SGT3	PDHX	O00330	PDHX	Uncharacterized protein	9	9	9	9	9	9	28.6	28.6	28.6	53.727	6.1695e-88	0.58581	-0.771495	7	7	7	7	7	7	20.2	20.2	20.2	53.727	1.3192e-81	0.47241	-1.08189	0.52911	-0.926692	0.106577
F1SHE5	F1SHE5	RAPH1	Q70E73	RAPH1	Uncharacterized protein	4	4	4	4	4	4	5.8	5.8	5.8	135.52	3.2458e-41	0.47194	-1.08332	4	4	4	4	4	4	4.9	4.9	4.9	135.52	1.3482e-31	0.31749	-1.65522	0.394715	-1.36927	0.133734
F1SIG7	F1SIG7	SCRN1	Q12765	SCRN1	Uncharacterized protein	6	6	6	6	6	6	18.4	18.4	18.4	47.211	8.1181e-30	0.6552	-0.609993	7	7	7	7	7	7	21.5	21.5	21.5	47.211	1.6394e-34	0.57014	-0.810612	0.61267	-0.710302	0.0897479
F1SIH5	F1SIH5	STOML2	Q9UJZ1	STOML2	Uncharacterized protein	9	9	9	9	9	9	48.6	48.6	48.6	38.645	8.6513e-209	0.63625	-0.652334	9	9	9	9	9	9	48.9	48.9	48.9	38.645	2.2459e-176	0.56107	-0.833747	0.59866	-0.743041	0.0776273
F1SIQ0	F1SIQ0	PNN	Q9H307	PNN	Uncharacterized protein	9	9	9	9	9	9	14.9	14.9	14.9	83.106	9.0043e-113	0.67341	-0.570443	9	9	9	9	9	9	14.9	14.9	14.9	83.106	8.5988e-115	0.58521	-0.772974	0.62931	-0.671708	0.0957568
F1SIQ5	F1SIQ5	GPC1	P35052	GPC1	Uncharacterized protein	8	8	8	8	8	8	19.7	19.7	19.7	60.318	7.673e-43	0.54786	-0.868121	7	7	7	7	7	7	18.3	18.3	18.3	60.318	1.3994e-29	0.74957	-0.415865	0.648715	-0.641993	0.221218
F1SIZ4;I3L9L8	F1SIZ4	TEX264;TEX264	Q9Y6I9	TEX264	Uncharacterized protein;Uncharacterized protein	2;2	2;2	2;2	2	2	2	8	8	8	33.38	1.0312e-06	0.66478	-0.589051	2;2	2;2	2;2	2	2	2	8.7	8.7	8.7	33.38	3.2405e-10	0.54436	-0.877367	0.60457	-0.733209	0.124784
F1SJ27;F1S7P3	F1SJ27	CSK	P41240	CSK	Uncharacterized protein	5;1	5;1	5;1	5	5	5	13.1	13.1	13.1	50.458	2.6721e-14	0.60438	-0.726472	6;1	6;1	6;1	6	6	6	18.7	18.7	18.7	50.458	2.0515e-28	0.6772	-0.562346	0.64079	-0.644409	0.0809269
F1SK12;F1SI64	F1SK12	MAP1B	P46821	MAP1B	Uncharacterized protein	61;2	61;2	58;0	61	61	58	41.1	41.1	40.2	257.89	0	0.60636	-0.721754														0.60636	-0.721754
F1SK25	F1SK25	FANCI	Q9NVI1	FANCI	Uncharacterized protein	7	6	6	7	6	6	7.1	6.5	6.5	149.43	5.3463e-23	0.59861	-0.740312	8	7	7	8	7	7	7.8	7.2	7.2	149.43	4.8499e-40	0.52987	-0.91629	0.56424	-0.828301	0.0675915
F1SKG6	F1SKG6	ATP1B3	P54709	ATP1B3	Uncharacterized protein	6	6	1	6	6	1	29.2	29.2	5.3	27.498	3.4307e-67	0.62922	-0.668364	5	5	1	5	5	1	29.2	29.2	5.3	27.498	7.496e-123	0.53007	-0.915745	0.579645	-0.792054	0.0992741
F1SKL2	F1SKL2	TST	Q16762	TST	Sulfurtransferase	2	2	2	2	2	2	8.8	8.8	8.8	33.44	7.6307e-14	0.34159	-1.54966	4	4	4	4	4	4	16.5	16.5	16.5	33.44	9.1255e-17	0.4042	-1.30686	0.372895	-1.42826	0.0541754
F1SKV5	F1SKV5	LOC100525312	Q9UI26	IPO11	Uncharacterized protein	2	2	2	2	2	2	23.7	23.7	23.7	13.103	3.9365e-27	0.69362	-0.527783	2	2	2	2	2	2	23.7	23.7	23.7	13.103	3.7703e-10	0.62181	-0.685454	0.657715	-0.606618	0.0825634
F1SL01;I3LNI2	F1SL01	TFG;TFG	Q92734	TFG	Uncharacterized protein;Uncharacterized protein	5;5	5;5	5;5	5	5	5	26.8	26.8	26.8	36.193	1.1552e-203	0.30445	-1.71572	5;5	5;5	5;5	5	5	5	26.8	26.8	26.8	36.193	4.1e-141	0.24091	-2.05343	0.27268	-1.88458	0.0571859
F1SLB3	F1SLB3	RBMS2	Q15434	RBMS2	Uncharacterized protein	2	2	2	2	2	2	10	10	10	30.363	3.1609e-08	0.7182	-0.477542	2	2	2	2	2	2	10	10	10	30.363	3.3086e-10	0.56047	-0.835291	0.639335	-0.656417	0.172132
F1SLE8	F1SLE8	CYP26B1	Q9NR63	CYP26B1	Uncharacterized protein														2	2	2	2	2	2	6.1	6.1	6.1	57.437	0.001759	0.55964	-0.837429	0.55964	-0.837429
F1SLM7	F1SLM7	GPX8	Q8TED1	GPX8	Glutathione peroxidase	2	2	2	2	2	2	11	11	11	24.132	5.1529e-07	0.65167	-0.617787														0.65167	-0.617787
F1SM98	F1SM98	NDUFV2	P19404	NDUFV2	Uncharacterized protein	7	7	7	7	7	7	37.8	37.8	37.8	27.406	7.6473e-85	0.50727	-0.979174	7	7	7	7	7	7	37.8	37.8	37.8	27.406	3.3504e-43	0.60073	-0.735211	0.554	-0.857193	0.0905257
F1SMH6	F1SMH6	C5orf51	A6NDU8	C5orf51	Uncharacterized protein	5	5	5	5	5	5	23.9	23.9	23.9	33.479	1.2174e-41	0.66429	-0.590115	2	2	2	2	2	2	14.3	14.3	14.3	33.479	1.6997e-09	0.58541	-0.772481	0.62485	-0.681298	0.0850553
F1SMR3	F1SMR3	PSIP1	O75475	PSIP1	Uncharacterized protein	3	3	3	3	3	3	12.6	12.6	12.6	37.777	7.6301e-24	0.67244	-0.572523	5	5	5	5	5	5	19.8	19.8	19.8	37.777	1.6757e-22	0.59516	-0.748651	0.6338	-0.660587	0.0847119
F1SMX7	F1SMX7	SERPINB8	P50452	SERPINB8	Uncharacterized protein	8	7	7	8	7	7	20.5	18.1	18.1	47.344	5.3703e-43	0.61524	-0.700779														0.61524	-0.700779
F1SNR0	F1SNR0	MCEE	Q96PE7	MCEE	Uncharacterized protein	4	4	4	4	4	4	46	46	46	19.037	2.4956e-85	0.57336	-0.802487	4	4	4	4	4	4	46	46	46	19.037	3.7518e-94	0.52072	-0.94142	0.54704	-0.871954	0.0507081
F1SNZ3	F1SNZ3	LIMD1	Q9UGP4	LIMD1	Uncharacterized protein	8	8	8	8	8	8	26.7	26.7	26.7	53.72	1.2497e-91	0.34472	-1.5365	9	9	9	9	9	9	26.8	26.8	26.8	53.72	2.8296e-99	0.50684	-0.980398	0.42578	-1.25845	0.141332
F1SPD2;K7GSV4;K7GSS4	F1SPD2	GSK3B;GSK3B;GSK3B	P49841	GSK3B	Uncharacterized protein;Uncharacterized protein;Uncharacterized protein	10;9;9	10;9;9	9;8;8	10	10	9	40.5	40.5	38	44.121	2.194e-50	0.45616	-1.13239	13;11;11	13;11;11	10;8;8	13	13	10	45.6	45.6	38.7	44.121	3.6158e-50	0.54371	-0.879091	0.499935	-1.00574	0.0801852
F1SPF9	F1SPF9	COPG1	Q9Y678	COPG1	Uncharacterized protein	14	14	14	14	14	14	44.3	44.3	44.3	52.256	6.8306e-195	0.64076	-0.642144	17	17	17	17	17	17	56.7	56.7	56.7	52.256	5.2743e-216	0.69156	-0.532074	0.66616	-0.587109	0.0596083
F1SQ78	F1SQ78	MUC4	Q99102	MUC4	Uncharacterized protein	13	13	13	13	13	13	15.8	15.8	15.8	129.01	5.5564e-172	0.63056	-0.665294	13	13	13	13	13	13	15.6	15.6	15.6	129.01	5.3659e-144	0.55	-0.862496	0.59028	-0.763895	0.0820786
F1SQI6	F1SQI6	unknown	Q9Y6Q2	STON1	Uncharacterized protein	5	5	5	5	5	5	8.6	8.6	8.6	83.106	2.1864e-17	0.43431	-1.2032	4	4	4	4	4	4	6.5	6.5	6.5	83.106	1.0786e-09	0.53554	-0.900934	0.484925	-1.05207	0.09151
F1SQK9	F1SQK9	CCDC104	Q96G28	CCDC104	Uncharacterized protein	9	9	9	9	9	9	39.9	39.9	39.9	39.672	7.1942e-159	0.66304	-0.592832	7	7	7	7	7	7	31.8	31.8	31.8	39.672	2.1169e-119	0.59264	-0.754772	0.62784	-0.673802	0.0763917
F1SQW8	F1SQW8	ARHGDIB	P52566	ARHGDIB	Uncharacterized protein	1	1	1	1	1	1	10.5	10.5	10.5	22.848	2.0291e-31	0.32555	-1.61905	1	1	1	1	1	1	10.5	10.5	10.5	22.848	2.1744e-06	NaN		0.32555	-1.61905
F1SR10	F1SR10	CMAS	Q8NFW8	CMAS	Uncharacterized protein	4	4	4	4	4	4	11.8	11.8	11.8	48.467	6.4656e-17	0.62111	-0.687079	6	6	6	6	6	6	17.3	17.3	17.3	48.467	1.1683e-16	0.79007	-0.339948	0.70559	-0.513513	0.21149
F1SR53;K7GNZ0	F1SR53	ITGA5	P08648	ITGA5	Uncharacterized protein	10;3	10;3	10;3	10	10	10	13	13	13	115.44	6.9507e-82	0.51795	-0.949115	11;3	11;3	11;3	11	11	11	13.9	13.9	13.9	115.44	1.6047e-60	0.4424	-1.17658	0.480175	-1.06285	0.0681488
F1SR76	F1SR76	DNPEP	Q9ULA0	DNPEP	Uncharacterized protein	11	11	11	11	11	11	30.4	30.4	30.4	52.102	6.7354e-84	0.38594	-1.37355	10	10	10	10	10	10	32.8	32.8	32.8	52.102	4.741e-71	0.45217	-1.14506	0.419055	-1.25931	0.0578028
F1SRQ3	F1SRQ3	AGK	Q53H12	AGK	Uncharacterized protein	6	6	6	6	6	6	19.4	19.4	19.4	47.448	6.2971e-43	0.68323	-0.549557	7	7	7	7	7	7	22.5	22.5	22.5	47.448	2.4481e-43	0.63774	-0.64896	0.660485	-0.599258	0.0527546
F1SS78	F1SS78	MCL1	Q07820	MCL1	Uncharacterized protein	1	1	1	1	1	1	13.8	13.8	13.8	16.383	1.53e-72	0.53074	-0.913923	1	1	1	1	1	1	13.8	13.8	13.8	16.383	4.0783e-95	NaN		0.53074	-0.913923
F1SS96	F1SS96	CERS2	Q96G23	CERS2	Uncharacterized protein	5	5	5	5	5	5	18.4	18.4	18.4	44.939	1.5053e-22	0.60242	-0.731158	5	5	5	5	5	5	15.3	15.3	15.3	44.939	2.8454e-15	0.49985	-1.00043	0.551135	-0.865796	0.0989175
F1SSC2	F1SSC2	CDK13	Q14004	CDK13	Uncharacterized protein	6	5	3	6	5	3	6.9	6.2	4.3	121.12	6.6371e-19	0.45103	-1.1487	7	6	3	7	6	3	7.7	6.9	3.5	121.12	3.7451e-22	0.53722	-0.896415	0.494125	-1.02256	0.0785587
F1SSG5	F1SSG5	NANS	Q9NR45	NANS	Uncharacterized protein	8	8	8	8	8	8	36.5	36.5	36.5	40.178	5.592e-157	0.60698	-0.720279	7	7	7	7	7	7	33.1	33.1	33.1	40.178	1.8278e-104	0.69997	-0.514635	0.653475	-0.617457	0.105664
F1ST67	F1ST67	EXOSC3	Q9NQT5	EXOSC3	Uncharacterized protein	8	8	8	8	8	8	40	40	40	29.576	3.5122e-73	0.6542	-0.612196	8	8	8	8	8	8	48	48	48	29.576	3.8025e-47	0.73353	-0.447072	0.693865	-0.529634	0.098881
F1STF7	F1STF7	PDCL3	Q9H2J4	PDCL3	Uncharacterized protein	3	3	3	3	3	3	16.7	16.7	16.7	27.453	1.0079e-26	0.51012	-0.971091	3	3	3	3	3	3	16.7	16.7	16.7	27.453	3.6132e-38	0.42836	-1.2231	0.46924	-1.0971	0.0731629
F1STI9	F1STI9	ENDOD1	O94919	ENDOD1	Uncharacterized protein	5	5	5	5	5	5	14.2	14.2	14.2	54.613	4.0115e-98	0.71638	-0.481203	4	4	4	4	4	4	12.6	12.6	12.6	54.613	1.2177e-86	0.63156	-0.663008	0.67397	-0.572106	0.100811
F1STT2	F1STT2	SYTL2	Q9HCH5	SYTL2	Uncharacterized protein	4	4	4	4	4	4	6.3	6.3	6.3	103.08	4.962e-43	0.74452	-0.425617	3	3	3	3	3	3	5.2	5.2	5.2	103.08	1.1421e-21	0.63433	-0.656695	0.689425	-0.541156	0.135029
F1SU53	F1SU53	SEC24C	P53992	SEC24C	Uncharacterized protein	14	14	14	14	14	14	19.2	19.2	19.2	117.38	1.8244e-136	0.62311	-0.682441	12	12	12	12	12	12	15.6	15.6	15.6	117.38	1.0548e-86	0.67136	-0.574842	0.647235	-0.628641	0.0544366
F1SUA4;I3LCL8	F1SUA4	CHCHD5;CHCHD5	Q9BSY4	CHCHD5	Uncharacterized protein;Uncharacterized protein	3;3	3;3	3;3	3	3	3	29.6	29.6	29.6	17.807	1.2936e-35	0.55105	-0.859745	4;3	4;3	4;3	4	4	4	45.3	45.3	45.3	17.807	4.1338e-58	0.64399	-0.63489	0.59752	-0.747317	0.0956127
F1SUF6;I3LKK0	F1SUF6	LOC100624746	P41252	IARS	Uncharacterized protein	30;10	30;10	30;10	30	30	30	49.5	49.5	49.5	94.133	0	0.60488	-0.725279	29;10	29;10	29;10	29	29	29	50.9	50.9	50.9	94.133	0	0.65772	-0.604455	0.6313	-0.664867	0.0577966
F1SUH2	F1SUH2	CCAR1	Q8IX12	CCAR1	Uncharacterized protein	2	2	2	2	2	2	6.5	6.5	6.5	36.614	8.0279e-05	0.52591	-0.927112	3	3	3	3	3	3	8.1	8.1	8.1	36.614	2.4357e-06	0.61741	-0.695699	0.57166	-0.811406	0.0906851
F1SV97	F1SV97	PTP4A2	Q12974	PTP4A2	Uncharacterized protein	4	4	4	4	4	4	36.5	36.5	36.5	19.127	2.7226e-22	0.55668	-0.84508														0.55668	-0.84508
F2Z516;I3LEH0	F2Z516	TAX1BP3;LOC100519729	O14907	TAX1BP3	Tax1 (Human T-cell leukemia virus type I) binding protein 3;Uncharacterized protein	3;2	3;2	3;2	3	3	3	39.5	39.5	39.5	13.735	2.5184e-41	0.59925	-0.73877	3;2	3;2	3;2	3	3	3	39.5	39.5	39.5	13.735	2.1413e-28	0.4658	-1.10222	0.532525	-0.920494	0.125604
F2Z548	F2Z548	LOC100512626	Q8N138	ORMDL3	Uncharacterized protein	1	1	1	1	1	1	9.8	9.8	9.8	17.494	1.1332e-15			2	2	1	2	2	1	17	17	9.8	17.494	9.2955e-28	0.3918	-1.35181	0.3918	-1.35181
F2Z553	F2Z553	EIF1	P41567	EIF1	Uncharacterized protein	5	5	2	5	5	2	74.3	74.3	26.5	12.732	3.0412e-94	0.5027	-0.99223	6	6	2	6	6	2	75.2	75.2	26.5	12.732	8.089e-88	0.5715	-0.807175	0.5371	-0.899703	0.0654566
F2Z564	F2Z564	DCAF7	P61962	DCAF7	Uncharacterized protein	4	4	4	4	4	4	10.8	10.8	10.8	38.926	4.3368e-12	0.71334	-0.487338	5	5	5	5	5	5	17.3	17.3	17.3	38.926	1.8182e-18	0.60982	-0.713545	0.66158	-0.600441	0.119389
F2Z5C0	F2Z5C0	OSTC	Q9NRP0	OSTC	Uncharacterized protein	1	1	1	1	1	1	8.1	8.1	8.1	16.815	1.5069e-07	0.371	-1.43051	2	2	2	2	2	2	13.4	13.4	13.4	16.815	1.5198e-08	0.4367	-1.19529	0.40385	-1.3129	0.0570848
F2Z5D2;F1SSP6;I3LAI0	F2Z5D2	ACTR3	P61158	ACTR3	Uncharacterized protein	16;2;1	16;2;1	16;2;1	16	16	16	50.5	50.5	50.5	47.371	2.1209e-221	0.61053	-0.711866	19;4;1	19;4;1	19;4;1	19	19	19	54.8	54.8	54.8	47.371	3.7592e-168	0.68927	-0.536859	0.6499	-0.624362	0.0890172
F2Z5G5	F2Z5G5	ACTR1A	P61163	ACTR1A	Uncharacterized protein	11	11	6	11	11	6	36.7	36.7	25.3	42.613	2.1559e-268	0.64929	-0.623065	10	10	5	10	10	5	37.5	37.5	23.4	42.613	3.8537e-210	0.59234	-0.755503	0.620815	-0.689284	0.0611061
F2Z5I9;P60982	F2Z5I9	DSTN;DSTN	P60981	DSTN	Destrin;Destrin	7;7	6;6	6;6	7	6	6	50	45.7	45.7	18.374	1.5434e-35	0.60342	-0.728766	6;6	6;6	6;6	6	6	6	45.7	45.7	45.7	18.374	5.1895e-29	0.64957	-0.622443	0.626495	-0.675604	0.0500629
F2Z5J7	F2Z5J7	ELOF1	P60002	ELOF1	Uncharacterized protein	1	1	1	1	1	1	21.7	21.7	21.7	9.4618	1.1988e-40	0.63361	-0.658333	1	1	1	1	1	1	21.7	21.7	21.7	9.4618	4.3166e-52	0.69111	-0.533013	0.66236	-0.595673	0.0668736
F2Z5N6	F2Z5N6	PPP6C	O00743	PPP6C	Serine/threonine-protein phosphatase	4	4	4	4	4	4	18.4	18.4	18.4	35.144	4.5572e-93	0.48089	-1.05622	5	5	5	5	5	5	22.6	22.6	22.6	35.144	5.9627e-88	0.58594	-0.771175	0.533415	-0.913698	0.0992605
F2Z5U6	F2Z5U6	CNRIP1	Q96F85	CNRIP1	Uncharacterized protein	2	2	2	2	2	2	9.8	9.8	9.8	18.664	0.0011627	0.71164	-0.49078	3	3	3	3	3	3	16.5	16.5	16.5	18.664	8.6581e-07	0.49109	-1.02594	0.601365	-0.758361	0.222636
F6Q5P0;P62279;I3L7A9	F6Q5P0	RPS13;RPS13	P62277	RPS13	40S ribosomal protein S13;40S ribosomal protein S13	6;5;1	6;5;1	6;5;1	6	6	6	35.3	35.3	35.3	17.478	7.6113e-26	0.63375	-0.658014														0.63375	-0.658014
I3L670	I3L670	unknown	P49419	ALDH7A1	Uncharacterized protein	2	2	2	2	2	2	27.9	27.9	27.9	12.654	1.2591e-25	0.40518	-1.30337	2	2	2	2	2	2	27.9	27.9	27.9	12.654	1.3662e-33	0.49347	-1.01897	0.449325	-1.16117	0.0780416
I3L6S9	I3L6S9	EIF2AK2	P19525	EIF2AK2	Uncharacterized protein	6	6	6	6	6	6	32.6	32.6	32.6	26.584	3.6379e-67	0.46922	-1.09166	5	5	5	5	5	5	28.9	28.9	28.9	26.584	5.4352e-22	0.24563	-2.02544	0.357425	-1.55855	0.194013
I3L750	I3L750	unknown	Q9ULH7	MKL2	Phosphatase and actin regulator	2	2	2	2	2	2	18.5	18.5	18.5	14.122	4.5222e-08	0.36341	-1.46033	2	2	2	2	2	2	18.5	18.5	18.5	14.122	2.7611e-09	0.49022	-1.0285	0.426815	-1.24441	0.110774
I3L897	I3L897	SNW1	Q13573	SNW1	Uncharacterized protein	8	8	8	8	8	8	24.8	24.8	24.8	61.505	1.3576e-159	0.54751	-0.869043	10	10	10	10	10	10	27.6	27.6	27.6	61.505	3.2467e-163	0.59914	-0.739035	0.573325	-0.804039	0.0514502
I3L9E0;I3LEJ2	I3L9E0	KNOP1;KNOP1	Q1ED39	KNOP1	Uncharacterized protein;Uncharacterized protein	5;5	5;5	5;5	5	5	5	18.7	18.7	18.7	47.55	6.3913e-76	0.41329	-1.27477	5;5	5;5	5;5	5	5	5	18.3	18.3	18.3	47.55	1.4113e-45	0.14829	-2.75351	0.28079	-2.01414	0.24415
I3L9H4	I3L9H4	PITHD1	Q9GZP4	PITHD1	Uncharacterized protein	4	4	4	4	4	4	30.2	30.2	30.2	24.265	3.0862e-28	0.68873	-0.53799	2	2	2	2	2	2	17.9	17.9	17.9	24.265	3.0109e-11	0.60707	-0.720065	0.6479	-0.629027	0.091915
I3L9W8	I3L9W8	ELAC2	Q9BQ52	ELAC2	Uncharacterized protein	7	7	7	7	7	7	22.4	22.4	22.4	55.018	5.6035e-116	0.62069	-0.688055	8	8	8	8	8	8	24.6	24.6	24.6	55.018	1.6453e-83	0.54536	-0.874719	0.583025	-0.781387	0.0759724
I3LAQ3	I3LAQ3	CDS2	O95674	CDS2	Phosphatidate cytidylyltransferase	1	1	1	1	1	1	4.3	4.3	4.3	51.468	3.0037e-14	0.40135	-1.31707	1	1	1	1	1	1	4.3	4.3	4.3	51.468	6.2724e-05	NaN		0.40135	-1.31707
I3LB48	I3LB48	TYMS	P04818	TYMS	Uncharacterized protein	3	3	3	3	3	3	18.4	18.4	18.4	18.503	1.1779e-96	0.51585	-0.954976	3	3	3	3	3	3	18.4	18.4	18.4	18.503	1.5169e-25	0.45296	-1.14254	0.484405	-1.04876	0.0569423
I3LB90	I3LB90	unknown	Q99460	PSMD1	Uncharacterized protein	9	9	9	9	9	9	33	33	33	33.683	5.7701e-76	0.52601	-0.926838	9	9	9	9	9	9	31.7	31.7	31.7	33.683	3.3508e-110	0.3887	-1.36327	0.457355	-1.14505	0.12159
I3LBB6	I3LBB6	PTPRJ	Q12913	PTPRJ	Uncharacterized protein	3	3	3	3	3	3	3.8	3.8	3.8	133.76	1.4861e-21	0.77173	-0.373832	2	2	2	2	2	2	3	3	3	133.76	1.053e-05	0.65479	-0.610896	0.71326	-0.492364	0.151843
I3LC09	I3LC09	TIMM50	Q3ZCQ8	TIMM50	Uncharacterized protein	6	6	6	6	6	6	17.9	17.9	17.9	49.085	9.3365e-41	0.77801	-0.362139	5	5	5	5	5	5	15.9	15.9	15.9	49.085	1.6137e-58	0.66619	-0.585994	0.7221	-0.474067	0.148917
I3LC35	I3LC35	unknown	Q5T4S7	UBR4	Uncharacterized protein	11	11	11	11	11	11	26.4	26.4	26.4	64.849	5.6607e-48	0.75408	-0.407211	14	14	14	14	14	14	42.6	42.6	42.6	64.849	1.5351e-118	0.60444	-0.726329	0.67926	-0.56677	0.17732
I3LCC2	I3LCC2	LOC100516610	P56192	MARS	Uncharacterized protein	25	25	15	25	25	15	36.8	36.8	24.9	100.28	0	0.66945	-0.578952	22	22	13	22	22	13	34.4	34.4	23.9	100.28	0	0.60461	-0.725923	0.63703	-0.652438	0.0716068
I3LD20;Q29243	I3LD20	DAG1	Q14118	DAG1	Dystroglycan	8;2	8;2	8;2	8	8	8	12.7	12.7	12.7	95.318	1.0122e-54	0.50653	-0.98128	10;2	10;2	10;2	10	10	10	16.2	16.2	16.2	95.318	6.3736e-69	0.59716	-0.743811	0.551845	-0.862545	0.0875768
I3LDY4	I3LDY4	VARS	P26640	VARS	Uncharacterized protein	4	4	4	4	4	4	27.9	27.9	27.9	19.62	1.6572e-38	0.38355	-1.38251	6	6	6	6	6	6	34.2	34.2	34.2	19.62	1.3344e-34	0.57875	-0.788988	0.48115	-1.08575	0.174496
I3LEM1;I3LIJ6;F1RSB8	I3LEM1	VEZF1;VEZF1;VEZF1	Q14119	VEZF1	Uncharacterized protein;Uncharacterized protein;Uncharacterized protein	3;3;3	3;3;3	3;3;3	3	3	3	9.9	9.9	9.9	56.175	1.344e-08	0.52605	-0.926728	2;2;2	2;2;2	2;2;2	2	2	2	6.6	6.6	6.6	56.175	1.855e-15	0.64663	-0.628988	0.58634	-0.777858	0.121553
I3LES5	I3LES5	DUS2	Q9NX74	DUS2	Uncharacterized protein	9	9	9	9	9	9	23.5	23.5	23.5	55.084	4.7066e-51	0.59476	-0.74962	10	10	10	10	10	10	26.6	26.6	26.6	55.084	2.7785e-36	0.7054	-0.503487	0.65008	-0.626553	0.124488
I3LF79;I3LSG7	I3LF79	PAK4;unknown	O96013	PAK4	Uncharacterized protein;Uncharacterized protein														4;3	4;3	4;3	4	4	4	12.2	12.2	12.2	64.147	1.9685e-19	0.49661	-1.00981	0.49661	-1.00981
I3LFB1	I3LFB1	PPP1R8	Q12972	PPP1R8	Uncharacterized protein	6	6	6	6	6	6	32.9	32.9	32.9	38.336	3.1365e-47	0.56253	-0.829998	6	6	6	6	6	6	34.6	34.6	34.6	38.336	4.4152e-62	0.62508	-0.677887	0.593805	-0.753943	0.0641731
I3LFM9;I3LB18;I3LAE0;F8S326;I3LKL5	I3LFM9	unknown;unknown;unknown;unknown;unknown	#N/A	#N/A	Uncharacterized protein;Uncharacterized protein;Uncharacterized protein;Gag protein;Uncharacterized protein	17;17;17;17;10	17;17;17;17;10	2;2;2;2;0	17	17	2	40.8	40.8	5.5	59.571	4.5438e-146	0.50127	-0.99634														0.50127	-0.99634
I3LG31;F1SV89	I3LG31	LOC100622482;LOC100521667	Q13547	HDAC1	Histone deacetylase;Uncharacterized protein	6;4	3;3	3;3	6	3	3	18	10.4	10.4	55.565	3.2782e-94	0.51938	-0.945138	6;4	3;3	3;3	6	3	3	17.2	10.4	10.4	55.565	3.7664e-90	0.60225	-0.731566	0.560815	-0.838352	0.0810334
I3LGB3	I3LGB3	LSM2	Q9Y333	LSM2	Uncharacterized protein	2	2	2	2	2	2	41.7	41.7	41.7	8.1602	1.8741e-27	0.64376	-0.635405	3	3	3	3	3	3	52.8	52.8	52.8	8.1602	1.0102e-53	0.56645	-0.819979	0.605105	-0.727692	0.0806318
I3LGD1	I3LGD1	UTP3	Q9NQZ2	UTP3	Uncharacterized protein	3	3	3	3	3	3	8.4	8.4	8.4	54.27	5.8999e-47	0.64688	-0.62843	2	2	2	2	2	2	6.5	6.5	6.5	54.27	2.5802e-41	0.72703	-0.459913	0.686955	-0.544172	0.0982332
I3LGJ8	I3LGJ8	LSS	P48449	LSS	Uncharacterized protein	5	5	5	5	5	5	15.2	15.2	15.2	48.344	8.3731e-90	0.49153	-1.02465	6	6	6	6	6	6	17.3	17.3	17.3	48.344	3.5491e-36	0.58842	-0.765082	0.539975	-0.894865	0.0922833
I3LGM4	I3LGM4	NDUFA11	Q86Y39	NDUFA11	Uncharacterized protein	3	3	3	3	3	3	34.8	34.8	34.8	14.672	2.0917e-35	0.65884	-0.602	2	2	2	2	2	2	24.8	24.8	24.8	14.672	1.6659e-27	0.67843	-0.559728	0.668635	-0.580864	0.0231606
I3LGT3	I3LGT3	LAD1	O00515	LAD1	Uncharacterized protein	10	10	10	10	10	10	30.3	30.3	30.3	54.555	4.7121e-62	0.58728	-0.76788	11	11	11	11	11	11	32.1	32.1	32.1	54.555	3.0421e-46	0.49783	-1.00627	0.542555	-0.887077	0.0855025
I3LH70	I3LH70	unknown	P39060	COL18A1	Uncharacterized protein	4	4	4	4	4	4	10.6	10.6	10.6	34.748	5.4354e-11	0.62074	-0.687939	6	6	6	6	6	6	18.8	18.8	18.8	34.748	2.272e-14	0.68171	-0.55277	0.651225	-0.620354	0.0692594
I3LHA7	I3LHA7	ZNF598	Q86UK7	ZNF598	Uncharacterized protein	7	7	7	7	7	7	10.8	10.8	10.8	98.264	1.7651e-25	0.3807	-1.39327	6	6	6	6	6	6	13.7	13.7	13.7	98.264	9.5299e-34	0.30338	-1.7208	0.34204	-1.55704	0.0671092
I3LHP2	I3LHP2	LYPLA2	O95372	LYPLA2	Uncharacterized protein	4	4	4	4	4	4	27	27	27	29.956	1.2373e-120	0.56841	-0.814996	3	3	3	3	3	3	22.1	22.1	22.1	29.956	1.9275e-123	0.44411	-1.17101	0.50626	-0.993004	0.114155
I3LHY0	I3LHY0	unknown	P42166	TMPO	Uncharacterized protein	7	7	5	7	7	5	26.7	26.7	17.6	47.352	3.1978e-187	0.6358	-0.653355	8	8	5	8	8	5	29.7	29.7	17.6	47.352	5.9489e-46	0.5836	-0.776948	0.6097	-0.715152	0.0549755
I3LIB6	I3LIB6	LOC100156903	Q7Z5G4	GOLGA7	Uncharacterized protein	2	2	2	2	2	2	18.1	18.1	18.1	16.487	5.7999e-09	0.48929	-1.03124	2	2	2	2	2	2	18.1	18.1	18.1	16.487	1.6494e-07	0.59588	-0.746906	0.542585	-0.889072	0.10173
I3LII1	I3LII1	ARHGAP31	Q2M1Z3	ARHGAP31	Uncharacterized protein	2	2	2	2	2	2	1.2	1.2	1.2	155.13	0.00087181	0.3691	-1.43792														0.3691	-1.43792
I3LJL2	I3LJL2	LOC100511470	A3KMH1	VWA8	Uncharacterized protein	4	4	4	4	4	4	13.5	13.5	13.5	45.608	7.4935e-25	0.66052	-0.598326	2	2	2	2	2	2	8.9	8.9	8.9	45.608	1.7722e-19	0.51578	-0.955172	0.58815	-0.776749	0.145736
I3LJQ2;F1SC66	I3LJQ2	NOC3L;NOC3L	Q8WTT2	NOC3L	Uncharacterized protein;Uncharacterized protein	9;9	9;9	9;9	9	9	9	16.6	16.6	16.6	92.683	1.1432e-68	0.70802	-0.498138	13;13	13;13	13;13	13	13	13	23.2	23.2	23.2	92.683	1.27e-66	0.62842	-0.670199	0.66822	-0.584168	0.0934903
I3LKL3	I3LKL3	GPRC5C	Q9NQ84	GPRC5C	Uncharacterized protein	3	3	3	3	3	3	8.8	8.8	8.8	45.797	2.3414e-08	0.52745	-0.922894	2	2	2	2	2	2	6.4	6.4	6.4	45.797	3.6708e-06	0.65885	-0.601978	0.59315	-0.762436	0.133568
I3LKS4	I3LKS4	LOC641352	#N/A	#N/A	Uncharacterized protein	3	3	3	3	3	3	15.7	15.7	15.7	21.345	5.4005e-23	0.31251	-1.67803														0.31251	-1.67803
I3LKY5	I3LKY5	NMI	Q13287	NMI	Uncharacterized protein	2	2	2	2	2	2	7.4	7.4	7.4	35.566	3.9405e-09	0.61368	-0.704442	4	4	4	4	4	4	20.4	20.4	20.4	35.566	8.151e-23	0.55779	-0.842206	0.585735	-0.773324	0.0566762
I3LLX3	I3LLX3	CAMSAP2	Q08AD1	CAMSAP2	Uncharacterized protein	10	10	10	10	10	10	11.6	11.6	11.6	162.95	9.4979e-37	0.54747	-0.869148	10	10	10	10	10	10	11.8	11.8	11.8	162.95	1.0336e-44	0.70192	-0.510621	0.624695	-0.689885	0.164377
I3LM16	I3LM16	DBN1	Q16643	DBN1	Uncharacterized protein	4	4	4	4	4	4	25.9	25.9	25.9	35.534	3.0083e-83	0.34307	-1.54343	3	3	3	3	3	3	15	15	15	35.534	7.7981e-47	0.22011	-2.1837	0.28159	-1.86356	0.110353
I3LM23	I3LM23	CBLL1	Q75N03	CBLL1	Uncharacterized protein	2	2	2	2	2	2	5.9	5.9	5.9	54.601	1.4095e-05	0.53477	-0.90301														0.53477	-0.90301
I3LM66	I3LM66	PPA2	Q9H2U2	PPA2	Uncharacterized protein	3	3	3	3	3	3	36.4	36.4	36.4	12.502	9.0661e-22	0.40704	-1.29676	3	3	3	3	3	3	36.4	36.4	36.4	12.502	4.5998e-62	0.53945	-0.890439	0.473245	-1.0936	0.118442
I3LMD6;M9MMN8	I3LMD6	LOC100514839;LOC100514839	Q07954	LRP1	Uncharacterized protein;Uncharacterized protein	12;10	12;10	12;10	12	12	12	21.5	21.5	21.5	87.326	1.015e-76	0.58252	-0.779621	11;9	11;9	11;9	11	11	11	18.1	18.1	18.1	87.326	1.2992e-53	0.52433	-0.931453	0.553425	-0.855537	0.0564741
I3LMQ8;F1S4P7	I3LMQ8	NDUFAF7;NDUFAF7	Q7L592	NDUFAF7	Uncharacterized protein;Uncharacterized protein	9;9	9;9	9;9	9	9	9	30.4	30.4	30.4	46.066	2.4534e-30	0.506	-0.982791	10;10	10;10	10;10	10	10	10	32.9	32.9	32.9	46.066	1.3554e-36	0.70943	-0.495268	0.607715	-0.739029	0.208216
I3LMR9;I3LMK0	I3LMR9	ENY2;ENY2	Q9NPA8	ENY2	Transcription and mRNA export factor ENY2;Transcription and mRNA export factor ENY2	2;2	2;2	2;2	2	2	2	23.8	23.8	23.8	11.528	1.9758e-57	0.61698	-0.696704	2;2	2;2	2;2	2	2	2	23.8	23.8	23.8	11.528	4.4066e-44	0.71708	-0.479794	0.66703	-0.588249	0.116861
I3LN18	I3LN18	LIG3	P49916	LIG3	Uncharacterized protein	7	7	7	7	7	7	17.3	17.3	17.3	56.609	4.3378e-35	0.62516	-0.677703	7	7	7	7	7	7	17.3	17.3	17.3	56.609	6.1658e-35	0.68788	-0.539771	0.65652	-0.608737	0.0720117
I3LN84	I3LN84	LXN	Q9BS40	LXN	Uncharacterized protein	4	4	4	4	4	4	26.1	26.1	26.1	25.605	1.0239e-80	0.61487	-0.701647	3	3	3	3	3	3	22.5	22.5	22.5	25.605	1.3086e-54	0.66226	-0.59453	0.638565	-0.648089	0.0525714
I3LNH8	I3LNH8	IPO9	Q96P70	IPO9	Uncharacterized protein	4	4	4	4	4	4	50	50	50	12.99	2.3824e-66	0.40974	-1.28722	4	4	4	4	4	4	50	50	50	12.99	5.015e-70	0.51261	-0.964066	0.461175	-1.12564	0.0914853
I3LNN3;I3LF70	I3LNN3	MKI67;MKI67	P46013	MKI67	Uncharacterized protein;Uncharacterized protein	10;10	10;10	10;10	10	10	10	8.7	8.7	8.7	320.58	5.0051e-49	0.37503	-1.41492														0.37503	-1.41492
I3LPF8	I3LPF8	SH3PXD2B	A1X283	SH3PXD2B	Uncharacterized protein	9	9	9	9	9	9	17.1	17.1	17.1	97.664	3.5228e-35	0.55793	-0.841844	8	8	8	8	8	8	15	15	15	97.664	2.0264e-30	0.46651	-1.10002	0.51222	-0.970932	0.0846438
I3LPP4	I3LPP4	CSE1L	P55060	CSE1L	Uncharacterized protein	12	12	12	12	12	12	27.5	27.5	27.5	56.001	2.4418e-95	0.60423	-0.72683	11	11	11	11	11	11	25.9	25.9	25.9	56.001	5.019e-83	0.66459	-0.589464	0.63441	-0.658147	0.0663608
I3LPZ9	I3LPZ9	SCAF4	O95104	SCAF4	Uncharacterized protein	9	9	6	9	9	6	13.5	13.5	11.2	124.2	2.8321e-33	0.58493	-0.773664	3	3	3	3	3	3	4.1	4.1	4.1	124.2	2.7949e-20	0.53086	-0.913597	0.557895	-0.84363	0.052783
I3LQP7;Q66RM2	I3LQP7	TMBIM6;TMBIM6	P55061	TMBIM6	Bax inhibitor 1;Bax inhibitor 1	2;2	2;2	2;2	2	2	2	9.2	9.2	9.2	25.392	4.4087e-08	0.66546	-0.587576	2;2	2;2	2;2	2	2	2	9.2	9.2	9.2	25.392	7.4943e-10	0.61627	-0.698366	0.640865	-0.642971	0.0548026
I3LR25	I3LR25	RABGAP1	Q9Y3P9	RABGAP1	Uncharacterized protein	2	2	2	2	2	2	8.9	8.9	8.9	34.485	1.5613e-09	0.60665	-0.721064	2	2	2	2	2	2	8.9	8.9	8.9	34.485	6.6286e-10	0.69083	-0.533597	0.64874	-0.627331	0.094876
I3LR72;I3L8E9	I3LR72	LOC100511128	Q9BTY7	FAM203A	Uncharacterized protein	11;2	11;2	11;2	11	11	11	40.1	40.1	40.1	44.035	2.8015e-61	0.48017	-1.05838	9;2	9;2	9;2	9	9	9	31	31	31	44.035	4.6577e-57	0.53559	-0.900799	0.50788	-0.979591	0.0512075
I3LRF8	I3LRF8	PCBP3	P57721	PCBP3	Uncharacterized protein	3	2	2	3	2	2	14.7	10.6	10.6	28.194	2.8048e-28	0.47262	-1.08125	4	3	3	4	3	3	26	21.9	21.9	28.194	4.6874e-26	0.54571	-0.873794	0.509165	-0.977521	0.0675569
I3LRN6;I3LP74	I3LRN6	MAZ	P56270	MAZ	Uncharacterized protein	3;1	3;1	3;1	3	3	3	9.4	9.4	9.4	48.777	9.2637e-20	0.60482	-0.725422	3;1	3;1	3;1	3	3	3	9.4	9.4	9.4	48.777	1.9794e-51	0.69838	-0.517916	0.6516	-0.621669	0.105902
I3LRR4	I3LRR4	NDUFV3	P56181	NDUFV3	Uncharacterized protein	4	4	4	4	4	4	17.3	17.3	17.3	42.456	1.9038e-38	0.45352	-1.14076	2	2	2	2	2	2	5.5	5.5	5.5	42.456	3.4622e-09	0.58707	-0.768396	0.520295	-0.954579	0.124148
I3LS35	I3LS35	LPCAT3	Q6P1A2	LPCAT3	Uncharacterized protein	3	3	3	3	3	3	6.9	6.9	6.9	52.2	2.296e-06	0.58652	-0.769748	2	2	2	2	2	2	4.9	4.9	4.9	52.2	1.4142e-05	0.48574	-1.04174	0.53613	-0.905746	0.0955451
I3LT52	I3LT52	ZC3H11A	O75152	ZC3H11A	Uncharacterized protein	6	6	6	6	6	6	9.1	9.1	9.1	89.616	1.277e-18	0.53599	-0.899722	8	8	8	8	8	8	12.9	12.9	12.9	89.616	7.5807e-67	0.43674	-1.19515	0.486365	-1.04744	0.0898306
I3LT90	I3LT90	MCCC1	Q96RQ3	MCCC1	Uncharacterized protein	5	5	5	5	5	5	10	10	10	80.417	3.3665e-27	0.69973	-0.51513	5	5	5	5	5	5	10.3	10.3	10.3	80.417	2.5327e-28	0.55135	-0.85896	0.62554	-0.687045	0.158354
I3LTH4	I3LTH4	NUBP1	P53384	NUBP1	Cytosolic Fe-S cluster assembly factor NUBP1	3	3	3	3	3	3	16.9	16.9	16.9	34.241	1.9248e-39	0.36284	-1.46259														0.36284	-1.46259
I3LUP1;I3L5P2	I3LUP1	GMPPA;unknown	Q96IJ6	GMPPA	Mannose-1-phosphate guanyltransferase alpha;Uncharacterized protein	7;7	7;7	7;7	7	7	7	20.5	20.5	20.5	46.173	3.6464e-55	0.6541	-0.612417	8;8	8;8	8;8	8	8	8	26.2	26.2	26.2	46.173	2.9313e-48	0.57558	-0.796912	0.61484	-0.704664	0.0832126
I3LUV2	I3LUV2	LOC100620583	Q96EK7	FAM120B	Uncharacterized protein	7	7	6	7	7	6	15.5	15.5	13.7	84.139	7.0069e-88	0.52761	-0.922456	8	8	7	8	8	7	17.6	17.6	15.9	84.139	3.7285e-77	0.45161	-1.14685	0.48961	-1.03465	0.0690546
I3LUX1	I3LUX1	MRPL42	Q9Y6G3	MRPL42	Uncharacterized protein	5	5	5	5	5	5	58.6	58.6	58.6	14.791	1.2878e-58	0.56525	-0.823039	4	4	4	4	4	4	42.2	42.2	42.2	14.791	6.3784e-47	0.66596	-0.586493	0.615605	-0.704766	0.106569
I7KJP5	I7KJP5	HN1L	Q9H910	HN1L	HN1-like protein	3	3	3	3	3	3	28.2	28.2	28.2	19.848	4.3211e-09	0.39874	-1.32648	3	3	3	3	3	3	28.2	28.2	28.2	19.848	4.7629e-07	0.18899	-2.40362	0.293865	-1.86505	0.188365
K7GKK5;F1SQ14	K7GKK5	UBE2N;UBE2N	P61088	UBE2N	Uncharacterized protein;Uncharacterized protein	4;4	4;4	4;4	4	4	4	36.6	36.6	36.6	16.001	2.2436e-26	0.65943	-0.600709	5;5	5;5	5;5	5	5	5	43.7	43.7	43.7	16.001	2.7866e-23	0.45454	-1.13752	0.556985	-0.869115	0.195954
K7GMI9;F1SL24;I3LPR3;Q8WMQ3	K7GMI9	CD9;LOC100623380;CD9;CD9	P21926	CD9	CD9 antigen;Uncharacterized protein;CD9 antigen;CD9 antigen	3;3;3;2	3;3;3;2	3;3;3;2	3	3	3	35.5	35.5	35.5	15.205	2.2829e-61	0.33997	-1.55652	3;3;3;2	3;3;3;2	3;3;3;2	3	3	3	35.5	35.5	35.5	15.205	2.0926e-35	0.41223	-1.27848	0.3761	-1.4175	0.0625305
K7GMY8;F1S8C6	K7GMY8	MAVS;MAVS	Q7Z434	MAVS	Uncharacterized protein;Uncharacterized protein	5;5	5;5	5;5	5	5	5	23.9	23.9	23.9	39.711	2.4888e-32	0.31374	-1.67236	5;5	5;5	5;5	5	5	5	20.5	20.5	20.5	39.711	1.95e-25	0.40317	-1.31054	0.358455	-1.49145	0.0774267
K7GQA1;B2ZI35	K7GQA1	F11R;F11R	Q9Y624	F11R	Uncharacterized protein;F11 receptor														3;3	3;3	3;3	3	3	3	8.8	8.8	8.8	27.013	1.7682e-07	0.5776	-0.791857	0.5776	-0.791857
K7GQW0;K7GQ87;K7GKD3;F1SFK0;K7GM69;K7GN03	K7GQW0	IGF2BP2;IGF2BP2;IGF2BP2;IGF2BP2	Q9Y6M1	IGF2BP2	Uncharacterized protein;Uncharacterized protein;Uncharacterized protein;Uncharacterized protein	11;11;11;11;3;1	11;11;11;11;3;1	10;10;10;10;2;1	11	11	10	30.4	30.4	27.7	52.804	3.5877e-123	0.60093	-0.734731	12;12;12;12;3;1	12;12;12;12;3;1	11;11;11;11;2;1	12	12	11	30.4	30.4	27.7	52.804	8.5629e-125	0.52887	-0.919015	0.5649	-0.826873	0.0708998
K7GSW3	K7GSW3	CDK6	Q00534	CDK6	Uncharacterized protein	2	2	2	2	2	2	17	17	17	16.645	8.6503e-10	0.56088	-0.834236	2	2	2	2	2	2	17	17	17	16.645	5.4582e-13	0.63446	-0.656399	0.59767	-0.745317	0.0758694
P20305;CON__Q3SX14	P20305	GSN	P06396	GSN	Gelsolin														18;8	18;8	18;8	18	18	18	31	31	31	84.774	0	0.61082	-0.711181	0.61082	-0.711181
P50667;Q69GF7	P50667	MT;COX2	P00403	MT-CO2	Cytochrome c oxidase subunit 2;Cytochrome c oxidase subunit 2	5;5	5;5	5;5	5	5	5	33.3	33.3	33.3	26.184	6.9759e-119	0.65265	-0.615619	6;6	6;6	6;6	6	6	6	40.4	40.4	40.4	26.184	4.7817e-93	0.78635	-0.346757	0.7195	-0.481188	0.175603
P60899	P60899	POLR2I	P36954	POLR2I	DNA-directed RNA polymerase II subunit RPB9	3	3	3	3	3	3	41.6	41.6	41.6	14.523	1.5563e-83	0.51724	-0.951094	3	3	3	3	3	3	38.4	38.4	38.4	14.523	4.3658e-41	0.58136	-0.782496	0.5493	-0.866795	0.0618941
P79379;P79380;P79431;CON__P67983	P79379	MT2A;MT2B;MT1E;	#N/A	#N/A	Metallothionein-2A;Metallothionein-2B;Metallothionein-1E;	2;1;1;1	2;1;1;1	2;1;1;1	2	2	2	52.5	52.5	52.5	5.9701	5.1404e-22	0.41944	-1.25346														0.41944	-1.25346
P81693	P81693	ACP1	P24666	ACP1	Low molecular weight phosphotyrosine protein phosphatase	6	6	3	6	6	3	62.7	62.7	38.6	18.035	3.6321e-144	0.6041	-0.727141	6	6	3	6	6	3	62.7	62.7	38.6	18.035	5.0378e-120	0.66031	-0.598785	0.632205	-0.662963	0.0615682
P82125;I3LRN9	P82125	AKR1E2;AKR1E2	Q96JD6	AKR1E2	1,5-anhydro-D-fructose reductase;1,5-anhydro-D-fructose reductase	6;5	4;3	4;3	6	4	4	19.6	16.6	16.6	34.107	1.4962e-20	0.48494	-1.04412	7;6	5;4	5;4	7	5	5	22.3	19.3	19.3	34.107	2.5151e-19	0.62519	-0.677633	0.555065	-0.860878	0.135287
Q0MVN8;Q19QT8	Q0MVN8	CRYZ;CRYZ	Q08257	CRYZ	Quinone oxidoreductase;Uncharacterized protein	6;6	6;6	6;6	6	6	6	24	24	24	34.996	2.3327e-37	0.54022	-0.888381	5;5	5;5	5;5	5	5	5	20.7	20.7	20.7	34.996	3.6369e-44	0.64007	-0.643698	0.590145	-0.76604	0.101496
Q19QT7	Q19QT7	CTH	P32929	CTH	Cystathionine gamma-lyase	15	15	3	15	15	3	57.5	57.5	11.9	44.267	0	0.47941	-1.06067														0.47941	-1.06067
Q28944	Q28944	CTSL	O60911	CTSV	Cathepsin L1	6	6	6	6	6	6	27.5	27.5	27.5	37.177	2.4347e-37	0.62554	-0.676826	8	8	8	8	8	8	31.4	31.4	31.4	37.177	1.0038e-40	0.55123	-0.859274	0.588385	-0.76805	0.0755417
Q29214	Q29214	RPLP0	P05388	RPLP0	60S acidic ribosomal protein P0	9	9	9	9	9	9	42.1	42.1	42.1	34.358	6.8044e-94	0.57788	-0.791158	8	8	8	8	8	8	39.9	39.9	39.9	34.358	5.5994e-73	0.67908	-0.558347	0.62848	-0.674752	0.109503
Q29548;D0G6X8	Q29548	HEXB;HEXB	P07686	HEXB	Beta-hexosaminidase subunit beta;Beta-hexosaminidase	5;5	5;5	5;5	5	5	5	13.9	13.9	13.9	61.049	1.8032e-43	0.70888	-0.496387	6;6	6;6	6;6	6	6	6	15.4	15.4	15.4	61.049	1.5101e-67	0.65322	-0.614359	0.68105	-0.555373	0.0675084
Q2EN77	Q2EN77	MGST3	O14880	MGST3	Microsomal glutathione S-transferase 3	2	2	2	2	2	2	23.8	23.8	23.8	16.686	9.6231e-71	0.55655	-0.845417	2	2	2	2	2	2	23.8	23.8	23.8	16.686	1.1656e-95	0.60936	-0.714633	0.582955	-0.780025	0.053346
Q2QC87;K7GR25;Q2QC86	Q2QC87	ACSL4	O60488	ACSL4	Acyl-CoA synthetase long-chain family member 4 variant 1	20;7;2	20;7;2	18;6;2	20	20	18	42.5	42.5	38.2	74.478	2.2147e-200	0.47668	-1.06891	17;7;2	17;7;2	16;6;2	17	17	16	34.6	34.6	33	74.478	7.0478e-182	0.57827	-0.790185	0.527475	-0.929546	0.0954185
Q3ZDR4	Q3ZDR4	CD70	P32970	CD70	CD70 antigen	5	5	5	5	5	5	34.2	34.2	34.2	21.274	1.1942e-18	0.54814	-0.867384	5	5	5	5	5	5	34.2	34.2	34.2	21.274	2.2952e-26	0.6064	-0.721658	0.57727	-0.794521	0.0583536
Q5W9D5;F1SBW4	Q5W9D5	QKI;QKI	Q96PU8	QKI	Protein quaking;Protein quaking	6;5	6;5	6;5	6	6	6	21.1	21.1	21.1	37.67	2.3705e-32	0.47912	-1.06154	4;3	4;3	4;3	4	4	4	17	17	17	37.67	5.727e-23	0.57995	-0.786	0.529535	-0.92377	0.0949156
Q767M0;K7GSG3	Q767M0	PPP1R18	Q6NYC8	PPP1R18	Phostensin	6;1	6;1	6;1	6	6	6	15.4	15.4	15.4	67.962	2.088e-131	0.4753	-1.07309														0.4753	-1.07309
Q7M2W6	Q7M2W6	CRYAB	P02511	CRYAB	Alpha-crystallin B chain	8	7	7	8	7	7	55.4	50.3	50.3	20.129	5.7627e-203	0.52359	-0.933491	8	7	7	8	7	7	55.4	50.3	50.3	20.129	5.2285e-165	0.62065	-0.688148	0.57212	-0.810819	0.0961998
F1RR07	F1RR07	PLCD3	Q8N3E9	PLCD3	Phosphoinositide phospholipase C	1	1	1	1	1	1	1.4	1.4	1.4	89.004	0.00012333			4	4	4	4	4	4	7.1	7.1	7.1	89.004	4.6431e-08	2.4804	1.31057	2.4804	1.31057
I3LNF0;I3LFI1;F1SBX0	I3LNF0	PCLO;PCLO;PCLO	Q9Y6V0	PCLO	Uncharacterized protein;Uncharacterized protein;Uncharacterized protein	2;2;2	2;2;2	2;2;2	2	2	2	0.5	0.5	0.5	552.09	0.00023486	9.4556	3.24117														9.4556	3.24117
A1E295	A1E295	CTSB	P07858	CTSB	Cathepsin B	11	11	11	11	11	11	37.9	37.9	37.9	36.9	1.4584e-65	1.0637	0.0890913	10	10	10	10	10	10	37.3	37.3	37.3	36.9	6.6185e-65	1.0955	0.131589	1.0796	0.11034	0.120949
A1X898	A1X898	P4HA1	P13674	P4HA1	Procollagen-proline 2-oxoglutarate-4-dioxygenase	11	11	11	11	11	11	30.5	30.5	30.5	60.934	4.7252e-147	0.87396	-0.194361	11	11	11	11	11	11	28.5	28.5	28.5	60.934	3.2128e-124	0.84032	-0.250989	0.85714	-0.222675	0.0806167
A1XQS2	A1XQS2	TOMM7	Q9P0U1	TOMM7	Mitochondrial import receptor subunit TOM7 homolog	1	1	1	1	1	1	30.9	30.9	30.9	6.2184	0.00073148
A1XQS3	A1XQS3	NDUFA4	O00483	NDUFA4	Mitochondrial NDUFA4	3	3	3	3	3	3	36.6	36.6	36.6	9.3107	5.0689e-11	0.7871	-0.345381	3	3	3	3	3	3	36.6	36.6	36.6	9.3107	8.2461e-10	0.89994	-0.152099	0.84352	-0.24874	0.23874
A1XQU3;F1SJQ6;I3LFN7;I3LIZ8	A1XQU3	RPL14;RPL14;LOC100623913;LOC100739087	P50914	RPL14	60S ribosomal protein L14;60S ribosomal protein L14;Uncharacterized protein;Uncharacterized protein	5;4;3;3	5;4;3;3	5;4;3;3	5	5	5	26.8	26.8	26.8	23.33	2.6556e-18	0.97907	-0.0305161	4;3;2;2	4;3;2;2	4;3;2;2	4	4	4	21.1	21.1	21.1	23.33	5.2041e-16	1.0025	0.00360224	0.990785	-0.0134569	0.57713
A1XQU5;I3LIX1	A1XQU5	RPL27;RPL27	P61353	RPL27	60S ribosomal protein L27;60S ribosomal protein L27	6;5	6;5	6;5	6	6	6	42.6	42.6	42.6	15.798	1.7284e-76	0.66498	-0.588617	6;5	6;5	6;5	6	6	6	42.6	42.6	42.6	15.798	9.6063e-85	0.69128	-0.532658	0.67813	-0.560638	0.0317607
A1YIZ1;F1RG63	A1YIZ1	SEPHS2	Q99611	SEPHS2	Selenide, water dikinase 2	3;1	3;1	3;1	3	3	3	8.6	8.6	8.6	47.838	2.6602e-18	0.55291	-0.854883	4;2	4;2	4;2	4	4	4	14.4	14.4	14.4	47.838	6.4911e-38	0.87669	-0.189861	0.7148	-0.522372	0.382976
A1YPR8;K7GT21	A1YPR8	XIAP;XIAP	P98170	XIAP	Uncharacterized protein;Uncharacterized protein														2;1	2;1	2;1	2	2	2	4.2	4.2	4.2	56.33	2.3562e-08	0.82067	-0.285126	0.82067	-0.285126
A2BD05	A2BD05	NEK6	Q9HC98	NEK6	Serine/threonine-protein kinase Nek6	3	3	3	3	3	3	12.8	12.8	12.8	35.715	7.5565e-06	0.9114	-0.133844	3	3	3	3	3	3	13.4	13.4	13.4	35.715	4.203e-08	0.58347	-0.77727	0.747435	-0.455557	0.416143
A2SW51	A2SW51	CD14	P08571	CD14	Monocyte differentiation antigen CD14	1	1	1	1	1	1	2.1	2.1	2.1	39.77	0.013225
A2TF48;I3LDE9	A2TF48	MYD88;unknown	Q99836	MYD88	Myeloid differentiation primary response protein MyD88;Uncharacterized protein	3;2	3;2	3;2	3	3	3	11.6	11.6	11.6	33.254	5.4111e-08	0.88363	-0.178486														0.88363	-0.178486
A3EX84	A3EX84	LGALS3	P17931	LGALS3	Galectin	12	12	12	12	12	12	42.7	42.7	42.7	27.214	1.7195e-81	0.76694	-0.382814	12	12	12	12	12	12	42.7	42.7	42.7	27.214	5.4502e-111	0.82588	-0.275996	0.79641	-0.329405	0.102633
A4Z6H1;F1S8M3;I3LDE2	A4Z6H1	ADSS;ADSS	P30520	ADSS	Adenylosuccinate synthetase isozyme 2;Adenylosuccinate synthetase	15;11;2	15;11;2	15;11;2	15	15	15	45.4	45.4	45.4	50.14	4.7045e-181	0.92227	-0.116739														0.92227	-0.116739
A5A761	A5A761	SFXN1	Q9H9B4	SFXN1	Sideroflexin-1	5	5	5	5	5	5	20.2	20.2	20.2	35.624	1.4908e-55	0.76514	-0.386204	5	5	5	5	5	5	19.6	19.6	19.6	35.624	3.2576e-42	0.9314	-0.102527	0.84827	-0.244366	0.342849
A5A770	A5A770	DTNBP1	Q96EV8	DTNBP1	Dystrobrevin-binding protein 1	1	1	1	1	1	1	2.9	2.9	2.9	38.421	0.0022653			2	2	2	2	2	2	7	7	7	38.421	4.5755e-06	NaN
A5A780	A5A780	VPS33A	Q96AX1	VPS33A	Uncharacterized protein	10	10	10	10	10	10	17.3	17.3	17.3	67.58	1.4324e-44	0.91923	-0.121502	10	10	10	10	10	10	19.1	19.1	19.1	67.58	1.4648e-44	0.80784	-0.307859	0.863535	-0.21468	0.263989
A5A8X0;A5A8W9	A5A8X0	STK19;STK19	P49842	STK19	Serine/threonine kinase 19;Serine/threonine kinase 19
A5A8Z1;A5A8Z5;A5A8Z6;A5A8Z3;A5A8Z8	A5A8Z1	PPT2;PPT2;PPT2;PPT2;PPT2	Q9UMR5	PPT2	Palmitoyl-protein thioesterase 2;Palmitoyl-protein thioesterase 2;Palmitoyl-protein thioesterase 2;Palmitoyl-protein thioesterase 2;Palmitoyl-protein thioesterase 2	1;1;1;1;1	1;1;1;1;1	1;1;1;1;1	1	1	1	6.9	6.9	6.9	22.791	2.7844e-05			1;1;1;1;1	1;1;1;1;1	1;1;1;1;1	1	1	1	6.9	6.9	6.9	22.791	6.6095e-10	NaN
A5D9J0;Q2PYM7	A5D9J0	PSMB9;LOC100520085	P28065	PSMB9	Proteasome (Prosome, macropain) subunit, beta type, 9 (Large multifunctional protease 2);Proteasome subunit beta type	1;1	1;1	1;1	1	1	1	10	10	10	10.743	0.0004409	0.99143	-0.0124172	1;1	1;1	1;1	1	1	1	10	10	10	10.743	0.00087163	0.98966	-0.0149951	0.990545	-0.0137062	0.0596968
A5D9J3	A5D9J3	TAP1	Q03518	TAP1	Transporter 1, ATP-binding cassette, sub-family B (MDR/TAP)	3	3	3	3	3	3	5.8	5.8	5.8	80.603	1.3417e-07	0.97878	-0.0309435	5	5	5	5	5	5	7.2	7.2	7.2	80.603	4.1719e-12	1.0033	0.00475306	0.99104	-0.0130952	0.599597
A5D9J6;A5D9J4;A5D9J5;Q29576	A5D9J6	PSMB8;PSMB8;PSMB8	P28062	PSMB8	Proteasome subunit beta type;Proteasome subunit beta type;Proteasome (Prosome, macropain) subunit, beta type, 8 (Large multifunctional protease 7)	7;7;6;3	7;7;6;3	7;7;6;3	7	7	7	48.6	48.6	48.6	23.14	3.4595e-50	1.0973	0.133958	7;7;6;3	7;7;6;3	7;7;6;3	7	7	7	48.6	48.6	48.6	23.14	2.4715e-51	1.0811	0.1125	1.0892	0.123229	0.0552705
A5D9J6;A5D9J5;A5D9J4;Q29576	A5D9J6	PSMB8;PSMB8;PSMB8	P28062	PSMB8	Proteasome subunit beta type;Proteasome (Prosome, macropain) subunit, beta type, 8 (Large multifunctional protease 7);Proteasome subunit beta type
A5D9K6	A5D9K6	BRD2	P25440	BRD2	Bromodomain containing 2	6	6	4	6	6	4	9.1	9.1	7	88.232	4.4526e-22	0.90007	-0.151891	3	2	2	3	2	2	4.9	3.9	3.9	88.232	9.0562e-06	0.59004	-0.761115	0.745055	-0.456503	0.396191
A5D9M6;F1RQX8;K7GMR9;K7GLU1;K7GLD3;K7GLR6;K7GLG5;K7GSP2;K7GPB5;K7GQ10;K7GRT1	A5D9M6	BAG6;BAG6	P46379	BAG6	Large proline-rich protein BAG6;Large proline-rich protein BAG6	13;12;6;6;4;4;3;2;2;1;1	13;12;6;6;4;4;3;2;2;1;1	13;12;6;6;4;4;3;2;2;1;1	13	13	13	19.1	19.1	19.1	118.63	1.1621e-128	0.94638	-0.0795085														0.94638	-0.0795085
A5D9P0	A5D9P0	RING1	Q06587	RING1	Ring finger protein 1	6	6	4	6	6	4	20	20	12.6	42.371	1.0751e-85	0.79914	-0.32348	6	6	4	6	6	4	20	20	12.6	42.371	8.7559e-43	0.90551	-0.143198	0.852325	-0.233339	0.237298
A5GFQ0	A5GFQ0	RPL7L1	Q6DKI1	RPL7L1	60S ribosomal protein L7-like 1	5	5	5	5	5	5	27.5	27.5	27.5	28.724	2.5343e-16	0.70799	-0.498199	5	5	5	5	5	5	20.6	20.6	20.6	28.724	1.3891e-14	0.6791	-0.558304	0.693545	-0.528252	0.0362
A5GFQ5	A5GFQ5	CNPY3	Q9BT09	CNPY3	Protein canopy homolog 3	2	2	2	2	2	2	10.6	10.6	10.6	31.71	7.8904e-12	1.3075	0.386811														1.3075	0.386811
A5GFQ7	A5GFQ7	PEX6	Q13608	PEX6	Peroxisomal biogenesis factor 6	2	2	2	2	2	2	3.1	3.1	3.1	102.46	9.1504e-05	0.37306	-1.42252	2	2	2	2	2	2	2.5	2.5	2.5	102.46	0.00020143	0.58235	-0.780042	0.477705	-1.10128	0.186367
A5GFQ9	A5GFQ9	PPP2R5D	Q14738	PPP2R5D	Protein phosphatase 2, regulatory subunit B (B56), delta isoform	8	8	7	8	8	7	14	14	12.1	69.981	1.0517e-35	0.56613	-0.820795	5	5	4	5	5	4	9.5	9.5	7.6	69.981	1.195e-39	0.92187	-0.117365	0.744	-0.46908	0.438917
A5GFS6;A5GFS5	A5GFS6	NFATC2;NFATC2	Q13469	NFATC2	Nuclear factor of activated T-cells, cytoplasmic, calcineurin-dependent 2;Nuclear factor of activated T-cells, cytoplasmic, calcineurin-dependent 2														3;3	3;3	3;3	3	3	3	4.5	4.5	4.5	98.642	1.0681e-08	0.58455	-0.774602	0.58455	-0.774602
A5GFS8	A5GFS8	VAPB	O95292	VAPB	Vesicle-associated membrane protein-associated protein B	6	6	6	6	6	6	32.1	32.1	32.1	27.053	2.3445e-45	0.66833	-0.581367	8	8	8	8	8	8	39.9	39.9	39.9	27.053	2.169e-52	0.70904	-0.496061	0.688685	-0.538714	0.0503587
A5GFS9;A5GFT0;A5GFT2;A5GFT1;K7GQG5;K7GNY6	A5GFS9	STX16;STX16;STX16;STX16	O14662	STX16	Syntaxin 16;Syntaxin 16;Syntaxin 16;Syntaxin 16														3;3;3;3;1;1	3;3;3;3;1;1	3;3;3;3;1;1	3	3	3	10.5	10.5	10.5	34.828	3.2578e-10	1.041	0.0579701	1.041	0.0579701
A5GFT9;A5GFT8	A5GFT9	GNAS	Q5JWF2	GNAS	GNAS complex locus	9;1	9;1	1;1	9	9	1	11.6	11.6	0.7	111.81	2.4773e-246	0.89989	-0.152179														0.89989	-0.152179
A5GFU6;A5GFU5;A5GFU7;A5GFU2;A5GFU0;A5GFU4;A5GFT9;A5GFU3;P29797;I3LRX8	A5GFU6	GNAS;GNAS;GNAS;GNAS;GNAS;GNAS;GNAS;GNAS;GNAS	P63092	GNAS	GNAS complex locus;GNAS complex locus;GNAS complex locus;GNAS complex locus;GNAS complex locus;GNAS complex locus;GNAS complex locus;GNAS complex locus;Guanine nucleotide-binding protein G(s) subunit alpha														9;9;9;9;9;8;8;7;7;2	8;8;8;8;8;7;8;6;6;2	8;8;8;8;8;7;8;6;6;2	9	8	8	36.7	33.8	33.8	44.179	3.1883e-120	0.59551	-0.747802	0.59551	-0.747802
A5GFW1	A5GFW1	AURKA	O14965	AURKA	Aurora kinase A
A5GFW3	A5GFW3	CSTF1	Q05048	CSTF1	Cleavage stimulation factor, 3' pre-RNA, subunit 1, 50kDa	7	7	7	7	7	7	25.3	25.3	25.3	48.367	6.7171e-75	0.75306	-0.409163	6	6	6	6	6	6	20	20	20	48.367	1.1012e-36	0.66363	-0.591549	0.708345	-0.500356	0.115418
A5GFX4	A5GFX4	ATP5E	P56381	ATP5E	ATP synthase, H+ transporting, mitochondrial F1 complex, epsilon subunit
A5GFX7	A5GFX7	CTSZ	Q9UBR2	CTSZ	Cathepsin Z	2	2	2	2	2	2	11.2	11.2	11.2	33.791	1.351e-32	0.71089	-0.492302	2	2	2	2	2	2	11.2	11.2	11.2	33.791	1.2124e-14	0.691	-0.533242	0.700945	-0.512772	0.0254081
A5GFY4	A5GFY4	NELFCD	Q8IXH7	NELFCD	Negative elongation factor D	4	4	4	4	4	4	9	9	9	66.217	1.0416e-37	0.9377	-0.0928017														0.9377	-0.0928017
A5GFY8;K7GNA5	A5GFY8	PHGDH	O43175	PHGDH	D-3-phosphoglycerate dehydrogenase	19;8	19;8	19;8	19	19	19	44.7	44.7	44.7	56.809	2.5609e-223	0.77767	-0.36277	20;7	20;7	20;7	20	20	20	47.8	47.8	47.8	56.809	3.7089e-257	0.74607	-0.422617	0.76187	-0.392694	0.0484555
A5GFZ5;A5GFZ4	A5GFZ5	DPM1	O60762	DPM1	Dolichol-phosphate mannosyltransferase subunit 1														6;2	6;2	6;2	6	6	6	24.7	24.7	24.7	29.471	5.3948e-49	0.74448	-0.425695	0.74448	-0.425695
A5GFZ6	A5GFZ6	MOCS3	O95396	MOCS3	Adenylyltransferase and sulfurtransferase MOCS3	1	1	1	1	1	1	2.9	2.9	2.9	48.914	0.00026245			1	1	1	1	1	1	2.9	2.9	2.9	48.914	0.0015341	NaN
A5GFZ7	A5GFZ7	ZNF217	O75362	ZNF217	Uncharacterized protein	1	1	1	1	1	1	1.6	1.6	1.6	113.79	6.5721e-06	0.18847	-2.40759	1	1	1	1	1	1	1.6	1.6	1.6	113.79	8.0428e-09	0.24934	-2.00381	0.218905	-2.2057	0.0584796
A5GHK3	A5GHK3	PFDN4	Q9NQP4	PFDN4	Prefoldin subunit 4	3	3	3	3	3	3	28.4	28.4	28.4	15.27	8.6197e-26	0.88102	-0.182753	3	3	3	3	3	3	28.4	28.4	28.4	15.27	2.3038e-28	0.86919	-0.202257	0.875105	-0.192505	0.0322268
A5GHK8	A5GHK8	PARD6B	Q9BYG5	PARD6B	Par-6 partitioning defective 6 homolog beta (C. elegans)	5	5	5	5	5	5	16.9	16.9	16.9	41.201	3.2601e-24	1.012	0.0172093														1.012	0.0172093
A5GHK9;K7GL69	A5GHK9	PTPN1	P18031	PTPN1	Tyrosine-protein phosphatase non-receptor type	6;1	6;1	6;1	6	6	6	16.4	16.4	16.4	49.218	3.9999e-33	0.55644	-0.845702	6;1	6;1	6;1	6	6	6	16.9	16.9	16.9	49.218	7.7274e-42	0.99405	-0.00860967	0.775245	-0.427156	0.541477
A5GHL0	A5GHL0	RAB22A	Q9UL26	RAB22A	RAB22A, member RAS oncogene family	4	4	3	4	4	3	23.7	23.7	18	21.794	2.2414e-14	0.93765	-0.0928786	5	5	4	5	5	4	23.7	23.7	18	21.794	2.8886e-23	0.97908	-0.0305013	0.958365	-0.06169	0.299405
A5JUQ8	A5JUQ8	CRYZL1	O95825	CRYZL1	Crystallin zeta-like 1	9	9	9	9	9	9	34.4	34.4	34.4	38.826	2.7606e-76	0.79208	-0.336282	10	10	10	10	10	10	36.4	36.4	36.4	38.826	7.8605e-108	0.76825	-0.380352	0.780165	-0.358317	0.0391188
A5PEZ3	A5PEZ3	DOM3Z	O77932	DXO	Dom-3 homolog Z (C. elegans)	1	1	1	1	1	1	3	3	3	45.124	0.0066539
A5PH53	A5PH53	ASB6	Q9NWX5	ASB6	Ankyrin repeat and SOCS box-containing protein 6	3	3	3	3	3	3	9.7	9.7	9.7	47.051	8.4269e-07	1.641	0.714575	2	2	2	2	2	2	6.7	6.7	6.7	47.051	1.355e-06	1.1789	0.237441	1.40995	0.476008	0.285586
A6M928;I3LLD5	A6M928	EIF4A1;EIF4A1	P60842	EIF4A1	Eukaryotic translation initiation factor 4A isoform 1;Uncharacterized protein	21;20	21;20	11;10	21	21	11	53.4	53.4	30	46.153	0	0.9476	-0.0776499	22;21	22;21	12;11	22	22	12	55.2	55.2	31.8	46.153	0	0.94715	-0.0783352	0.947375	-0.0779925	0.00279679
A6M931;F1RZ83;I3LSI9;I3L7Y5	A6M931	EIF4A3;EIF4A3	P38919	EIF4A3	Eukaryotic initiation factor 4A-III;Eukaryotic initiation factor 4A-III	21;18;3;1	17;16;3;1	17;16;3;1	21	17	17	57.7	51.8	51.8	46.84	5.6673e-138	0.99206	-0.0115007	21;17;3;1	17;16;3;1	17;16;3;1	21	17	17	57.7	51.8	51.8	46.84	1.1667e-114	1.0149	0.0213376	1.00348	0.00491843	0.811394
A7L861	A7L861	sqle	Q14534	SQLE	Squalene epoxidase	4	4	4	4	4	4	14.5	14.5	14.5	63.754	1.3147e-61	0.65448	-0.611579	4	4	4	4	4	4	15	15	15	63.754	4.1228e-54	0.56022	-0.835935	0.60735	-0.723757	0.0984767
A7TX81	A7TX81	COPS6	Q7L5N1	COPS6	COP9 signalosome complex subunit 6	7	7	7	7	7	7	30.3	30.3	30.3	35.865	1.971e-37	1.0029	0.00417776	8	8	8	8	8	8	33.7	33.7	33.7	35.865	3.0704e-71	0.80106	-0.320018	0.90198	-0.15792	0.527143
A7XUJ6	A7XUJ6	TRAF6	Q9Y4K3	TRAF6	TNF receptor-associated factor 6	1	1	1	1	1	1	3.5	3.5	3.5	61.266	1.062e-20			2	2	2	2	2	2	6.1	6.1	6.1	61.266	2.3804e-17	0.61059	-0.711724	0.61059	-0.711724
A7Y521;I3L7H2	A7Y521	COPS4	Q9BT78	COPS4	COP9 signalosome complex subunit 4	15;1	15;1	15;1	15	15	15	50.2	50.2	50.2	46.268	6.1732e-77	0.9513	-0.0720277	17;1	17;1	17;1	17	17	17	54.4	54.4	54.4	46.268	3.9025e-94	0.96256	-0.0550516	0.95693	-0.0635397	0.0845762
A7YX22	A7YX22	DYT1	O14656	TOR1A	Torsin A	3	3	3	3	3	3	10.2	10.2	10.2	37.804	1.1534e-09	1.1824	0.241718	2	2	2	2	2	2	6.6	6.6	6.6	37.804	3.7206e-08	1.0926	0.127765	1.1375	0.184742	0.189363
A8BV05	A8BV05	Angptl2	Q9UKU9	ANGPTL2	Angiopoietin-like protein 2														1	1	1	1	1	1	3.4	3.4	3.4	56.952	5.6568e-06	NaN
A8CYZ2	A8CYZ2	SIRT3	Q9NTG7	SIRT3	Sirtuin 3	1	1	1	1	1	1	3.6	3.6	3.6	36.786	0.0005094			1	1	1	1	1	1	3.6	3.6	3.6	36.786	0.00094419	NaN
A8U4R4	A8U4R4	tkt	P29401	TKT	Transketolase	30	30	30	30	30	30	63.6	63.6	63.6	67.837	0	0.80085	-0.320396	31	31	31	31	31	31	69.5	69.5	69.5	67.837	0	0.87938	-0.185441	0.840115	-0.252919	0.166975
A9LM01;A3RKG5	A9LM01	PGRMC2;PGRMC2	O15173	PGRMC2	Progesterone receptor membrane component 2;Progesterone receptor membrane component 2	6;5	5;4	5;4	6	5	5	35.9	31.8	31.8	23.78	1.2823e-147	1.0889	0.122871	6;5	6;5	5;4	6	6	5	35.9	35.9	31.8	23.78	9.0411e-114	1.1007	0.138421	1.0948	0.130646	0.0378353
A9QT41;B0LXP7;K7GQV6;K7GSV8;K7GN98;K7GK94;K7GRB1	A9QT41	IKBKG;IKBKG;LOC100518590;LOC100518590	Q9Y6K9	IKBKG	Inhibitor of kappa light polypeptide gene enhancer in B-cells kinase gamma;Inhibitor of kappa light polypeptide gene enhancer in B-cells kinase gamma transcript variant 1;Uncharacterized protein;Uncharacterized protein														6;5;4;3;2;1;1	6;5;4;3;2;1;1	6;5;4;3;2;1;1	6	6	6	17.4	17.4	17.4	48.636	1.0859e-48	0.86995	-0.200996	0.86995	-0.200996
A9QT41;K7GQV6;B0LXP7;K7GN98;K7GSV8	A9QT41	IKBKG;LOC100518590;IKBKG;LOC100518590;LOC100518590	Q9Y6K9	IKBKG	Inhibitor of kappa light polypeptide gene enhancer in B-cells kinase gamma;Uncharacterized protein;Inhibitor of kappa light polypeptide gene enhancer in B-cells kinase gamma transcript variant 1;Uncharacterized protein;Uncharacterized protein
A9QT42;K7GN74	A9QT42	IRAK4	Q9NWZ3	IRAK4	Interleukin-1 receptor-associated kinase 4	11;2	11;2	11;2	11	11	11	28.9	28.9	28.9	51.4	8.3769e-61	0.86099	-0.215932	8;2	8;2	8;2	8	8	8	18.9	18.9	18.9	51.4	4.564e-29	1.1389	0.187641	0.999945	-0.0141453	0.99975
A9XFX6;D2JYW4;A0PFK7	A9XFX6	Capzb;CAPZB;CAPZB	P47756	CAPZB	F-actin capping protein beta subunit;F-actin capping protein beta subunit variant II;F-actin-capping protein subunit beta	12;11;10	12;11;10	12;11;10	12	12	12	45.6	45.6	45.6	30.628	8.9273e-113	0.86339	-0.211916	14;12;11	14;12;11	14;12;11	14	14	14	43.8	43.8	43.8	30.628	2.1759e-188	0.94265	-0.0852059	0.90302	-0.148561	0.258792
B0FWK4	B0FWK4	SPCS1	Q9Y6A9	SPCS1	Signal peptidase complex subunit 1	2	2	2	2	2	2	26.5	26.5	26.5	11.775	6.5983e-08	1.0761	0.105812	2	2	2	2	2	2	26.5	26.5	26.5	11.775	7.8045e-07	2.2704	1.18295	1.67325	0.644379	0.399438
B0KYV5;I3L811;I3LS28;F1RSI5	B0KYV5	LIMA1;unknown	Q9UHB6	LIMA1	LIM domain and actin-binding protein 1;Uncharacterized protein
B0KYV5;I3LS28;F1RSI5;I3L811	B0KYV5	LIMA1;LIMA1	Q9UHB6	LIMA1	LIM domain and actin-binding protein 1;LIM domain and actin-binding protein 1	6;4;1;1	6;4;1;1	6;4;1;1	6	6	6	9.9	9.9	9.9	83.989	1.5328e-43	0.79367	-0.333389	6;4;1;1	6;4;1;1	6;4;1;1	6	6	6	9.9	9.9	9.9	83.989	1.0053e-40	0.85598	-0.224351	0.824825	-0.27887	0.123353
B0LXP3;I3LV53	B0LXP3	RELA	Q04206	RELA	NF-kappaB transcription factor p65 subunit														8;4	8;4	8;4	8	8	8	18.6	18.6	18.6	60.383	1.7849e-45	0.79318	-0.33428	0.79318	-0.33428
B0M1M6	B0M1M6	pigRAD51	Q06609	RAD51	DNA repair protein RAD51	1	1	1	1	1	1	4.4	4.4	4.4	36.994	0.00072543
B1NI70;I3LBK8	B1NI70	AK3L1;LOC100626333	P27144	AK4	Adenylate kinase 4, mitochondrial;Uncharacterized protein	9;7	9;7	9;7	9	9	9	53.4	53.4	53.4	25.291	1.3687e-62	0.72006	-0.473811	9;7	9;7	9;7	9	9	9	53.4	53.4	53.4	25.291	8.0409e-75	0.72803	-0.45793	0.724045	-0.465871	0.0108501
B2CCY7	B2CCY7	PRPF19	Q9UMS4	PRPF19	Nuclear matrix protein 200	12	12	12	12	12	12	41.9	41.9	41.9	55.18	5.4182e-249	0.70765	-0.498892	15	15	15	15	15	15	48.4	48.4	48.4	55.18	4.56e-227	0.69936	-0.515893	0.703505	-0.507392	0.0106648
B2CPJ7	B2CPJ7	PMF1	Q6P1K2	PMF1	Polyamine modulated factor 1.SPMF1	1	1	1	1	1	1	4.4	4.4	4.4	23.529	0.0075703
B2LYG4	B2LYG4	FITM2	Q8N6M3	FITM2	Fat storage-inducing transmembrane protein 2	1	1	1	1	1	1	5	5	5	29.632	0.00015383
B2ZI35;K7GQA1	B2ZI35	F11R;F11R	Q9Y624	F11R	F11 receptor;Uncharacterized protein	5;4	5;4	5;4	5	5	5	17.1	17.1	17.1	32.287	8.9892e-12	0.65812	-0.603577														0.65812	-0.603577
B3SP85	B3SP85	IFI30	P13284	IFI30	Gamma-interferon-inducible-lysosomal thiol reductase	4	4	4	4	4	4	19.1	19.1	19.1	27.614	8.042e-22	0.80386	-0.314984	4	4	4	4	4	4	19.1	19.1	19.1	27.614	2.2939e-29	0.83181	-0.265674	0.817835	-0.290329	0.0539717
B3VQ66;I3LU87;I3LJ75;I3LFU2	B3VQ66	unknown;unknown;unknown;unknown	P61550	0	Putative envelope polyprotein;Uncharacterized protein;Uncharacterized protein;Uncharacterized protein	12;11;11;10	12;11;11;10	2;1;1;1	12	12	2	25.7	25.7	5.2	73.215	0	0.77529	-0.367192	14;13;13;12	14;13;13;12	2;1;1;1	14	14	2	27.2	27.2	5.2	73.215	3.5365e-286	0.77302	-0.371422	0.774155	-0.369307	0.00364613
B3W6M6	B3W6M6	ID1	P41134	ID1	Inhibitor of DNA binding 1, dominant negative helix-loop-helix protein	1	1	1	1	1	1	11	11	11	16.144	7.9009e-07			1	1	1	1	1	1	11	11	11	16.144	0.0016582	NaN
B4F450	B4F450	UBL5	Q9BZL1	UBL5	Ubiquitin-like protein 5	1	1	1	1	1	1	12.3	12.3	12.3	8.5468	0.0012209			1	1	1	1	1	1	12.3	12.3	12.3	8.5468	0.0016406	NaN
B5APU3	B5APU3	ACTR2	P61160	ACTR2	Actin-related protein 2-like protein	10	10	10	10	10	10	34.8	34.8	34.8	44.76	4.6974e-136	0.87428	-0.193833	9	9	9	9	9	9	31	31	31	44.76	4.6874e-71	0.77501	-0.367713	0.824645	-0.280773	0.192858
B5U335	B5U335	SLC30A9	Q6PML9	SLC30A9	Solute carrier family 30 (Zinc transporter), member 9	1	1	1	1	1	1	1.6	1.6	1.6	63.214	0.002217
B6CVD7;F1RGY8	B6CVD7	ERO1L	Q96HE7	ERO1L	ERO1-like protein alpha	13;1	13;1	13;1	13	13	13	41	41	41	54.28	1.4698e-160	0.9271	-0.109203	13;1	13;1	13;1	13	13	13	42.7	42.7	42.7	54.28	2.1133e-169	0.70522	-0.503855	0.81616	-0.306529	0.377245
B6DX84	B6DX84	ASF1B	Q9NVP2	ASF1B	ASF1B														1	1	1	1	1	1	6.9	6.9	6.9	22.43	0.0094454	NaN
B6DZ39	B6DZ39	appl2	Q8NEU8	APPL2	APPL2	6	6	6	6	6	6	12.8	12.8	12.8	74.161	1.012e-25	0.78742	-0.344795	5	5	5	5	5	5	8.3	8.3	8.3	74.161	1.5959e-12	0.99996	-5.7709e-05	0.89369	-0.172426	0.519434
B6E241	B6E241	GRB2	P62993	GRB2	Growth factor receptor bound protein 2	10	10	10	10	10	10	48.4	48.4	48.4	25.206	2.6323e-50	0.8578	-0.221287	9	9	9	9	9	9	41.9	41.9	41.9	25.206	3.8758e-53	0.8269	-0.274215	0.84235	-0.247751	0.0678114
B6ICU5	B6ICU5	PPP1R11	O60927	PPP1R11	Protein phosphatase 1	2	2	2	2	2	2	12.7	12.7	12.7	13.922	9.0051e-18	0.81971	-0.286814	1	1	1	1	1	1	11.9	11.9	11.9	13.922	3.1097e-09	0.67521	-0.566592	0.74746	-0.426703	0.204712
B6UV57	B6UV57	LOC100156145	Q9Y697	NFS1	Nitrogen fixation 1-like protein	7	7	7	7	7	7	18.6	18.6	18.6	50.4	2.7737e-31	1.0543	0.0762854	9	9	9	9	9	9	24.7	24.7	24.7	50.4	6.3362e-32	1.0148	0.0211954	1.03455	0.0487404	0.326006
B7U2H0	B7U2H0	LCLAT1	Q6UWP7	LCLAT1	1-acylglycerol-3-phosphate O-acyltransferase 8	4	4	4	4	4	4	10.9	10.9	10.9	44.5	8.4408e-09	0.93072	-0.103581	4	4	4	4	4	4	10.9	10.9	10.9	44.5	2.0677e-08	0.91301	-0.131297	0.921865	-0.117439	0.0748198
B7U654	B7U654	LOC100155620	O60779	SLC19A2	Feline leukemia virus subgroup A receptor														1	1	1	1	1	1	3.8	3.8	3.8	55.286	2.3803e-05	NaN
B7UCT2;I3LC38;REV__F1SPL8;B8Y466	B7UCT2	SRPK1	Q96SB4	SRPK1	SFRS protein kinase 1	7;2;1;1	7;2;1;1	7;2;1;1	7	7	7	13.7	13.7	13.7	74.363	1.3334e-78	0.86356	-0.211632														0.86356	-0.211632
B8XH67	B8XH67	SLC9A3R1	O14745	SLC9A3R1	Solute carrier family 9 (Sodium/hydrogen exchanger) member 3 regulator 1	11	11	11	11	11	11	36.2	36.2	36.2	39.304	4.988e-99	0.85118	-0.232464	10	10	10	10	10	10	33.7	33.7	33.7	39.304	1.0833e-47	0.67143	-0.574691	0.761305	-0.403577	0.261159
B8XSJ1	B8XSJ1	ERLIN1	O75477	ERLIN1	ER lipid raft-associated 1	3	2	2	3	2	2	10.9	7.5	7.5	39.014	5.1926e-16	1.1641	0.219215	4	2	2	4	2	2	10.6	5.2	5.2	39.014	1.2671e-08	0.89232	-0.164367	1.02821	0.027424	0.868673
B8XSJ7	B8XSJ7	MAPKAPK3	Q16644	MAPKAPK3	Mitogen-activated protein kinase-activated protein kinase 3	4	2	2	4	2	2	11.2	6	6	43.297	2.8705e-13	0.91085	-0.134715	3	1	1	3	1	1	8.3	3.1	3.1	43.297	3.5017e-10	NaN		0.91085	-0.134715
B8XTR3	B8XTR3	AGPAT5	Q9NUQ2	AGPAT5	1-acylglycerol-3-phosphate O-acyltransferase 5	4	4	4	4	4	4	11.8	11.8	11.8	41.923	2.2156e-10	1.1366	0.184725	2	2	2	2	2	2	5.8	5.8	5.8	41.923	6.4808e-06	1.8245	0.867501	1.48055	0.526113	0.345452
B8Y649	B8Y649	TPRKB	Q9Y3C4	TPRKB	TP53RK binding protein	3	3	3	3	3	3	24	24	24	19.561	2.6175e-12	0.94351	-0.0838903	3	3	3	3	3	3	21.1	21.1	21.1	19.561	4.6664e-08	0.72839	-0.457217	0.83595	-0.270554	0.398132
B9V4F0	B9V4F0	ARF5	P84085	ARF5	ADP-ribosylation factor 5	7	2	2	7	2	2	53.3	12.2	12.2	20.529	5.8439e-55	0.8684	-0.203568	6	1	1	6	1	1	49.4	8.3	8.3	20.529	3.7741e-79	NaN		0.8684	-0.203568
C0JPM4	C0JPM4	TIMP	P16035	TIMP2	Tissue inhibitor of metalloproteases-2	1	1	1	1	1	1	6.3	6.3	6.3	24.506	0.0074649			1	1	1	1	1	1	6.3	6.3	6.3	24.506	0.0010704	NaN
C0SW08;I3L585	C0SW08	CDC2	P06493	CDK1	Cell division cycle 2	12;1	12;1	11;0	12	12	11	47.5	47.5	44.8	34.079	1.6286e-97	0.79278	-0.335008	11;1	11;1	10;0	11	11	10	44.8	44.8	42.1	34.079	2.9294e-87	0.7509	-0.413307	0.77184	-0.374157	0.0664647
C1IHT9	C1IHT9	PDK4	Q16654	PDK4	Pyruvate dehydrogenase kinase isozyme 4														1	1	1	1	1	1	3.7	3.7	3.7	46.17	0.0039746	NaN
C1PIG4;P05207	C1PIG4	PRKAR2A	P13861	PRKAR2A	cAMP-dependent protein kinase regulatory subunit type II alpha	12;1	12;1	12;1	12	12	12	42.1	42.1	42.1	45.124	6.8692e-284	0.80369	-0.315289	11;1	11;1	11;1	11	11	11	36.7	36.7	36.7	45.124	8.6762e-251	0.86243	-0.213521	0.83306	-0.264405	0.121438
C4MXZ1;F1RRS4	C4MXZ1	ARF1	P84077	ARF1	ADP-ribosylation factor 1	7;3	4;1	3;1	7	4	3	53.6	26	20.4	20.697	1.7371e-60	0.8735	-0.19512	9;3	9;3	5;1	9	9	5	62.4	62.4	29.3	20.697	4.2429e-90	0.96564	-0.0504427	0.91957	-0.122782	0.343103
C5HGF3	C5HGF3	TMCO1	Q9UM00	TMCO1	Transmembrane and coiled-coil domains protein 1	2	2	2	2	2	2	12.2	12.2	12.2	21.175	1.0082e-08			3	3	3	3	3	3	19.7	19.7	19.7	21.175	1.1877e-10	0.35834	-1.4806	0.35834	-1.4806
C7EMF3	C7EMF3	KLF13	Q9Y2Y9	KLF13	Kruppel-like factor 13	1	1	1	1	1	1	5.8	5.8	5.8	31.342	5.1268e-06			1	1	1	1	1	1	5.8	5.8	5.8	31.342	0.00013641	NaN
C8C417	C8C417	SLC25A25	Q6KCM7	SLC25A25	Solute carrier family 25 member 25														1	1	1	1	1	1	2.2	2.2	2.2	55.172	0.0020224	NaN
C9K505;F1S045;F1RRD2	C9K505	CDK7	P50613	CDK7	Cyclin-dependent kinase 7	3;1;1	3;1;1	3;1;1	3	3	3	9.8	9.8	9.8	38.969	8.4393e-09	1.323	0.403813														1.323	0.403813
C9K506	C9K506	CCNH	P51946	CCNH	Cyclin H	2	2	2	2	2	2	5.9	5.9	5.9	37.6	0.001084	0.55634	-0.845961														0.55634	-0.845961
D0G0B3	D0G0B3	ACAA2	P42765	ACAA2	Acetyl-Coenzyme A acyltransferase 2	9	9	9	9	9	9	40.8	40.8	40.8	41.93	5.2487e-114	0.70162	-0.511238	9	9	9	9	9	9	40.8	40.8	40.8	41.93	1.0438e-125	0.67382	-0.569565	0.68772	-0.540402	0.0343412
D0G0B6;I3L7T9;Q4PLW0	D0G0B6	ADFP;unknown;PLIN2	Q99541	PLIN2	Perilipin;Perilipin;Perilipin-2														15;14;13	15;14;13	15;14;13	15	15	15	38.8	38.8	38.8	50.211	6.0036e-241	0.70449	-0.505349	0.70449	-0.505349
D0G0B6;Q4PLW0;I3L7T9	D0G0B6	ADFP;PLIN2;unknown	Q99541	PLIN2	Perilipin;Perilipin-2;Perilipin	14;13;12	14;13;12	14;13;12	14	14	14	38.3	38.3	38.3	50.211	0	0.78546	-0.34839														0.78546	-0.34839
D0G0C6	D0G0C6	ASNS	P08243	ASNS	Asparagine synthetase	22	22	22	22	22	22	53.5	53.5	53.5	64.373	0	0.89786	-0.155438	25	25	25	25	25	25	57.6	57.6	57.6	64.373	0	0.85144	-0.232023	0.87465	-0.19373	0.124552
D0G0C8	D0G0C8	CCT2	P78371	CCT2	Chaperonin containing TCP1, subunit 2 (Beta)	27	27	27	27	27	27	72	72	72	57.444	0	0.96216	-0.0556513	25	25	25	25	25	25	64.5	64.5	64.5	57.444	0	0.97139	-0.0418775	0.966775	-0.0487644	0.0893477
D0G6R6	D0G6R6	CDIPT	O14735	CDIPT	CDP-diacylglycerol--inositol 3-phosphatidyltransferase	3	3	3	3	3	3	15	15	15	23.601	1.4375e-09	0.95535	-0.0658987	3	3	3	3	3	3	15	15	15	23.601	5.0515e-08	0.97904	-0.0305603	0.967195	-0.0482295	0.224025
D0G6S1;I3LNL9	D0G6S1	DCTN6;unknown	O00399	DCTN6	Dynactin 6;Uncharacterized protein														3;2	3;2	3;2	3	3	3	21.6	21.6	21.6	20.681	1.1296e-16	0.7486	-0.417733	0.7486	-0.417733
D0G6X4	D0G6X4	FDPS	P14324	FDPS	Farnesyl diphosphate synthase	6	6	6	6	6	6	15.2	15.2	15.2	48.599	1.7135e-81	0.89256	-0.163979	6	6	6	6	6	6	15.2	15.2	15.2	48.599	5.5375e-80	0.90356	-0.146308	0.89806	-0.155143	0.0362236
D0G774	D0G774	LASS4	Q9HA82	CERS4	Ceramide synthase 4	2	2	2	2	2	2	4.1	4.1	4.1	45.834	0.00018653	0.91102	-0.134445	3	3	3	3	3	3	10.7	10.7	10.7	45.834	2.362e-18	0.70104	-0.512431	0.80603	-0.323438	0.347545
D0G7F3	D0G7F3	SH3GLB1	Q9Y371	SH3GLB1	SH3-domain GRB2-like endophilin B1	6	6	6	6	6	6	19.7	19.7	19.7	40.683	3.327e-47	0.91891	-0.122005	8	8	8	8	8	8	25.5	25.5	25.5	40.683	7.2251e-56	0.89956	-0.152709	0.909235	-0.137357	0.0709013
D0G7F6;Q29371	D0G7F6	TPI1;TPI1	P60174	TPI1	Triosephosphate isomerase;Triosephosphate isomerase	15;12	15;12	15;12	15	15	15	74.6	74.6	74.6	26.667	0	0.9362	-0.0951113	15;12	15;12	15;12	15	15	15	74.6	74.6	74.6	26.667	5.5995e-265	0.88602	-0.174589	0.91111	-0.13485	0.183143
D0VWV4	D0VWV4	SDHC	Q99643	SDHC	Succinate dehydrogenase cytochrome b560 subunit, mitochondrial	3	3	3	3	3	3	18.3	18.3	18.3	18.518	1.4929e-07	0.69806	-0.518577	2	2	2	2	2	2	13.6	13.6	13.6	18.518	1.3063e-05	0.61051	-0.711913	0.654285	-0.615245	0.0997314
D2D0E5	D2D0E5	FADS3	Q9Y5Q0	FADS3	Fatty acid desaturase 3	1	1	1	1	1	1	2.7	2.7	2.7	51.11	0.0060203
D2KPI8	D2KPI8	ADSL	P30566	ADSL	Adenylosuccinate lyase	9	9	9	9	9	9	30	30	30	55.092	1.8183e-133	0.58822	-0.765572	11	11	11	11	11	11	34.5	34.5	34.5	55.092	6.6849e-137	0.899	-0.153607	0.74361	-0.45959	0.395563
D2WL17	D2WL17	FBXO7	Q9Y3I1	FBXO7	F-box protein 7	1	1	1	1	1	1	4.2	4.2	4.2	58.471	3.6161e-07			1	1	1	1	1	1	3.8	3.8	3.8	58.471	0.00037203	NaN
D3K5L7	D3K5L7	TRIP13	Q15645	TRIP13	Pachytene checkpoint protein 2 homolog	8	8	8	8	8	8	22.3	22.3	22.3	48.461	1.5229e-35	1.0485	0.0683269	8	8	8	8	8	8	21.6	21.6	21.6	48.461	8.9377e-33	1.0446	0.0629506	1.04655	0.0656387	0.0260562
D3K5N7;F1SNK9	D3K5N7	ELAVL1	Q15717	ELAVL1	ELAV (Embryonic lethal, abnormal vision, Drosophila)-like 1	10;1	10;1	10;1	10	10	10	41.7	41.7	41.7	36.134	3.6062e-101	0.66698	-0.584285	9;1	9;1	9;1	9	9	9	34	34	34	36.134	2.2348e-92	0.96862	-0.0459973	0.8178	-0.315141	0.476068
D3U7X2	D3U7X2	ORAI1	Q96D31	ORAI1	Calcium release-activated calcium modulator 1	1	1	1	1	1	1	3.9	3.9	3.9	33.245	0.0019079			1	1	1	1	1	1	3.9	3.9	3.9	33.245	2.2285e-06	NaN
D4P3C2;I3LGF2	D4P3C2	zap	Q7Z2W4	ZC3HAV1	Uncharacterized protein	24;1	24;1	23;0	24	24	23	37.1	37.1	36.2	99.472	0	0.70407	-0.506209														0.70407	-0.506209
D7RA17	D7RA17	WDR45L	Q5MNZ6	WDR45B	Uncharacterized protein	2	2	2	2	2	2	6.4	6.4	6.4	38.107	2.8403e-17	0.98372	-0.0236804	2	2	2	2	2	2	6.4	6.4	6.4	38.107	2.6397e-11	0.93912	-0.0906186	0.96142	-0.0571495	0.339173
D7RA28	D7RA28	GABARAP	O95166	GABARAP	GABA(A) receptor-associated protein	2	1	1	2	1	1	15.4	9.4	9.4	13.918	1.3782e-07	1.5154	0.599699	2	1	1	2	1	1	15.4	9.4	9.4	13.918	5.2402e-06	NaN		1.5154	0.599699
D7RA30	D7RA30	WIPI1	Q5MNZ9	WIPI1	Uncharacterized protein	2	2	2	2	2	2	6.7	6.7	6.7	48.741	5.5111e-06	0.37725	-1.40641	2	2	2	2	2	2	6.7	6.7	6.7	48.741	1.6906e-07	NaN		0.37725	-1.40641
D7RA31	D7RA31	WIPI2	Q9Y4P8	WIPI2	Uncharacterized protein														1	1	1	1	1	1	3	3	3	47.401	3.3029e-05	NaN
D7RA34	D7RA34	ATG12	O94817	ATG12	Autophagy related 12-like protein
D9U8D1	D9U8D1	LC8	P63167	DYNLL1	Dynein, light chain, LC8-type 1	3	1	1	3	1	1	49.4	24.7	24.7	10.366	1.6962e-102	0.9042	-0.145286	3	1	1	3	1	1	49.4	24.7	24.7	10.366	1.0426e-92	0.88596	-0.174687	0.89508	-0.159986	0.0583585
E1CAJ5	E1CAJ5	grp	P30101	PDIA3	Protein disulfide-isomerase	30	30	29	30	30	29	55.8	55.8	52.9	56.858	0	0.95173	-0.0713757	28	28	27	28	28	27	55.4	55.4	52.5	56.858	0	0.9766	-0.0341603	0.964165	-0.052768	0.216281
E1CAJ6	E1CAJ6	pdi	Q15084	PDIA6	Protein disulfide isomerase P5	11	11	11	11	11	11	36.4	36.4	36.4	48.074	1.4302e-150	0.93756	-0.0930171	11	11	11	11	11	11	36.4	36.4	36.4	48.074	2.2436e-136	0.9595	-0.0596453	0.94853	-0.0763312	0.137177
E1U8C5;I3L6K8	E1U8C5	stat6;unknown	P42226	STAT6	Signal transducer and activator of transcription;Uncharacterized protein	12;8	12;8	12;8	12	12	12	25.6	25.6	25.6	94.406	9.4711e-138	0.65812	-0.603577	11;8	11;8	11;8	11	11	11	19.8	19.8	19.8	94.406	1.0761e-126	0.71627	-0.481425	0.687195	-0.542501	0.0715411
E7CXS1	E7CXS1	Vldlr	P98155	VLDLR	Uncharacterized protein	17	17	17	17	17	17	26.5	26.5	26.5	93.306	8.8454e-89	1.0305	0.0433445														1.0305	0.0433445
E7EBY5	E7EBY5	MACROD1	Q9BQ69	MACROD1	MACRO domain containing protein 1	2	2	2	2	2	2	11.4	11.4	11.4	35.17	1.4543e-42	0.72921	-0.455594	2	2	2	2	2	2	11.4	11.4	11.4	35.17	1.4539e-15	0.61196	-0.708491	0.670585	-0.582042	0.137456
F1CK17;F1SRY1	F1CK17	IGF1R;unknown	P08069	IGF1R	Tyrosine-protein kinase receptor;Uncharacterized protein	4;2	4;2	3;1	4	4	3	2.8	2.8	2.1	154.95	2.3494e-10	0.97678	-0.0338944														0.97678	-0.0338944
F1REW5	F1REW5	CLIP1	P30622	CLIP1	Uncharacterized protein	31	31	29	31	31	29	29.8	29.8	28	136.8	2.8816e-182	0.90445	-0.144887	30	30	28	30	30	28	28.9	28.9	27.1	136.8	9.6697e-223	0.91196	-0.132958	0.908205	-0.138922	0.0273201
F1REW6	F1REW6	ZCCHC8	Q6NZY4	ZCCHC8	Uncharacterized protein	4	4	4	4	4	4	6.7	6.7	6.7	78.575	4.5077e-44	0.59845	-0.740697														0.59845	-0.740697
F1REX3;I3LCK9	F1REX3	LOC100518830;LOC100738395	O95639	CPSF4	Uncharacterized protein;Uncharacterized protein	3;2	3;2	3;2	3	3	3	15.6	15.6	15.6	30.253	6.4395e-11	0.475	-1.074														0.475	-1.074
F1REX4;Q95339	F1REX4	ATP5J2;ATP5J2	P56134	ATP5J2	ATP synthase subunit f, mitochondrial;ATP synthase subunit f, mitochondrial	2;2	2;2	2;2	2	2	2	27.6	27.6	27.6	10.184	2.869e-09	0.70696	-0.5003														0.70696	-0.5003
F1REX8	F1REX8	HIP1R	O75146	HIP1R	Uncharacterized protein	11	11	10	11	11	10	15.2	15.2	14	120.79	1.978e-60	1.0433	0.0611541	13	13	12	13	13	12	15.8	15.8	14.5	120.79	7.5723e-54	0.85102	-0.232735	0.94716	-0.0857905	0.688254
F1REX9	F1REX9	ARPC1A	Q92747	ARPC1A	Uncharacterized protein	6	5	5	6	5	5	25.7	19.5	19.5	41.551	7.8054e-142	0.564	-0.826233	7	6	6	7	6	6	30.5	24.3	24.3	41.551	7.4347e-173	1.0177	0.0253123	0.79085	-0.40046	0.57236
F1REY0	F1REY0	VPS37B	Q9H9H4	VPS37B	Uncharacterized protein	3	3	3	3	3	3	16.8	16.8	16.8	31.435	4.6316e-37	0.67823	-0.560153	3	3	3	3	3	3	16.8	16.8	16.8	31.435	6.2014e-19	0.53226	-0.909797	0.605245	-0.734975	0.150753
F1REY3	F1REY3	N4BP1	O75113	N4BP1	Uncharacterized protein	1	1	1	1	1	1	1.8	1.8	1.8	100.66	7.7523e-08			1	1	1	1	1	1	1.8	1.8	1.8	100.66	4.1944e-21	NaN
F1REY7	F1REY7	RFESD	Q8TAC1	RFESD	Uncharacterized protein
F1REZ3	F1REZ3	XRCC4	Q13426	XRCC4	Uncharacterized protein	1	1	1	1	1	1	3.7	3.7	3.7	28.463	0.005025
F1REZ6	F1REZ6	LOC100624570	Q9NQC7	CYLD	Uncharacterized protein
F1REZ7	F1REZ7	SALL1	Q9NSC2	SALL1	Uncharacterized protein
F1RF07	F1RF07	ZCCHC9	Q8N567	ZCCHC9	Uncharacterized protein														3	3	3	3	3	3	10	10	10	30.477	0.00010432	0.96239	-0.0553064	0.96239	-0.0553064
F1RF10;P00377	F1RF10	DHFR;DHFR	P00374	DHFR	Dihydrofolate reductase;Dihydrofolate reductase														11;10	11;10	11;10	11	11	11	57	57	57	21.438	2.3482e-73	0.82158	-0.283527	0.82158	-0.283527
F1RF14	F1RF14	LOC100737013	P23141	CES1	Uncharacterized protein	7	2	2	7	2	2	25	10.9	10.9	36.34	1.5005e-39	1.0525	0.0738202	7	2	2	7	2	2	25	10.9	10.9	36.34	2.0328e-23	1.0394	0.055751	1.04595	0.0647856	0.0881725
F1RF19	F1RF19	AMFR	Q9UKV5	AMFR	Uncharacterized protein	2	2	2	2	2	2	12.3	12.3	12.3	32.927	3.5881e-83	0.73924	-0.435885	1	1	1	1	1	1	4.5	4.5	4.5	32.927	7.7346e-06	NaN		0.73924	-0.435885
F1RF23	F1RF23	SPZ1	Q9BXG8	SPZ1	Uncharacterized protein	1	1	1	1	1	1	1.8	1.8	1.8	43.934	9.9793e-05
F1RF31	F1RF31	RSPRY1	Q96DX4	RSPRY1	Uncharacterized protein
F1RF32	F1RF32	ARL2BP	Q9Y2Y0	ARL2BP	Uncharacterized protein
F1RF33	F1RF33	PLLP	Q9Y342	PLLP	Uncharacterized protein
F1RF36	F1RF36	GPR56	Q9Y653	GPR56	Uncharacterized protein	2	2	2	2	2	2	4	4	4	72.557	4.0522e-09	0.89271	-0.163737	2	2	2	2	2	2	4	4	4	72.557	3.696e-09	0.92414	-0.113817	0.908425	-0.138777	0.113462
F1RF38	F1RF38	KATNB1	Q9BVA0	KATNB1	Uncharacterized protein	4	4	4	4	4	4	11.5	11.5	11.5	57.483	2.9542e-24	0.41596	-1.26548	3	3	3	3	3	3	9.8	9.8	9.8	57.483	7.5973e-20	0.92668	-0.109857	0.67132	-0.68767	0.501594
F1RF39	F1RF39	KIFC3	Q9BVG8	KIFC3	Uncharacterized protein	8	8	8	8	8	8	10.9	10.9	10.9	97.456	1.6587e-31	0.78428	-0.350559	7	7	7	7	7	7	9.8	9.8	9.8	97.456	2.2626e-40	0.80657	-0.310128	0.795425	-0.330344	0.0389262
F1RF45	F1RF45	HOMER1	Q86YM7	HOMER1	Uncharacterized protein	2	1	1	2	1	1	5.7	3.4	3.4	40.295	0.00022121
F1RF47	F1RF47	JMY	Q8N9B5	JMY	Uncharacterized protein	1	1	1	1	1	1	2.9	2.9	2.9	73.897	0.00079289			2	2	2	2	2	2	5.1	5.1	5.1	73.897	2.3661e-06	0.50587	-0.983161	0.50587	-0.983161
F1RF77	F1RF77	PLOD1	Q02809	PLOD1	Uncharacterized protein	17	17	17	17	17	17	28	28	28	87.913	7.2536e-115	0.91022	-0.135713	19	19	19	19	19	19	29.4	29.4	29.4	87.913	1.0259e-115	0.85957	-0.218313	0.884895	-0.177013	0.146395
F1RF98	F1RF98	UBIAD1	Q9Y5Z9	UBIAD1	Uncharacterized protein														1	1	1	1	1	1	3	3	3	36.598	0.0017781	NaN
F1RFA3	F1RFA3	RNPS1	Q15287	RNPS1	Uncharacterized protein	1	1	1	1	1	1	3.2	3.2	3.2	23.769	0.003902
F1RFA5	F1RFA5	PGP	A6NDG6	PGP	Uncharacterized protein	7	7	7	7	7	7	34.5	34.5	34.5	31.959	3.3856e-73	0.76304	-0.390169	5	5	5	5	5	5	25.7	25.7	25.7	31.959	8.3618e-62	0.74448	-0.425695	0.75376	-0.407932	0.0277106
F1RFA8	F1RFA8	MLST8	Q9BVC4	MLST8	Uncharacterized protein	1	1	1	1	1	1	3	3	3	36.341	0.010976
F1RFB1	F1RFB1	PKD1	P98161	PKD1	Uncharacterized protein
F1RFB4	F1RFB4	SLC9A3R2	Q15599	SLC9A3R2	Uncharacterized protein														1	1	1	1	1	1	4.2	4.2	4.2	37.233	9.0296e-05	NaN
F1RFB9	F1RFB9	GFER	P55789	GFER	Sulfhydryl oxidase														1	1	1	1	1	1	5.9	5.9	5.9	23.367	0.010976	NaN
F1RFC8	F1RFC8	MTFP1	Q9UDX5	MTFP1	Uncharacterized protein	1	1	1	1	1	1	7.8	7.8	7.8	18.166	7.534e-10			1	1	1	1	1	1	7.8	7.8	7.8	18.166	3.84e-05	NaN
F1RFD0	F1RFD0	SEC14L2	O76054	SEC14L2	Uncharacterized protein	2	2	2	2	2	2	5.4	5.4	5.4	39.862	0.00024612	0.89204	-0.16482	4	4	4	4	4	4	14.6	14.6	14.6	39.862	4.9817e-12	0.91251	-0.132088	0.902275	-0.148454	0.069944
F1RFD4	F1RFD4	USMG5	Q96IX5	USMG5	Uncharacterized protein	2	2	2	2	2	2	43.1	43.1	43.1	6.4255	2.2014e-24	1.0774	0.107554	1	1	1	1	1	1	17.2	17.2	17.2	6.4255	0.0002719	NaN		1.0774	0.107554
F1RFD7	F1RFD7	GATSL3	Q8WTX7	GATSL3	Uncharacterized protein														1	1	1	1	1	1	5.5	5.5	5.5	36.095	0.0010867	NaN
F1RFD8	F1RFD8	RBBP6	Q7Z6E9	RBBP6	Uncharacterized protein	4	4	4	4	4	4	4.1	4.1	4.1	193.07	1.2943e-54	0.98471	-0.0222292	1	1	1	1	1	1	0.7	0.7	0.7	193.07	1.1697e-33	0.91845	-0.122727	0.95158	-0.072478	0.389555
F1RFE3	F1RFE3	LOC100520426	Q9UIC8	LCMT1	Uncharacterized protein	3	3	3	3	3	3	12.2	12.2	12.2	38.143	2.1191e-22	0.62031	-0.688939	3	3	2	3	3	2	14.3	14.3	6.3	38.143	4.2543e-06	0.76571	-0.38513	0.69301	-0.537034	0.178001
F1RFF0	F1RFF0	MTMR3	Q13615	MTMR3	Uncharacterized protein	3	3	3	3	3	3	3.8	3.8	3.8	133.22	5.8559e-11	0.59855	-0.740456	2	2	2	2	2	2	2.4	2.4	2.4	133.22	6.633e-05	0.72651	-0.460945	0.66253	-0.600701	0.147121
F1RFG1	F1RFG1	GTF3C1	Q12789	GTF3C1	Uncharacterized protein	8	8	8	8	8	8	4.8	4.8	4.8	238.81	2.6131e-35	0.81162	-0.301124	7	7	7	7	7	7	3.2	3.2	3.2	238.81	1.3386e-17	0.81793	-0.289951	0.814775	-0.295537	0.0120329
F1RFG5	F1RFG5	XPO6	Q96QU8	XPO6	Uncharacterized protein	6	6	6	6	6	6	6.9	6.9	6.9	128.87	4.0788e-22	0.8516	-0.231752	8	8	8	8	8	8	8.4	8.4	8.4	128.87	7.8233e-25	0.79637	-0.328489	0.823985	-0.280121	0.109162
F1RFG6;K7N7E1	F1RFG6	NF2;unknown	P35240	NF2	Uncharacterized protein;Uncharacterized protein	3;2	3;2	3;2	3	3	3	4.5	4.5	4.5	69.851	6.5184e-08	0.93974	-0.0896664														0.93974	-0.0896664
F1RFG9;F1RFF1	F1RFG9	unknown	Q9H1I8	ASCC2	Uncharacterized protein														8;6	8;6	8;6	8	8	8	18.9	18.9	18.9	84.736	2.5484e-41	0.671	-0.575615	0.671	-0.575615
F1RFH6	F1RFH6	NFATC2IP	Q8NCF5	NFATC2IP	Uncharacterized protein	3	3	3	3	3	3	10	10	10	45.833	1.2561e-10	0.70757	-0.499055	2	2	2	2	2	2	5.5	5.5	5.5	45.833	0.00049435	0.75966	-0.396574	0.733615	-0.447815	0.0726751
F1RFH8	F1RFH8	RABEP2	Q9H5N1	RABEP2	Uncharacterized protein	5	5	5	5	5	5	10.1	10.1	10.1	63.415	8.9978e-31	0.77094	-0.37531	5	5	5	5	5	5	9.7	9.7	9.7	63.415	3.8597e-33	0.66282	-0.593311	0.71688	-0.48431	0.1421
F1RFI1	F1RFI1	TUFM	P49411	TUFM	Elongation factor Tu	18	18	18	18	18	18	54.4	54.4	54.4	49.451	0	0.83318	-0.2633	18	18	18	18	18	18	54.2	54.2	54.2	49.451	0	0.78744	-0.344758	0.81031	-0.304029	0.0849384
F1RFI2;I3LV02	F1RFI2	AP1B1;AP1B1	Q10567	AP1B1	Uncharacterized protein;Uncharacterized protein	27;27	27;27	15;15	27	27	15	37.5	37.5	24.2	104.59	0	0.91155	-0.133606	27;27	27;27	15;15	27	27	15	46.4	46.4	33.1	104.59	0	0.87819	-0.187395	0.89487	-0.160501	0.105856
F1RFJ5	F1RFJ5	OGFOD2	Q6N063	OGFOD2	Uncharacterized protein
F1RFJ7	F1RFJ7	PITPNM2	Q9BZ72	PITPNM2	Uncharacterized protein	2	2	2	2	2	2	1.2	1.2	1.2	146.72	4.559e-05	0.88726	-0.172571														0.88726	-0.172571
F1RFK3;I3LTJ6	F1RFK3	TRRAP;TRRAP	Q9Y4A5	TRRAP	Uncharacterized protein;Uncharacterized protein	5;5	5;5	5;5	5	5	5	1.8	1.8	1.8	402.73	6.9643e-17	1.1354	0.183201	8;8	8;8	8;8	8	8	8	2.5	2.5	2.5	402.73	3.7684e-19	0.98239	-0.0256322	1.05889	0.0787842	0.574083
F1RFK9	F1RFK9	SBNO1	A3KN83	SBNO1	Uncharacterized protein	5	5	3	5	5	3	4.3	4.3	2.6	155.22	3.0877e-14	0.87866	-0.186623	5	5	4	5	5	4	5.3	5.3	4.4	155.22	2.7909e-19	0.51404	-0.960047	0.69635	-0.573335	0.405845
F1RFL4	F1RFL4	RILPL1	Q5EBL4	RILPL1	Uncharacterized protein	3	3	3	3	3	3	10.2	10.2	10.2	47.025	5.3344e-59	0.87904	-0.185999	3	3	3	3	3	3	10.2	10.2	10.2	47.025	6.8362e-37	0.87499	-0.192662	0.877015	-0.18933	0.0112
F1RFL5	F1RFL5	DDX55	Q8NHQ9	DDX55	Uncharacterized protein	4	4	4	4	4	4	8.8	8.8	8.8	68.338	2.5079e-40	0.76125	-0.393558	2	2	2	2	2	2	4.7	4.7	4.7	68.338	2.4406e-10	0.57094	-0.808589	0.666095	-0.601073	0.2166
F1RFL6	F1RFL6	EIF2B1	Q14232	EIF2B1	Uncharacterized protein	5	5	5	5	5	5	18	18	18	33.873	4.7761e-16	0.95033	-0.0734995	6	6	6	6	6	6	17	17	17	33.873	4.4805e-27	1.0819	0.113567	1.01612	0.0200338	0.846091
F1RFL7	F1RFL7	GTF2H3	Q13889	GTF2H3	Uncharacterized protein	1	1	1	1	1	1	5.8	5.8	5.8	34.504	5.6818e-22	0.96423	-0.0525508	1	1	1	1	1	1	5.8	5.8	5.8	34.504	4.8153e-38	0.81569	-0.293907	0.88996	-0.173229	0.396225
F1RFL9;F1S1D6;F1S0R1	F1RFL9	ATP6V0A2	Q9Y487	ATP6V0A2	Uncharacterized protein	10;1;1	10;1;1	10;1;1	10	10	10	13.8	13.8	13.8	97.993	4.4752e-43	0.85188	-0.231278														0.85188	-0.231278
F1RFM7	F1RFM7	AIMP2	Q13155	AIMP2	Uncharacterized protein	6	6	6	6	6	6	29.5	29.5	29.5	35.155	9.392e-57	0.958	-0.0619024	6	6	6	6	6	6	29.5	29.5	29.5	35.155	4.7675e-60	0.73284	-0.44843	0.84542	-0.255166	0.428681
F1RFN3	F1RFN3	LOC733643	Q9Y618	NCOR2	Uncharacterized protein	4	4	4	4	4	4	3.3	3.3	3.3	219.27	3.5052e-15	0.41537	-1.26753	4	4	4	4	4	4	2.9	2.9	2.9	219.27	5.1304e-17	0.58324	-0.777838	0.499305	-1.02268	0.152572
F1RFN6	F1RFN6	DHX37	Q8IY37	DHX37	Uncharacterized protein	8	8	8	8	8	8	7.1	7.1	7.1	128.95	2.431e-22	0.79686	-0.327602	6	6	6	6	6	6	5.5	5.5	5.5	128.95	1.1073e-24	0.9298	-0.105008	0.86333	-0.216305	0.307745
F1RFN9;I3LKF3	F1RFN9	FSCN1;LOC100625519	Q16658	FSCN1	Fascin;Fascin	17;16	17;16	17;16	17	17	17	44.2	44.2	44.2	54.64	0	0.77194	-0.373439														0.77194	-0.373439
F1RFP4	F1RFP4	BRI3BP	Q8WY22	BRI3BP	Uncharacterized protein	2	2	2	2	2	2	6.5	6.5	6.5	27.386	4.2848e-06	0.98231	-0.0257497	1	1	1	1	1	1	3.7	3.7	3.7	27.386	0.0015241	NaN		0.98231	-0.0257497
F1RFP8	F1RFP8	AACS	Q86V21	AACS	Uncharacterized protein	4	4	4	4	4	4	7	7	7	75.154	1.6467e-22	0.79681	-0.327692	6	6	6	6	6	6	10.4	10.4	10.4	75.154	4.4972e-16	0.8801	-0.184261	0.838455	-0.255976	0.175059
F1RFQ6;K7GMA7	F1RFQ6	STX2;STX2	P32856	STX2	Uncharacterized protein;Uncharacterized protein	2;1	2;1	2;1	2	2	2	9.6	9.6	9.6	33.538	1.128e-11	1.1057	0.14496														1.1057	0.14496
F1RFQ7	F1RFQ7	RAN	P62826	RAN	GTP-binding nuclear protein Ran	8	8	8	8	8	8	44.4	44.4	44.4	24.423	8.3586e-90	0.80971	-0.304523	7	7	7	7	7	7	39.4	39.4	39.4	24.423	5.7404e-87	0.70405	-0.50625	0.75688	-0.405387	0.156551
F1RFQ9	F1RFQ9	SFSWAP	Q12872	SFSWAP	Uncharacterized protein	1	1	1	1	1	1	0.8	0.8	0.8	104.07	0.0090297			2	2	2	2	2	2	2.3	2.3	2.3	104.07	0.00011924	0.66513	-0.588292	0.66513	-0.588292
F1RFR1	F1RFR1	ULK1	O75385	ULK1	Uncharacterized protein														3	3	3	3	3	3	3.4	3.4	3.4	112.84	2.403e-07	0.13159	-2.92588	0.13159	-2.92588
F1RFR2	F1RFR2	PUS1	Q9Y606	PUS1	tRNA pseudouridine synthase	11	11	11	11	11	11	31.6	31.6	31.6	48.729	2.4855e-39	0.95625	-0.0645403	9	9	9	9	9	9	23.1	23.1	23.1	48.729	4.5961e-33	0.58987	-0.761531	0.77306	-0.413036	0.479797
F1RFR4	F1RFR4	NOC4L	Q9BVI4	NOC4L	Uncharacterized protein	7	7	7	7	7	7	17.6	17.6	17.6	58.509	2.5959e-52	0.89684	-0.157077	5	5	5	5	5	5	16.5	16.5	16.5	58.509	1.0603e-37	0.62674	-0.674061	0.76179	-0.415569	0.37073
F1RFR7	F1RFR7	LOC100518689	Q8IXM2	BAP18	Uncharacterized protein
F1RFS8	F1RFS8	LOC100737256	P19784	CSNK2A2	Uncharacterized protein	8	8	8	8	8	8	35.2	35.2	35.2	37.222	2.3804e-78	0.93123	-0.102791	7	7	7	7	7	7	29.2	29.2	29.2	37.222	5.7532e-56	0.84055	-0.250594	0.88589	-0.176693	0.25464
F1RFT0	F1RFT0	GINS3	Q9BRX5	GINS3	Uncharacterized protein	5	5	5	5	5	5	30.6	30.6	30.6	24.492	2.086e-27	0.75918	-0.397486	4	4	4	4	4	4	26.9	26.9	26.9	24.492	1.1731e-27	0.85371	-0.228182	0.806445	-0.312834	0.169522
F1RFT3	F1RFT3	LOC100516108	Q8IZL8	PELP1	Uncharacterized protein
F1RFT8	F1RFT8	MED11	Q9P086	MED11	Uncharacterized protein
F1RFU0	F1RFU0	ARRB2	P32121	ARRB2	Uncharacterized protein	2	2	2	2	2	2	5.4	5.4	5.4	46.363	2.5005e-13			1	1	1	1	1	1	3.2	3.2	3.2	46.363	7.4828e-06	NaN
F1RFV5	F1RFV5	PSMB6	P28072	PSMB6	Proteasome subunit beta type	5	5	5	5	5	5	32.8	32.8	32.8	25.692	1.2561e-19	0.97322	-0.0391621	4	4	4	4	4	4	28.2	28.2	28.2	25.692	2.6371e-22	0.69938	-0.515852	0.8363	-0.277507	0.474917
F1RFV6	F1RFV6	LOC100738706	O14939	PLD2	Uncharacterized protein														2	2	2	2	2	2	4.8	4.8	4.8	71.291	5.7636e-05	0.40349	-1.3094	0.40349	-1.3094
F1RFV9	F1RFV9	MINK1	Q8N4C8	MINK1	Uncharacterized protein	12	6	6	12	6	6	9.4	4.8	4.8	148.84	3.6601e-74	0.71313	-0.487763	10	6	6	10	6	6	7.9	4.7	4.7	148.84	6.8908e-61	0.76754	-0.381686	0.740335	-0.434725	0.0774606
F1RFW5;I3L5L9	F1RFW5	RAB13;RAB13	P51153	RAB13	Uncharacterized protein;Uncharacterized protein	4;4	2;2	2;2	4	2	2	20.7	11.8	11.8	22.87	1.2734e-15	0.95035	-0.0734692	5;5	3;3	3;3	5	3	3	26.1	17.2	17.2	22.87	9.0831e-19	0.9564	-0.064314	0.953375	-0.0688916	0.0422435
F1RFX9	F1RFX9	OMC	Q02978	SLC25A11	Uncharacterized protein	8	8	8	8	8	8	34.9	34.9	34.9	33.304	6.0584e-36	1.098	0.134878	7	7	7	7	7	7	27	27	27	33.304	2.9157e-25	0.96205	-0.0558162	1.03002	0.0395309	0.732064
F1RFY1;CON__P02584	F1RFY1	PFN1;	P07737	PFN1	Profilin;	8;7	8;7	8;7	8	8	8	82.1	82.1	82.1	15.043	6.4522e-113	0.90155	-0.149521	8;7	8;7	8;7	8	8	8	82.1	82.1	82.1	15.043	2.5844e-127	0.88954	-0.168869	0.895545	-0.159195	0.0386467
F1RFY3	F1RFY3	SPAG7	O75391	SPAG7	Uncharacterized protein	4	4	4	4	4	4	27.8	27.8	27.8	26.076	2.7226e-178	0.69454	-0.52587	4	4	4	4	4	4	27.8	27.8	27.8	26.076	7.1934e-128	0.6866	-0.542458	0.69057	-0.534164	0.00988444
F1RFY6;I3LEQ5	F1RFY6	KIF1C	O43896	KIF1C	Uncharacterized protein	6;1	4;0	4;0	6	4	4	6.4	4.4	4.4	122.53	1.4184e-32	0.51452	-0.958701	4;1	3;0	2;0	4	3	2	3.4	2.6	1.5	122.53	2.5087e-29	1.014	0.0200577	0.76426	-0.469322	0.573343
F1RG04	F1RG04	CCDC6	Q16204	CCDC6	Uncharacterized protein	14	14	14	14	14	14	30.1	30.1	30.1	53.337	1.2275e-253	0.89453	-0.160798	15	15	15	15	15	15	37	37	37	53.337	5.919e-197	0.85218	-0.23077	0.873355	-0.195784	0.112813
F1RG07	F1RG07	PHYHIPL	Q96FC7	PHYHIPL	Uncharacterized protein	4	4	4	4	4	4	13.8	13.8	13.8	38.64	3.8842e-08	1.1022	0.140386	3	3	3	3	3	3	8.2	8.2	8.2	38.64	1.4912e-05	1.0611	0.0855606	1.08165	0.112973	0.15121
F1RG08	F1RG08	BICC1	Q9H694	BICC1	Uncharacterized protein	7	7	7	7	7	7	10.7	10.7	10.7	96.359	4.9128e-76	1.0546	0.0766959	9	9	9	9	9	9	12.4	12.4	12.4	96.359	2.2502e-73	0.9414	-0.0871202	0.998	-0.00521217	0.977561
F1RG09	F1RG09	LOC100513919	P51798	CLCN7	Uncharacterized protein	2	2	2	2	2	2	3.5	3.5	3.5	88.818	5.3213e-59	0.93743	-0.0932171	3	3	3	3	3	3	4.8	4.8	4.8	88.818	1.1665e-104	0.86368	-0.211431	0.900555	-0.152324	0.237362
F1RG11;I3LP75	F1RG11	TELO2;TELO2	Q9Y4R8	TELO2	Uncharacterized protein;Uncharacterized protein	2;1	2;1	2;1	2	2	2	3.1	3.1	3.1	91.035	0.00046749	0.86429	-0.210413	2;1	2;1	2;1	2	2	2	3.1	3.1	3.1	91.035	7.8759e-07	0.61414	-0.703361	0.739215	-0.456887	0.327594
F1RG15	F1RG15	MAPK8IP3	Q9UPT6	MAPK8IP3	Uncharacterized protein
F1RG16	F1RG16	HNRNPF	P52597	HNRNPF	Uncharacterized protein	10	8	8	10	8	8	38.4	31.9	31.9	45.669	0	0.90278	-0.147554	13	11	11	13	11	11	48.6	42	42	45.669	2.8069e-294	0.90924	-0.137267	0.90601	-0.14241	0.0229839
F1RG17	F1RG17	NME3	Q13232	NME3	Nucleoside diphosphate kinase	2	2	2	2	2	2	14.7	14.7	14.7	19.148	1.7478e-24	1.0461	0.0650208	3	3	3	3	3	3	18.8	18.8	18.8	19.148	1.3649e-23	0.97719	-0.033289	1.01165	0.0158659	0.791466
F1RG19	F1RG19	MRPS34	P82930	MRPS34	Uncharacterized protein	5	5	5	5	5	5	24.8	24.8	24.8	25.809	7.4095e-29	1.0601	0.0842004	7	7	7	7	7	7	31.2	31.2	31.2	25.809	2.6542e-26	1.0124	0.0177794	1.03625	0.0509899	0.365349
F1RG23	F1RG23	BMS1	Q14692	BMS1	Uncharacterized protein	3	3	3	3	3	3	10	10	10	45.979	1.7923e-13	0.91698	-0.125038	5	5	5	5	5	5	14.5	14.5	14.5	45.979	6.2395e-14	0.90682	-0.141112	0.9119	-0.133075	0.0384083
F1RG29	F1RG29	NUBP2	Q9Y5Y2	NUBP2	Uncharacterized protein	1	1	1	1	1	1	6.2	6.2	6.2	29.431	0.0020189			1	1	1	1	1	1	6.2	6.2	6.2	29.431	0.0025306	NaN
F1RG31	F1RG31	LOC100520831	Q16775	HAGH	Uncharacterized protein	1	1	1	1	1	1	27.1	27.1	27.1	6.8957	0.0001769	0.57723	-0.792782	1	1	1	1	1	1	27.1	27.1	27.1	6.8957	1.94e-05	NaN		0.57723	-0.792782
F1RG35	F1RG35	STUB1	Q9UNE7	STUB1	Uncharacterized protein	6	6	6	6	6	6	23.1	23.1	23.1	34.992	1.359e-49	0.7497	-0.415615	8	8	8	8	8	8	29.7	29.7	29.7	34.992	1.4359e-67	0.91087	-0.134683	0.830285	-0.275149	0.307022
F1RG36	F1RG36	RAB4A	P20338	RAB4A	Uncharacterized protein	2	2	2	2	2	2	11.2	11.2	11.2	24.034	4.4409e-07	0.8196	-0.287008	3	3	2	3	3	2	16.3	16.3	9.8	24.034	1.7663e-07	1.0031	0.00446544	0.91135	-0.141271	0.526877
F1RG40	F1RG40	NUP133	Q8WUM0	NUP133	Uncharacterized protein	15	15	15	15	15	15	18.4	18.4	18.4	128.71	5.2466e-119	0.92062	-0.119322	16	16	16	16	16	16	19.5	19.5	19.5	128.71	1.5275e-69	0.99947	-0.000764831	0.960045	-0.0600436	0.50244
F1RG41	F1RG41	ABCB10	Q9NRK6	ABCB10	Uncharacterized protein	5	5	5	5	5	5	7	7	7	77.35	7.4082e-11	1.2277	0.295958	6	6	6	6	6	6	9.4	9.4	9.4	77.35	4.6434e-23	1.0645	0.0901759	1.1461	0.193067	0.306772
F1RG43	F1RG43	URB2	Q14146	URB2	Uncharacterized protein	12	12	12	12	12	12	8.9	8.9	8.9	169.29	9.7717e-37	0.99544	-0.00659373	11	11	11	11	11	11	8.1	8.1	8.1	169.29	1.5746e-34	0.9798	-0.0294408	0.98762	-0.0180173	0.360458
F1RG44;I3LFE0	F1RG44	GALNT2	Q10471	GALNT2	Uncharacterized protein	8;1	8;1	8;1	8	8	8	19.7	19.7	19.7	62.056	1.3168e-102	0.6525	-0.61595														0.6525	-0.61595
F1RG46	F1RG46	COG2	Q14746	COG2	Uncharacterized protein	4	4	4	4	4	4	9.8	9.8	9.8	74.162	2.2326e-10	0.55824	-0.841043	3	3	3	3	3	3	7.4	7.4	7.4	74.162	8.5159e-09	0.45941	-1.12215	0.508825	-0.981594	0.0911666
F1RG50	F1RG50	NARFL	Q9H6Q4	NARFL	Uncharacterized protein														1	1	1	1	1	1	2.9	2.9	2.9	52.61	6.4411e-13	NaN
F1RG56;Q864R5	F1RG56	RHOT2;RHOT2	Q8IXI1	RHOT2	Mitochondrial Rho GTPase;Mitochondrial Rho GTPase 2
F1RG57	F1RG57	C1orf198	Q9H425	C1orf198	Uncharacterized protein	2	2	2	2	2	2	8.9	8.9	8.9	35.8	4.6283e-06			2	2	2	2	2	2	8.9	8.9	8.9	35.8	0.0015728	2.4474	1.29125	2.4474	1.29125
F1RG60	F1RG60	42248	Q8WYJ6	42248	Uncharacterized protein	1	1	1	1	1	1	2.5	2.5	2.5	41.896	0.014068
F1RG61	F1RG61	TBC1D10B	Q4KMP7	TBC1D10B	Uncharacterized protein	2	2	2	2	2	2	2.6	2.6	2.6	88.295	6.4793e-05	0.77787	-0.362399														0.77787	-0.362399
F1RG67	F1RG67	CD2BP2	O95400	CD2BP2	Uncharacterized protein	5	5	3	5	5	3	24.5	24.5	15.7	37.762	3.3063e-27	1.2324	0.301471	3	1	1	3	1	1	12.2	3.2	3.2	37.762	1.2801e-13	NaN		1.2324	0.301471
F1RG71;Q06AK6	F1RG71	TFIP11;TFIP11	Q9UBB9	TFIP11	Tuftelin-interacting protein 11;Tuftelin-interacting protein 11	9;9	9;9	9;9	9	9	9	12	12	12	96.329	5.6992e-28	0.74762	-0.419623	9;9	9;9	9;9	9	9	9	12.3	12.3	12.3	96.329	1.428e-44	0.94368	-0.0836304	0.84565	-0.251627	0.386479
F1RG73	F1RG73	PRR14	Q9BWN1	PRR14	Uncharacterized protein
F1RG74	F1RG74	SRCAP	Q6ZRS2	SRCAP	Uncharacterized protein	3	3	3	3	3	3	0.8	0.8	0.8	343.14	1.9236e-06	0.9836	-0.0238564	1	1	1	1	1	1	0.5	0.5	0.5	343.14	2.5706e-06	NaN		0.9836	-0.0238564
F1RG75	F1RG75	PHKG2	P15735	PHKG2	Phosphorylase kinase gamma 2 testis variant	3	3	3	3	3	3	12.1	12.1	12.1	46.556	9.2399e-15	0.59898	-0.73942	4	4	4	4	4	4	14.5	14.5	14.5	46.556	2.7183e-11	0.89926	-0.15319	0.74912	-0.446305	0.390237
F1RG77	F1RG77	RNF40	O75150	RNF40	Uncharacterized protein	10	10	8	10	10	8	12.1	12.1	9.3	113.5	7.9765e-78	1.0041	0.00590296	10	10	8	10	10	8	12.2	12.2	9.4	113.5	8.6009e-84	0.99509	-0.00710108	0.999595	-0.000599062	0.942933
F1RG79	F1RG79	ZNF629	Q9UEG4	ZNF629	Uncharacterized protein	1	1	1	1	1	1	1.5	1.5	1.5	96.221	0.003258	1.1097	0.15017	1	1	1	1	1	1	1.5	1.5	1.5	96.221	8.0992e-05	1.2128	0.278342	1.16125	0.214256	0.183873
F1RG84	F1RG84	SETD1A	O15047	SETD1A	Uncharacterized protein	2	2	2	2	2	2	1.4	1.4	1.4	168.33	0.000868	0.71801	-0.477924														0.71801	-0.477924
F1RG86;F1RUX3	F1RG86	ADRBK2;ADRBK1	P35626	ADRBK2	Uncharacterized protein;Uncharacterized protein	2;2	2;2	2;2	2	2	2	4.3	4.3	4.3	75.352	2.7383e-06	0.97263	-0.040037														0.97263	-0.040037
F1RG90;F1RG88;F1RG89	F1RG90	KIAA1671	Q9BY89	KIAA1671	Uncharacterized protein	4;1;1	4;1;1	4;1;1	4	4	4	2.4	2.4	2.4	197.32	2.2165e-15	0.58611	-0.770757	4;1;1	4;1;1	4;1;1	4	4	4	2.5	2.5	2.5	197.32	2.07e-11	0.35696	-1.48617	0.471535	-1.12846	0.202814
F1RG97;F1RJN5;F1RNS0	F1RG97	BCL7C;BCL7B;BCL7A	Q8WUZ0	BCL7C	Uncharacterized protein;Uncharacterized protein;Uncharacterized protein														2;1;1	2;1;1	2;1;1	2	2	2	10.1	10.1	10.1	23.406	0.00010055	NaN
F1RGA7;I3LQ20	F1RGA7	SART3	Q15020	SART3	Uncharacterized protein	15;1	15;1	15;1	15	15	15	20.1	20.1	20.1	109.29	1.7663e-109	0.85746	-0.221859	15;1	15;1	15;1	15	15	15	19.9	19.9	19.9	109.29	1.3025e-48	0.96593	-0.0500095	0.911695	-0.135934	0.36434
F1RGA9;I3L920;F1RN75;I3L9X0;I3LHE4;I3LQY3	F1RGA9	CORO1C;CORO1C	Q9ULV4	CORO1C	Coronin;Coronin	10;8;1;1;1;1	10;8;1;1;1;1	10;8;1;1;1;1	10	10	10	31.6	31.6	31.6	58.929	1.0373e-80	0.82548	-0.276695	12;10;2;2;2;2	12;10;2;2;2;2	12;10;2;2;2;2	12	12	12	33.5	33.5	33.5	58.929	2.1256e-72	0.71771	-0.478527	0.771595	-0.377611	0.167747
F1RGB4	F1RGB4	UNG	P13051	UNG	Uracil-DNA glycosylase	1	1	1	1	1	1	6.4	6.4	6.4	34.611	0.00021229
F1RGB8	F1RGB8	KCTD10	Q9H3F6	KCTD10	Uncharacterized protein														1	1	1	1	1	1	4.1	4.1	4.1	35.845	0.0032355	NaN
F1RGB9	F1RGB9	UBE3B	Q7Z3V4	UBE3B	Uncharacterized protein	2	2	2	2	2	2	3.1	3.1	3.1	123.02	0.00077812	0.1709	-2.54878	2	2	2	2	2	2	1.7	1.7	1.7	123.02	0.00043094	1.2726	0.347779	0.72175	-1.1005	0.800058
F1RGC0;I3LK51	F1RGC0	LOC100517228;unknown	P46776	RPL27A	Uncharacterized protein;Uncharacterized protein	5;5	5;5	5;5	5	5	5	28.4	28.4	28.4	16.588	2.9434e-25	0.75257	-0.410102	5;5	5;5	5;5	5	5	5	28.4	28.4	28.4	16.588	1.3107e-16	0.76043	-0.395113	0.7565	-0.402607	0.0118504
F1RGC9	F1RGC9	PSMD13	Q9UNM6	PSMD13	Uncharacterized protein	16	16	16	16	16	16	59.3	59.3	59.3	42.867	2.3192e-291	0.93886	-0.0910181	18	18	18	18	18	18	61.4	61.4	61.4	42.867	0	0.99147	-0.012359	0.965165	-0.0516885	0.417284
F1RGD8	F1RGD8	HARS2	P49590	HARS2	Uncharacterized protein	6	2	2	6	2	2	12.1	4.5	4.5	56.889	1.0839e-18	1.2236	0.291132	7	2	2	7	2	2	14	4.5	4.5	56.889	1.7497e-18	1.1757	0.23352	1.19965	0.262326	0.0695526
F1RGD9	F1RGD9	HARS	P12081	HARS	Uncharacterized protein	12	12	8	12	12	8	29.7	29.7	22.2	57.303	2.7855e-131	0.91948	-0.12111	14	14	9	14	14	9	38.7	38.7	29.3	57.303	1.3047e-99	0.79296	-0.33468	0.85622	-0.227895	0.283259
F1RGE2	F1RGE2	WDR55	Q9H6Y2	WDR55	Uncharacterized protein	10	10	6	10	10	6	16.7	16.7	10.8	99.951	2.104e-95	0.8116	-0.301159	10	10	7	10	10	7	17.3	17.3	13.9	99.951	4.3529e-86	0.94278	-0.0850069	0.87719	-0.193083	0.330636
F1RGE3;I3LS16	F1RGE3	LOC100520950;LOC100515604	O43678	NDUFA2	NADH dehydrogenase [ubiquinone] 1 alpha subcomplex subunit 2;NADH dehydrogenase [ubiquinone] 1 alpha subcomplex subunit 2	5;4	5;4	5;4	5	5	5	41.4	41.4	41.4	11.082	1.4501e-36	0.88439	-0.177245	3;2	3;2	3;2	3	3	3	33.3	33.3	33.3	11.082	2.0171e-22	0.83994	-0.251642	0.862165	-0.214444	0.109583
F1RGE4	F1RGE4	TMCO6	Q96DC7	TMCO6	Uncharacterized protein														1	1	1	1	1	1	1.6	1.6	1.6	54.22	0.0097856	NaN
F1RGE7	F1RGE7	SRA1	Q9HD15	SRA1	Uncharacterized protein	1	1	1	1	1	1	7.4	7.4	7.4	30.459	3.1418e-20			2	2	2	2	2	2	11.7	11.7	11.7	30.459	2.6812e-09	0.92217	-0.116895	0.92217	-0.116895
F1RGE8	F1RGE8	ANKHD1	Q8IWZ3	ANKHD1	Uncharacterized protein	19	19	14	19	19	14	10.4	10.4	8	269.23	5.4679e-150	0.79563	-0.32983	18	18	14	18	18	14	9.9	9.9	8	269.23	2.9659e-113	0.77343	-0.370657	0.78453	-0.350244	0.0370778
F1RGF2	F1RGF2	CYSTM1	#N/A	#N/A	Uncharacterized protein	1	1	1	1	1	1	9.7	9.7	9.7	11.152	0.0012253			1	1	1	1	1	1	9.7	9.7	9.7	11.152	0.00031911	NaN
F1RGG1;Q29308;I3LQK3	F1RGG1	LOC100518254;RPS19	P39019	RPS19	Uncharacterized protein;40S ribosomal protein S19	10;9;3	10;9;3	10;9;3	10	10	10	55.2	55.2	55.2	16.06	1.536e-39	0.92991	-0.104837	10;9;3	10;9;3	10;9;3	10	10	10	55.2	55.2	55.2	16.06	1.6983e-40	0.94278	-0.0850069	0.936345	-0.094922	0.0662812
F1RGG2	F1RGG2	ARHGEF1	Q92888	ARHGEF1	Uncharacterized protein	15	15	15	15	15	15	20.7	20.7	20.7	105.03	7.887e-165	0.87197	-0.19765	17	17	17	17	17	17	23.2	23.2	23.2	105.03	6.0077e-96	0.83988	-0.251745	0.855925	-0.224697	0.0763507
F1RGH8	F1RGH8	GSK3A	P49840	GSK3A	Uncharacterized protein	4	3	3	4	3	3	10.9	8.9	8.9	52.238	7.5504e-34	0.91208	-0.132768	7	4	4	7	4	4	17.6	12.1	12.1	52.238	5.2608e-55	1.1311	0.177726	1.02159	0.0224794	0.875254
F1RGI2	F1RGI2	LOC100514845	Q15102	PAFAH1B3	Uncharacterized protein	5	5	5	5	5	5	34.5	34.5	34.5	26.042	1.0379e-70	0.70507	-0.504162	4	4	4	4	4	4	31	31	31	26.042	4.1474e-53	0.80977	-0.304416	0.75742	-0.404289	0.155456
F1RGI7	F1RGI7	MATR3	P43243	MATR3	Uncharacterized protein	24	24	24	24	24	24	37.8	37.8	37.8	94.732	0	0.82084	-0.284827	25	25	25	25	25	25	37.8	37.8	37.8	94.732	0	0.7599	-0.396119	0.79037	-0.340473	0.103455
F1RGJ2;F1SNX6;F1SUJ6	F1RGJ2	CTNNA1	P35221	CTNNA1	Uncharacterized protein	32;5;1	32;5;1	28;5;1	32	32	28	52.1	52.1	47.4	100.1	0	0.93073	-0.103565	30;5;1	30;5;1	26;5;1	30	30	26	47.4	47.4	42.6	100.1	0	0.90507	-0.143899	0.9179	-0.123732	0.102971
F1RGJ3	F1RGJ3	HSPA9	P38646	HSPA9	Stress-70 protein, mitochondrial	21	21	21	21	21	21	42.1	42.1	42.1	73.65	0	1.0172	0.0246034	23	23	23	23	23	23	45.9	45.9	45.9	73.65	0	0.99496	-0.00728957	1.00608	0.0086569	0.680663
F1RGJ6	F1RGJ6	CIC	Q96RK0	CIC	Uncharacterized protein	1	1	1	1	1	1	1.2	1.2	1.2	163.66	1.3503e-13			1	1	1	1	1	1	1.2	1.2	1.2	163.66	3.3733e-06	NaN
F1RGK5;F1RWD5	F1RGK5	TPM3	P06753	TPM3	Tropomyosin alpha-3 chain	11;1	2;0	1;0	11	2	1	39.5	11.7	6.5	28.94	2.1296e-53
F1RGK8	F1RGK8	C4H1orf43	Q9BWL3	C1orf43	NICE-3	1	1	1	1	1	1	5.5	5.5	5.5	28.698	0.0061331
F1RGK9;I3L5C7;I3LQ83	F1RGK9	UBAP2L;unknown;LOC100736944	Q14157	UBAP2L	Uncharacterized protein;Uncharacterized protein;Uncharacterized protein	16;14;12	16;14;12	16;14;12	16	16	16	29.3	29.3	29.3	104.07	0	0.58886	-0.764003														0.58886	-0.764003
F1RGL8	F1RGL8	RABEP1	Q15276	RABEP1	Uncharacterized protein	4	4	4	4	4	4	15.2	15.2	15.2	39.463	2.4947e-15	0.90204	-0.148737	3	3	3	3	3	3	11.6	11.6	11.6	39.463	3.5387e-08	0.93835	-0.091802	0.920195	-0.120269	0.148297
F1RGM3	F1RGM3	TXNDC17	Q9BRA2	TXNDC17	Uncharacterized protein	4	4	4	4	4	4	45.5	45.5	45.5	14.078	2.0474e-35	0.97126	-0.0420705	5	5	5	5	5	5	53.7	53.7	53.7	14.078	4.2958e-33	0.87989	-0.184605	0.925575	-0.113338	0.361857
F1RGM7;I3LG05	F1RGM7	UBE2Q1	Q7Z7E8	UBE2Q1	Uncharacterized protein														3;1	3;1	3;1	3	3	3	8.1	8.1	8.1	46.126	6.0231e-06	0.49988	-1.00035	0.49988	-1.00035
F1RGM8	F1RGM8	ADAR	P55265	ADAR	Uncharacterized protein	12	12	12	12	12	12	14.5	14.5	14.5	130.1	2.0773e-90	0.91142	-0.133812	12	12	12	12	12	12	13.9	13.9	13.9	130.1	4.515e-51	0.90055	-0.151122	0.905985	-0.142467	0.038634
F1RGP1	F1RGP1	MYBBP1A	Q9BQG0	MYBBP1A	Uncharacterized protein	40	40	40	40	40	40	37.1	37.1	37.1	151.77	0	0.72942	-0.455178	39	39	39	39	39	39	37.1	37.1	37.1	151.77	0	0.73905	-0.436256	0.734235	-0.445717	0.0135123
F1RGP5;K7GL42	F1RGP5	SHC1;SHC1	P29353	SHC1	Uncharacterized protein;Uncharacterized protein														5;5	5;5	5;5	5	5	5	15.2	15.2	15.2	51.676	1.0042e-17	0.79057	-0.339035	0.79057	-0.339035
F1RGP6	F1RGP6	FLAD1	Q8NFF5	FLAD1	Uncharacterized protein	14	14	14	14	14	14	35.2	35.2	35.2	61.341	1.1064e-77	0.88282	-0.179809	12	12	12	12	12	12	28.3	28.3	28.3	61.341	4.1941e-53	0.88288	-0.179711	0.88285	-0.17976	0.000173619
F1RGQ6	F1RGQ6	ANKFY1	Q9P2R3	ANKFY1	Uncharacterized protein	21	21	21	21	21	21	27.1	27.1	27.1	120.71	7.594e-142	0.91045	-0.135348	19	19	19	19	19	19	25.7	25.7	25.7	120.71	5.1944e-165	0.91541	-0.12751	0.91293	-0.131429	0.0189787
F1RGR6	F1RGR6	DPM3	Q9P2X0	DPM3	Uncharacterized protein	2	2	2	2	2	2	23.4	23.4	23.4	10.316	3.4188e-16	1.0137	0.0196308	2	2	2	2	2	2	23.4	23.4	23.4	10.316	1.6564e-17	1.0047	0.00676478	1.0092	0.0131978	0.288461
F1RGR7	F1RGR7	KRTCAP2	Q8N6L1	KRTCAP2	Uncharacterized protein	1	1	1	1	1	1	12.4	12.4	12.4	14.81	7.4032e-07	0.32501	-1.62144	1	1	1	1	1	1	12.4	12.4	12.4	14.81	0.00023061	0.49499	-1.01453	0.41	-1.31799	0.147491
F1RGS3	F1RGS3	C17orf85	Q53F19	C17orf85	Uncharacterized protein	3	3	3	3	3	3	6.3	6.3	6.3	70.187	3.6576e-08	0.57804	-0.790759	2	2	2	2	2	2	4.2	4.2	4.2	70.187	1.3667e-08	1.1839	0.243547	0.88097	-0.273606	0.78366
F1RGS9	F1RGS9	C1orf131	Q8NDD1	C1orf131	Uncharacterized protein
F1RGT0	F1RGT0	GNPAT	O15228	GNPAT	Uncharacterized protein	7	7	7	7	7	7	15.7	15.7	15.7	76.786	4.1013e-28	0.99346	-0.00946621	6	6	6	6	6	6	13.7	13.7	13.7	76.786	1.7088e-43	1.0196	0.0280033	1.00653	0.00926853	0.704213
F1RGT2;F1SHH1	F1RGT2	EGLN1	Q9GZT9	EGLN1	Uncharacterized protein	5;1	5;1	5;1	5	5	5	15.5	15.5	15.5	45.695	4.6152e-22	0.5331	-0.907522														0.5331	-0.907522
F1RGT4	F1RGT4	FAM195A	Q9BUT9	FAM195A	Uncharacterized protein	1	1	1	1	1	1	16	16	16	17.466	4.4947e-15
F1RGT9	F1RGT9	PIGQ	Q9BRB3	PIGQ	Uncharacterized protein	3	3	3	3	3	3	8.1	8.1	8.1	65.458	8.0041e-07	0.81654	-0.292405														0.81654	-0.292405
F1RGV1	F1RGV1	KCNK1	O00180	KCNK1	Uncharacterized protein	1	1	1	1	1	1	5.7	5.7	5.7	37.845	1.7163e-31
F1RGV4	F1RGV4	DECR2	Q9NUI1	DECR2	Uncharacterized protein														1	1	1	1	1	1	5.6	5.6	5.6	33.615	0.0001495	NaN
F1RGV8	F1RGV8	MRPL28	Q13084	MRPL28	Uncharacterized protein	3	3	3	3	3	3	14.5	14.5	14.5	30.1	9.3995e-20	1.0463	0.0652966	6	6	6	6	6	6	40.6	40.6	40.6	30.1	5.0301e-20	0.57564	-0.796761	0.81097	-0.365732	0.610646
F1RGW3	F1RGW3	COA6	Q5JTJ3	COA6	Uncharacterized protein														1	1	1	1	1	1	9.9	9.9	9.9	15.165	0.00015392	NaN
F1RGW4	F1RGW4	NPRL3	Q12980	NPRL3	Uncharacterized protein	1	1	1	1	1	1	2.8	2.8	2.8	63.311	0.00047621			1	1	1	1	1	1	2.8	2.8	2.8	63.311	0.0020912	NaN
F1RGW6	F1RGW6	TARBP1	Q13395	TARBP1	Uncharacterized protein	7	7	7	7	7	7	4.7	4.7	4.7	181.94	6.5038e-15	0.78099	-0.356624	7	7	7	7	7	7	5.7	5.7	5.7	181.94	4.2715e-22	0.52519	-0.929089	0.65309	-0.642856	0.277453
F1RGW8	F1RGW8	RBM34	P42696	RBM34	Uncharacterized protein	3	3	3	3	3	3	7.8	7.8	7.8	47.282	2.0103e-11	0.67794	-0.56077	5	5	5	5	5	5	17.5	17.5	17.5	47.282	1.9523e-19	0.77487	-0.367974	0.726405	-0.464372	0.131188
F1RGX3	F1RGX3	LUC7L	Q9NQ29	LUC7L	Uncharacterized protein	7	3	3	7	3	3	20.2	9.7	9.7	43.696	3.8242e-85	0.79804	-0.325467	7	3	3	7	3	3	20.2	9.7	9.7	43.696	8.1798e-77	0.9957	-0.00621696	0.89687	-0.165842	0.505219
F1RGY0	F1RGY0	B3GALNT2	Q8NCR0	B3GALNT2	Uncharacterized protein	1	1	1	1	1	1	5.8	5.8	5.8	21.409	5.3121e-06
F1RH10	F1RH10	ZFP62	Q8NB50	ZFP62	Uncharacterized protein	1	1	1	1	1	1	1.7	1.7	1.7	102.91	3.043e-05
F1RH16	F1RH16	EMC10	Q5UCC4	EMC10	Uncharacterized protein	1	1	1	1	1	1	6.5	6.5	6.5	27.404	4.0168e-15			1	1	1	1	1	1	6.5	6.5	6.5	27.404	7.6918e-21	NaN
F1RH32	F1RH32	POLD1	P28340	POLD1	DNA polymerase	22	22	22	22	22	22	24.9	24.9	24.9	123.66	1.6662e-115	0.88511	-0.176071	21	21	21	21	21	21	26.4	26.4	26.4	123.66	4.1833e-141	0.98458	-0.0224197	0.934845	-0.0992455	0.425802
F1RH55	F1RH55	VRK3	Q8IV63	VRK3	Uncharacterized protein														2	2	2	2	2	2	5.3	5.3	5.3	53	4.2883e-06	NaN
F1RH59	F1RH59	NUP62	P37198	NUP62	Uncharacterized protein	6	6	6	6	6	6	16	16	16	54.093	3.4546e-91	0.93408	-0.098382	5	5	5	5	5	5	13.3	13.3	13.3	54.093	2.3171e-91	1.0848	0.117429	1.00944	0.00952355	0.920444
F1RH62	F1RH62	LOC100520237	Q8NGL7	OR4P4	Olfactory receptor	1	1	1	1	1	1	2.9	2.9	2.9	35.293	0.010268
F1RH76	F1RH76	LOC100515714	Q9NYF3	FAM53C	Uncharacterized protein
F1RH79	F1RH79	BRD8	Q9H0E9	BRD8	Uncharacterized protein	1	1	1	1	1	1	0.9	0.9	0.9	103.22	0.0090846			1	1	1	1	1	1	0.9	0.9	0.9	103.22	0.010713	NaN
F1RH83	F1RH83	LOC100526054	Q96F63	CCDC97	Uncharacterized protein	2	2	2	2	2	2	12.3	12.3	12.3	38.098	3.2677e-07	0.48893	-1.0323	2	2	2	2	2	2	14.4	14.4	14.4	38.098	2.7319e-10	0.63526	-0.654581	0.562095	-0.843441	0.142248
F1RH84	F1RH84	EXOSC5	Q9NQT4	EXOSC5	Uncharacterized protein														1	1	1	1	1	1	22	22	22	11.993	1.4394e-16	NaN
F1RH90	F1RH90	KIF20A	O95235	KIF20A	Uncharacterized protein	9	9	9	9	9	9	15.2	15.2	15.2	100.26	5.4378e-63	0.78914	-0.341647	8	8	8	8	8	8	12.7	12.7	12.7	100.26	1.3718e-45	0.96469	-0.0518627	0.876915	-0.196755	0.415588
F1RH91	F1RH91	CDC23	Q9UJX2	CDC23	Uncharacterized protein	2	2	2	2	2	2	2.9	2.9	2.9	68.566	5.0893e-05	1.0161	0.0230424	3	3	3	3	3	3	4	4	4	68.566	2.5982e-06	1.0217	0.0309716	1.0189	0.027007	0.0927744
F1RH94	F1RH94	HNRNPA0	Q13151	HNRNPA0	Uncharacterized protein	7	7	7	7	7	7	35.6	35.6	35.6	31.907	2.2614e-256	0.86942	-0.201875	7	7	7	7	7	7	35.6	35.6	35.6	31.907	4.5886e-233	0.91002	-0.13603	0.88972	-0.168952	0.122784
F1RHA2	F1RHA2	AXL	P30530	AXL	Uncharacterized protein	3	3	3	3	3	3	10.3	10.3	10.3	50.762	5.7282e-23	0.63792	-0.648553	4	4	4	4	4	4	12.2	12.2	12.2	50.762	1.1473e-13	0.5819	-0.781157	0.60991	-0.714855	0.0590025
F1RHB6	F1RHB6	C19orf54	Q5BKX5	C19orf54	Uncharacterized protein														1	1	1	1	1	1	2.7	2.7	2.7	39.402	0.0037239	NaN
F1RHC6	F1RHC6	CAMLG	P49069	CAMLG	Uncharacterized protein	2	2	2	2	2	2	13.7	13.7	13.7	23.332	1.5757e-05	0.97962	-0.0297059	2	2	2	2	2	2	23.2	23.2	23.2	23.332	9.8372e-15	0.67501	-0.567019	0.827315	-0.298363	0.494323
F1RHD2	F1RHD2	CDKN2AIPNL	Q96HQ2	CDKN2AIPNL	Uncharacterized protein	2	2	2	2	2	2	31.9	31.9	31.9	13.251	1.0246e-53	0.88463	-0.176854	2	2	2	2	2	2	31.9	31.9	31.9	13.251	3.8181e-80	0.91488	-0.128346	0.899755	-0.1526	0.100477
F1RHD4;G9BWQ2;K7GMU6;K7GNW4	F1RHD4	unknown;AKT2;unknown;unknown	P31751	AKT2	Uncharacterized protein;Uncharacterized protein;Uncharacterized protein;Uncharacterized protein	3;3;2;2	3;3;2;2	2;2;1;2	3	3	2	8.6	8.6	4.2	55.243	9.5965e-47	0.99834	-0.00239686														0.99834	-0.00239686
F1RHD4;G9BWQ2;K7GMU6;K7GNW4;K7GQ65	F1RHD4	unknown;AKT2;unknown;unknown;unknown	P31751	AKT2	Uncharacterized protein;Uncharacterized protein;Uncharacterized protein;Uncharacterized protein;Uncharacterized protein
F1RHF0	F1RHF0	UCHL3	P15374	UCHL3	Ubiquitin carboxyl-terminal hydrolase isozyme L3	6	6	2	6	6	2	42.5	42.5	10.4	24.069	7.9121e-55	0.76391	-0.388525														0.76391	-0.388525
F1RHF0;Q06AB3	F1RHF0	UCHL3;UCHL3	P15374	UCHL3	Ubiquitin carboxyl-terminal hydrolase isozyme L3;Ubiquitin carboxyl-terminal hydrolase isozyme L3														7;5	7;5	7;5	7	7	7	47.2	47.2	47.2	24.069	1.8611e-29	0.7121	-0.489848	0.7121	-0.489848
F1RHF1	F1RHF1	TBC1D4	O60343	TBC1D4	Uncharacterized protein	1	1	1	1	1	1	3.8	3.8	3.8	45.5	0.0002975			1	1	1	1	1	1	3.8	3.8	3.8	45.5	0.0021399	NaN
F1RHF2	F1RHF2	unknown	O60343	TBC1D4	Uncharacterized protein														2	2	2	2	2	2	3	3	3	69.593	0.00026345	0.66517	-0.588205	0.66517	-0.588205
F1RHF7	F1RHF7	DIS3	Q9Y2L1	DIS3	Uncharacterized protein	15	15	15	15	15	15	35.1	35.1	35.1	85.754	8.6018e-123	0.73615	-0.441928	16	16	16	16	16	16	36.7	36.7	36.7	85.754	9.1422e-124	0.71422	-0.48556	0.725185	-0.463744	0.0299367
F1RHG1	F1RHG1	CLUH	O75153	CLUH	Clustered mitochondria protein homolog	21	21	21	21	21	21	21.6	21.6	21.6	141.57	3.9777e-104	0.70051	-0.513522	24	24	24	24	24	24	25.6	25.6	25.6	141.57	4.7785e-176	0.7885	-0.342817	0.744505	-0.42817	0.125987
F1RHG3	F1RHG3	unknown	Q86W50	METTL16	Uncharacterized protein	6	6	2	6	6	2	13.8	13.8	6.2	64.458	8.7469e-26	0.95738	-0.0628364	8	8	2	8	8	2	17.5	17.5	6.2	64.458	2.0536e-28	0.83019	-0.268487	0.893785	-0.165661	0.360046
F1RHG3;F1RHG4	F1RHG3	unknown;unknown	Q86W50	METTL16	Uncharacterized protein;Uncharacterized protein
F1RHG4	F1RHG4	unknown	Q86W50	METTL16	Uncharacterized protein	5	1	1	5	1	1	8.8	1.7	1.7	68.684	1.9426e-17
F1RHH0	F1RHH0	SMG6	Q86US8	SMG6	Uncharacterized protein
F1RHH4;I3LHB2;I3LSJ9	F1RHH4	RPA1;RPA1	P27694	RPA1	Uncharacterized protein;Uncharacterized protein	12;12;5	12;12;5	12;12;5	12	12	12	25	25	25	68.144	4.6773e-107	0.79338	-0.333916	13;13;6	13;13;6	13;13;6	13	13	13	25.8	25.8	25.8	68.144	1.3196e-151	0.7994	-0.323011	0.79639	-0.328463	0.0105678
F1RHH8	F1RHH8	PRPF8	Q6P2Q9	PRPF8	Uncharacterized protein	63	63	63	63	63	63	36.6	36.6	36.6	262.25	0	0.91483	-0.128424	61	61	61	61	61	61	34.7	34.7	34.7	262.25	0	0.92385	-0.114269	0.91934	-0.121347	0.0370937
F1RHI3	F1RHI3	VPS53	Q5VIR6	VPS53	Uncharacterized protein	3	3	3	3	3	3	4.9	4.9	4.9	94.432	1.0239e-09	0.98095	-0.0277485	3	3	3	3	3	3	4.9	4.9	4.9	94.432	1.0468e-09	0.9651	-0.0512497	0.973025	-0.0394991	0.184291
F1RHI9	F1RHI9	ISG20L2	Q9H9L3	ISG20L2	Uncharacterized protein
F1RHJ1	F1RHJ1	MRPL24	Q96A35	MRPL24	Uncharacterized protein	7	7	7	7	7	7	36.6	36.6	36.6	24.851	2.3687e-140	0.85571	-0.224806	5	5	5	5	5	5	33.3	33.3	33.3	24.851	2.0012e-53	0.87432	-0.193767	0.865015	-0.209286	0.0471413
F1RHJ3	F1RHJ3	PRCC	Q92733	PRCC	Uncharacterized protein	2	2	2	2	2	2	8.8	8.8	8.8	52.352	3.7786e-06	0.25555	-1.96832	3	3	3	3	3	3	11	11	11	52.352	2.2006e-13	0.42339	-1.23994	0.33947	-1.60413	0.14613
F1RHJ9	F1RHJ9	GLOD4	Q9HC38	GLOD4	Uncharacterized protein	12	12	12	12	12	12	31.2	31.2	31.2	54.082	2.2922e-116	0.80383	-0.315038	11	11	11	11	11	11	24.4	24.4	24.4	54.082	6.7005e-108	0.66701	-0.58422	0.73542	-0.449629	0.187631
F1RHK0	F1RHK0	RNMTL1	Q9HC36	RNMTL1	Uncharacterized protein	2	2	2	2	2	2	5.4	5.4	5.4	46.727	8.0575e-09	0.78766	-0.344355	3	3	3	3	3	3	7.5	7.5	7.5	46.727	1.6214e-08	0.80002	-0.321892	0.79384	-0.333124	0.0214588
F1RHK2	F1RHK2	ABR	Q12979	ABR	Uncharacterized protein	7	7	6	7	7	6	14.7	14.7	13.3	78.181	1.5783e-72	0.84158	-0.248828	8	8	7	8	8	7	15.9	15.9	14.5	78.181	8.1297e-52	0.73702	-0.440224	0.7893	-0.344526	0.174009
F1RHK3	F1RHK3	TIMM22	Q9Y584	TIMM22	Uncharacterized protein	2	2	2	2	2	2	11.6	11.6	11.6	20.662	5.8199e-05	0.46014	-1.11986														0.46014	-1.11986
F1RHK9	F1RHK9	ARHGEF11	O15085	ARHGEF11	Uncharacterized protein														3	3	3	3	3	3	1.8	1.8	1.8	164.5	1.1602e-05	0.86339	-0.211916	0.86339	-0.211916
F1RHL7	F1RHL7	HEATR1	Q9H583	HEATR1	Uncharacterized protein	27	27	27	27	27	27	15.1	15.1	15.1	243.3	2.7372e-115	0.96733	-0.04792	23	23	23	23	23	23	12.9	12.9	12.9	243.3	2.4411e-114	0.80586	-0.311399	0.886595	-0.179659	0.41317
F1RHL9	F1RHL9	ACTN2	P35609	ACTN2	Uncharacterized protein	16	4	1	16	4	1	17.8	4.1	1.7	103.73	6.4855e-291	0.87964	-0.185015	15	4	1	15	4	1	16.7	4.1	1.7	103.73	1.5668e-189	0.89421	-0.161314	0.886925	-0.173165	0.0435104
F1RHM9	F1RHM9	TRMT2A	Q8IZ69	TRMT2A	Uncharacterized protein	4	4	4	4	4	4	7.9	7.9	7.9	67.595	1.2027e-14	0.8057	-0.311685	3	3	3	3	3	3	6.8	6.8	6.8	67.595	8.9234e-15	1.0236	0.0336521	0.91465	-0.139017	0.59221
F1RHN0	F1RHN0	DGCR8	Q8WYQ5	DGCR8	Uncharacterized protein	2	2	2	2	2	2	3.5	3.5	3.5	85.908	1.049e-09			4	4	4	4	4	4	6.2	6.2	6.2	85.908	2.2635e-08	0.84137	-0.249188	0.84137	-0.249188
F1RHN1	F1RHN1	TANGO2	Q6ICL3	TANGO2	Uncharacterized protein	1	1	1	1	1	1	6.9	6.9	6.9	30.854	3.1794e-07			2	2	2	2	2	2	9.4	9.4	9.4	30.854	1.7881e-53	0.71847	-0.477	0.71847	-0.477
F1RHN3;Q99028	F1RHN3	COMT;COMT	P21964	COMT	Catechol O-methyltransferase;Catechol O-methyltransferase	10;8	10;8	10;8	10	10	10	46.3	46.3	46.3	30.043	1.5487e-245	0.83211	-0.265154	8;7	8;7	8;7	8	8	8	43	43	43	30.043	8.1795e-213	0.61673	-0.697289	0.72442	-0.481221	0.276863
F1RHN4	F1RHN4	TXNRD2	Q9NNW7	TXNRD2	Uncharacterized protein	6	5	5	6	5	5	18.8	15.9	15.9	55.131	1.6154e-29	0.48306	-1.04973	4	3	3	4	3	3	11.4	8.4	8.4	55.131	2.5565e-18	0.57628	-0.795158	0.52967	-0.922442	0.0878204
F1RHN7;K7GM43	F1RHN7	SEPT5;SEPT5	Q99719	42252	Uncharacterized protein;Uncharacterized protein	4;4	4;4	4;4	4	4	4	14.9	14.9	14.9	42.718	8.0166e-36	1.0556	0.0780633	4;4	4;4	4;4	4	4	4	14.6	14.6	14.6	42.718	6.697e-50	0.78027	-0.357955	0.917935	-0.139946	0.671796
F1RHN8	F1RHN8	TRIM21	P19474	TRIM21	Uncharacterized protein	2	2	2	2	2	2	6	6	6	53.641	8.1146e-40	0.87262	-0.196575	2	2	2	2	2	2	6	6	6	53.641	9.7185e-32	0.99833	-0.00241131	0.935475	-0.0994929	0.502808
F1RHQ8	F1RHQ8	OR52R1	Q8NGF1	OR52R1	Olfactory receptor	1	1	1	1	1	1	2.5	2.5	2.5	35.005	0.05896
F1RHR8	F1RHR8	MTOR	P42345	MTOR	Uncharacterized protein	10	10	10	10	10	10	4.9	4.9	4.9	289.13	3.4877e-47	0.97808	-0.0319756	12	12	12	12	12	12	6.9	6.9	6.9	289.13	5.2702e-79	0.91917	-0.121596	0.948625	-0.076786	0.338826
F1RHR9	F1RHR9	EXOSC10	Q01780	EXOSC10	Uncharacterized protein	12	12	12	12	12	12	20.1	20.1	20.1	101.05	6.843e-48	0.90403	-0.145557	14	14	14	14	14	14	23.8	23.8	23.8	101.05	5.4929e-56	0.78532	-0.348647	0.844675	-0.247102	0.251495
F1RHS6	F1RHS6	PEX14	O75381	0	Uncharacterized protein	3	3	3	3	3	3	10.4	10.4	10.4	40.97	3.8522e-07	0.90166	-0.149345	3	3	3	3	3	3	10.4	10.4	10.4	40.97	3.1395e-10	0.9616	-0.0564912	0.93163	-0.102918	0.271524
F1RHT9	F1RHT9	MED25	Q71SY5	MED25	Uncharacterized protein	1	1	1	1	1	1	2	2	2	78.035	0.00061279
F1RHU2	F1RHU2	AKT1S1	Q96B36	AKT1S1	Uncharacterized protein	3	3	3	3	3	3	20.3	20.3	20.3	27.318	1.0186e-10	0.46377	-1.10852	5	5	5	5	5	5	27.3	27.3	27.3	27.318	4.1501e-18	0.59243	-0.755283	0.5281	-0.931901	0.120604
F1RHU3	F1RHU3	TBC1D17	Q9HA65	TBC1D17	Uncharacterized protein	3	3	3	3	3	3	5.1	5.1	5.1	72.8	3.3025e-09	0.65909	-0.601453	4	4	4	4	4	4	6.3	6.3	6.3	72.8	1.5841e-11	0.80981	-0.304345	0.73445	-0.452899	0.205004
F1RHU6;F1SKY6	F1RHU6	PRMT1	Q99873	PRMT1	Uncharacterized protein	16;2	16;2	16;2	16	16	16	59.6	59.6	59.6	40.802	1.5593e-112	0.94833	-0.0765389	16;2	16;2	16;2	16	16	16	59.8	59.8	59.8	40.802	1.0985e-88	0.8966	-0.157464	0.922465	-0.117001	0.212922
F1RHV7;E9LK24;F1RHV8	F1RHV7	FCGRT;FcRn;FCGRT	P55899	FCGRT	Uncharacterized protein;Neonatal Fc receptor;Uncharacterized protein	2;2;1	2;2;1	2;2;1	2	2	2	4.8	4.8	4.8	38.94	0.0010509	0.72163	-0.470669	2;2;1	2;2;1	2;2;1	2	2	2	4.8	4.8	4.8	38.94	2.3035e-05	1.0333	0.0472592	0.877465	-0.211705	0.599296
F1RHW0	F1RHW0	NOSIP	Q9Y314	NOSIP	Uncharacterized protein	7	7	7	7	7	7	27.2	27.2	27.2	33.002	8.2485e-33	0.81705	-0.291504	5	5	5	5	5	5	23.6	23.6	23.6	33.002	7.0496e-26	0.68205	-0.552051	0.74955	-0.421777	0.193246
F1RHW4	F1RHW4	RRAS	P10301	RRAS	Uncharacterized protein	6	6	6	6	6	6	31.7	31.7	31.7	23.767	2.3817e-67	0.91889	-0.122036	6	6	6	6	6	6	28	28	28	23.767	7.5718e-46	0.90443	-0.144919	0.91166	-0.133478	0.0544562
F1RHZ9	F1RHZ9	ALDH16A1	Q8IZ83	ALDH16A1	Uncharacterized protein	10	10	10	10	10	10	19.7	19.7	19.7	85.432	3.8602e-117	0.78938	-0.341208	10	10	10	10	10	10	17.6	17.6	17.6	85.432	8.4447e-77	0.83684	-0.256976	0.81311	-0.299092	0.0892395
F1RI01;I3LN23;Q95307;F1RU15	F1RI01	RPL13A;unknown	P40429	RPL13A	60S ribosomal protein L13a;Uncharacterized protein														6;4;3;1	6;4;3;1	6;4;3;1	6	6	6	30.4	30.4	30.4	23.709	9.5569e-20	0.9838	-0.023563	0.9838	-0.023563
F1RI13	F1RI13	C5orf15	Q8NC54	KCT2	Uncharacterized protein
F1RI15	F1RI15	HSPA4	P34932	HSPA4	Uncharacterized protein	34	34	32	34	34	32	48.6	48.6	45	94.495	0	0.95506	-0.0663367	34	34	32	34	34	32	50.8	50.8	47.3	94.495	0	0.94366	-0.0836609	0.94936	-0.0749988	0.0732282
F1RI16	F1RI16	AFF4	Q9UHB7	AFF4	Uncharacterized protein	1	1	1	1	1	1	1.9	1.9	1.9	124.13	0.0019009
F1RI18	F1RI18	UQCRQ	O14949	UQCRQ	Uncharacterized protein	1	1	1	1	1	1	15.9	15.9	15.9	9.7672	1.9607e-07	0.71682	-0.480317	1	1	1	1	1	1	15.9	15.9	15.9	9.7672	2.8897e-16	0.69833	-0.518019	0.707575	-0.499168	0.0240363
F1RI32	F1RI32	LOC100620899	Q9NP81	SARS2	Uncharacterized protein	2	2	2	2	2	2	4.9	4.9	4.9	56.595	3.4407e-13	0.9689	-0.0455803														0.9689	-0.0455803
F1RI39	F1RI39	LOC100517284	O43707	ACTN4	Uncharacterized protein	50	50	32	50	50	32	67.5	67.5	46	101.84	0	0.9786	-0.0312088	47	47	30	47	47	30	65	65	44.7	101.84	0	0.96613	-0.0497108	0.972365	-0.0404598	0.143202
F1RI41	F1RI41	EIF3K	Q9UBQ5	EIF3K	Eukaryotic translation initiation factor 3 subunit K	7	7	7	7	7	7	40.8	40.8	40.8	25.043	2.2972e-40	0.80608	-0.311005	5	5	5	5	5	5	29.4	29.4	29.4	25.043	6.9467e-40	1.0226	0.0322419	0.91434	-0.139382	0.589197
F1RI50	F1RI50	FOXK1	P85037	FOXK1	Uncharacterized protein	8	8	8	8	8	8	18.4	18.4	18.4	65.629	6.462e-45	0.73001	-0.454012	6	6	6	6	6	6	17.4	17.4	17.4	65.629	8.4829e-44	0.53824	-0.893678	0.634125	-0.673845	0.205512
F1RI72;I3LPT8	F1RI72	GOLGA3	Q08378	GOLGA3	Uncharacterized protein	17;4	17;4	17;4	17	17	17	17	17	17	153.37	2.1709e-121	0.91097	-0.134525	18;4	18;4	18;4	18	18	18	19.9	19.9	19.9	153.37	1.8627e-142	0.90412	-0.145414	0.907545	-0.139969	0.0247531
F1RI75	F1RI75	unknown	P17031	ZNF26	Uncharacterized protein	1	1	1	1	1	1	2.3	2.3	2.3	75.46	1.5238e-16	4.4846	2.16498	1	1	1	1	1	1	2.3	2.3	2.3	75.46	1.7846e-10	6.1942	2.63092	5.3394	2.39795	0.0611815
F1RI76;F1RKM7	F1RI76	unknown;unknown	P51523	ZNF84	Uncharacterized protein;Uncharacterized protein	1;1	1;1	1;1	1	1	1	2	2	2	85.124	0.00011056			1;1	1;1	1;1	1	1	1	2	2	2	85.124	0.00094348	NaN
F1RI78	F1RI78	TTYH3	Q9C0H2	TTYH3	Protein tweety homolog	2	2	2	2	2	2	4.6	4.6	4.6	57.728	3.7882e-12	0.77426	-0.36911	3	3	3	3	3	3	7.6	7.6	7.6	57.728	1.4407e-33	0.64506	-0.632495	0.70966	-0.500802	0.165599
F1RI80	F1RI80	BRAT1	Q6PJG6	BRAT1	Uncharacterized protein	6	6	6	6	6	6	8	8	8	87.108	2.3934e-14	0.55545	-0.848271	11	11	11	11	11	11	20.7	20.7	20.7	87.108	1.2475e-62	0.77134	-0.374561	0.663395	-0.611416	0.242267
F1RI83;I3LNZ3	F1RI83	PATL1;PATL1	Q86TB9	PATL1	Uncharacterized protein;Uncharacterized protein	3;3	3;3	3;3	3	3	3	5.1	5.1	5.1	86.662	7.4312e-08	0.82925	-0.270121	2;2	2;2	2;2	2	2	2	3.9	3.9	3.9	86.662	2.6665e-07	NaN		0.82925	-0.270121
F1RI88	F1RI88	STX3	Q13277	STX3	Uncharacterized protein	1	1	1	1	1	1	4.5	4.5	4.5	33.095	4.9232e-11	1.1554	0.208392	1	1	1	1	1	1	4.5	4.5	4.5	33.095	8.0225e-09	1.1222	0.16633	1.1388	0.187361	0.071105
F1RI89	F1RI89	MRPL16	Q9NX20	MRPL16	Uncharacterized protein	6	6	6	6	6	6	27.1	27.1	27.1	28.632	8.8286e-22	0.71776	-0.478427	8	8	8	8	8	8	34.3	34.3	34.3	28.632	4.2428e-22	0.66669	-0.584912	0.692225	-0.531669	0.0636577
F1RIA1	F1RIA1	FAM103A1	Q9BTL3	FAM103A1	Uncharacterized protein	2	2	2	2	2	2	19.5	19.5	19.5	14.206	8.3049e-05	1.6833	0.751292	1	1	1	1	1	1	8.5	8.5	8.5	14.206	0.0016646	NaN		1.6833	0.751292
F1RIA4	F1RIA4	TMEM132A	Q24JP5	TMEM132A	Uncharacterized protein	1	1	1	1	1	1	1.5	1.5	1.5	107.21	0.00080333			2	2	2	2	2	2	3.4	3.4	3.4	107.21	1.2783e-25	NaN
F1RIA5	F1RIA5	VPS37C	A5D8V6	VPS37C	Uncharacterized protein														1	1	1	1	1	1	4.2	4.2	4.2	38.882	0.00020924	NaN
F1RIB1;I3LKX1	F1RIB1	C15orf40;C15orf40	Q8WUR7	C15orf40	Uncharacterized protein;Uncharacterized protein
F1RIB4	F1RIB4	LOC100154801	Q9Y3E1	HDGFRP3	Uncharacterized protein	2	1	1	2	1	1	18.3	8.6	8.6	19.306	1.7201e-19	0.54563	-0.874005														0.54563	-0.874005
F1RIC1	F1RIC1	CCDC86	Q9H6F5	CCDC86	Uncharacterized protein	5	5	5	5	5	5	15.7	15.7	15.7	41.078	9.8418e-13	0.64744	-0.627182	5	5	5	5	5	5	12.9	12.9	12.9	41.078	4.3345e-12	0.94704	-0.0785027	0.79724	-0.352842	0.444474
F1RID1;I3LS63;I3LSA0	F1RID1	LOC100739154	Q7Z2Z2	EFTUD1	Uncharacterized protein														4;1;1	4;1;1	4;1;1	4	4	4	11.6	11.6	11.6	54.906	4.9037e-44	0.79951	-0.322812	0.79951	-0.322812
F1RID1;I3LSA0;I3LS63	F1RID1	LOC100739154;unknown	Q7Z2Z2	EFTUD1	Uncharacterized protein;Uncharacterized protein	4;2;1	4;2;1	4;2;1	4	4	4	13.6	13.6	13.6	54.906	3.0979e-59	0.58767	-0.766922														0.58767	-0.766922
F1RID6	F1RID6	STARD5	Q9NSY2	STARD5	Uncharacterized protein
F1RIE0	F1RIE0	MESDC2	Q14696	MESDC2	Uncharacterized protein	2	2	2	2	2	2	12.5	12.5	12.5	25.877	1.0665e-06	0.4336	-1.20556	3	3	3	3	3	3	21.1	21.1	21.1	25.877	1.5605e-09	0.78767	-0.344337	0.610635	-0.77495	0.346432
F1RIE2	F1RIE2	DDB1	Q16531	DDB1	Uncharacterized protein	35	35	35	35	35	35	35.4	35.4	35.4	126.95	3.5233e-280	0.94115	-0.0875034	26	26	26	26	26	26	27.9	27.9	27.9	126.95	9.4208e-210	0.91591	-0.126722	0.92853	-0.107113	0.115412
F1RIF3	F1RIF3	FAH	P16930	FAH	Uncharacterized protein	6	6	6	6	6	6	20.8	20.8	20.8	46.141	5.6339e-33	0.57721	-0.792832	7	7	7	7	7	7	21	21	21	46.141	8.8448e-33	0.8033	-0.315989	0.690255	-0.554411	0.266978
F1RIF6	F1RIF6	APITD1	Q8N2Z9	APITD1	Uncharacterized protein														1	1	1	1	1	1	11.5	11.5	11.5	15.994	0.0010624	NaN
F1RIF8;P14332	F1RIF8	PGD	P52209	PGD	6-phosphogluconate dehydrogenase, decarboxylating	17;8	17;8	17;8	17	17	17	49.3	49.3	49.3	53.052	4.5232e-201	0.81068	-0.302796	15;6	15;6	15;6	15	15	15	46.8	46.8	46.8	53.052	2.9915e-288	0.70785	-0.498484	0.759265	-0.40064	0.153714
F1RIF9	F1RIF9	KIF1B	O60333	KIF1B	Uncharacterized protein
F1RIF9;F1SHW6	F1RIF9	KIF1B;KIF1A	O60333	KIF1B	Uncharacterized protein;Uncharacterized protein	6;3	6;3	5;2	6	6	5	3.8	3.8	3	203.75	3.3333e-48	0.68481	-0.546224	4;3	3;2	3;2	4	3	3	2.6	1.9	1.9	203.75	3.7182e-31	0.62788	-0.671439	0.656345	-0.608832	0.0653805
F1RIG2	F1RIG2	UBE4B	O95155	UBE4B	Uncharacterized protein	6	6	6	6	6	6	7.7	7.7	7.7	106.9	1.4886e-37	0.7433	-0.427983	6	6	6	6	6	6	7.8	7.8	7.8	106.9	4.4947e-25	0.74272	-0.42911	0.74301	-0.428547	0.000836488
F1RIH6;I3LVF7	F1RIH6	TMEM201	Q5SNT2	TMEM201	Uncharacterized protein	8;3	8;3	8;3	8	8	8	16.3	16.3	16.3	71.6	6.1203e-60	0.70705	-0.500116	5;3	5;3	5;3	5	5	5	9.9	9.9	9.9	71.6	6.1361e-51	0.66704	-0.584155	0.687045	-0.542135	0.0492997
F1RII4	F1RII4	PARK7	Q99497	PARK7	Uncharacterized protein	8	8	8	8	8	8	68.8	68.8	68.8	14.42	1.3388e-80	0.75433	-0.406732	8	8	8	8	8	8	68.8	68.8	68.8	14.42	4.6382e-52	0.73914	-0.43608	0.746735	-0.421406	0.0221631
F1RIJ5	F1RIJ5	DNAJC11	Q9NVH1	DNAJC11	Uncharacterized protein	4	4	4	4	4	4	12.3	12.3	12.3	43.28	2.4495e-12	0.88533	-0.175713	4	4	4	4	4	4	14.4	14.4	14.4	43.28	3.0529e-22	0.95848	-0.0611798	0.921905	-0.118446	0.289111
F1RIK3	F1RIK3	ACOT7	O00154	ACOT7	Uncharacterized protein	7	7	7	7	7	7	27.9	27.9	27.9	40.189	1.4165e-35	0.82196	-0.28286	8	8	8	8	8	8	28.2	28.2	28.2	40.189	1.0139e-25	0.85556	-0.225059	0.83876	-0.253959	0.0722182
F1RIM1	F1RIM1	ICMT	O60725	ICMT	Uncharacterized protein														1	1	1	1	1	1	6.3	6.3	6.3	32.005	0.0010892	NaN
F1RIP1	F1RIP1	GYS1	P13807	GYS1	Uncharacterized protein	12	12	12	12	12	12	26.1	26.1	26.1	83.775	1.5964e-219	0.84215	-0.247851	12	12	12	12	12	12	23.6	23.6	23.6	83.775	1.0002e-93	0.93089	-0.103317	0.88652	-0.175584	0.250896
F1RIP3;P19133	F1RIP3	FTL	P02792	FTL	Ferritin	9;4	9;4	9;4	9	9	9	65.1	65.1	65.1	20.12	1.6099e-120	0.82202	-0.282755	9;4	9;4	9;4	9	9	9	65.1	65.1	65.1	20.12	1.4059e-115	0.87684	-0.189614	0.84943	-0.236185	0.124322
F1RIP4	F1RIP4	RUVBL2	Q9Y230	RUVBL2	Uncharacterized protein	13	13	13	13	13	13	35.4	35.4	35.4	51.172	5.3628e-98	0.99439	-0.00811631	14	14	14	14	14	14	37.8	37.8	37.8	51.172	1.0962e-117	0.73495	-0.444282	0.86467	-0.226199	0.512355
F1RIP6	F1RIP6	NUCB1	Q02818	NUCB1	Uncharacterized protein	14	14	14	14	14	14	42.2	42.2	42.2	53.202	9.101e-78	0.74675	-0.421303	15	15	15	15	15	15	45.7	45.7	45.7	53.202	1.381e-89	0.75889	-0.398037	0.75282	-0.40967	0.0180743
F1RIQ4	F1RIQ4	BAX	Q07812	BAX	Uncharacterized protein	4	4	4	4	4	4	25.5	25.5	25.5	21.257	1.037e-16	0.68225	-0.551628	4	4	4	4	4	4	29.7	29.7	29.7	21.257	5.4337e-15	0.65537	-0.609618	0.66881	-0.580623	0.0317814
F1RIR2	F1RIR2	STX4	Q12846	STX4	Uncharacterized protein	2	2	2	2	2	2	7.4	7.4	7.4	34.394	6.0394e-10	0.59032	-0.760431	3	3	3	3	3	3	12.8	12.8	12.8	34.394	1.9329e-14	0.48954	-1.0305	0.53993	-0.895466	0.0959497
F1RIR3	F1RIR3	ZNF668	Q96K58	ZNF668	Uncharacterized protein														2	2	2	2	2	2	3.7	3.7	3.7	67.872	0.0018297	0.96376	-0.0532542	0.96376	-0.0532542
F1RIR6	F1RIR6	LOC100522924	Q9BQB6	VKORC1	Uncharacterized protein	1	1	1	1	1	1	8	8	8	18.139	0.00012228	1.0327	0.0464212	1	1	1	1	1	1	8	8	8	18.139	7.5039e-05	1.0652	0.0911243	1.04895	0.0687728	0.19958
F1RIR7	F1RIR7	BCKDK	O14874	BCKDK	Uncharacterized protein	5	5	5	5	5	5	17	17	17	46.377	1.2509e-22	1.0096	0.0137838	6	6	6	6	6	6	19.4	19.4	19.4	46.377	1.5781e-18	0.99083	-0.0132905	1.00022	0.000246636	0.985417
F1RIS6	F1RIS6	MMAB	Q96EY8	MMAB	Uncharacterized protein	4	4	4	4	4	4	21.1	21.1	21.1	27.25	3.3954e-27	0.72846	-0.457078	3	3	3	3	3	3	17	17	17	27.25	1.0174e-27	0.72929	-0.455435	0.728875	-0.456257	0.00114615
F1RIS8	F1RIS8	MVK	Q03426	MVK	Uncharacterized protein	4	4	4	4	4	4	17.1	17.1	17.1	42.704	1.4745e-57	0.55986	-0.836862	5	5	5	5	5	5	19.9	19.9	19.9	42.704	7.5402e-70	0.77789	-0.362362	0.668875	-0.599612	0.247116
F1RIT6	F1RIT6	GIT2	Q14161	GIT2	Uncharacterized protein														5	4	2	5	4	2	10.3	8.2	5.2	81.386	6.6053e-34	0.92469	-0.112958	0.92469	-0.112958
F1RIT6;I3LIY8	F1RIT6	GIT2;GIT2	Q14161	GIT2	Uncharacterized protein;Uncharacterized protein	7;5	7;5	7;5	7	7	7	14.4	14.4	14.4	81.386	9.2444e-50	0.84577	-0.241663														0.84577	-0.241663
F1RIT7	F1RIT7	ANKRD13A	Q8IZ07	ANKRD13A	Uncharacterized protein	2	2	2	2	2	2	6.1	6.1	6.1	41.569	0.00016316	0.84933	-0.235603	3	3	3	3	3	3	10.6	10.6	10.6	41.569	6.8923e-07	0.68804	-0.539436	0.768685	-0.387519	0.242386
F1RIU0	F1RIU0	LOC100624266	Q9Y2R5	MRPS17	Uncharacterized protein	3	3	3	3	3	3	29.2	29.2	29.2	14.429	4.2926e-32	0.73291	-0.448292	4	4	4	4	4	4	43.1	43.1	43.1	14.429	2.179e-94	0.73586	-0.442497	0.734385	-0.445394	0.00414167
F1RIU3;I3L9J4;Q29236;I3LM20;I3LT97	F1RIU3	CCT6A;LOC100520609	P40227	CCT6A	Uncharacterized protein;Uncharacterized protein	22;13;4;2;2	22;13;4;2;2	22;13;4;2;2	22	22	22	56.9	56.9	56.9	57.97	2.0987e-304	0.8776	-0.188365														0.8776	-0.188365
F1RIU4	F1RIU4	SUMF2	Q8NBJ7	SUMF2	Uncharacterized protein	1	1	1	1	1	1	5	5	5	33.846	1.1125e-06			3	3	3	3	3	3	12.6	12.6	12.6	33.846	2.2816e-09	1.2044	0.268315	1.2044	0.268315
F1RIU8	F1RIU8	LOC100517784	Q8IZ07	ANKRD13A	Uncharacterized protein
F1RIU9	F1RIU9	CHCHD2	Q9Y6H1	CHCHD2	Uncharacterized protein	2	2	2	2	2	2	24.2	24.2	24.2	15.635	8.6623e-50	0.47943	-1.06061	3	3	3	3	3	3	30.7	30.7	30.7	15.635	2.5868e-20	0.8253	-0.277009	0.652365	-0.668809	0.360527
F1RIV4;I3LRU6	F1RIV4	LOC100523779	Q8N201	INTS1	Uncharacterized protein	6;2	6;2	6;2	6	6	6	3.9	3.9	3.9	242.66	1.0792e-40	0.81414	-0.296651	6;2	6;2	6;2	6	6	6	4	4	4	242.66	2.7316e-31	0.70663	-0.500973	0.760385	-0.398812	0.161044
F1RIV6	F1RIV6	MICALL2	Q8IY33	MICALL2	Uncharacterized protein	12	12	12	12	12	12	17.7	17.7	17.7	104.74	5.6768e-66	0.43405	-1.20407	9	9	9	9	9	9	12.1	12.1	12.1	104.74	4.7056e-41	0.79457	-0.331754	0.61431	-0.76791	0.353531
F1RIW7	F1RIW7	ZFAND2A	Q8N6M9	ZFAND2A	Uncharacterized protein	1	1	1	1	1	1	10.4	10.4	10.4	15.986	0.0054893
F1RIX1	F1RIX1	COX19	Q49B96	COX19	Uncharacterized protein	1	1	1	1	1	1	11.2	11.2	11.2	10.363	0.00039952			1	1	1	1	1	1	11.2	11.2	11.2	10.363	0.00010206	NaN
F1RIX8	F1RIX8	CBR4	Q8N4T8	CBR4	Uncharacterized protein	1	1	1	1	1	1	8	8	8	25.225	0.00042272			1	1	1	1	1	1	8	8	8	25.225	0.00076605	NaN
F1RIX9	F1RIX9	SH3RF1	Q7Z6J0	SH3RF1	Uncharacterized protein	1	1	1	1	1	1	2.1	2.1	2.1	88.245	4.1295e-06			1	1	1	1	1	1	2.1	2.1	2.1	88.245	6.6808e-19	NaN
F1RIY0;F1RIY1	F1RIY0	NEK1;NEK1	Q96PY6	NEK1	Uncharacterized protein;Uncharacterized protein	2;2	2;2	2;2	2	2	2	2.2	2.2	2.2	137.84	3.5352e-11	0.89629	-0.157962	2;2	2;2	2;2	2	2	2	2.2	2.2	2.2	137.84	1.0582e-28	NaN		0.89629	-0.157962
F1RIY2	F1RIY2	CLCN3	P51790	CLCN3	Uncharacterized protein
F1RIY4	F1RIY4	C4orf27	Q9NWY4	C4orf27	Uncharacterized protein	5	5	5	5	5	5	17.9	17.9	17.9	39.403	7.7794e-18	0.8863	-0.174133	2	2	2	2	2	2	7.2	7.2	7.2	39.403	2.9693e-17	0.80946	-0.304968	0.84788	-0.239551	0.17072
F1RIY6	F1RIY6	GET4	Q7L5D6	GET4	Uncharacterized protein														2	2	2	2	2	2	8.4	8.4	8.4	29.836	8.9263e-10	0.84491	-0.24313	0.84491	-0.24313
F1RIY7;I3LQX0;I3LT12	F1RIY7	unknown;SUN1	O94901	SUN1	Uncharacterized protein;Uncharacterized protein														9;5;1	9;5;1	9;5;1	9	9	9	13.9	13.9	13.9	99.079	4.266e-38	0.87068	-0.199786	0.87068	-0.199786
F1RIY7;I3LT12	F1RIY7	unknown	O94901	SUN1	Uncharacterized protein	8;1	8;1	5;1	8	8	5	13.7	13.7	9.6	99.079	5.985e-39	0.90949	-0.13687														0.90949	-0.13687
F1RIY8;I3LKL0	F1RIY8	HEATR2	Q86Y56	HEATR2	Uncharacterized protein	8;1	8;1	8;1	8	8	8	14.2	14.2	14.2	89.592	1.1363e-42	1.0054	0.00776959														1.0054	0.00776959
F1RIZ9;I3LK37	F1RIZ9	GALNT7;unknown	Q86SF2	GALNT7	Uncharacterized protein;Uncharacterized protein	6;4	6;4	6;4	6	6	6	12.7	12.7	12.7	70.617	2.1251e-34	0.91057	-0.135158	8;6	8;6	8;6	8	8	8	16.3	16.3	16.3	70.617	1.8759e-44	0.92934	-0.105722	0.919955	-0.12044	0.0774617
F1RJ12	F1RJ12	PPP1R3D	O95685	PPP1R3D	Protein phosphatase 1 regulatory subunit 3	1	1	1	1	1	1	3.7	3.7	3.7	32.38	0.0012489			2	2	2	2	2	2	9.4	9.4	9.4	32.38	3.5483e-05	0.62392	-0.680567	0.62392	-0.680567
F1RJ22	F1RJ22	PINX1	Q96BK5	PINX1	Uncharacterized protein	2	2	2	2	2	2	10.3	10.3	10.3	35.227	3.2132e-10			1	1	1	1	1	1	4.5	4.5	4.5	35.227	4.934e-05	NaN
F1RJ33	F1RJ33	LGALS9	O00182	LGALS9	Galectin	7	7	7	7	7	7	27	27	27	39.677	4.5755e-45	0.93281	-0.100345	7	7	7	7	7	7	27	27	27	39.677	3.2493e-40	1.0078	0.0112094	0.970305	-0.0445677	0.578402
F1RJ36	F1RJ36	DACH1	Q9UI36	DACH1	Uncharacterized protein	1	1	1	1	1	1	2.5	2.5	2.5	42.742	6.909e-05			3	3	3	3	3	3	8.5	8.5	8.5	42.742	3.8011e-12	0.60664	-0.721087	0.60664	-0.721087
F1RJ44;I3LC04	F1RJ44	LOC100153172	Q9H7E2	TDRD3	Uncharacterized protein	5;1	5;1	5;1	5	5	5	9.4	9.4	9.4	83.567	7.7932e-16	0.75132	-0.412501	6;2	6;2	6;2	6	6	6	11.8	11.8	11.8	83.567	1.0578e-13	0.80536	-0.312294	0.77834	-0.362397	0.087669
F1RJ61	F1RJ61	COPRS	Q9NQ92	COPRS	Uncharacterized protein	1	1	1	1	1	1	10.8	10.8	10.8	20.019	0.00086552			1	1	1	1	1	1	10.8	10.8	10.8	20.019	0.0010245	NaN
F1RJ62	F1RJ62	UTP6	Q9NYH9	UTP6	Uncharacterized protein	7	7	7	7	7	7	12.5	12.5	12.5	70.556	6.4691e-25	0.95606	-0.0648269	7	7	7	7	7	7	12	12	12	70.556	5.302e-29	0.97865	-0.0311351	0.967355	-0.047981	0.215364
F1RJ74	F1RJ74	SUGT1	Q9Y2Z0	SUGT1	Uncharacterized protein	10	10	10	10	10	10	38.3	38.3	38.3	38.418	5.1014e-109	0.75214	-0.410927	10	10	10	10	10	10	38.3	38.3	38.3	38.418	8.8419e-100	0.73327	-0.447584	0.742705	-0.429255	0.0271733
F1RJ88	F1RJ88	NAA16	Q6N069	NAA16	Uncharacterized protein	5	1	1	5	1	1	4.4	1.1	1.1	101.8	1.5164e-14
F1RJ93	F1RJ93	TAGLN2	P37802	TAGLN2	Uncharacterized protein	14	14	13	14	14	13	80.3	80.3	73.6	23.302	0	0.88096	-0.182852	14	14	13	14	14	13	80.3	80.3	73.6	23.302	1.5936e-290	0.91403	-0.129687	0.897495	-0.156269	0.107432
F1RJA8	F1RJA8	TPRG1L	Q5T0D9	TPRG1L	Uncharacterized protein	2	2	2	2	2	2	6.9	6.9	6.9	30.486	4.1676e-05	0.89678	-0.157174	4	4	4	4	4	4	18.1	18.1	18.1	30.486	8.949e-44	0.9771	-0.0334219	0.93694	-0.0952979	0.370702
F1RJC5	F1RJC5	unknown	P21127	CDK11B	Uncharacterized protein	15	15	15	15	15	15	20.2	20.2	20.2	90.808	1.4313e-50	0.80194	-0.318434	12	12	12	12	12	12	15.7	15.7	15.7	90.808	2.8686e-29	0.82488	-0.277744	0.81341	-0.298089	0.0434037
F1RJC9	F1RJC9	SSU72	Q9NP77	SSU72	Uncharacterized protein	5	5	5	5	5	5	30.8	30.8	30.8	22.723	4.1037e-22	0.82702	-0.274006	4	4	4	4	4	4	23.1	23.1	23.1	22.723	7.7346e-14	0.85533	-0.225447	0.841175	-0.249726	0.0617512
F1RJD0	F1RJD0	MRPL20	Q9BYC9	MRPL20	Uncharacterized protein
F1RJE4	F1RJE4	LOC100525876	Q9NVI7	ATAD3A	Uncharacterized protein	14	14	14	14	14	14	26	26	26	66.591	9.2948e-137	0.89706	-0.156724	13	13	13	13	13	13	28.8	28.8	28.8	66.591	1.3571e-168	0.94054	-0.0884388	0.9188	-0.122581	0.173478
F1RJE8	F1RJE8	CPSF3L	Q5TA45	CPSF3L	Uncharacterized protein	1	1	1	1	1	1	1.7	1.7	1.7	67.599	0.0019118			2	2	2	2	2	2	3.7	3.7	3.7	67.599	0.00015728	NaN
F1RJE9	F1RJE9	PUSL1	Q8N0Z8	PUSL1	tRNA pseudouridine synthase	1	1	1	1	1	1	6	6	6	33.29	1.9699e-08			2	2	2	2	2	2	9.3	9.3	9.3	33.29	5.0334e-07	0.73162	-0.450834	0.73162	-0.450834
F1RJF7	F1RJF7	SDF4	Q9BRK5	SDF4	Uncharacterized protein	6	6	6	6	6	6	17.5	17.5	17.5	41.464	2.057e-38	0.80069	-0.320684	5	5	5	5	5	5	18.3	18.3	18.3	41.464	7.9429e-31	0.71989	-0.474152	0.76029	-0.397418	0.122036
F1RJG8	F1RJG8	C12orf43	Q96C57	C12orf43	Uncharacterized protein	1	1	1	1	1	1	5.3	5.3	5.3	29.882	2.4502e-06			2	2	2	2	2	2	13.9	13.9	13.9	29.882	2.276e-149	0.60682	-0.720659	0.60682	-0.720659
F1RJH1;F1RJH0	F1RJH1	SPPL3;SPPL3	Q8TCT6	SPPL3	Uncharacterized protein;Uncharacterized protein	1;1	1;1	1;1	1	1	1	2.3	2.3	2.3	42.334	0.006014
F1RJH2;P79273	F1RJH2	ACADS;ACADS	P16219	ACADS	Short-chain-specific acyl-CoA dehydrogenase, mitochondrial;Short-chain specific acyl-CoA dehydrogenase, mitochondrial	10;7	10;7	10;7	10	10	10	35.2	35.2	35.2	44.678	7.594e-149	0.87648	-0.190207	11;8	11;8	11;8	11	11	11	37.6	37.6	37.6	44.678	4.6547e-149	0.78639	-0.346683	0.831435	-0.268445	0.181902
F1RJH3	F1RJH3	UNC119B	A6NIH7	UNC119B	Uncharacterized protein	3	3	3	3	3	3	21.8	21.8	21.8	28.335	8.2414e-66	0.56829	-0.815301	2	2	2	2	2	2	14.7	14.7	14.7	28.335	4.4259e-40	0.72493	-0.464086	0.64661	-0.639694	0.173313
F1RJH8	F1RJH8	LOC100517757	P04424	ASL	Uncharacterized protein	5	5	5	5	5	5	18.5	18.5	18.5	51.721	1.9041e-70	0.85295	-0.229467	5	5	5	5	5	5	13.8	13.8	13.8	51.721	1.4656e-21	0.94074	-0.088132	0.896845	-0.158799	0.269151
F1RJH9	F1RJH9	TPST1	O60507	TPST1	Uncharacterized protein	1	1	1	1	1	1	4.9	4.9	4.9	42.153	0.0082747			1	1	1	1	1	1	4.9	4.9	4.9	42.153	0.00012958	NaN
F1RJI0	F1RJI0	TMEM248	Q9NWD8	TMEM248	Uncharacterized protein	1	1	1	1	1	1	3.2	3.2	3.2	35.523	0.013311
F1RJI1	F1RJI1	MLEC	Q14165	MLEC	Uncharacterized protein	3	3	3	3	3	3	12.5	12.5	12.5	32.2	2.6055e-12	0.63858	-0.647061	6	6	6	6	6	6	23.5	23.5	23.5	32.2	1.2369e-25	0.9059	-0.142576	0.77224	-0.394819	0.378636
F1RJI2	F1RJI2	LOC100516668	Q9UJ41	RABGEF1	Uncharacterized protein	4	4	4	4	4	4	7.9	7.9	7.9	57.017	5.5345e-10	0.74407	-0.42649														0.74407	-0.42649
F1RJI9	F1RJI9	GATC	O43716	GATC	Glutamyl-tRNA(Gln) amidotransferase subunit C, mitochondrial	1	1	1	1	1	1	8.1	8.1	8.1	15.258	0.00024573			4	4	4	4	4	4	44.9	44.9	44.9	15.258	6.0635e-19	0.8023	-0.317786	0.8023	-0.317786
F1RJJ0	F1RJJ0	SRSF9	Q13242	SRSF9	Uncharacterized protein	4	4	4	4	4	4	15.8	15.8	15.8	25.574	4.6001e-11	1.1184	0.161436	5	5	5	5	5	5	20.8	20.8	20.8	25.574	5.3454e-14	1.3777	0.462262	1.24805	0.311849	0.279975
F1RJJ2	F1RJJ2	TYW1	Q9NV66	TYW1	Uncharacterized protein	2	2	2	2	2	2	4.2	4.2	4.2	83.113	8.3966e-17	0.90536	-0.143437	4	4	4	4	4	4	7.1	7.1	7.1	83.113	6.8032e-60	1.1012	0.139077	1.00328	-0.00218001	0.978716
F1RJJ3	F1RJJ3	SBDS	Q9Y3A5	SBDS	Uncharacterized protein	12	12	12	12	12	12	52	52	52	28.745	7.8522e-126	0.97378	-0.0383322	12	12	12	12	12	12	52	52	52	28.745	2.3374e-124	0.9988	-0.00173227	0.98629	-0.0200322	0.473093
F1RJK0	F1RJK0	COQ5	Q5HYK3	COQ5	Uncharacterized protein	4	4	4	4	4	4	19.8	19.8	19.8	37.683	2.3643e-22	0.91287	-0.131519	4	4	4	4	4	4	19.8	19.8	19.8	37.683	8.4151e-19	0.9214	-0.1181	0.917135	-0.12481	0.0341926
F1RJK5	F1RJK5	GCN1L1	Q92616	GCN1L1	Uncharacterized protein	40	40	40	40	40	40	39.8	39.8	39.8	139.71	3.4001e-286	0.9094	-0.137013	40	40	40	40	40	40	39	39	39	139.71	1.1472e-244	0.84214	-0.247868	0.87577	-0.192441	0.179471
F1RJL0	F1RJL0	WBSCR16	Q96I51	WBSCR16	Uncharacterized protein	4	4	4	4	4	4	15.3	15.3	15.3	50.713	1.3185e-14	0.61176	-0.708962	6	6	6	6	6	6	18.9	18.9	18.9	50.713	2.7967e-17	0.8344	-0.261189	0.72308	-0.485076	0.284187
F1RJL6	F1RJL6	CLIP2	Q9UDT6	CLIP2	Uncharacterized protein	16	14	14	16	14	14	24.8	22.1	22.1	91.078	2.735e-142	0.92125	-0.118335	14	12	12	14	12	12	22.4	19.7	19.7	91.078	8.7592e-137	0.91847	-0.122695	0.91986	-0.120515	0.011515
F1RJM2	F1RJM2	ERP29	P30040	ERP29	Uncharacterized protein	8	8	8	8	8	8	37.8	37.8	37.8	29.328	1.1299e-26	0.72341	-0.467115	7	7	7	7	7	7	28.6	28.6	28.6	29.328	1.734e-22	0.81136	-0.301586	0.767385	-0.38435	0.135839
F1RJM3;I3LP43	F1RJM3	NAA25;NAA25	Q14CX7	NAA25	Uncharacterized protein;Uncharacterized protein	13;13	13;13	13;13	13	13	13	18.2	18.2	18.2	113.19	4.8076e-101	0.91317	-0.131045	13;13	13;13	13;13	13	13	13	17.5	17.5	17.5	113.19	7.9573e-120	0.90524	-0.143628	0.909205	-0.137336	0.029147
F1RJM8	F1RJM8	ABHD11	Q8NFV4	ABHD11	Uncharacterized protein	6	6	6	6	6	6	34	34	34	33.983	8.6405e-54	0.74676	-0.421283	7	7	7	7	7	7	37.5	37.5	37.5	33.983	1.7296e-56	0.83255	-0.264391	0.789655	-0.342837	0.144068
F1RJN4	F1RJN4	TBL2	Q9Y4P3	TBL2	Uncharacterized protein	14	14	14	14	14	14	33.4	33.4	33.4	49.738	1.0794e-58	0.9474	-0.0779544	12	12	12	12	12	12	27.5	27.5	27.5	49.738	4.7578e-51	0.90463	-0.1446	0.926015	-0.111277	0.185838
F1RJP9;I3LC98;I3L676;F1RUH8	F1RJP9	KIF13B	Q9NQT8	KIF13B	Uncharacterized protein	17;2;2;2	17;2;2;2	16;1;1;1	17	17	16	12.9	12.9	12.4	204.15	2.3753e-106	0.77435	-0.368942														0.77435	-0.368942
F1RJR2	F1RJR2	LOC100156764	Q9H9T3	ELP3	Uncharacterized protein	7	7	7	7	7	7	28.5	28.5	28.5	34.561	6.3193e-54	0.71307	-0.487884	7	7	7	7	7	7	27.5	27.5	27.5	34.561	2.1405e-48	0.80146	-0.319298	0.757265	-0.403591	0.131861
F1RJR9	F1RJR9	PBK	Q96KB5	PBK	Uncharacterized protein	3	3	3	3	3	3	20.1	20.1	20.1	30.913	3.9477e-07	0.77874	-0.360786	3	3	3	3	3	3	21.5	21.5	21.5	30.913	1.2089e-10	0.64281	-0.637536	0.710775	-0.499161	0.17436
F1RJS2;Q29549	F1RJS2	CLU;CLU	P10909	CLU	Clusterin;Clusterin	1;1	1;1	1;1	1	1	1	2.7	2.7	2.7	51.646	0.0065636
F1RJS3	F1RJS3	EPHX2	P34913	EPHX2	Bifunctional epoxide hydrolase 2	14	14	1	14	14	1	38.6	38.6	3.1	62.754	8.8726e-115	0.8492	-0.235824	14	1	1	14	1	1	38.4	3.1	3.1	62.754	7.8621e-144	1.4163	0.502127	1.13275	0.133152	0.711295
F1RJT3;F1RLZ7;I3LN38;F1S1E7	F1RJT3	LOC100622075;DPYSL3;CRMP1	Q14195	DPYSL3	Uncharacterized protein;Uncharacterized protein;Uncharacterized protein														3;2;2;1	1;1;1;1	1;1;1;1	3	1	1	8.8	1.4	1.4	53.486	8.9924e-30	NaN
F1RJT5	F1RJT5	BNIP3L	O60238	BNIP3L	Uncharacterized protein	2	2	2	2	2	2	16	16	16	23.932	8.5285e-07	0.77172	-0.373851	1	1	1	1	1	1	6.8	6.8	6.8	23.932	0.00014393	1.3054	0.384492	1.03856	0.00532067	0.908979
F1RJU1	F1RJU1	KCTD9	Q7L273	KCTD9	Uncharacterized protein	1	1	1	1	1	1	2.3	2.3	2.3	42.89	0.0097378
F1RJU9	F1RJU9	42255	Q92599	42255	Uncharacterized protein	9	7	7	9	7	7	32.2	25.9	25.9	50.121	3.0599e-154	0.87699	-0.189368	9	7	7	9	7	7	32.4	26.2	26.2	50.121	9.4658e-126	0.89409	-0.161508	0.88554	-0.175438	0.0504613
F1RJV1	F1RJV1	KIF3A	Q9Y496	KIF3A	Uncharacterized protein	5	5	5	5	5	5	9.5	9.5	9.5	82.782	5.3097e-21	0.68244	-0.551226														0.68244	-0.551226
F1RJV2	F1RJV2	RAD50	Q92878	RAD50	Uncharacterized protein	25	25	25	25	25	25	23.8	23.8	23.8	153.88	1.4549e-233	1.0158	0.0226164	20	20	20	20	20	20	20.3	20.3	20.3	153.88	4.0537e-255	1.0081	0.0116388	1.01195	0.0171276	0.19732
F1RJW5	F1RJW5	IGSF8	Q969P0	IGSF8	Uncharacterized protein	1	1	1	1	1	1	3.1	3.1	3.1	64.545	4.1626e-09			2	2	2	2	2	2	5.7	5.7	5.7	64.545	3.1048e-14	0.23638	-2.08082	0.23638	-2.08082
F1RJW8	F1RJW8	DCAF8	Q5TAQ9	DCAF8	Uncharacterized protein	8	8	8	8	8	8	18.3	18.3	18.3	66.653	2.6002e-95	0.7957	-0.329703	5	5	5	5	5	5	10.9	10.9	10.9	66.653	7.2555e-56	0.58989	-0.761482	0.692795	-0.545593	0.246465
F1RJX8	F1RJX8	COPA	P53621	COPA	Coatomer subunit alpha	44	44	44	44	44	44	42	42	42	138.44	0	0.80227	-0.31784	46	46	46	46	46	46	44.2	44.2	44.2	138.44	0	0.80796	-0.307644	0.805115	-0.312742	0.0103769
F1RJY0	F1RJY0	NCSTN	Q92542	NCSTN	Uncharacterized protein	5	5	5	5	5	5	10.3	10.3	10.3	78.643	6.5051e-44	1.0044	0.00633393	7	7	7	7	7	7	12.4	12.4	12.4	78.643	3.3178e-39	0.92524	-0.1121	0.96482	-0.0528833	0.543273
F1RJZ4	F1RJZ4	GPALPP1	Q8IXQ4	GPALPP1	Uncharacterized protein	2	2	2	2	2	2	6.3	6.3	6.3	39.139	8.4976e-09	1.1089	0.149129	3	3	3	3	3	3	8.9	8.9	8.9	39.139	6.5887e-06	0.65128	-0.61865	0.88009	-0.23476	0.715087
F1RK00	F1RK00	ZC3H13	Q5T200	ZC3H13	Uncharacterized protein	2	2	2	2	2	2	1.7	1.7	1.7	182.22	4.6782e-15	0.78977	-0.340496	2	2	2	2	2	2	1.7	1.7	1.7	182.22	3.7232e-07	0.60574	-0.723229	0.697755	-0.531862	0.224807
F1RK10;O97580	F1RK10	SUCLA2;SUCLA2	Q9P2R7	SUCLA2	Succinyl-CoA ligase [ADP-forming] subunit beta, mitochondrial;Succinyl-CoA ligase [ADP-forming] subunit beta, mitochondrial														9;8	8;7	8;7	9	8	8	22.2	20.7	20.7	50.304	3.2087e-43	0.99926	-0.00106799	0.99926	-0.00106799
F1RK11	F1RK11	MED4	Q9NPJ6	MED4	Uncharacterized protein	2	2	2	2	2	2	7.9	7.9	7.9	28.263	6.1257e-07	0.94763	-0.0776042	3	3	3	3	3	3	15.5	15.5	15.5	28.263	4.1331e-09	1.1046	0.143524	1.02611	0.0329599	0.793419
F1RK14	F1RK14	RB1	P06400	RB1	Uncharacterized protein														1	1	1	1	1	1	1.1	1.1	1.1	107.03	0.0027215	NaN
F1RK18	F1RK18	CAB39L	Q9H9S4	CAB39L	Uncharacterized protein	3	2	2	3	2	2	8.3	6.2	6.2	39.183	7.0986e-12	1.1766	0.234624	2	1	1	2	1	1	5.3	3.3	3.3	39.183	3.235e-10	NaN		1.1766	0.234624
F1RK24	F1RK24	SPRYD7	Q5W111	SPRYD7	Uncharacterized protein
F1RK25	F1RK25	TRIM13	O60858	TRIM13	E3 ubiquitin-protein ligase TRIM13
F1RK45	F1RK45	TRAP1	Q12931	TRAP1	Uncharacterized protein	26	26	26	26	26	26	44.9	44.9	44.9	79.77	3.5737e-232	0.78291	-0.353082	24	24	24	24	24	24	36.9	36.9	36.9	79.77	6.4663e-223	0.80952	-0.304861	0.796215	-0.328971	0.0466027
F1RK46;K7GSJ7	F1RK46	CREBBP;CREBBP	Q92793	CREBBP	Uncharacterized protein;Uncharacterized protein														3;2	3;2	2;2	3	3	2	1.4	1.4	0.9	264.85	8.4488e-09	1.0112	0.0160684	1.0112	0.0160684
F1RK56	F1RK56	NMRAL1	Q9HBL8	NMRAL1	Uncharacterized protein	2	2	2	2	2	2	9	9	9	33.097	5.382e-07	0.85621	-0.223963	3	3	3	3	3	3	11	11	11	33.097	9.3798e-14	0.95696	-0.0634695	0.906585	-0.143716	0.328453
F1RK58	F1RK58	HMOX2	P30519	HMOX2	Uncharacterized protein	9	9	8	9	9	8	41.8	41.8	38	35.726	2.2615e-170	0.755	-0.405451	5	4	4	5	4	4	25	21.2	21.2	35.726	5.4445e-120	0.62145	-0.68629	0.688225	-0.545871	0.162231
F1RK64	F1RK64	HIRA	P54198	HIRA	Uncharacterized protein	2	2	2	2	2	2	2.7	2.7	2.7	111.43	0.00011001
F1RK68	F1RK68	ANKS3	Q6ZW76	ANKS3	Uncharacterized protein	6	6	6	6	6	6	12.6	12.6	12.6	72.214	3.2953e-24	0.78058	-0.357382	4	4	4	4	4	4	7	7	7	72.214	2.4555e-17	0.75295	-0.409374	0.766765	-0.383378	0.0431284
F1RK74	F1RK74	SLC25A1	P53007	SLC25A1	Uncharacterized protein	7	7	7	7	7	7	28.6	28.6	28.6	33.702	1.3572e-32	1.0956	0.131721	5	5	5	5	5	5	16.9	16.9	16.9	33.702	6.9075e-18	1.0534	0.0750534	1.0745	0.103387	0.169853
F1RK78	F1RK78	DGCR14	Q96DF8	DGCR14	Uncharacterized protein														1	1	1	1	1	1	4.2	4.2	4.2	52.593	2.2389e-07	NaN
F1RK84	F1RK84	KLHL22	Q53GT1	KLHL22	Kelch-like family member 22	3	3	3	3	3	3	6.5	6.5	6.5	71.6	8.9131e-10	0.92558	-0.11157														0.92558	-0.11157
F1RK84;I3LNA7	F1RK84	KLHL22;unknown	Q53GT1	KLHL22	Kelch-like family member 22;Uncharacterized protein														5;3	5;3	5;3	5	5	5	8.7	8.7	8.7	71.6	9.0325e-17	0.90844	-0.138537	0.90844	-0.138537
F1RK85;I3LL78	F1RK85	MED15;MED15	Q96RN5	MED15	Uncharacterized protein;Uncharacterized protein	5;4	5;4	5;4	5	5	5	14.5	14.5	14.5	77.885	4.807e-78	0.93735	-0.0933403	4;3	4;3	4;3	4	4	4	10.1	10.1	10.1	77.885	2.1425e-92	0.91032	-0.135554	0.923835	-0.114447	0.116258
F1RK87	F1RK87	MGRN1	O60291	MGRN1	Uncharacterized protein	3	3	3	3	3	3	8.4	8.4	8.4	60.062	3.418e-09	0.57592	-0.79606	3	3	3	3	3	3	6.4	6.4	6.4	60.062	1.0882e-07	0.8263	-0.275262	0.70111	-0.535661	0.299383
F1RK90	F1RK90	PPL	O60437	PPL	Uncharacterized protein	16	16	16	16	16	16	11.4	11.4	11.4	203.48	9.1187e-105	0.77898	-0.360342	14	14	14	14	14	14	10.6	10.6	10.6	203.48	8.6235e-104	0.78749	-0.344666	0.783235	-0.352504	0.0141533
F1RK95	F1RK95	SMPD4	Q9NXE4	SMPD4	Uncharacterized protein	5	5	5	5	5	5	6.6	6.6	6.6	97.78	6.7052e-14	1.1894	0.250234	7	7	7	7	7	7	8.5	8.5	8.5	97.78	2.8772e-18	1.0534	0.0750534	1.1214	0.162644	0.310204
F1RK97	F1RK97	LOC100153925	Q6NZ67	MZT2B	Uncharacterized protein	2	2	2	2	2	2	18.7	18.7	18.7	15.9	1.3739e-15	0.85739	-0.221977														0.85739	-0.221977
F1RKB2	F1RKB2	DDX54	Q8TDD1	DDX54	Uncharacterized protein	11	11	11	11	11	11	19.7	19.7	19.7	79.565	2.5684e-62	1.0169	0.0241778	10	10	10	10	10	10	18.2	18.2	18.2	79.565	2.0503e-89	0.92999	-0.104713	0.973445	-0.0402675	0.654787
F1RKB5	F1RKB5	POM121C	A8CG34	POM121C	Uncharacterized protein	4	4	4	4	4	4	4.2	4.2	4.2	124.03	4.594e-27	0.80616	-0.310862	3	3	3	3	3	3	2.5	2.5	2.5	124.03	7.2498e-13	0.81153	-0.301284	0.808845	-0.306073	0.00996062
F1RKB6	F1RKB6	NSUN5	Q96P11	NSUN5	Uncharacterized protein	2	2	2	2	2	2	4.5	4.5	4.5	50.591	1.8309e-05	0.77782	-0.362492	4	4	4	4	4	4	9.9	9.9	9.9	50.591	9.9295e-11	0.86758	-0.204931	0.8227	-0.283712	0.173683
F1RKC0	F1RKC0	HIP1	O00291	HIP1	Uncharacterized protein	10	9	9	10	9	9	14.9	13.5	13.5	112.06	3.5751e-68	0.95922	-0.0600664	10	9	9	10	9	9	13.4	12	12	112.06	1.1799e-63	0.95625	-0.0645403	0.957735	-0.0623033	0.0228481
F1RKC7	F1RKC7	PLBD2	Q8NHP8	PLBD2	Uncharacterized protein	7	7	7	7	7	7	16.1	16.1	16.1	58.134	3.1309e-35	0.96647	-0.0492031	6	6	6	6	6	6	14.4	14.4	14.4	58.134	4.1242e-33	0.83552	-0.259254	0.900995	-0.154228	0.388058
F1RKD1	F1RKD1	RBM19	Q9Y4C8	RBM19	Uncharacterized protein	8	8	8	8	8	8	10.4	10.4	10.4	107.54	3.7176e-55	0.87166	-0.198163	6	6	6	6	6	6	8.7	8.7	8.7	107.54	1.7286e-77	0.94277	-0.0850222	0.907215	-0.141592	0.243708
F1RKE4;I3LS76	F1RKE4	LOC100738785;LOC100738785	P52435	POLR2J	Uncharacterized protein;Uncharacterized protein	1;1	1;1	1;1	1	1	1	10	10	10	11.412	0.012225
F1RKE9	F1RKE9	FBXO21	O94952	FBXO21	Uncharacterized protein	2	2	2	2	2	2	5.3	5.3	5.3	72.051	4.619e-05	1.5014	0.586308	1	1	1	1	1	1	1.6	1.6	1.6	72.051	0.0036726	NaN		1.5014	0.586308
F1RKF3;I3LC87	F1RKF3	unknown;LRWD1	Q9UFC0	LRWD1	Uncharacterized protein;Uncharacterized protein
F1RKF7	F1RKF7	CUX1	Q13948	CUX1	Uncharacterized protein
F1RKF9	F1RKF9	LOC100622173	P39880	CUX1	Uncharacterized protein	6	6	6	6	6	6	6.8	6.8	6.8	122.75	2.4839e-18	0.77833	-0.361546	5	5	5	5	5	5	5.8	5.8	5.8	122.75	1.6016e-41	0.84706	-0.239464	0.812695	-0.300505	0.128115
F1RKG2	F1RKG2	RABL5	Q9H7X7	IFT22	Uncharacterized protein	4	4	4	4	4	4	31.4	31.4	31.4	20.905	3.2719e-16	0.48435	-1.04588	3	3	3	3	3	3	25.9	25.9	25.9	20.905	5.4408e-18	0.38818	-1.3652	0.436265	-1.20554	0.0844367
F1RKG3	F1RKG3	RFC5	P40937	RFC5	Uncharacterized protein	7	7	7	7	7	7	26	26	26	40.062	3.4691e-33	0.68932	-0.536754	8	8	8	8	8	8	32.8	32.8	32.8	40.062	4.546e-44	0.87777	-0.188085	0.783545	-0.36242	0.292816
F1RKG9	F1RKG9	TAOK3	Q9H2K8	TAOK3	Uncharacterized protein
F1RKH4	F1RKH4	HSPB8	Q9UJY1	HSPB8	Uncharacterized protein	1	1	1	1	1	1	7.1	7.1	7.1	21.686	6.1298e-05			1	1	1	1	1	1	7.1	7.1	7.1	21.686	1.7053e-05	NaN
F1RKI3	F1RKI3	HINT1	P49773	HINT1	Uncharacterized protein	4	4	4	4	4	4	65.9	65.9	65.9	13.725	3.7681e-199	0.83699	-0.256718	4	4	4	4	4	4	65.9	65.9	65.9	13.725	1.5087e-184	0.79201	-0.336409	0.8145	-0.296564	0.0851823
F1RKI9	F1RKI9	PSMD8	P48556	PSMD8	Uncharacterized protein	7	7	7	7	7	7	20.5	20.5	20.5	39.732	7.1427e-172	0.88176	-0.181542	8	8	8	8	8	8	29.3	29.3	29.3	39.732	2.3833e-76	0.81769	-0.290374	0.849725	-0.235958	0.144901
F1RKJ6	F1RKJ6	SIPA1L3	O60292	SIPA1L3	Uncharacterized protein	1	1	1	1	1	1	2	2	2	91.736	6.5812e-05			2	2	2	2	2	2	4.1	4.1	4.1	91.736	1.651e-05	0.68877	-0.537906	0.68877	-0.537906
F1RKK2	F1RKK2	SLC12A2	P55011	SLC12A2	Uncharacterized protein	4	4	4	4	4	4	5.2	5.2	5.2	130.48	5.8893e-12	0.44036	-1.18324	5	5	5	5	5	5	5.7	5.7	5.7	130.48	1.0874e-10	0.82206	-0.282684	0.63121	-0.732965	0.379446
F1RKK5	F1RKK5	LOC100515883	Q96M27	PRRC1	Uncharacterized protein	2	2	2	2	2	2	7.6	7.6	7.6	44.203	3.0821e-21	0.78053	-0.357474	4	4	4	4	4	4	15	15	15	44.203	6.2775e-138	0.67449	-0.568131	0.72751	-0.462803	0.143613
F1RKL8	F1RKL8	LOC100622328	A6NC05	C5orf63	Uncharacterized protein	1	1	1	1	1	1	16.5	16.5	16.5	13.524	0.0090533
F1RKM0	F1RKM0	LMNB1	P20700	LMNB1	Uncharacterized protein	22	22	22	22	22	22	46.1	46.1	46.1	66.485	2.5273e-225	1.1296	0.175812	23	23	23	23	23	23	45.6	45.6	45.6	66.485	3.9444e-304	1.1205	0.164143	1.12505	0.169977	0.0218426
F1RKM1	F1RKM1	ALDH7A1	P49419	ALDH7A1	Uncharacterized protein	15	15	15	15	15	15	51.1	51.1	51.1	47.071	3.4659e-244	0.89753	-0.155968	14	14	14	14	14	14	49.1	49.1	49.1	47.071	1.633e-182	0.87062	-0.199885	0.884075	-0.177926	0.0782449
F1RKM4	F1RKM4	PHAX	Q9H814	PHAX	Uncharacterized protein	3	3	3	3	3	3	14.7	14.7	14.7	44.354	8.5822e-49	0.98748	-0.0181766	3	3	3	3	3	3	12.4	12.4	12.4	44.354	3.546e-46	0.90975	-0.136458	0.948615	-0.0773173	0.42056
F1RKQ3	F1RKQ3	LOC100737349	Q9Y3Q3	TMED3	Uncharacterized protein	1	1	1	1	1	1	13.3	13.3	13.3	8.5847	0.0010517	1.0855	0.11836	1	1	1	1	1	1	13.3	13.3	13.3	8.5847	3.1957e-09	1.05	0.0703893	1.06775	0.0943745	0.158121
F1RKQ4	F1RKQ4	DAK	Q3LXA3	DAK	Bifunctional ATP-dependent dihydroxyacetone kinase/FAD-AMP lyase (cyclizing)	14	14	14	14	14	14	37.1	37.1	37.1	59.234	5.1594e-127	0.8945	-0.160847	14	14	14	14	14	14	38.7	38.7	38.7	59.234	1.2836e-125	0.80313	-0.316295	0.848815	-0.238571	0.202159
F1RKQ8	F1RKQ8	CPSF7	Q8N684	CPSF7	Uncharacterized protein	5	5	5	5	5	5	14.1	14.1	14.1	51.139	3.977e-18	0.72569	-0.462575	6	6	6	6	6	6	19.5	19.5	19.5	51.139	6.4954e-24	0.78078	-0.357012	0.753235	-0.409793	0.0817381
F1RKS6	F1RKS6	RAB3IL1	Q8TBN0	RAB3IL1	Uncharacterized protein	1	1	1	1	1	1	4.4	4.4	4.4	42.797	0.00050037
F1RKS7	F1RKS7	FADS2	O95864	FADS2	Uncharacterized protein	3	3	3	3	3	3	7.9	7.9	7.9	52.286	6.7702e-09	0.71612	-0.481727	3	3	3	3	3	3	7.9	7.9	7.9	52.286	2.4771e-11	0.79258	-0.335372	0.75435	-0.408549	0.113336
F1RKS8;K7N7E5	F1RKS8	D5FAD;FADS1	O60427	FADS1	Uncharacterized protein;Uncharacterized protein														5;5	5;5	5;5	5	5	5	15	15	15	45.433	4.3583e-20	0.71248	-0.489079	0.71248	-0.489079
F1RKU0;P56471	F1RKU0	IDH3A	P50213	IDH3A	Isocitrate dehydrogenase [NAD] subunit alpha, mitochondrial	11;2	11;2	11;2	11	11	11	37.7	37.7	37.7	39.631	1.9668e-157	0.93124	-0.102775	11;2	11;2	11;2	11	11	11	37.7	37.7	37.7	39.631	1.8154e-163	0.90012	-0.151811	0.91568	-0.127293	0.121329
F1RKU4	F1RKU4	WDR61	Q9GZS3	WDR61	Uncharacterized protein	7	7	7	7	7	7	40.1	40.1	40.1	31.752	2.7683e-178	0.86684	-0.206162	8	8	8	8	8	8	43.2	43.2	43.2	31.752	1.2532e-127	0.94844	-0.0763716	0.90764	-0.141267	0.276662
F1RKV6	F1RKV6	SUZ12	Q15022	SUZ12	Uncharacterized protein	2	2	2	2	2	2	3	3	3	82.728	1.8574e-06	0.80433	-0.314141	2	2	2	2	2	2	3.5	3.5	3.5	82.728	1.6919e-09	0.81216	-0.300164	0.808245	-0.307152	0.0144824
F1RKW0	F1RKW0	TEFM	Q96QE5	TEFM	Uncharacterized protein	4	4	4	4	4	4	15.3	15.3	15.3	42.003	1.509e-32	0.98676	-0.0192289	1	1	1	1	1	1	3.6	3.6	3.6	42.003	0.00010881	NaN		0.98676	-0.0192289
F1RKW4	F1RKW4	RHOT1	Q8IXI2	RHOT1	Uncharacterized protein	8	8	7	8	8	7	16.2	16.2	14.4	71.203	3.2797e-111	1.1823	0.241596	8	8	7	8	8	7	17.5	17.5	15.7	71.203	1.6136e-96	0.83839	-0.254307	1.01035	-0.00635522	0.961923
F1RKW6	F1RKW6	C17orf75	Q9HAS0	C17orf75	Uncharacterized protein	1	1	1	1	1	1	1.8	1.8	1.8	44.418	0.0060805
F1RKW7	F1RKW7	ZNF207	O43670	ZNF207	Uncharacterized protein	5	5	5	5	5	5	14	14	14	49.779	3.4633e-29	0.72346	-0.467015	5	5	5	5	5	5	14	14	14	49.779	5.5797e-33	0.69768	-0.519363	0.71057	-0.493189	0.0337704
F1RKW8	F1RKW8	PSMD11	O00231	PSMD11	Uncharacterized protein	18	18	18	18	18	18	51	51	51	44.238	1.1317e-109	0.90516	-0.143755	16	16	16	16	16	16	46.4	46.4	46.4	44.238	1.0825e-136	0.89879	-0.153944	0.901975	-0.14885	0.0217811
F1RKW9	F1RKW9	MYO1D	O94832	MYO1D	Uncharacterized protein	15	15	15	15	15	15	20.4	20.4	20.4	110.35	5.6338e-56	0.84978	-0.234839	13	13	13	13	13	13	18.9	18.9	18.9	110.35	1.404e-58	0.7885	-0.342817	0.81914	-0.288828	0.118046
F1RKX2	F1RKX2	LOC100524193	Q9BT22	ALG1	Uncharacterized protein	2	2	2	2	2	2	4.9	4.9	4.9	52.702	0.00015937	0.6591	-0.601431	3	3	3	3	3	3	7.7	7.7	7.7	52.702	1.8768e-10	0.8399	-0.251711	0.7495	-0.426571	0.25332
F1RKX4;F1SPT7	F1RKX4	RBFOX1;RBFOX2	Q9NWB1	RBFOX1	Uncharacterized protein;Uncharacterized protein	2;2	1;1	1;1	2	1	1	10.3	6.4	6.4	25.47	4.0764e-09			2;2	1;1	1;1	2	1	1	10.3	6.4	6.4	25.47	5.7595e-16	NaN
F1RKY0	F1RKY0	TMEM186	Q96B77	TMEM186	Uncharacterized protein														1	1	1	1	1	1	4.2	4.2	4.2	24.488	0.0017	NaN
F1RKY1	F1RKY1	SNAP29	O95721	SNAP29	Uncharacterized protein	6	6	6	6	6	6	32.9	32.9	32.9	28.683	8.8409e-12	0.58386	-0.776306	3	3	3	3	3	3	20.9	20.9	20.9	28.683	7.003e-10	0.47792	-1.06516	0.53089	-0.920732	0.0998233
F1RKY3	F1RKY3	PI4KA	P42356	PI4KA	Uncharacterized protein	22	22	22	22	22	22	13.6	13.6	13.6	235.44	1.4292e-80	0.74963	-0.415749	19	19	19	19	19	19	11.6	11.6	11.6	235.44	1.3708e-54	0.85742	-0.221926	0.803525	-0.318838	0.189677
F1RKY8;F1SRD8	F1RKY8	LOC100737254	O15305	PMM2	Phosphomannomutase	3;1	3;1	3;1	3	3	3	21.6	21.6	21.6	15.573	7.3769e-07	0.95508	-0.0663065	3;1	3;1	3;1	3	3	3	21.6	21.6	21.6	15.573	1.1043e-07	0.95794	-0.0619928	0.95651	-0.0641497	0.0213971
F1RKZ6	F1RKZ6	USP7	Q93009	USP7	Ubiquitin carboxyl-terminal hydrolase	24	24	24	24	24	24	25.1	25.1	25.1	128.5	4.9069e-150	0.83419	-0.261552	25	25	25	25	25	25	24.8	24.8	24.8	128.5	3.5837e-116	0.83788	-0.255184	0.836035	-0.258368	0.00784462
F1RKZ7	F1RKZ7	SDF2L1	Q9HCN8	SDF2L1	Uncharacterized protein
F1RL00	F1RL00	PPIL2	Q13356	PPIL2	Uncharacterized protein	4	4	4	4	4	4	9.8	9.8	9.8	58.758	2.0977e-10	0.78752	-0.344612	7	7	7	7	7	7	17.8	17.8	17.8	58.758	1.9531e-53	0.81021	-0.303632	0.798865	-0.324122	0.040209
F1RL02;K7GLK3;K7GPA8;K7GQJ4;F1RJ29;I3LCS8;F1RL75;F1RZB8;F1SE53;Q2HWD6;F1RSU5;K7GNF0;F1S5Q6;F1RWF1	F1RL02	MAPK1;MAPK1	P28482	MAPK1	Uncharacterized protein;Uncharacterized protein	16;14;5;1;1;1;1;1;1;1;1;1;1;1	16;14;5;1;1;1;1;1;1;1;1;1;1;1	14;12;5;0;0;0;0;0;0;0;0;0;0;0	16	16	14	64.9	64.9	59.4	37.973	3.489e-245	0.63314	-0.659404														0.63314	-0.659404
F1RL04	F1RL04	PPM1F	P49593	PPM1F	Uncharacterized protein	9	9	9	9	9	9	31.5	31.5	31.5	47.632	2.3759e-137	1.0002	0.00028851	9	9	9	9	9	9	32.6	32.6	32.6	47.632	8.5468e-95	0.87489	-0.192826	0.937545	-0.096269	0.511809
F1RL13	F1RL13	RMI2	Q96E14	RMI2	Uncharacterized protein
F1RL16	F1RL16	LITAF	Q99732	LITAF	Uncharacterized protein	1	1	1	1	1	1	6.8	6.8	6.8	16.936	1.4218e-09			1	1	1	1	1	1	6.8	6.8	6.8	16.936	2.6266e-12	NaN
F1RL23	F1RL23	DERL3	Q96Q80	DERL3	Uncharacterized protein
F1RL26	F1RL26	ZC3H7A	Q8IWR0	ZC3H7A	Uncharacterized protein	5	5	5	5	5	5	8.3	8.3	8.3	110.08	7.6571e-18	1.0583	0.0817487	3	3	3	3	3	3	5.3	5.3	5.3	110.08	1.3447e-11	0.96004	-0.0588336	1.00917	0.0114575	0.882094
F1RL37	F1RL37	GSTT1	P30711	GSTT1	Uncharacterized protein	2	2	2	2	2	2	14.6	14.6	14.6	27.06	2.4481e-13	0.69071	-0.533848	1	1	1	1	1	1	6.7	6.7	6.7	27.06	5.5975e-05	NaN		0.69071	-0.533848
F1RL38	F1RL38	DDT	P30046	DDT	Uncharacterized protein	5	5	5	5	5	5	45.8	45.8	45.8	12.888	2.7975e-34	0.71083	-0.492424	5	5	5	5	5	5	45.8	45.8	45.8	12.888	6.5066e-58	0.6174	-0.695723	0.664115	-0.594073	0.108526
F1RL47	F1RL47	CIT	O14578	CIT	Uncharacterized protein														1	1	1	1	1	1	4.3	4.3	4.3	36.539	6.2951e-07	NaN
F1RL80	F1RL80	BCAT2	O15382	BCAT2	Branched-chain-amino-acid aminotransferase	8	8	8	8	8	8	21.1	21.1	21.1	44.585	1.9285e-34	1.0815	0.113034	7	7	7	7	7	7	17.8	17.8	17.8	44.585	2.1929e-32	0.96097	-0.0574367	1.02123	0.0277985	0.782461
F1RL81	F1RL81	HSD17B14	Q9BPX1	HSD17B14	Uncharacterized protein	8	8	8	8	8	8	48.1	48.1	48.1	28.287	2.5442e-92	0.74769	-0.419488	7	7	7	7	7	7	38.5	38.5	38.5	28.287	2.1672e-68	0.72256	-0.468811	0.735125	-0.444149	0.0353288
F1RL83	F1RL83	CYTH2	Q99418	CYTH2	Uncharacterized protein	5	5	2	5	5	2	17	17	8	46.489	1.7334e-43	1.0956	0.131721	4	4	2	4	4	2	14.8	14.8	8.3	46.489	6.8083e-25	0.83396	-0.26195	0.96478	-0.0651144	0.836397
F1RL93	F1RL93	PCYOX1L	Q8NBM8	PCYOX1L	Uncharacterized protein	1	1	1	1	1	1	2.2	2.2	2.2	54.297	0.00021285			2	2	2	2	2	2	4.3	4.3	4.3	54.297	7.494e-05	1.5931	0.671837	1.5931	0.671837
F1RL99	F1RL99	LIG1	P18858	LIG1	DNA ligase	11	11	11	11	11	11	15.6	15.6	15.6	100.76	1.1164e-84	0.75974	-0.396422	12	12	12	12	12	12	17	17	17	100.76	3.7137e-87	0.79042	-0.339309	0.77508	-0.367865	0.0493587
F1RLB1	F1RLB1	FBXO38	Q6PIJ6	FBXO38	Uncharacterized protein	2	2	2	2	2	2	2.2	2.2	2.2	133.21	1.0142e-06	0.34666	-1.52841	5	5	5	5	5	5	6.2	6.2	6.2	133.21	5.5415e-25	0.52383	-0.932829	0.435245	-1.23062	0.154841
F1RLB6;F1SAT6	F1RLB6	NAPA	P54920	NAPA	Uncharacterized protein	12;2	12;2	12;2	12	12	12	49.8	49.8	49.8	33.291	9.1095e-164	0.88188	-0.181346	12;1	12;1	12;1	12	12	12	52.5	52.5	52.5	33.291	4.0633e-207	0.85595	-0.224402	0.868915	-0.202874	0.0673559
F1RLC4	F1RLC4	LOX	P28300	LOX	Protein-lysine 6-oxidase	1	1	1	1	1	1	3.8	3.8	3.8	47.009	0.0010187			1	1	1	1	1	1	3.8	3.8	3.8	47.009	0.0010875	NaN
F1RLC9	F1RLC9	TNFAIP8	O95379	TNFAIP8	Uncharacterized protein	2	2	2	2	2	2	12.2	12.2	12.2	21.783	3.6049e-12	1.5753	0.655627	2	2	2	2	2	2	12.2	12.2	12.2	21.783	4.131e-18	1.0798	0.110764	1.32755	0.383195	0.374248
F1RLE1	F1RLE1	COMMD10	Q9Y6G5	COMMD10	Uncharacterized protein	2	2	2	2	2	2	10.4	10.4	10.4	22.932	2.084e-05	0.94723	-0.0782133	1	1	1	1	1	1	5.9	5.9	5.9	22.932	8.9499e-05	NaN		0.94723	-0.0782133
F1RLE5	F1RLE5	TMED7	Q9Y3B3	TMED7	Uncharacterized protein	6	6	6	6	6	6	33.8	33.8	33.8	25.35	3.9148e-34	1.1035	0.142087	6	6	6	6	6	6	33.8	33.8	33.8	25.35	5.586e-35	1.1108	0.151599	1.10715	0.146843	0.0206117
F1RLE8	F1RLE8	PGGT1B	P53609	PGGT1B	Uncharacterized protein	1	1	1	1	1	1	3.1	3.1	3.1	35.648	0.0027491	0.97638	-0.0344854	2	2	2	2	2	2	5.7	5.7	5.7	35.648	1.8943e-05	0.88442	-0.177196	0.9304	-0.105841	0.382607
F1RLG0	F1RLG0	YTHDC2	Q9H6S0	YTHDC2	Uncharacterized protein	13	13	13	13	13	13	15.6	15.6	15.6	129.47	3.0428e-67	0.87775	-0.188118	15	15	15	15	15	15	16	16	16	129.47	1.9997e-53	0.92462	-0.113068	0.901185	-0.150593	0.155954
F1RLG2	F1RLG2	EPB41L4A	Q9HCS5	EPB41L4A	Uncharacterized protein	1	1	1	1	1	1	2.9	2.9	2.9	55.915	0.0036127
F1RLG3	F1RLG3	APC	P25054	APC	Uncharacterized protein	1	1	1	1	1	1	0.9	0.9	0.9	194.35	1.0659e-15			1	1	1	1	1	1	0.9	0.9	0.9	194.35	8.5499e-21	NaN
F1RLG5	F1RLG5	REEP5	Q00765	REEP5	Uncharacterized protein	4	4	4	4	4	4	21.2	21.2	21.2	21.401	1.1551e-33	0.84594	-0.241373	5	5	5	5	5	5	22.2	22.2	22.2	21.401	1.77e-48	0.89924	-0.153222	0.87259	-0.197297	0.140385
F1RLH4	F1RLH4	ALKBH6	Q3KRA9	ALKBH6	Uncharacterized protein	1	1	1	1	1	1	4.6	4.6	4.6	26.631	0.0045988
F1RLH7	F1RLH7	COX6B	P14854	COX6B1	Uncharacterized protein	5	5	5	5	5	5	54.7	54.7	54.7	10.156	3.5116e-45	0.74811	-0.418678	5	5	5	5	5	5	54.7	54.7	54.7	10.156	1.4469e-40	1.0178	0.0254541	0.882955	-0.196612	0.567078
F1RLH9	F1RLH9	LOC100515712	P23508	MCC	Uncharacterized protein	2	2	2	2	2	2	15.1	15.1	15.1	30.149	8.6881e-07	0.55816	-0.841249	2	2	2	2	2	2	15.1	15.1	15.1	30.149	2.8964e-06	0.48873	-1.03289	0.523445	-0.93707	0.0650917
F1RLI4	F1RLI4	WDR36	Q8NI36	WDR36	Uncharacterized protein	16	16	16	16	16	16	20.3	20.3	20.3	105.65	1.0495e-54	0.97606	-0.0349583	15	15	15	15	15	15	20.8	20.8	20.8	105.65	5.9271e-55	0.95592	-0.0650382	0.96599	-0.0499982	0.186296
F1RLJ4	F1RLJ4	SCAMP3	O14828	SCAMP3	Uncharacterized protein	5	5	5	5	5	5	26.2	26.2	26.2	38.248	1.7999e-64	0.84875	-0.236588	6	6	6	6	6	6	33.4	33.4	33.4	38.248	9.1442e-97	0.9735	-0.0387471	0.911125	-0.137668	0.404203
F1RLJ5	F1RLJ5	CLK2	P49760	CLK2	Uncharacterized protein
F1RLL1;I3LUJ0	F1RLL1	unknown	Q14155	ARHGEF7	Uncharacterized protein														6;2	6;2	5;2	6	6	5	9	9	9	81.461	1.5469e-40	1.0439	0.0619835	1.0439	0.0619835
F1RLL9	F1RLL9	COL4A2	P08572	COL4A2	Uncharacterized protein	5	5	5	5	5	5	5.1	5.1	5.1	161.21	3.5564e-64	0.87562	-0.191623	6	6	6	6	6	6	5.7	5.7	5.7	161.21	1.3217e-84	1.0277	0.0394192	0.95166	-0.076102	0.647241
F1RLM1	F1RLM1	COL4A1	P02462	COL4A1	Uncharacterized protein	4	4	4	4	4	4	3.7	3.7	3.7	156.02	1.2771e-33	0.96098	-0.0574217	5	5	5	5	5	5	6.2	6.2	6.2	156.02	5.2172e-72	0.84683	-0.239856	0.903905	-0.148639	0.355989
F1RLP1	F1RLP1	LIG4	P49917	LIG4	DNA ligase														2	2	2	2	2	2	2.7	2.7	2.7	103.8	3.4209e-06	0.56637	-0.820183	0.56637	-0.820183
F1RLP5;B2DCZ9	F1RLP5	ARHGEF2;ARHGEF2	Q92974	ARHGEF2	Rho guanine nucleotide exchange factor 2;Rho guanine nucleotide exchange factor 2	20;20	20;20	20;20	20	20	20	26.1	26.1	26.1	108.47	1.2868e-191	0.7913	-0.337703	21;21	21;21	21;21	21	21	21	26.7	26.7	26.7	108.47	3.3096e-124	0.80234	-0.317714	0.79682	-0.327709	0.0194117
F1RLP9	F1RLP9	UBQLN4	Q9NRR5	UBQLN4	Uncharacterized protein	7	4	4	7	4	4	19.3	11.6	11.6	63.928	1.4171e-203	0.79295	-0.334698	7	4	4	7	4	4	17.8	10.1	10.1	63.928	1.0323e-168	0.78836	-0.343074	0.790655	-0.338886	0.00786654
F1RLQ2	F1RLQ2	LMNA	P02545	LMNA	Prelamin-A/C	30	30	1	30	30	1	55.3	55.3	1.4	74.232	0	0.99934	-0.000952493	26	26	1	26	26	1	47.4	47.4	1.4	74.232	6.3599e-230	1.0016	0.00230647	1.00047	0.000676987	0.749015
F1RLQ5;I3LFZ6;I3LNX3;I3LSE6	F1RLQ5	unknown;unknown;KDELC1	Q6UW63	KDELC1	Uncharacterized protein;Uncharacterized protein;Uncharacterized protein	4;4;2;1	4;4;2;1	4;4;2;1	4	4	4	10.8	10.8	10.8	57.704	4.0504e-21	0.43312	-1.20716														0.43312	-1.20716
F1RLQ5;I3LFZ6;I3LSE6;I3LNX3	F1RLQ5	unknown;unknown	Q6UW63	KDELC1	Uncharacterized protein;Uncharacterized protein														3;3;1;1	3;3;1;1	3;3;1;1	3	3	3	8.4	8.4	8.4	57.704	2.5253e-14	0.45511	-1.13571	0.45511	-1.13571
F1RLQ6;I3LBA1	F1RLQ6	unknown;LOC100526069	Q5JUR7	TEX30	Uncharacterized protein;Uncharacterized protein	2;2	2;2	2;2	2	2	2	26	26	26	14.161	8.2318e-08	0.43927	-1.18682	2;2	2;2	2;2	2	2	2	26	26	26	14.161	1.3537e-08	0.64477	-0.633143	0.54202	-0.909982	0.193294
F1RLQ9	F1RLQ9	unknown	P29144	TPP2	Uncharacterized protein	23	23	17	23	23	17	24.7	24.7	18.9	136.78	6.1697e-211	0.64011	-0.643608	21	21	15	21	21	15	22.9	22.9	17.1	136.78	1.1481e-197	0.89924	-0.153222	0.769675	-0.398415	0.366579
F1RLR4	F1RLR4	ERCC4	Q92889	ERCC4	Uncharacterized protein	3	3	3	3	3	3	3.6	3.6	3.6	104	2.5899e-11	0.83261	-0.264287	2	2	2	2	2	2	3.6	3.6	3.6	104	6.2038e-10	0.82815	-0.272036	0.83038	-0.268162	0.0091974
F1RLS1	F1RLS1	LOC100519740	Q69YQ0	SPECC1L	Uncharacterized protein	9	9	9	9	9	9	11.7	11.7	11.7	124.95	2.7354e-63	0.88208	-0.181019	10	10	10	10	10	10	11.7	11.7	11.7	124.95	1.8885e-28	0.71266	-0.488714	0.79737	-0.334866	0.280198
F1RLS2	F1RLS2	BCR	P11274	BCR	Uncharacterized protein														2	1	1	2	1	1	2.5	1.3	1.3	90.362	1.6235e-05	NaN
F1RLS6	F1RLS6	RAB36	O95755	RAB36	Uncharacterized protein	1	1	1	1	1	1	4.8	4.8	4.8	30.177	1.0536e-07	1.129	0.175045	1	1	1	1	1	1	4.8	4.8	4.8	30.177	1.6957e-07	0.92885	-0.106482	1.02893	0.0342815	0.818991
F1RLT0	F1RLT0	unknown	P33527	ABCC1	Uncharacterized protein														1	1	1	1	1	1	1.2	1.2	1.2	161.39	6.4782e-08	NaN
F1RLT1	F1RLT1	unknown	P33527	ABCC1	Uncharacterized protein	2	1	1	2	1	1	2	1.1	1.1	115.9	1.8425e-08			2	1	1	2	1	1	2	1.1	1.1	115.9	3.2038e-07	NaN
F1RLV4	F1RLV4	PISD	Q9UG56	PISD	Uncharacterized protein	5	5	5	5	5	5	14.6	14.6	14.6	46.889	1.9738e-23	0.99922	-0.00112574	7	7	7	7	7	7	20.5	20.5	20.5	46.889	8.6685e-37	0.95006	-0.0739095	0.97464	-0.0375176	0.494221
F1RLY9	F1RLY9	DHX34	Q14147	DHX34	Uncharacterized protein	2	2	2	2	2	2	1.9	1.9	1.9	128.69	2.6683e-06	1.0278	0.0395596	2	2	2	2	2	2	1.8	1.8	1.8	128.69	5.009e-07	1.3062	0.385376	1.167	0.212468	0.420148
F1RM01	F1RM01	LOC100517403	Q9BXH1	BBC3	Uncharacterized protein	1	1	1	1	1	1	5.5	5.5	5.5	21.016	0.00022181			1	1	1	1	1	1	5.5	5.5	5.5	21.016	0.0053586	NaN
F1RM03	F1RM03	SAE1	Q9UBE0	SAE1	Uncharacterized protein	9	9	9	9	9	9	39.9	39.9	39.9	38.312	9.8361e-250	0.73283	-0.44845	8	8	8	8	8	8	37.6	37.6	37.6	38.312	8.9009e-118	0.74346	-0.427673	0.738145	-0.438061	0.0150954
F1RM05	F1RM05	TMEM160	Q9NX00	TMEM160	Uncharacterized protein	2	2	2	2	2	2	9.6	9.6	9.6	19.465	3.1655e-07	1.3613	0.444985														1.3613	0.444985
F1RM07	F1RM07	ARHGAP35	Q9NRY4	ARHGAP35	Uncharacterized protein	13	13	13	13	13	13	9.9	9.9	9.9	170.55	2.9939e-35	0.97797	-0.0321379	13	13	13	13	13	13	10.1	10.1	10.1	170.55	1.2752e-38	0.92156	-0.11785	0.949765	-0.0749939	0.332856
F1RM09	F1RM09	STRN4	Q9NRL3	STRN4	Uncharacterized protein	6	6	6	6	6	6	17.9	17.9	17.9	60.15	1.4174e-18	0.90341	-0.146547	7	7	7	7	7	7	21.4	21.4	21.4	60.15	8.255e-22	0.80514	-0.312688	0.854275	-0.229618	0.223129
F1RM10;F1SDJ1	F1RM10	TCERG1	O14776	TCERG1	Uncharacterized protein	22;1	22;1	22;1	22	22	22	22.5	22.5	22.5	120.68	1.7452e-75	0.85501	-0.225987	20;1	20;1	20;1	20	20	20	20.7	20.7	20.7	120.68	5.4189e-72	0.8585	-0.22011	0.856755	-0.223048	0.0083864
F1RM12	F1RM12	LOC100511626	Q9P2N5	RBM27	Uncharacterized protein	2	2	2	2	2	2	7.4	7.4	7.4	48.097	4.0595e-17	0.84261	-0.247063	2	2	2	2	2	2	7.4	7.4	7.4	48.097	1.0298e-13	0.99093	-0.0131449	0.91677	-0.130104	0.477917
F1RM15;I3LVK3;I3LJ76	F1RM15	LARS;LARS	Q9P2J5	LARS	Uncharacterized protein;Uncharacterized protein	37;36;2	37;36;2	37;36;2	37	37	37	44.7	44.7	44.7	130.02	0	0.75751	-0.400663	39;38;2	39;38;2	39;38;2	39	39	39	46	46	46	130.02	0	0.65302	-0.614801	0.705265	-0.507732	0.133322
F1RM18	F1RM18	RBM27	Q9P2N5	RBM27	Uncharacterized protein	4	4	4	4	4	4	7.6	7.6	7.6	70.572	2.1658e-15	0.45052	-1.15034	4	4	3	4	4	3	8.1	8.1	6.2	70.572	6.3991e-23	0.76512	-0.386242	0.60782	-0.76829	0.3112
F1RM20	F1RM20	FKRP	Q9H9S5	FKRP	Uncharacterized protein	1	1	1	1	1	1	2.6	2.6	2.6	54.528	0.00013			1	1	1	1	1	1	2.6	2.6	2.6	54.528	0.0012528	NaN
F1RM25	F1RM25	PPP5C	P53041	PPP5C	Serine/threonine-protein phosphatase	9	9	9	9	9	9	22.6	22.6	22.6	56.896	2.1648e-53	0.87134	-0.198692	9	9	9	9	9	9	22.6	22.6	22.6	56.896	1.7443e-83	0.86212	-0.214039	0.86673	-0.206366	0.0236636
F1RM40	F1RM40	SYMPK	Q92797	SYMPK	Uncharacterized protein	13	13	13	13	13	13	14.5	14.5	14.5	141.02	8.626e-67	0.8105	-0.303116	9	9	9	9	9	9	10.7	10.7	10.7	141.02	8.4105e-43	0.76214	-0.391872	0.78632	-0.347494	0.0810217
F1RM42	F1RM42	IRF2BP1	Q8IU81	IRF2BP1	Uncharacterized protein	3	3	3	3	3	3	7.9	7.9	7.9	61.6	2.1753e-10	0.68725	-0.541093	4	4	4	4	4	4	12.5	12.5	12.5	61.6	1.5248e-13	0.63332	-0.658993	0.660285	-0.600043	0.0624681
F1RM44	F1RM44	TOMM40	O96008	TOMM40	Uncharacterized protein	5	5	5	5	5	5	27.7	27.7	27.7	32.973	8.5139e-140	0.83577	-0.258822	5	5	5	5	5	5	27.7	27.7	27.7	32.973	5.8446e-112	1.0511	0.0718999	0.943435	-0.0934611	0.700767
F1RM46	F1RM46	APOC4	P55056	APOC4	Uncharacterized protein	1	1	1	1	1	1	5.6	5.6	5.6	14.303	0.0048696
F1RM50	F1RM50	RNF14	Q9UBS8	RNF14	Uncharacterized protein	1	1	1	1	1	1	2.3	2.3	2.3	53.793	0.0049612			1	1	1	1	1	1	2.3	2.3	2.3	53.793	0.0026994	NaN
F1RM51	F1RM51	GNPDA1	P46926	GNPDA1	Uncharacterized protein	5	5	4	5	5	4	30.8	30.8	26.6	32.574	1.1027e-44	0.57313	-0.803066	5	5	3	5	5	3	28.4	28.4	18.3	32.574	8.8528e-77	0.67876	-0.559027	0.625945	-0.681046	0.113705
F1RM55	F1RM55	MAN2A1	Q16706	MAN2A1	Uncharacterized protein	19	19	19	19	19	19	24.3	24.3	24.3	131.41	5.4873e-210	0.80384	-0.31502	19	19	19	19	19	19	19.8	19.8	19.8	131.41	2.0388e-110	0.99331	-0.00968406	0.898575	-0.162352	0.496637
F1RM57	F1RM57	HAUS5	O94927	HAUS5	Uncharacterized protein	4	4	4	4	4	4	7	7	7	71.166	1.6109e-07	0.82089	-0.284739														0.82089	-0.284739
F1RM62;I3LIP0	F1RM62	HSPB6;unknown	O14558	HSPB6	Uncharacterized protein;Uncharacterized protein	3;2	3;2	3;2	3	3	3	20.9	20.9	20.9	17.431	3.0749e-11	0.76606	-0.384471	3;2	3;2	3;2	3	3	3	30.1	30.1	30.1	17.431	2.6408e-10	0.53119	-0.9127	0.648625	-0.648585	0.254701
F1RM66	F1RM66	LOC100520742	Q9UMN6	KMT2B	Uncharacterized protein
F1RM74	F1RM74	GAPDHS	O14556	GAPDHS	Glyceraldehyde-3-phosphate dehydrogenase	3	1	1	3	1	1	10.5	3.9	3.9	39.359	6.3453e-31			3	1	1	3	1	1	10.5	3.9	3.9	39.359	3.1838e-28	NaN
F1RM77	F1RM77	USF2	Q15853	USF2	Uncharacterized protein	1	1	1	1	1	1	3.2	3.2	3.2	36.967	6.3997e-05			1	1	1	1	1	1	3.2	3.2	3.2	36.967	0.00092129	NaN
F1RM83;I3LSY3	F1RM83	GRAMD1A;GRAMD1A	Q96CP6	GRAMD1A	Uncharacterized protein;Uncharacterized protein	1;1	1;1	1;1	1	1	1	1	1	1	80.598	0.011077
F1RM87	F1RM87	ADAM28	Q9UKQ2	ADAM28	Uncharacterized protein														1	1	1	1	1	1	1.5	1.5	1.5	86.881	0.0016452	NaN
F1RM95;F1RM98	F1RM95	unknown;unknown	O14763	TNFRSF10B	Uncharacterized protein;Uncharacterized protein														1;1	1;1	1;1	1	1	1	11.5	11.5	11.5	14.631	0.0004704	NaN
F1RM98	F1RM98	unknown	O14763	TNFRSF10B	Uncharacterized protein
F1RMA2	F1RMA2	BIN3	Q9NQY0	BIN3	Uncharacterized protein
F1RMA7	F1RMA7	PDLIM2	Q96JY6	PDLIM2	Uncharacterized protein	4	4	4	4	4	4	13.6	13.6	13.6	38.61	1.7345e-12	0.66001	-0.59944	4	4	4	4	4	4	13.6	13.6	13.6	38.61	1.6057e-25	0.61276	-0.706606	0.636385	-0.653023	0.0521993
F1RMA8	F1RMA8	unknown	P48454	PPP3CC	Serine/threonine-protein phosphatase														3	1	1	3	1	1	5.9	2.2	2.2	58.099	2.9347e-09	NaN
F1RMB0	F1RMB0	POLR3D	P05423	POLR3D	Uncharacterized protein	4	4	4	4	4	4	12.8	12.8	12.8	44.401	4.369e-17	1.4719	0.55768	5	5	5	5	5	5	16.8	16.8	16.8	44.401	5.1065e-18	0.76078	-0.394449	1.11634	0.0816154	0.795061
F1RMB6	F1RMB6	REEP4	Q9H6H4	REEP4	Uncharacterized protein	1	1	1	1	1	1	3.9	3.9	3.9	29.621	0.0056809
F1RMB9	F1RMB9	NUDT18	Q6ZVK8	NUDT18	Uncharacterized protein														2	2	2	2	2	2	10.2	10.2	10.2	35.691	0.0012875	0.44861	-1.15647	0.44861	-1.15647
F1RMC0	F1RMC0	FAM160B2	Q86V87	FAM160B2	Uncharacterized protein	2	2	2	2	2	2	4.1	4.1	4.1	81.716	0.00016282	0.24536	-2.02703	3	3	3	3	3	3	5.3	5.3	5.3	81.716	5.3869e-07	0.35517	-1.49342	0.300265	-1.76022	0.0970991
F1RMC1	F1RMC1	DMTN	Q08495	DMTN	Uncharacterized protein	2	2	2	2	2	2	5.9	5.9	5.9	45.499	6.1118e-24	0.83869	-0.25379	2	2	2	2	2	2	6.7	6.7	6.7	45.499	0.00026477	NaN		0.83869	-0.25379
F1RMC7	F1RMC7	ALG11	Q2TAA5	ALG11	Uncharacterized protein														2	2	2	2	2	2	6.1	6.1	6.1	55.225	7.7683e-05	0.85522	-0.225633	0.85522	-0.225633
F1RMD0	F1RMD0	NEK3	P51956	NEK3	Uncharacterized protein	1	1	1	1	1	1	2.4	2.4	2.4	56.865	0.0029898
F1RMD2	F1RMD2	CKAP2	Q8WWK9	CKAP2	Uncharacterized protein	1	1	1	1	1	1	3.2	3.2	3.2	78.405	0.0060083			1	1	1	1	1	1	3.2	3.2	3.2	78.405	0.001114	NaN
F1RMD6	F1RMD6	VPS36	Q86VN1	VPS36	Uncharacterized protein	7	7	7	7	7	7	23.1	23.1	23.1	43.734	2.3256e-38	0.52423	-0.931728	9	9	9	9	9	9	29	29	29	43.734	2.9392e-36	0.93316	-0.0998036	0.728695	-0.515766	0.470363
F1RME0	F1RME0	SLC25A15	Q9Y619	SLC25A15	Uncharacterized protein	2	2	2	2	2	2	6	6	6	32.679	9.0643e-05	1.8741	0.906198														1.8741	0.906198
F1RME2	F1RME2	MRPS31	Q92665	MRPS31	Uncharacterized protein	6	6	6	6	6	6	16.8	16.8	16.8	43.954	3.3374e-35	0.97388	-0.0381841	6	6	6	6	6	6	16.8	16.8	16.8	43.954	1.5785e-43	1.0395	0.0558898	1.00669	0.00885284	0.871576
F1RME6;A4L7N3;K7GPH8	F1RME6	FOXO1;FOXO1;FOXO1	Q12778	FOXO1	Forkhead box protein O1;Forkhead box protein O1;Forkhead box protein O1	3;3;2	3;3;2	3;3;2	3	3	3	8.5	8.5	8.5	69.818	8.756e-27	0.65666	-0.606782	3;3;2	3;3;2	3;3;2	3	3	3	8.5	8.5	8.5	69.818	3.1348e-12	0.43406	-1.20403	0.54536	-0.905408	0.209441
F1RME6;A4L7N3;K7GPH8;K7GQL9;F1RSV5	F1RME6	FOXO1;FOXO1;FOXO1;FOXO4;FOXO4	Q12778	FOXO1	Forkhead box protein O1;Forkhead box protein O1;Forkhead box protein O1;Uncharacterized protein;Forkhead box O4
F1RMF3	F1RMF3	LOC100518644	Q6IB77	GLYAT	Uncharacterized protein
F1RMF9	F1RMF9	FAM111B	Q6SJ93	FAM111B	Uncharacterized protein	10	10	9	10	10	9	19.8	19.8	18.9	84.148	2.8889e-86	0.72947	-0.455079	8	8	7	8	8	7	16.1	16.1	15.2	84.148	1.7256e-41	0.89304	-0.163203	0.811255	-0.309141	0.286762
F1RMG0	F1RMG0	FAM111A	Q96PZ2	FAM111A	Uncharacterized protein	3	2	2	3	2	2	5.6	4.4	4.4	69.279	1.1145e-24	0.7868	-0.345931	6	5	5	6	5	5	10.7	9.5	9.5	69.279	2.6438e-16	0.74459	-0.425482	0.765695	-0.385706	0.0655116
F1RMH7	F1RMH7	UNC45A	Q9H3U1	UNC45A	Uncharacterized protein	14	14	14	14	14	14	19.4	19.4	19.4	103.14	2.4115e-87	0.85413	-0.227472	13	13	13	13	13	13	19.9	19.9	19.9	103.14	6.6603e-71	0.81573	-0.293836	0.83493	-0.260654	0.0807267
F1RMH8	F1RMH8	HDDC3	Q8N4P3	HDDC3	Uncharacterized protein	1	1	1	1	1	1	8.9	8.9	8.9	20.345	1.0487e-36			2	2	2	2	2	2	16.8	16.8	16.8	20.345	3.6941e-28	0.89563	-0.159025	0.89563	-0.159025
F1RMJ0	F1RMJ0	FES	P07332	FES	Tyrosine-protein kinase														1	1	1	1	1	1	1.9	1.9	1.9	93.385	0.00044347	NaN
F1RMJ4	F1RMJ4	IQGAP1	P46940	IQGAP1	Uncharacterized protein	28	12	11	28	12	11	44.4	18.9	18	96.838	0	0.86534	-0.208661	29	13	12	29	13	12	45.2	20.1	19	96.838	0	0.89649	-0.157641	0.880915	-0.183151	0.0882121
F1RMJ9;F1RPE0	F1RMJ9	OSBP	P22059	OSBP	Oxysterol-binding protein	10;2	10;2	10;2	10	10	10	16.3	16.3	16.3	89.612	9.1501e-134	0.7853	-0.348684	10;1	10;1	10;1	10	10	10	16.2	16.2	16.2	89.612	1.021e-101	0.75605	-0.403446	0.770675	-0.376065	0.0463022
F1RMK7	F1RMK7	ZNF787	Q6DD87	ZNF787	Uncharacterized protein	5	5	5	5	5	5	22.3	22.3	22.3	40.604	2.7151e-31	1.0062	0.00891709	4	4	4	4	4	4	13.6	13.6	13.6	40.604	3.2085e-15	0.84955	-0.235229	0.927875	-0.113156	0.538899
F1RMK7;F1RP82;F1RNL0	F1RMK7	ZNF787;ZNF337;unknown	Q6DD87	ZNF787	Uncharacterized protein;Uncharacterized protein;Uncharacterized protein
F1RMM0	F1RMM0	PRKCDBP	Q969G5	PRKCDBP	Uncharacterized protein	7	7	7	7	7	7	35.9	35.9	35.9	27.351	2.6718e-40	0.97258	-0.0401112	6	6	6	6	6	6	31.3	31.3	31.3	27.351	5.4665e-51	0.94078	-0.0880707	0.95668	-0.0640909	0.228579
F1RMN3	F1RMN3	PPP6R1	Q9UPN7	PPP6R1	Uncharacterized protein	10	10	10	10	10	10	14.4	14.4	14.4	96.452	1.3307e-63	0.8957	-0.158912	9	9	9	9	9	9	16.4	16.4	16.4	96.452	1.2987e-60	0.85779	-0.221304	0.876745	-0.190108	0.103723
F1RMN6	F1RMN6	SMPD1	P17405	SMPD1	Uncharacterized protein	1	1	1	1	1	1	2.2	2.2	2.2	50.395	0.0081316			1	1	1	1	1	1	2.2	2.2	2.2	50.395	0.0032888	NaN
F1RMN9	F1RMN9	ARFIP2	P53365	ARFIP2	Uncharacterized protein	6	6	6	6	6	6	20.5	20.5	20.5	37.692	2.9872e-55	0.54769	-0.868569	7	7	7	7	7	7	23.5	23.5	23.5	37.692	3.6814e-58	0.87552	-0.191788	0.711605	-0.530178	0.384246
F1RMP0	F1RMP0	LOC100623727	Q9Y5J6	TIMM10B	Uncharacterized protein	2	2	2	2	2	2	15.5	15.5	15.5	11.602	0.00039949	0.93375	-0.0988918	2	2	2	2	2	2	15.5	15.5	15.5	11.602	0.0005105	0.91516	-0.127904	0.924455	-0.113398	0.0810498
F1RMP2	F1RMP2	DNHD1	Q96M86	DNHD1	Uncharacterized protein														3	3	3	3	3	3	1.2	1.2	1.2	522.27	0.00022076	0.50427	-0.987732	0.50427	-0.987732
F1RMQ4	F1RMQ4	MRPL17	Q9NRX2	MRPL17	Uncharacterized protein	5	5	5	5	5	5	30.2	30.2	30.2	19.24	4.347e-12	0.82124	-0.284124	2	2	2	2	2	2	14.2	14.2	14.2	19.24	1.8888e-08	0.83242	-0.264616	0.82683	-0.27437	0.022625
F1RMR5	F1RMR5	ISOC2	Q96AB3	ISOC2	Uncharacterized protein	2	2	2	2	2	2	30.1	30.1	30.1	13.145	1.7806e-15	0.65329	-0.614205	2	2	2	2	2	2	30.1	30.1	30.1	13.145	4.2807e-40	0.565	-0.823677	0.609145	-0.718941	0.0925781
F1RMR6	F1RMR6	HSPBP1	Q9NZL4	HSPBP1	Uncharacterized protein	12	12	12	12	12	12	58.5	58.5	58.5	39.112	3.418e-272	0.78911	-0.341702	14	14	14	14	14	14	60.2	60.2	60.2	39.112	1.2059e-245	0.73589	-0.442438	0.7625	-0.39207	0.0815201
F1RMS3;I3LGQ3	F1RMS3	FCHSD1;FCHSD1	Q86WN1	FCHSD1	Uncharacterized protein;Uncharacterized protein	2;2	2;2	2;2	2	2	2	3.6	3.6	3.6	76.936	3.7353e-09	0.80923	-0.305378	2;2	2;2	2;2	2	2	2	3.6	3.6	3.6	76.936	4.1415e-09	0.90549	-0.143229	0.85736	-0.224304	0.222888
F1RMT5	F1RMT5	DIAPH1	O60610	DIAPH1	Uncharacterized protein	17	17	17	17	17	17	18.2	18.2	18.2	139.02	4.9776e-168	0.86261	-0.21322	19	19	19	19	19	19	20	20	20	139.02	1.8125e-210	0.82993	-0.268938	0.84627	-0.241079	0.0733248
F1RMU2	F1RMU2	TAF7	Q15545	TAF7	Uncharacterized protein	6	6	6	6	6	6	23.5	23.5	23.5	40.245	1.0163e-13	0.84542	-0.24226	4	4	4	4	4	4	12.3	12.3	12.3	40.245	1.7878e-09	0.77693	-0.364143	0.811175	-0.303202	0.126799
F1RMV1	F1RMV1	SMG9	Q9H0W8	SMG9	Uncharacterized protein	2	2	2	2	2	2	5.8	5.8	5.8	57.532	2.5771e-06	0.59346	-0.752777	1	1	1	1	1	1	2.3	2.3	2.3	57.532	0.010802	NaN		0.59346	-0.752777
F1RMV6	F1RMV6	PHLDB3	Q6NSJ2	PHLDB3	Uncharacterized protein														1	1	1	1	1	1	2	2	2	72.206	0.0058799	NaN
F1RMV8	F1RMV8	CADM4	Q8NFZ8	CADM4	Uncharacterized protein	3	3	3	3	3	3	10.4	10.4	10.4	43.26	4.9939e-13	1.1277	0.173383	2	2	2	2	2	2	8.1	8.1	8.1	43.26	4.0743e-08	0.67422	-0.568709	0.90096	-0.197663	0.754741
F1RMW4	F1RMW4	XRCC1	P18887	XRCC1	Uncharacterized protein	8	8	8	8	8	8	21.6	21.6	21.6	70.83	1.6696e-86	0.59602	-0.746567	7	7	7	7	7	7	15.6	15.6	15.6	70.83	6.6217e-47	0.95516	-0.0661857	0.77559	-0.406377	0.476194
F1RMX5;D3K5K6;I3L7R2;F1SG86	F1RMX5	EPHB4	P54760	EPHB4	Uncharacterized protein	8;3;2;1	8;3;2;1	7;2;1;1	8	8	7	11.6	11.6	10.4	108.41	1.9872e-42	0.60474	-0.725613														0.60474	-0.725613
F1RMX8	F1RMX8	POP7	O75817	POP7	Uncharacterized protein	2	2	2	2	2	2	24.3	24.3	24.3	15.743	3.7835e-07	1.2515	0.323658	2	2	2	2	2	2	24.3	24.3	24.3	15.743	8.4406e-11	0.92061	-0.119338	1.08605	0.10216	0.685928
F1RMY6	F1RMY6	LOC100514038	Q9Y3Q8	TSC22D4	Uncharacterized protein	1	1	1	1	1	1	4.1	4.1	4.1	40.375	0.0010225			1	1	1	1	1	1	4.9	4.9	4.9	40.375	0.0034703	NaN
F1RN05	F1RN05	SPTLC1	O15269	SPTLC1	Uncharacterized protein	7	7	7	7	7	7	20.6	20.6	20.6	51.315	3.0077e-82	0.88437	-0.177278	10	10	10	10	10	10	29.3	29.3	29.3	51.315	1.4648e-117	0.83183	-0.265639	0.8581	-0.221459	0.125733
F1RN09;F1RN10	F1RN09	AUH;AUH	Q13825	AUH	Uncharacterized protein;Uncharacterized protein	1;1	1;1	1;1	1	1	1	5.6	5.6	5.6	17.212	0.0021176			1;1	1;1	1;1	1	1	1	5.6	5.6	5.6	17.212	0.002476	NaN
F1RN17	F1RN17	CKS2	P33552	CKS2	Cyclin-dependent kinases regulatory subunit	2	2	2	2	2	2	20.2	20.2	20.2	11.493	9.8121e-10	0.74718	-0.420472	2	2	2	2	2	2	20.2	20.2	20.2	11.493	5.7326e-08	0.83461	-0.260826	0.790895	-0.340649	0.147455
F1RN27	F1RN27	MPHOSPH8	Q99549	MPHOSPH8	Uncharacterized protein	1	1	1	1	1	1	2.6	2.6	2.6	95.212	4.0013e-06			1	1	1	1	1	1	2.6	2.6	2.6	95.212	2.6074e-12	NaN
F1RN28	F1RN28	PSPC1	Q8WXF1	PSPC1	Uncharacterized protein	10	10	10	10	10	10	31.1	31.1	31.1	52.176	5.3717e-151	1.0602	0.0843364	10	10	10	10	10	10	27.4	27.4	27.4	52.176	5.8373e-126	0.87099	-0.199272	0.965595	-0.0574677	0.78216
F1RN42	F1RN42	PCID2	Q5JVF3	PCID2	Uncharacterized protein	3	3	3	3	3	3	9.1	9.1	9.1	46.518	5.015e-10	0.85306	-0.229281	3	3	3	3	3	3	9.1	9.1	9.1	46.518	7.3356e-10	0.76811	-0.380615	0.810585	-0.304948	0.155812
F1RN43	F1RN43	CUL4A	Q13619	CUL4A	Uncharacterized protein	11	8	7	11	8	7	17.3	13.5	12.4	87.595	2.0731e-71	0.69451	-0.525933	12	12	9	12	12	9	18.8	18.8	14.8	87.595	5.9818e-76	0.84442	-0.243967	0.769465	-0.38495	0.227227
F1RN44	F1RN44	LAMP1	P11279	LAMP1	Uncharacterized protein	5	5	5	5	5	5	16.2	16.2	16.2	44.014	7.2718e-85	1.1426	0.19232	5	5	5	5	5	5	16.2	16.2	16.2	44.014	1.2837e-91	0.93819	-0.092048	1.04039	0.0501362	0.756768
F1RN46	F1RN46	TUBGCP3	Q96CW5	TUBGCP3	Uncharacterized protein	12	12	12	12	12	12	15.5	15.5	15.5	103.03	1.3009e-48	0.96957	-0.044583	13	13	13	13	13	13	18.9	18.9	18.9	103.03	9.1151e-57	1.0344	0.0487942	1.00198	0.00210557	0.961039
F1RN47	F1RN47	PJA2	O43164	PJA2	Uncharacterized protein														1	1	1	1	1	1	3.5	3.5	3.5	47.91	1.7601e-09	NaN
F1RN66;I3L6N4;I3LIS2	F1RN66	CHD1;CHD1;CHD1	O14646	CHD1	Uncharacterized protein;Uncharacterized protein;Uncharacterized protein	7;7;7	7;7;7	5;5;5	7	7	5	5.7	5.7	4.5	207.11	1.4865e-23	0.54776	-0.868384	8;8;8	8;8;8	6;6;6	8	8	6	5.6	5.6	4.3	207.11	1.4562e-36	0.62003	-0.68959	0.583895	-0.778987	0.0729978
F1RN68	F1RN68	CPD	O75976	CPD	Uncharacterized protein	19	19	19	19	19	19	18	18	18	152.11	1.1875e-158	0.99675	-0.00469639	19	19	19	19	19	19	17	17	17	152.11	2.8235e-173	0.98607	-0.020238	0.99141	-0.0124672	0.355317
F1RN71	F1RN71	LOC100521221	Q13867	BLMH	Uncharacterized protein	4	4	4	4	4	4	26.6	26.6	26.6	21.93	5.7762e-21	0.80784	-0.307859	4	4	4	4	4	4	26.6	26.6	26.6	21.93	2.0341e-21	0.76904	-0.378869	0.78844	-0.343364	0.0656794
F1RN72	F1RN72	NSRP1	Q9H0G5	NSRP1	Uncharacterized protein	1	1	1	1	1	1	3.2	3.2	3.2	65.988	1.731e-15			1	1	1	1	1	1	3.2	3.2	3.2	65.988	1.253e-05	NaN
F1RN84;I3L6W3;F1RKG9;I3LK42	F1RN84	LOC100622172	Q7L7X3	TAOK1	Uncharacterized protein	3;1;1;1	3;1;1;1	3;1;1;1	3	3	3	3.9	3.9	3.9	99.541	3.0734e-08	0.93631	-0.0949418														0.93631	-0.0949418
F1RN84;I3LB67	F1RN84	LOC100622172;unknown	Q7L7X3	TAOK1	Uncharacterized protein;Uncharacterized protein
F1RN87;I3LNN9	F1RN87	GIT1	Q9Y2X7	GIT1	Uncharacterized protein	7;1	7;1	7;1	7	7	7	12.9	12.9	12.9	83.462	2.4279e-19	1.1573	0.210763	7;1	7;1	6;1	7	7	6	13.3	13.3	11.3	83.462	1.0234e-27	0.97897	-0.0306634	1.06814	0.0900497	0.575223
F1RN91	F1RN91	MYO18A	Q92614	MYO18A	Uncharacterized protein	16	16	16	16	16	16	21.1	21.1	21.1	109.4	5.4751e-105	0.89239	-0.164254	18	18	18	18	18	18	23.1	23.1	23.1	109.4	9.1108e-136	0.92087	-0.118931	0.90663	-0.141592	0.101158
F1RNA5;F1SLH4;I3LH13	F1RNA5	unknown;LOC100513982;unknown	Q6UX07	DHRS13	Uncharacterized protein;Uncharacterized protein;Uncharacterized protein	2;1;1	2;1;1	2;1;1	2	2	2	25.6	25.6	25.6	8.6732	0.00026897	1.0491	0.0691522	2;1;1	2;1;1	2;1;1	2	2	2	25.6	25.6	25.6	8.6732	5.6724e-05	1.0356	0.0504669	1.04235	0.0598095	0.0985982
F1RNA6;I3LFS8	F1RNA6	FLOT2;FLOT2	Q14254	FLOT2	Uncharacterized protein;Uncharacterized protein	7;7	7;7	7;7	7	7	7	19.7	19.7	19.7	45.382	2.858e-25	0.85441	-0.227	11;11	11;11	11;11	11	11	11	34	34	34	45.382	9.9073e-38	0.85775	-0.221371	0.85608	-0.224185	0.00799158
F1RNA7	F1RNA7	LOC100518578	O75616	ERAL1	Uncharacterized protein	1	1	1	1	1	1	3.7	3.7	3.7	48.302	4.2223e-06			1	1	1	1	1	1	3.7	3.7	3.7	48.302	7.9415e-05	NaN
F1RNB0;I3LVH3	F1RNB0	SUPT6H	Q7KZ85	SUPT6H	Uncharacterized protein	26;9	26;9	26;9	26	26	26	19.5	19.5	19.5	199.01	1.4285e-102	0.77107	-0.375066														0.77107	-0.375066
F1RNB1	F1RNB1	SDF2	Q99470	SDF2	Uncharacterized protein	2	2	2	2	2	2	15.2	15.2	15.2	23.178	1.0656e-43	0.90197	-0.148849	4	4	4	4	4	4	33.2	33.2	33.2	23.178	1.4146e-47	0.87231	-0.197087	0.88714	-0.172968	0.0883054
F1RNC7	F1RNC7	KIAA0100	Q14667	KIAA0100	Uncharacterized protein	2	2	2	2	2	2	1.6	1.6	1.6	252.98	2.1869e-08	0.29587	-1.75696	1	1	1	1	1	1	0.8	0.8	0.8	252.98	0.00015625	NaN		0.29587	-1.75696
F1RNG9	F1RNG9	TSEN34	Q9BSV6	TSEN34	Uncharacterized protein	2	2	2	2	2	2	6.1	6.1	6.1	33.839	1.0568e-05	0.99517	-0.0069851	3	3	3	3	3	3	9.6	9.6	9.6	33.839	1.1127e-08	1.0531	0.0746424	1.02414	0.0338287	0.554102
F1RNH0	F1RNH0	MBOAT7	Q96N66	MBOAT7	Uncharacterized protein	5	5	5	5	5	5	14.6	14.6	14.6	52.752	2.6776e-17	1.0577	0.0809305	6	6	6	6	6	6	17.1	17.1	17.1	52.752	1.0748e-43	0.52362	-0.933408	0.79066	-0.426239	0.625008
F1RNH3	F1RNH3	CNOT3	O75175	CNOT3	Uncharacterized protein	2	2	2	2	2	2	6	6	6	76.69	5.7122e-16	0.46547	-1.10324	4	4	4	4	4	4	7.5	7.5	7.5	76.69	3.3998e-20	1.407	0.492622	0.936235	-0.305309	0.924515
F1RNI3	F1RNI3	PRPF31	Q8WWY3	PRPF31	Uncharacterized protein	6	6	6	6	6	6	20.8	20.8	20.8	55.321	3.8888e-24	0.89404	-0.161589	5	5	5	5	5	5	17.2	17.2	17.2	55.321	1.0256e-48	0.52994	-0.916099	0.71199	-0.538844	0.417655
F1RNI5	F1RNI5	LOC100520312	O95167	NDUFA3	Uncharacterized protein	1	1	1	1	1	1	28.6	28.6	28.6	9.2175	2.7065e-38	0.58345	-0.777319	1	1	1	1	1	1	28.6	28.6	28.6	9.2175	6.6015e-35	NaN		0.58345	-0.777319
F1RNJ3	F1RNJ3	LOC100519436	Q5BJD5	TMEM41B	Uncharacterized protein
F1RNK3	F1RNK3	LOC100519316	Q96S97	MYADM	Uncharacterized protein	3	3	3	3	3	3	13.4	13.4	13.4	35.156	1.8136e-50	0.68548	-0.544814	4	4	4	4	4	4	18.9	18.9	18.9	35.156	2.1399e-59	0.68097	-0.554337	0.683225	-0.549575	0.00551578
F1RNL4	F1RNL4	PPP1CC	P36873	PPP1CC	Serine/threonine-protein phosphatase	11	3	3	11	3	3	48.3	14.6	14.6	36.831	3.5473e-194	0.94317	-0.0844103	11	3	3	11	3	3	48.3	14.6	14.6	36.831	8.3104e-132	1.0055	0.00791308	0.974335	-0.0382486	0.565592
F1RNM4;F1RMY9	F1RNM4	LOC100513274;LOC100513274	Q7L2J0	MEPCE	Uncharacterized protein;Uncharacterized protein	5;5	5;5	5;5	5	5	5	8.8	8.8	8.8	72.331	4.6708e-13	0.502	-0.994241	7;7	7;7	7;7	7	7	7	17.2	17.2	17.2	72.331	6.2454e-34	0.75836	-0.399045	0.63018	-0.696643	0.267466
F1RNM7	F1RNM7	PPTC7	Q8NI37	PPTC7	Uncharacterized protein	2	2	2	2	2	2	8.8	8.8	8.8	32.748	1.2828e-07	0.96003	-0.0588486	1	1	1	1	1	1	3.9	3.9	3.9	32.748	5.5723e-07	NaN		0.96003	-0.0588486
F1RNN0	F1RNN0	VPS29	Q9UBQ0	VPS29	Uncharacterized protein	6	6	6	6	6	6	35.5	35.5	35.5	20.917	7.0773e-42	0.91452	-0.128913	6	6	6	6	6	6	35.5	35.5	35.5	20.917	3.91e-39	0.9955	-0.00650678	0.95501	-0.0677101	0.474029
F1RNN2	F1RNN2	GPN3	Q9UHW5	GPN3	Uncharacterized protein	1	1	1	1	1	1	5.6	5.6	5.6	32.719	5.5684e-05			1	1	1	1	1	1	5.6	5.6	5.6	32.719	2.9992e-05	NaN
F1RNN8	F1RNN8	LAMTOR4	Q0VGL1	LAMTOR4	Uncharacterized protein
F1RNP1;I3LIM1;F1RNU5;F1RWY4;I3LA72;F1RW58	F1RNP1	ZKSCAN1	P17029	ZKSCAN1	Uncharacterized protein	5;1;1;1;1;1	5;1;1;1;1;1	5;1;1;1;1;1	5	5	5	14.9	14.9	14.9	63.346	1.5534e-15	0.60613	-0.722301														0.60613	-0.722301
F1RNP8	F1RNP8	ANAPC5	Q9UJX4	ANAPC5	Uncharacterized protein	4	4	4	4	4	4	9	9	9	84.9	8.6684e-21	1.2924	0.370053														1.2924	0.370053
F1RNR2	F1RNR2	SETD1B	Q9UPS6	SETD1B	Uncharacterized protein														1	1	1	1	1	1	1.1	1.1	1.1	213.12	0.0049118	NaN
F1RNR7	F1RNR7	LOC100525255	O00233	PSMD9	Uncharacterized protein	6	6	6	6	6	6	34.5	34.5	34.5	24.416	6.1576e-44	0.72339	-0.467154	5	5	5	5	5	5	25.1	25.1	25.1	24.416	3.178e-30	0.70261	-0.509204	0.713	-0.488179	0.0274094
F1RNS2;I3LGH9	F1RNS2	DIABLO	Q9NR28	DIABLO	Uncharacterized protein														4;2	4;2	4;2	4	4	4	30.4	30.4	30.4	26.863	4.8009e-61	0.90219	-0.148497	0.90219	-0.148497
F1RNS7	F1RNS7	ARPC1B	O15143	ARPC1B	Uncharacterized protein	8	8	7	8	8	7	38	38	29	28.414	3.9918e-145	0.84954	-0.235246	8	8	7	8	8	7	38	38	29	28.414	2.6427e-100	0.88347	-0.178747	0.866505	-0.206997	0.0864627
F1RNS9	F1RNS9	unknown	O75127	PTCD1	Uncharacterized protein	3	3	3	3	3	3	4	4	4	77.798	4.4028e-05	0.84742	-0.238851	2	2	2	2	2	2	2.7	2.7	2.7	77.798	3.3996e-05	NaN		0.84742	-0.238851
F1RNT7	F1RNT7	RIOK2	Q9BVS4	RIOK2	Uncharacterized protein	2	2	2	2	2	2	6	6	6	63.828	2.1922e-20	0.72672	-0.460528	5	5	5	5	5	5	16.8	16.8	16.8	63.828	2.2207e-23	0.76983	-0.377388	0.748275	-0.418958	0.0630505
F1RNT9	F1RNT9	LNPEP	Q9UIQ6	LNPEP	Uncharacterized protein	11	11	11	11	11	11	13.3	13.3	13.3	117.24	4.53e-108	1.1592	0.21313	12	12	12	12	12	12	14.5	14.5	14.5	117.24	3.9763e-119	0.92117	-0.118461	1.04019	0.0473344	0.78974
F1RNU1;K7GLU6	F1RNU1	ERAP1;ERAP1	Q9NZ08	ERAP1	Uncharacterized protein;Uncharacterized protein	11;10	11;10	11;10	11	11	11	15.3	15.3	15.3	108.26	6.169e-127	0.85742	-0.221926	9;8	9;8	9;8	9	9	9	13.1	13.1	13.1	108.26	3.5535e-85	1.0057	0.00820001	0.93156	-0.106863	0.537402
F1RNU6	F1RNU6	UBA2	Q9UBT2	UBA2	Uncharacterized protein	10	10	10	10	10	10	61.5	61.5	61.5	25.831	0	0.66183	-0.595467	10	10	10	10	10	10	61.5	61.5	61.5	25.831	0	0.7474	-0.420048	0.704615	-0.507757	0.109458
F1RNU7	F1RNU7	unknown	Q9BRP1	PDCD2L	Uncharacterized protein	2	2	2	2	2	2	6.3	6.3	6.3	40.641	2.2714e-05	1.2552	0.327917	3	3	3	3	3	3	11.2	11.2	11.2	40.641	4.3155e-09	0.5538	-0.852563	0.9045	-0.262323	0.846839
F1RNV1	F1RNV1	KIAA0355	O15063	KIAA0355	Uncharacterized protein
F1RNW3	F1RNW3	LOC100511455	Q8ND56	LSM14A	Uncharacterized protein	2	2	2	2	2	2	7.4	7.4	7.4	37.08	1.3168e-17	0.81699	-0.29161	2	2	2	2	2	2	7.4	7.4	7.4	37.08	7.3158e-12	0.84599	-0.241287	0.83149	-0.266449	0.0599882
F1RNW7	F1RNW7	GPATCH1	Q9BRR8	GPATCH1	Uncharacterized protein	3	3	3	3	3	3	3.6	3.6	3.6	104.23	2.4184e-05	1.0362	0.0513025	4	4	4	4	4	4	6.9	6.9	6.9	104.23	7.9332e-10	0.92903	-0.106203	0.982615	-0.0274502	0.802097
F1RNX2;I3L5D0	F1RNX2	PDCD5;PDCD5	O14737	PDCD5	Programmed cell death protein 5;Uncharacterized protein	5;5	5;5	5;5	5	5	5	45.6	45.6	45.6	14.227	9.4327e-30	0.91601	-0.126565	5;5	5;5	5;5	5	5	5	45.6	45.6	45.6	14.227	4.0783e-32	0.93838	-0.0917558	0.927195	-0.10916	0.10075
F1RNY8	F1RNY8	POP4	O95707	POP4	Uncharacterized protein	3	3	3	3	3	3	14.1	14.1	14.1	25.618	1.9704e-08	1.026	0.0370307	4	4	4	4	4	4	19.5	19.5	19.5	25.618	1.9911e-14	1.0619	0.0866479	1.04395	0.0618393	0.242128
F1RNY9	F1RNY9	C19orf12	Q9NSK7	C19orf12	Uncharacterized protein	1	1	1	1	1	1	13.8	13.8	13.8	6.5879	0.0008754			2	2	2	2	2	2	27.7	27.7	27.7	6.5879	8.8622e-06	0.73478	-0.444616	0.73478	-0.444616
F1RNZ0	F1RNZ0	PLEKHF1	Q96S99	PLEKHF1	Uncharacterized protein														1	1	1	1	1	1	7.8	7.8	7.8	31.761	1.3245e-12	NaN
F1RNZ1	F1RNZ1	UQCRFS1	P47985	UQCRFS1	Cytochrome b-c1 complex subunit Rieske, mitochondrial	9	9	9	9	9	9	36.1	36.1	36.1	29.453	6.7763e-74	0.88328	-0.179057	8	8	8	8	8	8	31	31	31	29.453	6.9432e-52	0.7933	-0.334062	0.83829	-0.256559	0.188203
F1RNZ3	F1RNZ3	MBLAC2	Q68D91	MBLAC2	Uncharacterized protein	1	1	1	1	1	1	4.6	4.6	4.6	31.488	0.0014575	1.0485	0.0683269	1	1	1	1	1	1	4.6	4.6	4.6	31.488	8.0118e-05	NaN		1.0485	0.0683269
F1RP01	F1RP01	RASA1	P20936	RASA1	Uncharacterized protein	12	12	12	12	12	12	15	15	15	115.87	2.8068e-63	0.82611	-0.275594	15	15	15	15	15	15	17.3	17.3	17.3	115.87	9.2703e-79	0.91219	-0.132594	0.86915	-0.204094	0.216258
F1RP04;F1RSP5	F1RP04	GPT2	Q8TD30	GPT2	Uncharacterized protein	12;2	12;2	12;2	12	12	12	32.5	32.5	32.5	58.054	9.2978e-128	0.76444	-0.387525	12;1	12;1	12;1	12	12	12	30.8	30.8	30.8	58.054	4.4533e-108	0.67314	-0.571022	0.71879	-0.479273	0.121132
F1RP07	F1RP07	PHKB	Q93100	PHKB	Uncharacterized protein	4	4	4	4	4	4	4.6	4.6	4.6	124.38	4.5663e-17	0.55764	-0.842594	3	3	3	3	3	3	3.5	3.5	3.5	124.38	2.8247e-12	0.82378	-0.279669	0.69071	-0.561132	0.308886
F1RP11	F1RP11	TMTC4	Q5T4D3	TMTC4	Uncharacterized protein	1	1	1	1	1	1	1.5	1.5	1.5	82.928	0.012247			1	1	1	1	1	1	1.5	1.5	1.5	82.928	0.0038115	NaN
F1RP13	F1RP13	GGACT	Q9BVM4	GGACT	Uncharacterized protein	1	1	1	1	1	1	9.3	9.3	9.3	16.819	3.6771e-07
F1RP14	F1RP14	SMG5	Q9UPR3	SMG5	Uncharacterized protein	2	2	2	2	2	2	2.7	2.7	2.7	78.718	5.6769e-05	2.0222	1.01593	1	1	1	1	1	1	1.6	1.6	1.6	78.718	0.0056273	NaN		2.0222	1.01593
F1RP16	F1RP16	C1orf85	Q8WWB7	C1orf85	Uncharacterized protein	1	1	1	1	1	1	4.9	4.9	4.9	43.741	2.5822e-18			1	1	1	1	1	1	4.9	4.9	4.9	43.741	3.6559e-18	NaN
F1RP17	F1RP17	CCT3	P49368	CCT3	T-complex protein 1 subunit gamma	25	25	25	25	25	25	51	51	51	61.11	0	0.93865	-0.0913408	27	27	27	27	27	27	55.8	55.8	55.8	61.11	0	0.9455	-0.0808506	0.942075	-0.0860957	0.0387402
F1RP22	F1RP22	unknown	P05165	PCCA	Uncharacterized protein	2	2	2	2	2	2	19.5	19.5	19.5	14.537	1.5053e-05			2	2	2	2	2	2	27.3	27.3	27.3	14.537	1.9771e-06	0.41262	-1.27711	0.41262	-1.27711
F1RP25	F1RP25	CLYBL	Q8N0X4	CLYBL	Uncharacterized protein	1	1	1	1	1	1	4	4	4	33.259	0.004179			2	2	2	2	2	2	7.7	7.7	7.7	33.259	0.0010096	0.89115	-0.16626	0.89115	-0.16626
F1RP31	F1RP31	unknown	Q14814	MEF2D	Uncharacterized protein	1	1	1	1	1	1	3.1	3.1	3.1	56.218	9.4188e-07			2	2	2	2	2	2	5.2	5.2	5.2	56.218	6.8607e-12	0.42733	-1.22658	0.42733	-1.22658
F1RP33	F1RP33	GPATCH4	Q5T3I0	GPATCH4	Uncharacterized protein	1	1	1	1	1	1	3.2	3.2	3.2	48.907	0.001623			1	1	1	1	1	1	3.2	3.2	3.2	48.907	0.002658	NaN
F1RP39	F1RP39	IQGAP3	Q86VI3	IQGAP3	Uncharacterized protein	18	17	17	18	17	17	15.5	15	15	185.66	8.9129e-171	0.75312	-0.409048	19	18	18	19	18	18	17	16.5	16.5	185.66	6.6698e-133	0.69992	-0.514738	0.72652	-0.461893	0.0726708
F1RP42;I3LPD2	F1RP42	STK24	Q9Y6E0	STK24	Uncharacterized protein														8;3	8;3	5;1	8	8	5	29.8	29.8	18.1	37.943	3.141e-42	0.91769	-0.123921	0.91769	-0.123921
F1RP44;F1SMM3	F1RP44	IPO5	O00410	IPO5	Uncharacterized protein	35;1	35;1	35;1	35	35	35	47.3	47.3	47.3	120.35	0	0.79508	-0.330828	37;1	37;1	37;1	37	37	37	49.4	49.4	49.4	120.35	0	0.80624	-0.310719	0.80066	-0.320773	0.0199505
F1RP45	F1RP45	CISD1	Q9NZ45	CISD1	Uncharacterized protein	1	1	1	1	1	1	8.4	8.4	8.4	11.978	0.0016635	0.68588	-0.543972	1	1	1	1	1	1	8.4	8.4	8.4	11.978	0.0076504	0.72259	-0.468751	0.704235	-0.506361	0.0472445
F1RP50	F1RP50	UGGT2	Q9NYU1	UGGT2	Uncharacterized protein	4	4	4	4	4	4	4.2	4.2	4.2	146.52	1.0177e-19	0.73634	-0.441556	3	3	3	3	3	3	2.7	2.7	2.7	146.52	7.001e-09	0.90357	-0.146292	0.819955	-0.293924	0.303015
F1RP70	F1RP70	RBM26	Q5T8P6	RBM26	Uncharacterized protein	1	1	1	1	1	1	1.5	1.5	1.5	113.65	0.00020401
F1RP70;I3LPL2	F1RP70	RBM26;RBM26	Q5T8P6	RBM26	Uncharacterized protein;Uncharacterized protein														4;2	3;2	3;2	4	3	3	5.3	4.1	4.1	113.65	7.4459e-17	0.72042	-0.47309	0.72042	-0.47309
F1RP77	F1RP77	MYCBP2	O75592	MYCBP2	Uncharacterized protein	4	4	4	4	4	4	1.1	1.1	1.1	490.67	7.0475e-08	1.1412	0.190552	2	2	2	2	2	2	0.6	0.6	0.6	490.67	0.00047801	1.0357	0.0506062	1.08845	0.120579	0.330896
F1RP79	F1RP79	CLN5	O75503	CLN5	Uncharacterized protein	1	1	1	1	1	1	2.5	2.5	2.5	41.095	0.0079571			1	1	1	1	1	1	2.5	2.5	2.5	41.095	0.0030958	NaN
F1RP87	F1RP87	CTU1	Q7Z7A3	CTU1	Uncharacterized protein	4	4	4	4	4	4	17.7	17.7	17.7	30.854	1.1243e-12	0.90632	-0.141908	3	3	3	3	3	3	13.9	13.9	13.9	30.854	5.1743e-08	0.9521	-0.070815	0.92921	-0.106361	0.206122
F1RPA3	F1RPA3	GPRC5B	Q9NZH0	GPRC5B	Uncharacterized protein	1	1	1	1	1	1	3	3	3	43.958	6.1583e-08	0.66621	-0.585951	2	2	2	2	2	2	6.1	6.1	6.1	43.958	3.5639e-12	0.74614	-0.422482	0.706175	-0.504216	0.102771
F1RPB7	F1RPB7	DRG1	Q9Y295	DRG1	Uncharacterized protein	12	12	12	12	12	12	37.2	37.2	37.2	39.65	1.5775e-108	0.84054	-0.250612	12	12	12	12	12	12	40.5	40.5	40.5	39.65	1.2632e-75	0.84008	-0.251401	0.84031	-0.251006	0.00100152
F1RPC2	F1RPC2	LIMK2	P53671	LIMK2	Uncharacterized protein	4	4	4	4	4	4	8.9	8.9	8.9	69.586	2.6472e-15	1.0284	0.0404015	5	5	5	5	5	5	14.9	14.9	14.9	69.586	2.4545e-25	0.61716	-0.696284	0.82278	-0.327941	0.58466
F1RPD2;F1RPD4	F1RPD2	LOC100620271	P22695	UQCRC2	Uncharacterized protein	14;4	14;4	14;4	14	14	14	47.3	47.3	47.3	48.82	0	0.74815	-0.418601	13;4	13;4	13;4	13	13	13	47.1	47.1	47.1	48.82	1.7337e-300	0.75158	-0.412001	0.749865	-0.415301	0.00505788
F1RPD7	F1RPD7	SMTN	P53814	SMTN	Uncharacterized protein	1	1	1	1	1	1	1.5	1.5	1.5	98.934	2.9482e-06
F1RPD9	F1RPD9	MORC2	Q9Y6X9	MORC2	Uncharacterized protein	4	4	4	4	4	4	4.3	4.3	4.3	117.44	1.1472e-10	0.24273	-2.04258	4	4	4	4	4	4	4.3	4.3	4.3	117.44	2.8517e-11	0.71785	-0.478246	0.48029	-1.26041	0.405271
F1RPE5;I3LCX9	F1RPE5	PES1;LOC100625877	O00541	PES1	Pescadillo homolog;Uncharacterized protein	12;8	12;8	12;8	12	12	12	23.6	23.6	23.6	69.169	7.4067e-48	0.62853	-0.669946	12;8	12;8	12;8	12	12	12	20.1	20.1	20.1	69.169	1.8389e-42	0.93094	-0.10324	0.779735	-0.386593	0.42542
F1RPE7	F1RPE7	POLR3E	Q9NVU0	POLR3E	Uncharacterized protein	2	2	2	2	2	2	4.2	4.2	4.2	76.929	2.7885e-49	0.84345	-0.245626	6	6	6	6	6	6	12.8	12.8	12.8	76.929	2.3908e-35	1.1081	0.148088	0.975775	-0.0487687	0.886794
F1RPE8	F1RPE8	EEF2K	O00418	EEF2K	Uncharacterized protein	13	13	13	13	13	13	18.3	18.3	18.3	81.73	4.4172e-47	0.76322	-0.389829	13	13	13	13	13	13	20.1	20.1	20.1	81.73	1.8121e-41	0.80783	-0.307876	0.785525	-0.348853	0.0745597
F1RPJ7	F1RPJ7	UPRT	Q96BW1	UPRT	Uncharacterized protein	2	2	2	2	2	2	13.2	13.2	13.2	33.498	5.4356e-25	0.53575	-0.900368														0.53575	-0.900368
F1RPJ7;K7GMF3;K7GPL9	F1RPJ7	UPRT;UPRT;UPRT	Q96BW1	UPRT	Uncharacterized protein;Uncharacterized protein;Uncharacterized protein														3;1;1	3;1;1	3;1;1	3	3	3	10.2	10.2	10.2	33.498	1.0164e-09	1.0951	0.131063	1.0951	0.131063
F1RPM5	F1RPM5	MBD2	Q9UBB5	MBD2	Uncharacterized protein	5	5	5	5	5	5	21.7	21.7	21.7	38.272	3.3846e-49	0.98577	-0.020677	8	8	8	8	8	8	37.8	37.8	37.8	38.272	2.1385e-70	0.91941	-0.12122	0.95259	-0.0709484	0.396181
F1RPM9;I3LA21;I3LN53	F1RPM9	TTC21B	Q7Z4L5	TTC21B	Uncharacterized protein														3;1;1	3;1;1	3;1;1	3	3	3	4.7	4.7	4.7	108.74	2.6795e-13	0.97103	-0.0424122	0.97103	-0.0424122
F1RPM9;I3LN53;I3LA21	F1RPM9	TTC21B;unknown	Q7Z4L5	TTC21B	Uncharacterized protein;Uncharacterized protein	3;2;1	3;2;1	3;2;1	3	3	3	4.1	4.1	4.1	108.74	2.2564e-18	0.93486	-0.0971778														0.93486	-0.0971778
F1RPN9	F1RPN9	ME2	P23368	ME2	Malic enzyme	14	14	14	14	14	14	33.2	33.2	33.2	66.529	1.2214e-115	0.97169	-0.041432	11	11	11	11	11	11	26.5	26.5	26.5	66.529	8.2651e-107	1.0285	0.0405418	1.00009	-0.00044509	0.997871
F1RPP2	F1RPP2	SKA1	Q96BD8	SKA1	Uncharacterized protein														1	1	1	1	1	1	4.3	4.3	4.3	29.365	0.0075883	NaN
F1RPP3	F1RPP3	CXXC1	Q9P0U4	CXXC1	Uncharacterized protein	5	5	5	5	5	5	9.8	9.8	9.8	76.289	7.2141e-17	0.43283	-1.20813	6	6	6	6	6	6	13.8	13.8	13.8	76.289	3.7303e-42	0.28299	-1.82118	0.35791	-1.51465	0.129814
F1RPP4	F1RPP4	MBD1	Q9UIS9	MBD1	Uncharacterized protein														1	1	1	1	1	1	2.1	2.1	2.1	72.979	0.0030308	NaN
F1RPP6;K7GS63;I3LM99	F1RPP6	unknown;LOC100736736;LOC100736736	P28676	GCA	Uncharacterized protein;Uncharacterized protein;Uncharacterized protein
F1RPQ3	F1RPQ3	PSMD14	O00487	PSMD14	Uncharacterized protein	6	6	6	6	6	6	31.9	31.9	31.9	34.799	7.8487e-75	0.97389	-0.0381693	7	7	7	7	7	7	37.1	37.1	37.1	34.799	1.3319e-72	0.79063	-0.338925	0.88226	-0.188547	0.441815
F1RPQ4	F1RPQ4	TBR1	Q16650	TBR1	Uncharacterized protein	1	1	1	1	1	1	1.8	1.8	1.8	73.58	0.0011817			1	1	1	1	1	1	1.8	1.8	1.8	73.58	0.0052511	NaN
F1RPQ8	F1RPQ8	MYO5B	Q9ULV0	MYO5B	Uncharacterized protein	5	4	4	5	4	4	3.8	3	3	214.04	8.7269e-30	1.111	0.151859	5	3	3	5	3	3	3.8	2.5	2.5	214.04	7.5296e-11	0.88829	-0.170897	0.999645	-0.00951926	0.997979
F1RPR2	F1RPR2	CTIF	O43310	CTIF	Uncharacterized protein	3	3	3	3	3	3	5.9	5.9	5.9	67.222	5.1892e-06	0.88233	-0.18061	1	1	1	1	1	1	2.4	2.4	2.4	67.222	0.001407	NaN		0.88233	-0.18061
F1RPR3	F1RPR3	SMAD2	Q15796	SMAD2	Uncharacterized protein	8	8	3	8	8	3	18.5	18.5	8	49.139	8.1721e-29	0.49	-1.02915														0.49	-1.02915
F1RPR3;F1SJJ0;E1B2C7	F1RPR3	SMAD2;unknown	Q15796	SMAD2	Uncharacterized protein;Uncharacterized protein														7;5;3	7;5;3	2;0;0	7	7	2	15.9	15.9	5.5	49.139	2.3419e-36	0.73126	-0.451544	0.73126	-0.451544
F1RPR6	F1RPR6	RBMS1	P29558	RBMS1	Uncharacterized protein	2	2	2	2	2	2	8	8	8	40.73	4.119e-12	0.94378	-0.0834775														0.94378	-0.0834775
F1RPR6;I3LKL1	F1RPR6	RBMS1;unknown	P29558	RBMS1	Uncharacterized protein;Uncharacterized protein														2;1	2;1	2;1	2	2	2	7.5	7.5	7.5	40.73	4.1632e-17	0.42303	-1.24117	0.42303	-1.24117
F1RPR9	F1RPR9	PLA2R1	Q13018	PLA2R1	Uncharacterized protein
F1RPS7	F1RPS7	C18orf25	Q96B23	C18orf25	Uncharacterized protein	1	1	1	1	1	1	2.7	2.7	2.7	43.429	0.0028937
F1RPS8;P80021	F1RPS8	ATP5A1;ATP5A1	P25705	ATP5A1	ATP synthase subunit alpha heart isoform, mitochondrial;ATP synthase subunit alpha, mitochondrial	19;19	19;19	19;19	19	19	19	46	46	46	57.626	0	1.0299	0.0425043	18;18	18;18	18;18	18	18	18	44.7	44.7	44.7	57.626	0	1.031	0.0440443	1.03045	0.0432743	0.0113269
F1RPT0	F1RPT0	HAUS1	Q96CS2	HAUS1	Uncharacterized protein	3	3	3	3	3	3	16.2	16.2	16.2	31.447	4.1792e-50	1.084	0.116365	3	3	3	3	3	3	16.5	16.5	16.5	31.447	6.7999e-39	0.97177	-0.0413132	1.02788	0.0375258	0.703159
F1RPT3;I3L838;I3LI89	F1RPT3	TANC1	Q9C0D5	TANC1	Uncharacterized protein	15;2;1	15;2;1	15;2;1	15	15	15	12.5	12.5	12.5	192.35	2.5357e-160	0.54273	-0.881693														0.54273	-0.881693
F1RPT5	F1RPT5	PKP4	Q99569	PKP4	Uncharacterized protein	3	3	3	3	3	3	3.9	3.9	3.9	131.84	3.138e-31	0.73774	-0.438816	6	6	6	6	6	6	8	8	8	131.84	6.1147e-33	0.85836	-0.220345	0.79805	-0.32958	0.206156
F1RPU0	F1RPU0	MGPD	P43304	GPD2	Uncharacterized protein	31	31	31	31	31	31	58.2	58.2	58.2	80.92	0	0.91842	-0.122774	31	31	31	31	31	31	61.6	61.6	61.6	80.92	0	0.94439	-0.0825453	0.931405	-0.10266	0.123338
F1RPU6	F1RPU6	MPZL1	O95297	MPZL1	Uncharacterized protein	6	6	6	6	6	6	30.9	30.9	30.9	29.241	9.4809e-33	0.41035	-1.28507	5	5	5	5	5	5	27.5	27.5	27.5	29.241	2.5864e-19	0.73151	-0.451051	0.57093	-0.868062	0.303118
F1RPU8	F1RPU8	MPC2	O95563	MPC2	Uncharacterized protein	4	4	4	4	4	4	23.4	23.4	23.4	14.325	5.6359e-18	0.39767	-1.33036	5	5	5	5	5	5	32.8	32.8	32.8	14.325	2.9978e-23	0.33262	-1.58805	0.365145	-1.4592	0.0562889
F1RPV1	F1RPV1	TIPRL	O75663	TIPRL	Uncharacterized protein	5	5	5	5	5	5	29.4	29.4	29.4	32.405	6.6146e-43	0.58051	-0.784607	4	4	4	4	4	4	20.6	20.6	20.6	32.405	1.4409e-64	0.69059	-0.534099	0.63555	-0.659353	0.120481
F1RPV2	F1RPV2	SFT2D2	O95562	SFT2D2	Uncharacterized protein														1	1	1	1	1	1	10.7	10.7	10.7	17.469	1.0718e-12	NaN
F1RPW7;I3LBG6	F1RPW7	INCENP	Q9NQS7	INCENP	Uncharacterized protein	3;1	3;1	3;1	3	3	3	5	5	5	101.13	2.0496e-41	2.9575	1.56438														2.9575	1.56438
F1RPW8	F1RPW8	ASRGL1	Q7L266	ASRGL1	Uncharacterized protein	7	7	7	7	7	7	26.6	26.6	26.6	32.403	1.2478e-48	0.90511	-0.143835	8	8	8	8	8	8	30.8	30.8	30.8	32.403	7.8321e-52	0.87862	-0.186689	0.891865	-0.165262	0.0821608
F1RPW9;Q29387	F1RPW9	EEF1G;EEF1G	P26641	EEF1G	Elongation factor 1-gamma;Elongation factor 1-gamma	20;19	20;19	20;19	20	20	20	60.8	60.8	60.8	50.311	0	0.94914	-0.0753072	21;20	21;20	21;20	21	21	21	62.6	62.6	62.6	50.311	0	0.94364	-0.0836915	0.94639	-0.0794994	0.0335418
F1RPX1	F1RPX1	MTA2	O94776	MTA2	Uncharacterized protein	15	15	15	15	15	15	30	30	30	75.026	2.4123e-87	0.9781	-0.0319461														0.9781	-0.0319461
F1RPX2	F1RPX2	EML3	Q32P44	EML3	Uncharacterized protein	10	10	10	10	10	10	15.7	15.7	15.7	95.644	7.5335e-66	0.91641	-0.125935	12	12	12	12	12	12	19.8	19.8	19.8	95.644	2.3358e-63	0.86261	-0.21322	0.88951	-0.169577	0.160961
F1RPY1;I3LUW0	F1RPY1	ATL3	Q6DD88	ATL3	Uncharacterized protein	13;2	13;2	9;2	13	13	9	39	39	29.8	58.977	1.0208e-247	0.90949	-0.13687	14;2	14;2	9;2	14	14	9	42.8	42.8	29.7	58.977	0	0.91259	-0.131961	0.91104	-0.134416	0.0116241
F1RPY3	F1RPY3	RTN3	O95197	RTN3	Reticulon	3	3	3	3	3	3	27.5	27.5	27.5	25.308	5.0499e-49	0.92893	-0.106358	3	3	3	3	3	3	27.5	27.5	27.5	25.308	1.919e-46	0.94832	-0.0765541	0.938625	-0.0914562	0.102913
F1RPY5;I3L7Z9	F1RPY5	MARK2;MARK2	Q7KZI7	MARK2	Uncharacterized protein;Uncharacterized protein
F1RPY9	F1RPY9	NAA40	Q86UY6	NAA40	Uncharacterized protein	1	1	1	1	1	1	6.3	6.3	6.3	27.267	2.4123e-06			1	1	1	1	1	1	6.3	6.3	6.3	27.267	2.0053e-06	0.92806	-0.10771	0.92806	-0.10771
F1RQ04	F1RQ04	DNAJC4	Q9NNZ3	DNAJC4	Uncharacterized protein	1	1	1	1	1	1	6.7	6.7	6.7	27.222	0.0006104
F1RQ06	F1RQ06	FKBP2	P26885	FKBP2	Peptidyl-prolyl cis-trans isomerase	4	4	4	4	4	4	47.1	47.1	47.1	15.374	2.1305e-73	0.61245	-0.707336	4	4	4	4	4	4	47.1	47.1	47.1	15.374	6.0081e-48	0.78566	-0.348023	0.699055	-0.52768	0.213096
F1RQ08	F1RQ08	PLCB3	Q01970	PLCB3	Phosphoinositide phospholipase C	19	19	19	19	19	19	21.8	21.8	21.8	138.48	1.7893e-220	0.84824	-0.237456	21	21	21	21	21	21	23	23	23	138.48	4.5388e-206	0.76429	-0.387808	0.806265	-0.312632	0.151143
F1RQ21;A5D9J7	F1RQ21	TAP2;TAP2	Q03519	TAP2	Uncharacterized protein;Transporter 2, ATP-binding cassette, sub-family B (MDR/TAP)	2;2	1;1	1;1	2	1	1	3.6	2.5	2.5	80.221	4.0484e-06			3;3	2;2	2;2	3	2	2	5	3.9	3.9	80.221	9.4e-07	0.77317	-0.371142	0.77317	-0.371142
F1RQ28	F1RQ28	MTM1	Q13496	MTM1	Uncharacterized protein
F1RQ47	F1RQ47	IDS	P22304	IDS	Uncharacterized protein														2	2	2	2	2	2	5.8	5.8	5.8	42.711	3.5836e-05	0.93393	-0.0986137	0.93393	-0.0986137
F1RQ73;F1SG08;F1SDH8	F1RQ73	ATP11C	Q8NB49	ATP11C	Uncharacterized protein	11;1;1	11;1;1	11;1;1	11	11	11	13.5	13.5	13.5	129.47	3.3769e-107	0.96391	-0.0530296														0.96391	-0.0530296
F1RQ91	F1RQ91	RPS4	P62701	RPS4X	40S ribosomal protein S4	13	13	13	13	13	13	47.5	47.5	47.5	29.597	1.6233e-84	0.83549	-0.259306	14	14	14	14	14	14	50.2	50.2	50.2	29.597	2.6605e-70	0.86953	-0.201692	0.85251	-0.230499	0.0792491
F1RQ93	F1RQ93	LOC100156526	Q9ULW3	ABT1	Uncharacterized protein	2	2	2	2	2	2	7.4	7.4	7.4	30.991	8.5461e-06	0.46879	-1.09299	4	4	4	4	4	4	19.1	19.1	19.1	30.991	1.2388e-14	0.7993	-0.323191	0.634045	-0.708089	0.337228
F1RQB6	F1RQB6	G3BP1	Q13283	G3BP1	Uncharacterized protein	17	17	17	17	17	17	48.5	48.5	48.5	51.798	3.012e-285	0.68256	-0.550972	15	15	15	15	15	15	47	47	47	51.798	6.563e-154	0.61649	-0.697851	0.649525	-0.624411	0.0747543
F1RQC1;I3L703	F1RQC1	FAM114A2;FAM114A2	Q9NRY5	FAM114A2	Uncharacterized protein;Uncharacterized protein	15;14	15;14	15;14	15	15	15	46.5	46.5	46.5	54.634	1.726e-261	0.90202	-0.148769	16;15	16;15	16;15	16	16	16	49.5	49.5	49.5	54.634	4.981e-197	0.87906	-0.185966	0.89054	-0.167368	0.070506
F1RQC2	F1RQC2	GALNT10	Q86SR1	GALNT10	Uncharacterized protein	3	3	3	3	3	3	7.1	7.1	7.1	63.336	5.8666e-08	0.9471	-0.0784113	3	3	3	3	3	3	8	8	8	63.336	1.0852e-09	0.78029	-0.357918	0.863695	-0.218165	0.371859
F1RQC5;I3LDF2;I3LHV7	F1RQC5	unknown	Q6PKG0	LARP1	Uncharacterized protein	17;3;1	17;3;1	17;3;1	17	17	17	26.7	26.7	26.7	110.37	2.0976e-150	0.758	-0.39973	17;3;1	17;3;1	17;3;1	17	17	17	25.9	25.9	25.9	110.37	1.2665e-108	0.77469	-0.368309	0.766345	-0.38402	0.026036
F1RQC8	F1RQC8	GEMIN5	Q8TEQ6	GEMIN5	Uncharacterized protein	25	25	25	25	25	25	20.3	20.3	20.3	169.32	6.0768e-254	0.90389	-0.145781	25	25	25	25	25	25	20.8	20.8	20.8	169.32	1.8219e-168	0.84888	-0.236367	0.876385	-0.191074	0.148706
F1RQC9	F1RQC9	LOC100739413	Q9NWU5	MRPL22	Uncharacterized protein	3	3	3	3	3	3	28.7	28.7	28.7	11.792	3.2224e-07	1.0034	0.00489684	2	2	2	2	2	2	20.8	20.8	20.8	11.792	1.5254e-06	0.75472	-0.405987	0.87906	-0.200545	0.53165
F1RQE2	F1RQE2	FNBP1	Q96RU3	FNBP1	Uncharacterized protein	4	4	4	4	4	4	5.4	5.4	5.4	74.803	1.1194e-16	0.907	-0.140826	3	3	3	3	3	3	5.3	5.3	5.3	74.803	1.9759e-12	0.80599	-0.311166	0.856495	-0.225996	0.2318
F1RQF4	F1RQF4	THG1L	Q9NWX6	THG1L	Uncharacterized protein
F1RQF6	F1RQF6	CLINT1	Q14677	CLINT1	Uncharacterized protein	10	10	10	10	10	10	23.6	23.6	23.6	69.973	3.1736e-137	0.90674	-0.141239	12	12	12	12	12	12	25	25	25	69.973	5.1408e-156	0.92743	-0.10869	0.917085	-0.124964	0.082506
F1RQG3	F1RQG3	NTMT1	Q9BV86	NTMT1	Uncharacterized protein	2	2	2	2	2	2	16.1	16.1	16.1	25.363	2.8519e-52	0.7934	-0.33388	3	3	3	3	3	3	27.4	27.4	27.4	25.363	8.5119e-86	0.7017	-0.511074	0.74755	-0.422477	0.132426
F1RQG8;I3L655	F1RQG8	MTO1;MTO1	Q9Y2Z2	MTO1	Uncharacterized protein;Uncharacterized protein
F1RQG9	F1RQG9	SLC17A5	Q9NRA2	SLC17A5	Uncharacterized protein														2	2	2	2	2	2	8.2	8.2	8.2	54.45	2.8661e-06	0.93665	-0.094418	0.93665	-0.094418
F1RQH2	F1RQH2	PRPF40A	O75400	PRPF40A	Uncharacterized protein	9	9	9	9	9	9	11.6	11.6	11.6	108.82	3.8502e-116	0.76443	-0.387544	11	11	11	11	11	11	14.4	14.4	14.4	108.82	2.8188e-101	0.79823	-0.325124	0.78133	-0.356334	0.0556699
F1RQH5	F1RQH5	MYO7B	Q6PIF6	MYO7B	Uncharacterized protein	5	5	5	5	5	5	8.9	8.9	8.9	90.691	4.0156e-30	0.48168	-1.05385														0.48168	-1.05385
F1RQI7;Q29122	F1RQI7	MYO6;MYO6	Q9UM54	MYO6	Unconventional myosin-VI;Unconventional myosin-VI	44;39	44;39	44;39	44	44	44	44.9	44.9	44.9	144.93	0	1.0243	0.0346383	44;39	44;39	44;39	44	44	44	44	44	44	144.93	0	1.0236	0.0336521	1.02395	0.0341452	0.00919355
F1RQJ0	F1RQJ0	SAP130	Q9H0E3	SAP130	Uncharacterized protein	1	1	1	1	1	1	1.1	1.1	1.1	113.23	0.0021963			1	1	1	1	1	1	1.1	1.1	1.1	113.23	0.00052387	NaN
F1RQJ4;I3LJS0	F1RQJ4	LOC100737246	Q9NYU2	UGGT1	Uncharacterized protein	26;6	26;6	26;6	26	26	26	23.3	23.3	23.3	170.8	2.1724e-295	1.0026	0.00374614	24;6	24;6	24;6	24	24	24	22.3	22.3	22.3	170.8	9.5824e-234	0.95961	-0.0594799	0.981105	-0.0278669	0.543989
F1RQL3	F1RQL3	BCKDHB	P21953	BCKDHB	Uncharacterized protein	1	1	1	1	1	1	6.3	6.3	6.3	30.636	3.9996e-09			3	3	3	3	3	3	15.8	15.8	15.8	30.636	3.4567e-09	1.039	0.0551957	1.039	0.0551957
F1RQL8	F1RQL8	IBTK	Q9P2D0	IBTK	Uncharacterized protein	7	7	7	7	7	7	5.3	5.3	5.3	149.46	1.0239e-76	0.97631	-0.0345888	6	6	6	6	6	6	6	6	6	149.46	1.1388e-45	0.98631	-0.0198869	0.98131	-0.0272379	0.167923
F1RQM0	F1RQM0	TPBG	Q13641	TPBG	Uncharacterized protein	1	1	1	1	1	1	2.6	2.6	2.6	45.751	0.00010558			1	1	1	1	1	1	2.6	2.6	2.6	45.751	0.0031922	NaN
F1RQM2	F1RQM2	PGM3	O95394	PGM3	Phosphoacetylglucosamine mutase	13	13	13	13	13	13	36	36	36	59.474	2.5488e-133	0.92055	-0.119432	14	14	14	14	14	14	35.4	35.4	35.4	59.474	1.0609e-129	0.86611	-0.207378	0.89333	-0.163405	0.16801
F1RQM4;F1STS4	F1RQM4	ME1	P48163	ME1	Malic enzyme	17;1	17;1	1;0	17	17	1	41.8	41.8	2.6	63.157	4.6278e-272	0.83916	-0.252982	19;1	19;1	1;0	19	19	1	47.3	47.3	2.6	63.157	3.5583e-268	0.82538	-0.27687	0.83227	-0.264926	0.0286868
F1RQM9	F1RQM9	KIAA1109	Q2LD37	KIAA1109	Uncharacterized protein	2	2	2	2	2	2	0.5	0.5	0.5	555.06	0.00081246	1.0574	0.0805212														1.0574	0.0805212
F1RQN5	F1RQN5	SPATA5	Q8NB90	SPATA5	Uncharacterized protein	6	5	5	6	5	5	10.8	9.3	9.3	84.286	4.106e-20	0.90535	-0.143452	9	8	8	9	8	8	16.6	15	15	84.286	6.3517e-39	0.79387	-0.333025	0.84961	-0.238239	0.243953
F1RQP0	F1RQP0	PRDX5	P30044	PRDX5	Uncharacterized protein	9	9	9	9	9	9	72.8	72.8	72.8	17.266	7.7544e-67	0.78593	-0.347527	9	9	9	9	9	9	58.6	58.6	58.6	17.266	4.7281e-45	0.83936	-0.252638	0.812645	-0.300083	0.100082
F1RQQ7;F1RQQ8	F1RQQ7	PYGB	P11216	PYGB	Phosphorylase	22;5	18;2	18;2	22	18	18	39.9	33.7	33.7	82.683	1.514e-170	0.66817	-0.581713														0.66817	-0.581713
F1RQR3	F1RQR3	CDC42BPG	Q6DT37	CDC42BPG	Uncharacterized protein	1	1	1	1	1	1	0.6	0.6	0.6	172.24	0.0038223			1	1	1	1	1	1	0.6	0.6	0.6	172.24	0.00018968	NaN
F1RQR4	F1RQR4	EHD1	Q9H4M9	EHD1	Uncharacterized protein	27	27	18	27	27	18	60.2	60.2	44.4	62.765	9.3016e-286	0.85515	-0.225751	25	25	17	25	25	17	54.1	54.1	38.5	62.765	2.4109e-275	0.84328	-0.245916	0.849215	-0.235833	0.0272057
F1RQS5	F1RQS5	CDC5L	Q99459	CDC5L	Uncharacterized protein	18	18	18	18	18	18	34.5	34.5	34.5	92.292	6.371e-161	0.78223	-0.354335	15	15	15	15	15	15	28.9	28.9	28.9	92.292	2.8356e-91	0.82632	-0.275228	0.804275	-0.314781	0.0797133
F1RQS8;K7GK78	F1RQS8	LOC100515705;LOC100515705	P36404	ARL2	Uncharacterized protein;Uncharacterized protein	2;1	2;1	2;1	2	2	2	10.3	10.3	10.3	20.894	5.0583e-05	1.2488	0.320542	3;2	3;2	3;2	3	3	3	16.3	16.3	16.3	20.894	5.3666e-07	1.0281	0.0399806	1.13845	0.180262	0.409617
F1RQT4	F1RQT4	ZFPL1	O95159	ZFPL1	Uncharacterized protein														2	2	2	2	2	2	9	9	9	34.242	0.00033062	2.1176	1.08243	2.1176	1.08243
F1RQT7	F1RQT7	AARS2	Q5JTZ9	AARS2	Alanine--tRNA ligase, cytoplasmic	4	4	4	4	4	4	5.1	5.1	5.1	106.95	2.4028e-12	0.96183	-0.0561462	5	5	5	5	5	5	6.1	6.1	6.1	106.95	7.6433e-16	1.1049	0.143916	1.03336	0.0438848	0.718548
F1RQU2	F1RQU2	HSPCB	P08238	HSP90AB1	Uncharacterized protein	32	31	24	32	31	24	51.5	49.9	37.7	83.252	0	0.95765	-0.0624296	33	32	25	33	32	25	51.7	50	37.8	83.252	0	0.96742	-0.0477857	0.962535	-0.0551077	0.0841207
F1RQU8	F1RQU8	ZNHIT2	Q9UHR6	ZNHIT2	Uncharacterized protein	2	2	2	2	2	2	6.8	6.8	6.8	42.419	1.9274e-19	0.62428	-0.679735	2	2	2	2	2	2	5.5	5.5	5.5	42.419	0.00019722	0.6802	-0.555969	0.65224	-0.617852	0.0636865
F1RQU9;P55812	F1RQU9	FAU;FAU	P35544	FAU	Ubiquitin-like protein FUBI;Ubiquitin-like protein FUBI
F1RQU9;P62863;P55812	F1RQU9	FAU;FAU;FAU	P35544	FAU	Ubiquitin-like protein FUBI;40S ribosomal protein S30;Ubiquitin-like protein FUBI	2;1;1	2;1;1	2;1;1	2	2	2	21.8	21.8	21.8	14.384	2.6626e-43	0.74712	-0.420588	2;1;1	2;1;1	2;1;1	2	2	2	21.8	21.8	21.8	14.384	1.2024e-50	0.78829	-0.343202	0.767705	-0.381895	0.0643692
F1RQV4	F1RQV4	POLA2	Q14181	POLA2	DNA polymerase alpha subunit B	6	6	6	6	6	6	13.4	13.4	13.4	65.882	1.7325e-93	0.72851	-0.456979	5	5	5	5	5	5	11.7	11.7	11.7	65.882	1.1576e-16	0.77179	-0.37372	0.75015	-0.41535	0.0636864
F1RQV5	F1RQV5	CDC42EP2	O14613	CDC42EP2	Uncharacterized protein	1	1	1	1	1	1	7.5	7.5	7.5	22.871	4.9284e-10	0.80643	-0.310379	2	2	2	2	2	2	12.6	12.6	12.6	22.871	1.608e-06	0.62477	-0.678603	0.7156	-0.494491	0.231944
F1RQV6	F1RQV6	TMEM63B	Q5T3F8	TMEM63B	Uncharacterized protein	1	1	1	1	1	1	1.8	1.8	1.8	94.778	5.8867e-10			1	1	1	1	1	1	1.8	1.8	1.8	94.778	8.7647e-05	NaN
F1RQW1;F1RQW0	F1RQW1	MAP7D3;MAP7D3	Q8IWC1	MAP7D3	Uncharacterized protein;Uncharacterized protein	1;1	1;1	1;1	1	1	1	1.1	1.1	1.1	94.916	0.0099321	0.62663	-0.674314														0.62663	-0.674314
F1RQW5;K7GM35;K7GQ47	F1RQW5	NELFE;NELFE;NELFE	P18615	NELFE	Uncharacterized protein;Uncharacterized protein;Uncharacterized protein														2;1;1	2;1;1	2;1;1	2	2	2	6.1	6.1	6.1	42.905	3.6654e-06	0.78847	-0.342872	0.78847	-0.342872
F1RQW9;F1RQX0;K7GR99	F1RQW9	EHMT2;EHMT2;EHMT2	Q96KQ7	EHMT2	Uncharacterized protein;Uncharacterized protein;Uncharacterized protein	5;5;4	5;5;4	5;5;4	5	5	5	5.8	5.8	5.8	129.02	2.8257e-21	0.87401	-0.194278	4;4;3	4;4;3	4;4;3	4	4	4	4.8	4.8	4.8	129.02	4.7265e-21	0.85923	-0.218884	0.86662	-0.206581	0.0378781
F1RQX3;A5PF10	F1RQX3	NEU1;NEU1	Q99519	NEU1	Sialidase-1;Sialidase-1	3;3	3;3	3;3	3	3	3	7.2	7.2	7.2	45.104	1.0222e-06	1.0416	0.0588014	2;2	2;2	2;2	2	2	2	4.6	4.6	4.6	45.104	0.00060614	1.069	0.0962619	1.0553	0.0775316	0.150677
F1RQX8;A5D9M6;K7GMR9;K7GLU1;K7GSP2;K7GLG5;K7GRT1;K7GLD3;K7GPB5;K7GLR6	F1RQX8	BAG6;BAG6;BAG6;BAG6	P46379	BAG6	Large proline-rich protein BAG6;Large proline-rich protein BAG6;Large proline-rich protein BAG6;Large proline-rich protein BAG6
F1RQY4	F1RQY4	UBTF	P17480	UBTF	Uncharacterized protein	10	10	10	10	10	10	17.9	17.9	17.9	76.226	1.305e-37	1.0034	0.00489684	11	11	11	11	11	11	20.3	20.3	20.3	76.226	5.1033e-49	0.73977	-0.434851	0.871585	-0.214977	0.532836
F1RQZ1	F1RQZ1	unknown	Q9UKJ3	GPATCH8	Uncharacterized protein	3	3	3	3	3	3	7.7	7.7	7.7	53.924	2.0404e-15	0.74318	-0.428216	2	2	2	2	2	2	6.1	6.1	6.1	53.924	1.0453e-14	0.83096	-0.267149	0.78707	-0.347683	0.145815
F1RQZ4	F1RQZ4	LOC100526134	Q96MW1	CCDC43	Uncharacterized protein	2	2	2	2	2	2	10.7	10.7	10.7	25.475	5.7391e-16	0.7378	-0.438698	2	2	2	2	2	2	9.3	9.3	9.3	25.475	2.5159e-06	0.7174	-0.47915	0.7276	-0.458924	0.028048
F1RQZ9	F1RQZ9	EFTUD2	Q15029	EFTUD2	Uncharacterized protein	29	28	28	29	28	28	46.5	45.5	45.5	109.48	0	0.81174	-0.30091	32	31	31	32	31	31	50.5	49.5	49.5	109.48	0	0.71627	-0.481425	0.764005	-0.391167	0.145378
F1RR06;I3LTH3	F1RR06	NMT1	P30419	NMT1	Glycylpeptide N-tetradecanoyltransferase	10;4	10;4	10;4	10	10	10	25.6	25.6	25.6	56.751	9.6615e-169	0.72666	-0.460648														0.72666	-0.460648
F1RR15	F1RR15	ZHX1	Q9UKY1	ZHX1	Uncharacterized protein	1	1	1	1	1	1	1.3	1.3	1.3	97.88	0.0011149
F1RR16	F1RR16	ATAD2	Q6PL18	ATAD2	Uncharacterized protein	3	3	3	3	3	3	3	3	3	158.07	1.7117e-09	1.087	0.120352	5	5	5	5	5	5	5	5	5	158.07	6.9352e-15	1.0861	0.119157	1.08655	0.119754	0.0031763
F1RR17	F1RR17	WDYHV1	Q96HA8	WDYHV1	Uncharacterized protein	2	2	2	2	2	2	17.4	17.4	17.4	23.897	3.1567e-15	0.42975	-1.21843	2	2	2	2	2	2	17.4	17.4	17.4	23.897	3.1548e-20	0.64076	-0.642144	0.535255	-0.930287	0.196906
F1RR19	F1RR19	HEXIM1	O94992	HEXIM1	Uncharacterized protein	3	3	3	3	3	3	18.4	18.4	18.4	39.153	1.2056e-21	0.82791	-0.272454	2	2	2	2	2	2	10.3	10.3	10.3	39.153	1.9315e-10	1.0322	0.0457225	0.930055	-0.113366	0.629691
F1RR20	F1RR20	HEXIM2	Q96MH2	HEXIM2	Uncharacterized protein	1	1	1	1	1	1	3.4	3.4	3.4	33.022	1.5795e-05			1	1	1	1	1	1	3.4	3.4	3.4	33.022	1.7503e-08	NaN
F1RR27	F1RR27	ARHGAP27	Q6ZUM4	ARHGAP27	Uncharacterized protein	2	2	2	2	2	2	2.8	2.8	2.8	97.803	0.00026036			2	2	2	2	2	2	3.1	3.1	3.1	97.803	9.1257e-05	0.44567	-1.16595	0.44567	-1.16595
F1RR38	F1RR38	TTC1	Q99614	TTC1	Uncharacterized protein	1	1	1	1	1	1	6.2	6.2	6.2	33.704	4.6625e-30	0.41204	-1.27914	3	3	3	3	3	3	15.4	15.4	15.4	33.704	6.4434e-46	0.55045	-0.861317	0.481245	-1.07023	0.124437
F1RR44	F1RR44	PPP2R4	Q15257	PPP2R4	Uncharacterized protein	5	5	5	5	5	5	19.3	19.3	19.3	40.884	1.7716e-18	0.95582	-0.0651891	7	7	7	7	7	7	28.3	28.3	28.3	40.884	3.037e-23	1.1533	0.205768	1.05456	0.0702894	0.672254
F1RR45	F1RR45	CRAT	P43155	CRAT	Uncharacterized protein	18	18	18	18	18	18	33.1	33.1	33.1	70.833	3.4628e-121	0.99252	-0.0108319	21	21	21	21	21	21	39.1	39.1	39.1	70.833	2.3219e-181	0.92906	-0.106156	0.96079	-0.0584941	0.439494
F1RR46	F1RR46	DOLPP1	Q86YN1	DOLPP1	Uncharacterized protein
F1RR47	F1RR47	FAM73B	Q7L4E1	FAM73B	Uncharacterized protein	1	1	1	1	1	1	2.2	2.2	2.2	65.664	1.1651e-06			1	1	1	1	1	1	2.2	2.2	2.2	65.664	6.7939e-06	NaN
F1RR48;I3LUB3	F1RR48	SH3GLB2;SH3GLB2	Q9NR46	SH3GLB2	Uncharacterized protein;Uncharacterized protein	9;9	9;9	9;9	9	9	9	27.4	27.4	27.4	43.489	4.6233e-121	0.86898	-0.202605	10;10	10;10	10;10	10	10	10	40.7	40.7	40.7	43.489	5.7948e-121	0.7505	-0.414076	0.80974	-0.308341	0.212789
F1RR49	F1RR49	NUP188	Q5SRE5	NUP188	Uncharacterized protein	17	17	17	17	17	17	12.1	12.1	12.1	196.1	3.958e-76	0.94459	-0.0822398	12	12	12	12	12	12	8.9	8.9	8.9	196.1	1.0782e-77	0.8401	-0.251367	0.892345	-0.166803	0.302563
F1RR61	F1RR61	LRRC8A	Q8IWT6	LRRC8A	Uncharacterized protein	2	2	2	2	2	2	2.2	2.2	2.2	94.046	8.475e-05	2.2087	1.1432	2	2	2	2	2	2	3.1	3.1	3.1	94.046	0.0014708	1.685	0.752749	1.94685	0.947973	0.127573
F1RR64	F1RR64	ENDOG	Q14249	ENDOG	Uncharacterized protein	1	1	1	1	1	1	3.3	3.3	3.3	32.665	0.0097057
F1RR65	F1RR65	TBC1D13	Q9NVG8	TBC1D13	Uncharacterized protein	5	5	5	5	5	5	15	15	15	46.285	2.3241e-61	0.72647	-0.461025	6	6	6	6	6	6	16.2	16.2	16.2	46.285	1.0425e-23	0.67158	-0.574369	0.699025	-0.517697	0.0695624
F1RR66	F1RR66	ZER1	Q7Z7L7	ZER1	Uncharacterized protein														2	2	2	2	2	2	3.3	3.3	3.3	87.946	0.00042638	0.72786	-0.458267	0.72786	-0.458267
F1RR69	F1RR69	SET	P0DME0	SETSIP	Uncharacterized protein	6	6	6	6	6	6	33.9	33.9	33.9	33.615	5.0767e-62	0.74558	-0.423565	7	7	7	7	7	7	33.9	33.9	33.9	33.615	2.3881e-179	0.79287	-0.334844	0.769225	-0.379204	0.0742693
F1RR73	F1RR73	NUDCD2	Q8WVJ2	NUDCD2	Uncharacterized protein	4	4	4	4	4	4	45.9	45.9	45.9	17.646	8.0319e-70	0.89386	-0.161879	4	4	4	4	4	4	45.9	45.9	45.9	17.646	2.2744e-41	0.88351	-0.178682	0.888685	-0.17028	0.0313883
F1RR74;K7GMY0;K7GSC4;I3LED2;K7GLY8;K7GKK0	F1RR74	HMMR;HMMR;HMMR;HMMR;HMMR	O75330	HMMR	Uncharacterized protein;Uncharacterized protein;Uncharacterized protein;Uncharacterized protein;Uncharacterized protein														6;6;6;5;4;2	6;6;6;5;4;2	6;6;6;5;4;2	6	6	6	11.2	11.2	11.2	70.056	9.7043e-13	0.79316	-0.334316	0.79316	-0.334316
F1RR78	F1RR78	LOC100049693	Q13813	SPTAN1	Uncharacterized protein	108	108	108	108	108	108	55.2	55.2	55.2	282.1	0	0.99365	-0.00919032	106	106	106	106	106	106	55.6	55.6	55.6	282.1	0	1.003	0.00432161	0.998325	-0.00243436	0.781148
F1RR80	F1RR80	GLE1	Q53GS7	GLE1	Uncharacterized protein	2	2	2	2	2	2	4	4	4	79.975	1.6989e-13	0.54433	-0.877447	4	4	4	4	4	4	9.2	9.2	9.2	79.975	8.3571e-37	0.74468	-0.425307	0.644505	-0.651377	0.21814
F1RR84	F1RR84	URM1	Q9BTM9	URM1	Ubiquitin-related modifier 1	2	2	2	2	2	2	27.7	27.7	27.7	11.31	1.1948e-11	0.56652	-0.819801	1	1	1	1	1	1	14.9	14.9	14.9	11.31	6.6236e-10	0.32106	-1.63909	0.44379	-1.22944	0.214055
F1RR85;I3LCX6	F1RR85	SLC27A4;unknown	Q6P1M0	SLC27A4	Uncharacterized protein;Uncharacterized protein	2;1	2;1	2;1	2	2	2	6.1	6.1	6.1	58.606	1.3352e-10	0.72682	-0.46033														0.72682	-0.46033
F1RR89	F1RR89	RARS	P54136	RARS	Uncharacterized protein	13	13	13	13	13	13	40.6	40.6	40.6	35.194	4.2342e-58	0.97826	-0.0317101	15	15	15	15	15	15	45.1	45.1	45.1	35.194	2.397e-66	0.96223	-0.0555463	0.970245	-0.0436282	0.169949
F1RR92	F1RR92	SLIT3	O75094	SLIT3	Uncharacterized protein	2	2	2	2	2	2	1.4	1.4	1.4	147.16	0.00021581	0.94116	-0.0874881														0.94116	-0.0874881
F1RR97;I3LS81	F1RR97	LOC100156776	Q9Y3A0	COQ4	Ubiquinone biosynthesis protein COQ4 homolog, mitochondrial	5;2	5;2	5;2	5	5	5	23.8	23.8	23.8	29.944	3.2177e-17	0.93954	-0.0899735	4;1	4;1	4;1	4	4	4	22.6	22.6	22.6	29.944	1.811e-25	0.86729	-0.205414	0.903415	-0.147694	0.238877
F1RR98	F1RR98	TRUB2	O95900	TRUB2	Uncharacterized protein
F1RR98;I3LSD7	F1RR98	TRUB2;unknown	O95900	TRUB2	Uncharacterized protein;Uncharacterized protein	2;1	2;1	2;1	2	2	2	7.3	7.3	7.3	36.479	5.4894e-06	0.65416	-0.612285	2;1	2;1	2;1	2	2	2	7.3	7.3	7.3	36.479	3.1415e-13	0.47437	-1.07592	0.564265	-0.8441	0.174275
F1RRA3	F1RRA3	unknown	Q8NB90	SPATA5	Uncharacterized protein	1	1	1	1	1	1	15.2	15.2	15.2	9.2007	0.00029607			1	1	1	1	1	1	15.2	15.2	15.2	9.2007	0.010682	NaN
F1RRA7	F1RRA7	HSPA4L	O95757	HSPA4L	Uncharacterized protein	22	19	19	22	19	19	36.3	31.2	31.2	97.843	1.4192e-155	0.91809	-0.123293	23	21	20	23	21	20	37.7	34.2	32.6	97.843	2.191e-180	0.95154	-0.0716638	0.934815	-0.0974781	0.165182
F1RRB3	F1RRB3	XYLB	O75191	XYLB	Uncharacterized protein	2	2	2	2	2	2	6.4	6.4	6.4	60.108	9.9138e-09			1	1	1	1	1	1	2.9	2.9	2.9	60.108	3.2249e-06	NaN
F1RRB5	F1RRB5	JADE1	Q6IE81	JADE1	Uncharacterized protein	2	2	2	2	2	2	3.9	3.9	3.9	95.487	0.00019456	0.65637	-0.607419														0.65637	-0.607419
F1RRB7;I3LPY7	F1RRB7	ACAA1;unknown	P09110	ACAA1	Uncharacterized protein;Uncharacterized protein														11;9	11;9	11;9	11	11	11	44.1	44.1	44.1	44.501	4.9176e-230	0.6821	-0.551945	0.6821	-0.551945
F1RRC2;I3LUS9	F1RRC2	GOLGA4;GOLGA4	Q13439	GOLGA4	Uncharacterized protein;Uncharacterized protein	14;14	14;14	14;14	14	14	14	7.6	7.6	7.6	262.39	4.5993e-50	0.98304	-0.024678	12;12	12;12	12;12	12	12	12	6.3	6.3	6.3	262.39	1.5062e-27	0.98456	-0.022449	0.9838	-0.0235635	0.0300889
F1RRC8	F1RRC8	ELF2	Q15723	ELF2	Uncharacterized protein	2	2	2	2	2	2	9.5	9.5	9.5	34.312	1.1302e-12	0.68017	-0.556033	2	2	2	2	2	2	9.5	9.5	9.5	34.312	1.5563e-17	0.50573	-0.983561	0.59295	-0.769797	0.175867
F1RRC9	F1RRC9	NDUFC1	O43677	NDUFC1	Uncharacterized protein
F1RRD3	F1RRD3	NAA15	Q9BXJ9	NAA15	Uncharacterized protein	28	28	24	28	28	24	35.5	35.5	33.1	101.42	0	0.91388	-0.129923	27	27	23	27	27	23	33.5	33.5	31.1	101.42	1.8657e-236	0.91587	-0.126785	0.914875	-0.128354	0.00778192
F1RRD4	F1RRD4	LOC100513756	O15050	TRANK1	Uncharacterized protein	6	6	6	6	6	6	6.9	6.9	6.9	141.03	2.9724e-54	0.82368	-0.279844	8	8	8	8	8	8	8.2	8.2	8.2	141.03	2.4549e-55	0.811	-0.302226	0.81734	-0.291035	0.0244712
F1RRD6	F1RRD6	PDCD6IP	Q8WUM4	PDCD6IP	Uncharacterized protein	21	21	21	21	21	21	39.6	39.6	39.6	85.25	0	0.89429	-0.161185	22	22	22	22	22	22	39.8	39.8	39.8	85.25	0	0.90416	-0.14535	0.899225	-0.153268	0.0328627
F1RRD7	F1RRD7	CLASP2	O75122	CLASP2	Uncharacterized protein	2	2	1	2	2	1	3.1	3.1	0.8	91.86	8.9076e-13	0.29664	-1.75321	5	5	4	5	5	4	8	8	5.7	91.86	4.5309e-26	0.74017	-0.434071	0.518405	-1.09364	0.387029
F1RRD8	F1RRD8	UBP1	Q9NZI7	UBP1	Uncharacterized protein	2	2	2	2	2	2	6	6	6	56.674	5.6956e-13	0.5596	-0.837532	3	3	3	3	3	3	7.4	7.4	7.4	56.674	5.138e-15	0.96134	-0.0568813	0.76047	-0.447207	0.496181
F1RRE0	F1RRE0	DYNC1LI1	Q9Y6G9	DYNC1LI1	Uncharacterized protein	10	10	10	10	10	10	23	23	23	52.428	4.5017e-46	0.86438	-0.210262	12	12	12	12	12	12	26.7	26.7	26.7	52.428	4.7619e-92	0.81238	-0.299773	0.83838	-0.255018	0.110896
F1RRE7	F1RRE7	ELMOD2	Q8IZ81	ELMOD2	Uncharacterized protein	1	1	1	1	1	1	2.8	2.8	2.8	38.695	0.0030395
F1RRF0	F1RRF0	OSBPL10	Q9BXB5	OSBPL10	Oxysterol-binding protein	4	4	4	4	4	4	10.4	10.4	10.4	58.338	2.894e-29	0.2528	-1.98393	4	4	4	4	4	4	11.7	11.7	11.7	58.338	3.3861e-15	0.44421	-1.17069	0.348505	-1.57731	0.16633
F1RRF2	F1RRF2	STT3B	Q8TCJ2	STT3B	Uncharacterized protein	8	7	7	8	7	7	11	10.2	10.2	93.499	2.1177e-31	0.94165	-0.0867372	9	8	8	9	8	8	12.6	11.8	11.8	93.499	4.467e-43	0.94248	-0.0854661	0.942065	-0.0861016	0.00469898
F1RRF3	F1RRF3	LOC100511765	Q9Y3S2	ZNF330	Uncharacterized protein	2	2	2	2	2	2	6.9	6.9	6.9	32.575	2.8961e-05	0.50955	-0.972704	2	2	2	2	2	2	6.9	6.9	6.9	32.575	8.5514e-05	0.45264	-1.14356	0.481095	-1.05813	0.0514094
F1RRF6;K7GL93;P38551	F1RRF6	TGFBR2;TGFBR2	P37173	TGFBR2	TGF-beta receptor type-2;TGF-beta receptor type-2	3;3;1	3;3;1	3;3;1	3	3	3	13.4	13.4	13.4	30.402	7.0169e-09	0.87817	-0.187428														0.87817	-0.187428
F1RRG7	F1RRG7	GAB1	Q13480	GAB1	Uncharacterized protein
F1RRG7;K7GMT1;K7GL12;K7GMT0	F1RRG7	GAB1;GAB1;GAB1;GAB1	Q13480	GAB1	Uncharacterized protein;Uncharacterized protein;Uncharacterized protein;Uncharacterized protein	5;4;4;3	5;4;4;3	5;4;4;3	5	5	5	11.8	11.8	11.8	76.494	2.8605e-18	0.23754	-2.07376														0.23754	-2.07376
F1RRG9;K7GNV1;F1RTI9;I3LTT5;K7GQ03;K7GSA6	F1RRG9	SMARCA5	O60264	SMARCA5	Uncharacterized protein	13;5;5;3;1;1	13;5;5;3;1;1	8;0;0;0;0;0	13	13	8	13.4	13.4	9.2	121.99	2.1859e-74	0.99521	-0.00692711														0.99521	-0.00692711
F1RRH2	F1RRH2	SLC4A7	Q9Y6M7	SLC4A7	Uncharacterized protein
F1RRH9	F1RRH9	DPF2	Q92785	DPF2	Uncharacterized protein	7	7	7	7	7	7	22.2	22.2	22.2	45.798	2.5243e-35	0.48398	-1.04698	3	3	3	3	3	3	10.4	10.4	10.4	45.798	1.0303e-09	0.70221	-0.510026	0.593095	-0.778503	0.21786
F1RRI2	F1RRI2	FRMD8	Q9BZ67	FRMD8	Uncharacterized protein	3	3	3	3	3	3	9.5	9.5	9.5	51.137	6.2046e-11	0.31661	-1.65922	1	1	1	1	1	1	4.1	4.1	4.1	51.137	4.4027e-12	NaN		0.31661	-1.65922
F1RRJ3	F1RRJ3	YIPF3	Q9GZM5	YIPF3	Uncharacterized protein	1	1	1	1	1	1	3.2	3.2	3.2	37.988	0.0065371			2	2	2	2	2	2	5.2	5.2	5.2	37.988	7.9008e-05	0.71166	-0.49074	0.71166	-0.49074
F1RRJ4	F1RRJ4	POLR1C	O15160	POLR1C	Uncharacterized protein	6	6	6	6	6	6	23.1	23.1	23.1	39.721	3.1334e-67	0.8904	-0.167475	7	7	7	7	7	7	32.2	32.2	32.2	39.721	3.9142e-58	0.92193	-0.117271	0.906165	-0.142373	0.111268
F1RRJ9	F1RRJ9	LTBP3	Q9NS15	LTBP3	Uncharacterized protein	1	1	1	1	1	1	1.2	1.2	1.2	133.89	0.00067554
F1RRK2	F1RRK2	SIPA1	Q96FS4	SIPA1	Uncharacterized protein
F1RRK5	F1RRK5	RNASEH2C	Q8TDP1	RNASEH2C	Uncharacterized protein	2	2	2	2	2	2	15	15	15	18.357	1.5974e-06	0.37816	-1.40293	2	2	2	2	2	2	15	15	15	18.357	2.8827e-05	0.44119	-1.18053	0.409675	-1.29173	0.0548511
F1RRK9;F1SIU3	F1RRK9	LOC100155084;unknown	Q9HAV4	XPO5	Uncharacterized protein;Uncharacterized protein
F1RRK9;I3L6A8;F1SIU3	F1RRK9	LOC100155084;unknown;unknown	Q9HAV4	XPO5	Uncharacterized protein;Uncharacterized protein;Uncharacterized protein	34;22;22	34;22;22	34;22;22	34	34	34	41	41	41	136.39	0	0.80472	-0.313441	31;21;21	31;21;21	31;21;21	31	31	31	37	37	37	136.39	0	0.80764	-0.308216	0.80618	-0.310828	0.00535116
F1RRL4;F1RRJ1	F1RRL4	LOC100739861;LOC100736996	Q5JTD0	TJAP1	Uncharacterized protein;Uncharacterized protein	2;2	2;2	2;2	2	2	2	4.5	4.5	4.5	58.16	3.5449e-09	0.79953	-0.322776	1;1	1;1	1;1	1	1	1	2.3	2.3	2.3	58.16	0.0007499	NaN		0.79953	-0.322776
F1RRM1	F1RRM1	LOC100157902	O43598	DNPH1	Uncharacterized protein														2	2	2	2	2	2	14.8	14.8	14.8	19.594	4.5409e-05	0.41382	-1.27292	0.41382	-1.27292
F1RRN1	F1RRN1	KLC4	Q9NSK0	KLC4	Uncharacterized protein	12	10	9	12	10	9	26.8	22.4	20.9	68.308	3.3151e-116	0.89764	-0.155791	13	11	8	13	11	8	28.7	24.4	19.5	68.308	2.1995e-107	0.84512	-0.242772	0.87138	-0.199282	0.137226
F1RRN2	F1RRN2	MRPL2	Q5T653	MRPL2	Uncharacterized protein	4	4	4	4	4	4	18	18	18	33.216	2.7496e-43	1.1825	0.24184	5	5	5	5	5	5	20.9	20.9	20.9	33.216	6.3317e-33	0.7579	-0.399921	0.9702	-0.0790402	0.913936
F1RRN3	F1RRN3	CUL7	Q14999	CUL7	Uncharacterized protein
F1RRP6	F1RRP6	ANXA13	P27216	ANXA13	Annexin	15	15	15	15	15	15	54.3	54.3	54.3	34.742	7.8208e-140	0.99858	-0.00205008	15	15	14	15	15	14	52.4	52.4	49.5	34.742	8.2297e-148	0.99571	-0.00620248	0.997145	-0.00412628	0.296869
F1RRP8	F1RRP8	TMEM65	Q6PI78	TMEM65	Uncharacterized protein	5	5	5	5	5	5	20.4	20.4	20.4	24.983	3.5252e-14	0.55743	-0.843137	4	4	4	4	4	4	15.7	15.7	15.7	24.983	9.8226e-17	1.0574	0.0805212	0.807415	-0.381308	0.624968
F1RRQ5	F1RRQ5	PLEKHM1	Q9Y4G2	PLEKHM1	Uncharacterized protein														1	1	1	1	1	1	1.1	1.1	1.1	116.16	0.00020563	NaN
F1RRR1	F1RRR1	LOC100519332	O14653	GOSR2	Golgi SNAP receptor complex member 2	4	4	4	4	4	4	30.2	30.2	30.2	24.691	1.2045e-36	0.99801	-0.00287382	3	3	3	3	3	3	19.3	19.3	19.3	24.691	1.2294e-11	1.3809	0.465609	1.18945	0.231368	0.478908
F1RRR5;K7GSG6	F1RRR5	KIAA0196;KIAA0196	Q12768	KIAA0196	Uncharacterized protein;Uncharacterized protein	16;14	16;14	16;14	16	16	16	15.9	15.9	15.9	135.29	5.9516e-75	0.78087	-0.356846	14;13	14;13	14;13	14	14	14	14.3	14.3	14.3	135.29	6.7883e-47	0.72318	-0.467573	0.752025	-0.41221	0.0852126
F1RRS3;I3LTE8	F1RRS3	NSF;unknown	P46459	NSF	Uncharacterized protein;Uncharacterized protein	16;13	16;13	16;13	16	16	16	25.1	25.1	25.1	83.584	2.168e-117	0.83926	-0.25281	15;11	15;11	15;11	15	15	15	23.9	23.9	23.9	83.584	3.2232e-80	0.73399	-0.446168	0.786625	-0.349489	0.173339
F1RRT1	F1RRT1	CDC27	P30260	CDC27	Uncharacterized protein	3	3	3	3	3	3	6.5	6.5	6.5	75.18	5.3714e-08	0.64421	-0.634397	3	3	3	3	3	3	6.5	6.5	6.5	75.18	1.6257e-14	0.7572	-0.401254	0.700705	-0.517825	0.142215
F1RRT7	F1RRT7	unknown	Q14156	EFR3A	Uncharacterized protein	1	1	1	1	1	1	3.7	3.7	3.7	43.56	0.00026394	0.36951	-1.43631														0.36951	-1.43631
F1RRT7;K7GMA9;I3LQ87	F1RRT7	unknown;unknown;unknown	Q14156	EFR3A	Uncharacterized protein;Uncharacterized protein;Uncharacterized protein														2;1;1	2;1;1	2;1;1	2	2	2	7.1	7.1	7.1	43.56	1.3691e-10	0.4707	-1.08712	0.4707	-1.08712
F1RRU5	F1RRU5	LOC100515752	Q96IZ6	METTL2A	Uncharacterized protein	1	1	1	1	1	1	3.6	3.6	3.6	44.829	3.4429e-19			2	2	2	2	2	2	6.1	6.1	6.1	44.829	1.0942e-10	1.0286	0.0406821	1.0286	0.0406821
F1RRU6	F1RRU6	TLK2	Q86UE8	TLK2	Uncharacterized protein														3	3	3	3	3	3	5.5	5.5	5.5	85.2	1.1378e-07	0.68942	-0.536545	0.68942	-0.536545
F1RRW7	F1RRW7	TACO1	Q9BSH4	TACO1	Uncharacterized protein	2	2	2	2	2	2	7.1	7.1	7.1	32.436	1.2663e-10	1.0634	0.0886844	2	2	2	2	2	2	7.1	7.1	7.1	32.436	4.8497e-08	1.1524	0.204642	1.1079	0.146663	0.237948
F1RRW8;I3LCZ7	F1RRW8	DNM1;unknown	Q05193	DNM1	Uncharacterized protein;Uncharacterized protein	6;4	3;1	3;1	6	3	3	7.3	4.3	4.3	97.327	8.7627e-29	1.063	0.0881416	7;4	3;1	3;1	7	3	3	8.2	4.3	4.3	97.327	5.5224e-41	1.0297	0.0422241	1.04635	0.0651828	0.215035
F1RRW9	F1RRW9	CIZ1	Q9ULV3	CIZ1	Uncharacterized protein	1	1	1	1	1	1	1.6	1.6	1.6	95.474	3.9899e-07	1.07	0.0976108														1.07	0.0976108
F1RRX0	F1RRX0	C9orf16	Q9BUW7	C9orf16	Uncharacterized protein														1	1	1	1	1	1	10.8	10.8	10.8	9.0387	0.00051231	NaN
F1RRX1	F1RRX1	LCN2	P80188	LCN2	Uncharacterized protein	3	3	3	3	3	3	23.6	23.6	23.6	22.446	3.4033e-18	0.69665	-0.521494	2	2	2	2	2	2	12.1	12.1	12.1	22.446	2.3774e-15	0.26694	-1.90541	0.481795	-1.21345	0.369972
F1RRX8	F1RRX8	GABRP	O00591	GABRP	Uncharacterized protein														1	1	1	1	1	1	4.3	4.3	4.3	50.738	3.5935e-05	NaN
F1RRY0	F1RRY0	RANBP17	Q9H2T7	RANBP17	Uncharacterized protein	1	1	1	1	1	1	0.8	0.8	0.8	124.34	0.011737
F1RRY6	F1RRY6	PTGES2	Q9H7Z7	PTGES2	Uncharacterized protein	7	7	7	7	7	7	22.1	22.1	22.1	42.705	2.1142e-84	0.86058	-0.216619	6	6	6	6	6	6	24.5	24.5	24.5	42.705	1.7381e-79	1.0132	0.018919	0.93689	-0.0988499	0.570996
F1RRZ3	F1RRZ3	STK10	O94804	STK10	Uncharacterized protein	2	2	2	2	2	2	9.4	9.4	9.4	36.011	2.8313e-121	0.4502	-1.15136	2	2	2	2	2	2	9.4	9.4	9.4	36.011	2.9075e-42	0.51486	-0.957748	0.48253	-1.05455	0.0584566
F1RS11	F1RS11	STXBP1	P61764	STXBP1	Uncharacterized protein	8	8	8	8	8	8	18.4	18.4	18.4	68.748	1.028e-32	0.97909	-0.0304866	5	5	5	5	5	5	14	14	14	68.748	3.7568e-28	0.84622	-0.240895	0.912655	-0.135691	0.428721
F1RS15	F1RS15	FAM129B	Q96TA1	FAM129B	Uncharacterized protein	14	14	14	14	14	14	22.5	22.5	22.5	83.279	6.1135e-139	0.85759	-0.22164	11	11	11	11	11	11	18.3	18.3	18.3	83.279	1.5459e-242	0.9663	-0.0494569	0.911945	-0.135548	0.365765
F1RS18	F1RS18	ZNF79	Q15937	ZNF79	Uncharacterized protein	2	2	2	2	2	2	5.6	5.6	5.6	55.512	6.2801e-05	9.4849	3.24563														9.4849	3.24563
F1RS21	F1RS21	COG6	Q9Y2V7	COG6	Uncharacterized protein	4	4	4	4	4	4	13.5	13.5	13.5	60.565	2.2152e-16	0.78138	-0.355904	4	4	4	4	4	4	11.1	11.1	11.1	60.565	8.9999e-12	0.63519	-0.65474	0.708285	-0.505322	0.18571
F1RS29	F1RS29	NHLRC3	Q5JS37	NHLRC3	Uncharacterized protein	1	1	1	1	1	1	9.2	9.2	9.2	14.365	0.0078243
F1RS34	F1RS34	GAPVD1	Q14C86	GAPVD1	Uncharacterized protein	23	23	23	23	23	23	23.1	23.1	23.1	164.95	1.5457e-228	0.78278	-0.353321	21	21	21	21	21	21	19.9	19.9	19.9	164.95	8.4012e-199	0.76005	-0.395834	0.771415	-0.374577	0.0361028
F1RS36;P34935	F1RS36	HSPA5	P11021	HSPA5	78 kDa glucose-regulated protein	29;6	29;6	28;6	29	29	28	48.1	48.1	45.6	70.251	0	0.8755	-0.191821	31;8	31;8	30;8	31	31	30	49.5	49.5	49.5	70.251	0	0.89937	-0.153013	0.887435	-0.172417	0.0713985
F1RS38	F1RS38	ALG5	Q9Y673	ALG5	Uncharacterized protein	3	3	3	3	3	3	17.5	17.5	17.5	21.343	3.9922e-13	0.90049	-0.151218	3	3	3	3	3	3	17.5	17.5	17.5	21.343	3.6489e-21	0.87682	-0.189647	0.888655	-0.170433	0.0715247
F1RS43	F1RS43	OXSM	Q9NWU1	OXSM	Uncharacterized protein	4	4	4	4	4	4	33.7	33.7	33.7	28.409	4.2164e-36	0.53091	-0.913461	4	4	4	4	4	4	33.7	33.7	33.7	28.409	3.7885e-45	0.58525	-0.772875	0.55808	-0.843168	0.0530582
F1RS44	F1RS44	NGLY1	Q96IV0	NGLY1	Uncharacterized protein	6	6	6	6	6	6	12.1	12.1	12.1	74.776	2.5347e-132	0.98609	-0.0202088	8	8	8	8	8	8	15.3	15.3	15.3	74.776	3.7575e-70	0.98489	-0.0219655	0.98549	-0.0210871	0.0265027
F1RS45	F1RS45	unknown	Q02880	TOP2B	DNA topoisomerase 2	28	28	20	28	28	20	20.3	20.3	15	182.11	2.5088e-149	0.92227	-0.116739	30	30	23	30	30	23	20.9	20.9	16.3	182.11	4.4133e-182	1.0057	0.00820001	0.963985	-0.0542695	0.552581
F1RS49	F1RS49	ABCE1	P61221	ABCE1	Uncharacterized protein	17	17	17	17	17	17	36.6	36.6	36.6	67.361	0	0.68436	-0.547173	17	17	17	17	17	17	36.6	36.6	36.6	67.361	0	0.67016	-0.577423	0.67726	-0.562298	0.0171224
F1RS52	F1RS52	MMAA	Q8IVH4	MMAA	Uncharacterized protein	2	2	2	2	2	2	7.4	7.4	7.4	46.958	2.71e-06	0.69908	-0.516471	1	1	1	1	1	1	5	5	5	46.958	2.0466e-09	NaN		0.69908	-0.516471
F1RS65;F1RS74	F1RS65	TBC1D5;TBC1D5	Q92609	TBC1D5	Uncharacterized protein;Uncharacterized protein	10;9	10;9	10;9	10	10	10	15.9	15.9	15.9	88.075	3.0792e-28	0.79873	-0.32422	6;5	6;5	6;5	6	6	6	8.5	8.5	8.5	88.075	3.4109e-15	0.65039	-0.620623	0.72456	-0.472422	0.19649
F1RS71	F1RS71	PRMT10	Q6P2P2	PRMT9	Uncharacterized protein														2	2	2	2	2	2	3.4	3.4	3.4	75.341	4.1585e-06	1.0326	0.0462815	1.0326	0.0462815
F1RS72	F1RS72	ARHGAP10	A1A4S6	ARHGAP10	Uncharacterized protein														1	1	1	1	1	1	1.8	1.8	1.8	54.863	0.0090131	NaN
F1RS78	F1RS78	OXNAD1	Q96HP4	OXNAD1	Uncharacterized protein	4	4	4	4	4	4	14.7	14.7	14.7	36.956	1.0988e-49	0.85982	-0.217893	4	4	4	4	4	4	14.7	14.7	14.7	36.956	9.3576e-11	0.7045	-0.505328	0.78216	-0.361611	0.245223
F1RS79	F1RS79	DPH3	Q96FX2	DPH3	Uncharacterized protein														2	2	2	2	2	2	25.6	25.6	25.6	9.3162	2.9214e-07	0.5313	-0.912401	0.5313	-0.912401
F1RS81	F1RS81	ANKRD28	O15084	ANKRD28	Uncharacterized protein	9	9	9	9	9	9	12.7	12.7	12.7	116.57	1.0424e-83	0.71317	-0.487682	9	9	9	9	9	9	12	12	12	116.57	2.6345e-56	0.78397	-0.35113	0.74857	-0.419406	0.103126
F1RS83	F1RS83	LOC100736967	Q9UJ83	HACL1	Uncharacterized protein	2	2	2	2	2	2	11.1	11.1	11.1	30.617	1.982e-07	0.3811	-1.39176	2	2	2	2	2	2	11.1	11.1	11.1	30.617	3.4048e-09	0.48257	-1.05119	0.431835	-1.22147	0.0889025
F1RS88	F1RS88	DCLK2	Q8N568	DCLK2	Uncharacterized protein														1	1	1	1	1	1	3.2	3.2	3.2	37.656	0.0066605	NaN
F1RS89;I3LF47;F1RSR3	F1RS89	unknown	P50851	LRBA	Uncharacterized protein	10;1;1	10;1;1	10;1;1	10	10	10	15.3	15.3	15.3	102.8	4.0418e-72	1.0475	0.0669502														1.0475	0.0669502
F1RS91;I3LNT4	F1RS91	SH3D19;SH3D19	Q5HYK7	SH3D19	Uncharacterized protein;Uncharacterized protein	1;1	1;1	1;1	1	1	1	1.3	1.3	1.3	85.479	9.3776e-05	1.8185	0.862749	2;2	2;2	2;2	2	2	2	2.7	2.7	2.7	85.479	3.6923e-06	4.0546	2.01956	2.93655	1.44115	0.226822
F1RSA2;I3LAD4	F1RSA2	ATP2C1	P98194	ATP2C1	Calcium-transporting ATPase	5;2	5;2	5;2	5	5	5	8.2	8.2	8.2	100.57	5.5942e-52	1.1339	0.181293	6;1	6;1	6;1	6	6	6	9	9	9	100.57	5.9637e-31	1.1104	0.151079	1.12215	0.166186	0.0576852
F1RSA4	F1RSA4	LOC100518383	O75879	PET112	Uncharacterized protein	3	3	3	3	3	3	7.4	7.4	7.4	49.968	8.9388e-07	0.6138	-0.704159	3	3	3	3	3	3	8.5	8.5	8.5	49.968	1.517e-11	0.7796	-0.359194	0.6967	-0.531677	0.203388
F1RSB0	F1RSB0	ARFIP1	P53367	ARFIP1	Uncharacterized protein	6	6	6	6	6	6	26.2	26.2	26.2	38.391	2.4322e-116	0.92995	-0.104775	7	7	7	7	7	7	30.9	30.9	30.9	38.391	2.0639e-112	0.91265	-0.131866	0.9213	-0.118321	0.072605
F1RSB1	F1RSB1	MND1	Q9BWT6	MND1	Uncharacterized protein	1	1	1	1	1	1	7.3	7.3	7.3	23.888	0.0012769			1	1	1	1	1	1	7.3	7.3	7.3	23.888	0.0049266	NaN
F1RSB6	F1RSB6	MRPS23	Q9Y3D9	MRPS23	Uncharacterized protein	3	3	3	3	3	3	16.9	16.9	16.9	21.505	9.9445e-10	0.92979	-0.105023	5	5	5	5	5	5	27.5	27.5	27.5	21.505	1.0395e-15	1.0696	0.0970714	0.999695	-0.00397591	0.997227
F1RSC3	F1RSC3	SCPEP1	Q9HB40	SCPEP1	Uncharacterized protein	2	2	2	2	2	2	7.5	7.5	7.5	51.147	8.1402e-47	1.1598	0.213876	3	3	3	3	3	3	11.2	11.2	11.2	51.147	5.8503e-54	1.1862	0.246347	1.173	0.230112	0.0448249
F1RSD1	F1RSD1	KIFAP3	Q92845	KIFAP3	Uncharacterized protein	3	3	3	3	3	3	6.7	6.7	6.7	58.496	1.0761e-31	0.93837	-0.0917712	2	2	2	2	2	2	4.6	4.6	4.6	58.496	1.028e-31	0.82186	-0.283035	0.880115	-0.187403	0.304807
F1RSD6	F1RSD6	COIL	P38432	COIL	Uncharacterized protein	4	4	4	4	4	4	11.6	11.6	11.6	62.281	5.3311e-29	0.64379	-0.635338	4	4	4	4	4	4	11.4	11.4	11.4	62.281	5.6933e-20	0.58181	-0.78138	0.6128	-0.708359	0.0655646
F1RSE6;I3LF65	F1RSE6	PRKDC	P78527	PRKDC	Uncharacterized protein	12;1	12;1	12;1	12	12	12	3.8	3.8	3.8	464.42	4.3229e-61	0.8315	-0.266212	12;1	12;1	12;1	12	12	12	4	4	4	464.42	5.7817e-107	1.0031	0.00446544	0.9173	-0.130873	0.526452
F1RSE7	F1RSE7	MCM4	P33991	MCM4	Uncharacterized protein	22	22	22	22	22	22	37.6	37.6	37.6	94.138	1.6834e-273	0.86668	-0.206429	24	24	24	24	24	24	36.5	36.5	36.5	94.138	0	0.83728	-0.256218	0.85198	-0.231323	0.0683122
F1RSF6	F1RSF6	LOC100739503	Q9Y6N1	COX11	Uncharacterized protein														1	1	1	1	1	1	3.7	3.7	3.7	30.57	0.001061	NaN
F1RSF8;I3L7V7	F1RSF8	TOM1L1;TOM1L1	O75674	TOM1L1	Uncharacterized protein;Uncharacterized protein	4;4	4;4	4;4	4	4	4	12.6	12.6	12.6	38.263	6.4618e-12	0.81483	-0.295429	5;5	5;5	5;5	5	5	5	15.5	15.5	15.5	38.263	2.7914e-14	0.86088	-0.216116	0.837855	-0.255772	0.0981315
F1RSG9	F1RSG9	LOC100152491	O75608	LYPLA1	Uncharacterized protein	5	5	5	5	5	5	35.6	35.6	35.6	23.531	1.7288e-175	0.89073	-0.16694	5	5	5	5	5	5	35.6	35.6	35.6	23.531	5.7974e-144	0.88113	-0.182573	0.88593	-0.174757	0.0284597
F1RSH0	F1RSH0	MRPL15	Q9P015	MRPL15	Uncharacterized protein	4	4	4	4	4	4	16.6	16.6	16.6	33.427	1.8196e-12	0.77571	-0.366411	5	5	5	5	5	5	20.6	20.6	20.6	33.427	4.6792e-13	1.1148	0.156785	0.945255	-0.104813	0.808342
F1RSI4;K7GPY0;I3LTY6;I3LNQ4	F1RSI4	MAP3K3;MAP3K3;MAP3K2;MAP3K2	Q99759	MAP3K3	Uncharacterized protein;Uncharacterized protein;Uncharacterized protein;Uncharacterized protein	1;1;1;1	1;1;1;1	1;1;1;1	1	1	1	4.8	4.8	4.8	21.382	0.0055502
F1RSI6	F1RSI6	STRADA	Q7RTN6	STRADA	Uncharacterized protein	1	1	1	1	1	1	4.7	4.7	4.7	26.065	0.00078035
F1RSJ1	F1RSJ1	AGO2	Q9UKV8	AGO2	Uncharacterized protein	15	15	13	15	15	13	30.2	30.2	25.8	75.337	8.8881e-91	0.75459	-0.406235	16	16	13	16	16	13	33.3	33.3	27.9	75.337	7.6268e-101	0.74719	-0.420453	0.75089	-0.413344	0.0109483
F1RSJ3;F1RSJ2;I3LGP7;K7GKC8;K7GKA1	F1RSJ3	TRAPPC9;TRAPPC9;TRAPPC9;TRAPPC9	Q96Q05	TRAPPC9	Uncharacterized protein;Uncharacterized protein;Uncharacterized protein;Uncharacterized protein
F1RSJ7	F1RSJ7	DDX42	Q86XP3	DDX42	Uncharacterized protein	16	16	16	16	16	16	24.3	24.3	24.3	102.76	1.9203e-151	0.77168	-0.373925	20	20	20	20	20	20	31.6	31.6	31.6	102.76	2.0691e-208	0.83739	-0.256028	0.804535	-0.314977	0.118224
F1RSJ8	F1RSJ8	FTSJ3	Q8IY81	FTSJ3	pre-rRNA processing protein FTSJ3	10	10	10	10	10	10	15.3	15.3	15.3	94.762	1.1086e-132	0.88532	-0.175729	8	8	8	8	8	8	10.8	10.8	10.8	94.762	2.6872e-38	0.93235	-0.101056	0.908835	-0.138393	0.168317
F1RSJ9;F1SSN0;F1SHA1	F1RSJ9	SMARCD2	Q92925	SMARCD2	Uncharacterized protein	7;2;1	7;2;1	7;2;1	7	7	7	20.2	20.2	20.2	58.812	5.9664e-40	0.93906	-0.0907108														0.93906	-0.0907108
F1RSL0	F1RSL0	EXOSC4	Q9NPD3	EXOSC4	Uncharacterized protein	4	4	4	4	4	4	24.9	24.9	24.9	26.438	1.9159e-59	0.85036	-0.233854	4	4	4	4	4	4	24.9	24.9	24.9	26.438	2.0499e-67	0.67663	-0.563561	0.763495	-0.398708	0.255003
F1RSL4	F1RSL4	MROH1	Q8NDA8	MROH1	Uncharacterized protein
F1RSL4;I3LAZ9;F1RSL1	F1RSL4	MROH1;LOC100511504;LOC100511504	Q8NDA8	MROH1	Uncharacterized protein;Uncharacterized protein;Uncharacterized protein														3;2;2	3;2;2	3;2;2	3	3	3	2.6	2.6	2.6	141.03	3.01e-10	0.8004	-0.321207	0.8004	-0.321207
F1RSL5	F1RSL5	ERN1	O75460	ERN1	Uncharacterized protein	2	2	2	2	2	2	4.9	4.9	4.9	103.07	5.7106e-19	0.76549	-0.385545														0.76549	-0.385545
F1RSL6	F1RSL6	TEX2	Q8IWB9	TEX2	Uncharacterized protein
F1RSM0;I3LG12	F1RSM0	LOC100524893	Q9H8H0	NOL11	Uncharacterized protein	11;1	11;1	11;1	11	11	11	21.6	21.6	21.6	79.822	3.7757e-64	0.72213	-0.46967	13;1	13;1	13;1	13	13	13	24.1	24.1	24.1	79.822	1.489e-65	0.68931	-0.536775	0.70572	-0.503222	0.0424173
F1RSM2	F1RSM2	PSMD12	O00232	PSMD12	Uncharacterized protein	13	13	13	13	13	13	37.7	37.7	37.7	53.024	1.547e-165	0.90869	-0.13814	13	13	13	13	13	13	37.7	37.7	37.7	53.024	6.3859e-107	0.9999	-0.000144277	0.954295	-0.0691421	0.507019
F1RSM3	F1RSM3	HELZ	P42694	HELZ	Uncharacterized protein
F1RSM7	F1RSM7	HSF1	Q00613	HSF1	Uncharacterized protein	2	2	2	2	2	2	8.7	8.7	8.7	55.714	3.6703e-05	0.83207	-0.265223	3	3	3	3	3	3	10.4	10.4	10.4	55.714	2.8558e-08	0.97545	-0.0358602	0.90376	-0.150542	0.423905
F1RSN0	F1RSN0	SHARPIN	Q9H0F6	SHARPIN	Uncharacterized protein	1	1	1	1	1	1	7.2	7.2	7.2	42.956	3.9496e-05			2	2	2	2	2	2	11.1	11.1	11.1	42.956	1.291e-11	0.85241	-0.230381	0.85241	-0.230381
F1RSN8;K7GNU1;K7GR22	F1RSN8	CPSF1;CPSF1	Q10570	CPSF1	Uncharacterized protein;Uncharacterized protein	9;6;3	9;6;3	9;6;3	9	9	9	9.4	9.4	9.4	124.49	3.6739e-27	1.0165	0.0236102	12;7;5	12;7;5	12;7;5	12	12	12	12.6	12.6	12.6	124.49	1.0323e-44	0.88537	-0.175648	0.950935	-0.0760187	0.599178
F1RSQ0	F1RSQ0	C8orf82	Q6P1X6	C8orf82	Uncharacterized protein	2	2	2	2	2	2	16.5	16.5	16.5	24.267	1.3196e-12	1.2786	0.354565	4	4	4	4	4	4	25.2	25.2	25.2	24.267	2.156e-16	1.55	0.632268	1.4143	0.493417	0.172417
F1RSQ6	F1RSQ6	EXOSC8	Q96B26	EXOSC8	Uncharacterized protein	2	2	2	2	2	2	24.8	24.8	24.8	12.168	8.5945e-11	1.0476	0.067088	3	3	3	3	3	3	36.3	36.3	36.3	12.168	5.7125e-17	1.0861	0.119157	1.06685	0.0931225	0.173135
F1RSQ8	F1RSQ8	RFXAP	O00287	RFXAP	Uncharacterized protein														1	1	1	1	1	1	7.5	7.5	7.5	29.041	0.0016081	NaN
F1RSR4	F1RSR4	RFC3	P40938	RFC3	Uncharacterized protein	5	5	5	5	5	5	18.8	18.8	18.8	40.474	6.912e-35	0.69842	-0.517833	5	5	5	5	5	5	17.4	17.4	17.4	40.474	2.0134e-27	0.92867	-0.106762	0.813545	-0.312298	0.384679
F1RSR8	F1RSR8	LOC100154396	Q9NTI5	PDS5B	Uncharacterized protein														2	2	2	2	2	2	4.9	4.9	4.9	57.262	9.1257e-07	0.87072	-0.199719	0.87072	-0.199719
F1RSS8;I3LLS2	F1RSS8	LOC100155774;unknown	Q8WXD0	RXFP2	Uncharacterized protein;Uncharacterized protein	1;1	1;1	1;1	1	1	1	1.5	1.5	1.5	67.383	0.0061443
F1RST0	F1RST0	HSPH1	Q92598	HSPH1	Uncharacterized protein	23	23	22	23	23	22	38.4	38.4	36.8	96.697	1.67e-298	0.97448	-0.0372955	22	21	21	22	21	21	37.1	35.5	35.5	96.697	0	0.95171	-0.0714061	0.963095	-0.0543508	0.193914
F1RSU0	F1RSU0	SLC7A1	P30825	SLC7A1	Uncharacterized protein	3	3	3	3	3	3	10	10	10	45.393	4.5025e-37	1.3434	0.425889	2	2	2	2	2	2	5.6	5.6	5.6	45.393	1.611e-08	0.99991	-0.000129848	1.17165	0.21288	0.477607
F1RSW6;I3LRD0	F1RSW6	POLR1D;POLR1D	Q9Y2S0	POLR1D	Uncharacterized protein;Uncharacterized protein	3;3	3;3	3;3	3	3	3	35.4	35.4	35.4	14.756	1.4601e-73	0.71069	-0.492708	3;3	3;3	3;3	3	3	3	35.4	35.4	35.4	14.756	3.7995e-62	0.68783	-0.539876	0.69926	-0.516292	0.0290714
F1RSW8	F1RSW8	LNX2	Q8N448	LNX2	Uncharacterized protein	1	1	1	1	1	1	2.7	2.7	2.7	75.313	1.4554e-14			1	1	1	1	1	1	2.7	2.7	2.7	75.313	2.5992e-08	NaN
F1RSX2	F1RSX2	MED30	Q96HR3	MED30	Uncharacterized protein	1	1	1	1	1	1	5	5	5	20.412	0.0095074			1	1	1	1	1	1	5	5	5	20.412	0.0080014	NaN
F1RSX9	F1RSX9	SNX25	Q9H3E2	SNX25	Uncharacterized protein														1	1	1	1	1	1	1.1	1.1	1.1	98.287	0.0047522	NaN
F1RSY4	F1RSY4	SMPD2	O60906	SMPD2	Uncharacterized protein	5	5	5	5	5	5	16.8	16.8	16.8	47.572	2.4236e-63	0.95411	-0.0677725	5	5	5	5	5	5	13.9	13.9	13.9	47.572	2.6971e-19	0.88588	-0.174817	0.919995	-0.121295	0.266491
F1RSY8	F1RSY8	WASF1	Q92558	WASF1	Uncharacterized protein	4	4	4	4	4	4	11.5	11.5	11.5	55.894	8.0535e-09	1.0457	0.064469	4	4	4	4	4	4	12.1	12.1	12.1	55.894	1.8824e-10	2.2039	1.14006	1.6248	0.602264	0.416933
F1RSY9	F1RSY9	CDC40	O60508	CDC40	Uncharacterized protein	8	8	8	8	8	8	19.7	19.7	19.7	65.43	1.7866e-46	0.74584	-0.423062	7	7	7	7	7	7	17.6	17.6	17.6	65.43	2.9611e-38	0.58135	-0.782521	0.663595	-0.602792	0.187758
F1RSZ3	F1RSZ3	ACSL1	P33121	ACSL1	Uncharacterized protein	9	9	9	9	9	9	16.2	16.2	16.2	78.032	2.4495e-28	0.9456	-0.0806981	9	9	9	9	9	9	17.7	17.7	17.7	78.032	1.0252e-27	1.016	0.0229004	0.9808	-0.0288988	0.684812
F1RT06	F1RT06	RPF2	Q9H7B2	RPF2	Uncharacterized protein	10	10	10	10	10	10	39.9	39.9	39.9	30.377	3.4781e-61	1.0458	0.064607	8	8	8	8	8	8	24.7	24.7	24.7	30.377	3.1539e-23	1.0998	0.137241	1.0728	0.100924	0.218986
F1RT08	F1RT08	AMD1	P17707	AMD1	S-adenosylmethionine decarboxylase proenzyme	2	2	2	2	2	2	6.5	6.5	6.5	38.862	0.0015977	0.42409	-1.23756														0.42409	-1.23756
F1RT12	F1RT12	TRAPPC11	Q7Z392	TRAPPC11	Uncharacterized protein	9	9	9	9	9	9	14	14	14	128.76	5.6649e-63	0.69201	-0.531135	9	9	9	9	9	9	11.7	11.7	11.7	128.76	4.1025e-62	0.79454	-0.331808	0.743275	-0.431472	0.145636
F1RT13	F1RT13	RWDD4	Q6NW29	RWDD4	Uncharacterized protein
F1RT23	F1RT23	FOXO3	O43524	FOXO3	Uncharacterized protein	2	2	2	2	2	2	6	6	6	70.953	7.2082e-05	0.57647	-0.794683	2	2	2	2	2	2	6	6	6	70.953	7.5891e-08	0.4877	-1.03593	0.532085	-0.915308	0.0838738
F1RT25	F1RT25	SNX3	O60493	SNX3	Uncharacterized protein	4	3	3	4	3	3	27	27	27	13.565	3.1476e-22	0.97669	-0.0340274	5	5	4	5	5	4	34.8	34.8	34.8	13.565	2.0743e-27	0.93451	-0.097718	0.9556	-0.0658727	0.288013
F1RT27	F1RT27	GL	Q86WC4	OSTM1	Osteopetrosis associated transmembrane protein 1	3	3	3	3	3	3	13.4	13.4	13.4	37.535	5.1115e-37	0.98754	-0.0180889	3	3	3	3	3	3	13.4	13.4	13.4	37.535	5.5718e-57	1.0228	0.0325241	1.00517	0.00721758	0.817977
F1RT28	F1RT28	SEC63	Q9UGP8	SEC63	Uncharacterized protein	12	12	12	12	12	12	17.4	17.4	17.4	87.897	1.2326e-77	0.75959	-0.396707	15	15	15	15	15	15	24.9	24.9	24.9	87.897	4.2725e-124	0.57974	-0.786522	0.669665	-0.591615	0.206889
F1RT46	F1RT46	LOC100737502	Q9H0R6	QRSL1	Glutamyl-tRNA(Gln) amidotransferase subunit A, mitochondrial	5	5	5	5	5	5	14.6	14.6	14.6	57.261	7.9576e-13	1.0314	0.044604	6	6	6	6	6	6	16.5	16.5	16.5	57.261	1.724e-27	0.98553	-0.0210283	1.00847	0.0117878	0.77407
F1RT49;F1RT48;I3LRQ9;K7GR17;K7GPE1;K7GPF6	F1RT49	AIM1;AIM1;AIM1	Q9Y4K1	AIM1	Aurora kinase B;Aurora kinase B;Aurora kinase B														28;17;15;12;9;6	28;17;15;12;9;6	28;17;15;12;9;6	28	28	28	24.8	24.8	24.8	187.2	1.4906e-290	0.81915	-0.2878	0.81915	-0.2878
F1RT49;F1RT48;K7GR17;I3LRQ9;K7GPE1;K7GPF6;K7GL52	F1RT49	AIM1;AIM1	Q9Y4K1	AIM1	Aurora kinase B;Aurora kinase B
F1RT49;I3LRQ9;F1RT48;K7GR17;K7GPE1;K7GPF6	F1RT49	AIM1;AIM1;AIM1;AIM1	Q9Y4K1	AIM1	Aurora kinase B;Aurora kinase B;Aurora kinase B;Aurora kinase B	36;21;20;18;9;6	36;21;20;18;9;6	36;21;20;18;9;6	36	36	36	30.7	30.7	30.7	187.2	0	0.63949	-0.645006														0.63949	-0.645006
F1RT53	F1RT53	LYN	P07948	LYN	Uncharacterized protein	13	13	12	13	13	12	34.3	34.3	32.7	59.003	3.6884e-54	1.0367	0.0519985	11	10	9	11	10	9	26.7	25.1	23.6	59.003	1.4063e-63	0.99981	-0.000274138	1.01825	0.0258622	0.500456
F1RT57;I3LN76	F1RT57	PPP1R9B	Q96SB3	PPP1R9B	Uncharacterized protein	3;1	3;1	3;1	3	3	3	6.6	6.6	6.6	89.39	7.6033e-14	0.80941	-0.305057	6;1	6;1	6;1	6	6	6	12.8	12.8	12.8	89.39	4.4517e-54	0.80474	-0.313405	0.807075	-0.309231	0.00859266
F1RT62;K7GKU7;K7GNL6;K7GSF0;K7GNC3;K7GM89	F1RT62	ITGA3;ITGA3;ITGA3	P26006	ITGA3	Uncharacterized protein;Uncharacterized protein;Uncharacterized protein	19;14;14;4;3;3	19;14;14;4;3;3	19;14;14;4;3;3	19	19	19	26.3	26.3	26.3	117.36	0	0.86839	-0.203585	19;14;14;4;3;3	19;14;14;4;3;3	19;14;14;4;3;3	19	19	19	26.3	26.3	26.3	117.36	0	0.79178	-0.336828	0.830085	-0.270207	0.154741
F1RT67	F1RT67	IMPAD1	Q9NX62	IMPAD1	Inositol monophosphatase 3	3	3	3	3	3	3	13.6	13.6	13.6	38.668	1.2386e-43	0.98057	-0.0283075	3	3	3	3	3	3	13.6	13.6	13.6	38.668	1.728e-33	0.58877	-0.764224	0.78467	-0.396266	0.516064
F1RT69	F1RT69	FAM110B	Q8TC76	FAM110B	Uncharacterized protein	1	1	1	1	1	1	3.8	3.8	3.8	39.813	6.9969e-07			1	1	1	1	1	1	3.8	3.8	3.8	39.813	5.8659e-06	NaN
F1RT79	F1RT79	MRPL27	Q9P0M9	MRPL27	Uncharacterized protein	4	4	4	4	4	4	40.5	40.5	40.5	15.916	1.9671e-32	0.86687	-0.206112	6	6	6	6	6	6	54.1	54.1	54.1	15.916	8.2536e-21	0.91321	-0.130981	0.89004	-0.168547	0.14
F1RT83	F1RT83	SDCBP	O00560	SDCBP	Uncharacterized protein	3	3	3	3	3	3	14.9	14.9	14.9	32.25	1.9551e-46	0.951	-0.0724828	4	4	4	4	4	4	23.6	23.6	23.6	32.25	1.0998e-87	0.79351	-0.33368	0.872255	-0.203081	0.372422
F1RT87	F1RT87	unknown	P61019	RAB2A	Uncharacterized protein	3	2	2	3	2	2	44.7	31.9	31.9	10.103	4.1549e-55	0.9358	-0.0957279	3	2	2	3	2	2	44.7	31.9	31.9	10.103	8.8242e-60	0.93156	-0.102279	0.93368	-0.0990036	0.0210572
F1RT88;F1S8J5	F1RT88	CHD7;CHD8	Q9P2D1	CHD7	Uncharacterized protein;Uncharacterized protein														3;2	3;2	3;2	3	3	3	1	1	1	333.61	7.2137e-05	0.89352	-0.162428	0.89352	-0.162428
F1RT90;I3LGF7;I3LIP6	F1RT90	unknown	Q12797	ASPH	Uncharacterized protein	4;1;1	4;1;1	4;1;1	4	4	4	11.2	11.2	11.2	62.856	4.5893e-33	0.95433	-0.0674399														0.95433	-0.0674399
F1RT92	F1RT92	LOC100738426	Q96AG4	LRRC59	Uncharacterized protein	6	1	1	6	1	1	34.7	5.5	5.5	26.889	8.0293e-126	0.95545	-0.0657477	6	1	1	6	1	1	34.7	5.5	5.5	26.889	3.6868e-82	1.003	0.00432161	0.979225	-0.0307131	0.546182
F1RT96	F1RT96	ACSF2	Q96CM8	ACSF2	Uncharacterized protein	16	16	16	16	16	16	37.6	37.6	37.6	67.477	0	0.85099	-0.232786	15	15	15	15	15	15	36.3	36.3	36.3	67.477	0	0.84351	-0.245523	0.84725	-0.239154	0.0169497
F1RT98	F1RT98	EPN3	Q9H201	EPN3	Uncharacterized protein	1	1	1	1	1	1	1.9	1.9	1.9	68.663	3.417e-10	0.95664	-0.063952	1	1	1	1	1	1	1.9	1.9	1.9	68.663	1.9345e-15	0.9173	-0.124534	0.93697	-0.0942432	0.198608
F1RTA1;I3LGT1;F1SR11;F1S9A6	F1RTA1	ABCC3	O15438	ABCC3	Uncharacterized protein	30;1;1;1	30;1;1;1	29;0;1;1	30	30	29	27.8	27.8	27.3	170.76	0	0.89558	-0.159106														0.89558	-0.159106
F1RTA3	F1RTA3	GGH	Q92820	GGH	Uncharacterized protein	2	2	2	2	2	2	5.7	5.7	5.7	35.428	3.637e-05	1.2309	0.299714	3	3	3	3	3	3	7.9	7.9	7.9	35.428	1.3785e-07	1.2701	0.344942	1.2505	0.322328	0.0445672
F1RTB0	F1RTB0	ARMC1	Q9NVT9	ARMC1	Armadillo repeat-containing protein 1	3	3	3	3	3	3	18.1	18.1	18.1	31.194	8.6814e-08	0.76404	-0.38828	4	4	4	4	4	4	22.4	22.4	22.4	31.194	7.4187e-45	0.80169	-0.318884	0.782865	-0.353582	0.0623473
F1RTB1	F1RTB1	MTFR1	Q15390	MTFR1	Uncharacterized protein	2	2	2	2	2	2	8.8	8.8	8.8	37.345	0.00072292	0.50511	-0.98533	2	2	2	2	2	2	5.3	5.3	5.3	37.345	0.00083005	0.31708	-1.65708	0.411095	-1.32121	0.163068
F1RTB6	F1RTB6	LUC7L3	O95232	LUC7L3	Uncharacterized protein	7	7	7	7	7	7	21.1	21.1	21.1	51.468	2.6584e-97	0.89725	-0.156418	7	7	7	7	7	7	21.1	21.1	21.1	51.468	2.5322e-89	0.87971	-0.1849	0.88848	-0.170659	0.053023
F1RTB9	F1RTB9	KAT7	O95251	KAT7	Uncharacterized protein	1	1	1	1	1	1	2.5	2.5	2.5	70.656	0.00016992
F1RTC2	F1RTC2	MMGT1	Q8N4V1	MMGT1	Uncharacterized protein	1	1	1	1	1	1	18.3	18.3	18.3	14.7	0.00016807			3	3	3	3	3	3	26.7	26.7	26.7	14.7	2.8387e-78	0.80022	-0.321531	0.80022	-0.321531
F1RTD8;K7GLW1;K7GM48	F1RTD8	unknown;unknown	Q8IWS0	PHF6	Uncharacterized protein;Uncharacterized protein	3;2;1	3;2;1	3;2;1	3	3	3	30.9	30.9	30.9	15.643	9.8944e-17	0.68952	-0.536336														0.68952	-0.536336
F1RTE1	F1RTE1	GPC4	O75487	GPC4	Uncharacterized protein														1	1	1	1	1	1	3.4	3.4	3.4	56.697	0.00018855	NaN
F1RTF0;K7GPB3	F1RTF0	PRRC2A	P48634	PRRC2A	Uncharacterized protein	6;1	6;1	6;1	6	6	6	4.2	4.2	4.2	229.07	2.0889e-45	0.78629	-0.346867	8;1	8;1	8;1	8	8	8	5.7	5.7	5.7	229.07	1.3208e-64	0.60486	-0.725327	0.695575	-0.536097	0.22073
F1RTJ7	F1RTJ7	GTF3A	Q92664	GTF3A	Uncharacterized protein	1	1	1	1	1	1	3.4	3.4	3.4	42.612	0.0093965
F1RTJ9;P49666	F1RTJ9	RPL21	P46778	RPL21	60S ribosomal protein L21	3;1	3;1	3;1	3	3	3	20.6	20.6	20.6	18.565	2.9567e-40	0.71736	-0.479231	2;1	2;1	2;1	2	2	2	16.2	16.2	16.2	18.565	8.8375e-41	0.72192	-0.470089	0.71964	-0.47466	0.00613036
F1RTL4;F1STU6	F1RTL4	DLG3	Q92796	DLG3	Uncharacterized protein	4;1	3;0	3;0	4	3	3	10	8.1	8.1	54.658	2.2568e-09	0.72826	-0.457474	5;1	4;0	4;0	5	4	4	13.8	11.9	11.9	54.658	1.2557e-12	0.68157	-0.553066	0.704915	-0.50527	0.0601358
F1RTM1	F1RTM1	MIPEP	Q99797	MIPEP	Uncharacterized protein	2	2	2	2	2	2	9.1	9.1	9.1	27.72	1.1946e-08	0.62548	-0.676964	1	1	1	1	1	1	4.9	4.9	4.9	27.72	1.7817e-06	NaN		0.62548	-0.676964
F1RTN1	F1RTN1	LAS1L	Q9Y4W2	LAS1L	Uncharacterized protein	3	3	3	3	3	3	4.2	4.2	4.2	88.074	8.9649e-14	0.95623	-0.0645704	3	3	3	3	3	3	4.3	4.3	4.3	88.074	8.5753e-08	0.71288	-0.488269	0.834555	-0.27642	0.434157
F1RTN3;P26042	F1RTN3	MSN;MSN	P26038	MSN	Moesin;Moesin	23;21	23;21	13;11	23	23	13	37.1	37.1	21.8	67.786	1.3202e-196	0.92661	-0.109966	22;20	22;20	13;11	22	22	13	39.9	39.9	26.2	67.786	2.9702e-248	0.92616	-0.110667	0.926385	-0.110316	0.00202211
F1RTP5	F1RTP5	LOC100511114	P98169	ZXDB	Uncharacterized protein	1	1	1	1	1	1	2.1	2.1	2.1	85.516	0.012408
F1RTQ7;I3L7T6	F1RTQ7	HIST1H2AA;H2AFX	Q96QV6	HIST1H2AA	Histone H2A;Histone H2A
F1RTQ7;I3L7T6;F2Z5L6	F1RTQ7	HIST1H2AA;H2AFX;HIST2H2AB	Q96QV6	HIST1H2AA	Histone H2A;Histone H2A;Histone H2A	3;3;2	3;3;2	1;1;1	3	3	1	29.8	29.8	17.6	14.245	4.02e-38	1.043	0.0607392	3;3;2	3;3;2	1;1;1	3	3	1	29.8	29.8	17.6	14.245	2.9807e-31	1.0304	0.0432045	1.0367	0.0519718	0.106339
F1RTQ8	F1RTQ8	LRRC16A	Q5VZK9	LRRC16A	Uncharacterized protein	18	18	18	18	18	18	18.1	18.1	18.1	146.72	1.7392e-96	0.83432	-0.261327	19	19	19	19	19	19	19.8	19.8	19.8	146.72	3.2882e-138	0.93141	-0.102512	0.882865	-0.181919	0.264845
F1RTR6;K7GQS0;K7GSX4;K7GMS9;K7GN43;F1SKM3;B8XSK3	F1RTR6	PFKFB2	O60825	PFKFB2	Uncharacterized protein	9;2;2;2;2;2;2	9;2;2;2;2;2;2	7;1;1;1;1;1;1	9	9	7	17.9	17.9	14.1	61.205	2.1373e-20	0.69258	-0.529947	10;2;2;2;2;2;2	10;2;2;2;2;2;2	9;1;1;1;1;1;1	10	10	9	19.4	19.4	17.5	61.205	4.4617e-25	0.78338	-0.352216	0.73798	-0.441082	0.127336
F1RTT0	F1RTT0	SMAP1	Q8IYB5	SMAP1	Uncharacterized protein	3	2	2	3	2	2	6.8	5.1	5.1	50.353	1.4541e-08	0.96702	-0.0483824	3	3	3	3	3	3	7.7	7.7	7.7	50.353	5.2695e-14	0.96877	-0.0457739	0.967895	-0.0470781	0.0176323
F1RTT5	F1RTT5	LMBRD1	Q9NUN5	LMBRD1	Uncharacterized protein	1	1	1	1	1	1	3.3	3.3	3.3	61.762	1.0827e-14			1	1	1	1	1	1	3.3	3.3	3.3	61.762	4.0441e-06	NaN
F1RTV5	F1RTV5	PAICS	P22234	PAICS	Uncharacterized protein	15	15	15	15	15	15	40.7	40.7	40.7	47.331	4.0671e-127	0.85936	-0.218665	15	15	15	15	15	15	41.1	41.1	41.1	47.331	1.4678e-112	0.87888	-0.186262	0.86912	-0.202464	0.0508588
F1RTV6	F1RTV6	SRP72	O76094	SRP72	Uncharacterized protein	13	13	13	13	13	13	49.4	49.4	49.4	45.844	3.1694e-130	0.98505	-0.0217311	14	14	14	14	14	14	49.6	49.6	49.6	45.844	1.8419e-99	0.96133	-0.0568963	0.97319	-0.0393137	0.268382
F1RTW7;I3LP31	F1RTW7	ABI1	Q8IZP0	ABI1	Uncharacterized protein	5;1	5;1	5;1	5	5	5	21.9	21.9	21.9	37.58	2.1665e-97	0.75912	-0.3976	6;1	6;1	6;1	6	6	6	25.1	25.1	25.1	37.58	2.8451e-86	0.65591	-0.60843	0.707515	-0.503015	0.132496
F1RTX1	F1RTX1	PRPF18	Q99633	PRPF18	Uncharacterized protein														1	1	1	1	1	1	24.7	24.7	24.7	10.678	7.6893e-05	NaN
F1RTX5	F1RTX5	NAF1	Q96HR8	NAF1	Uncharacterized protein	1	1	1	1	1	1	3	3	3	50.236	6.6384e-12			1	1	1	1	1	1	3	3	3	50.236	1.2063e-07	NaN
F1RTY6	F1RTY6	PPID	Q08752	PPID	Uncharacterized protein	11	11	11	11	11	11	35.9	35.9	35.9	40.75	1.0381e-172	0.95121	-0.0721642	11	11	11	11	11	11	38.1	38.1	38.1	40.75	7.8006e-142	0.91186	-0.133116	0.931535	-0.10264	0.184293
[truncated: 4,698 more rows]
