# Supplementary material for: Foot-and-Mouth Disease Virus Counteracts on Internal Ribosome Entry Site Suppression by G3BP1 and Inhibits G3BP1-Mediated Stress Granule Assembly via Post-Translational Mechanisms
Source: Front Immunol. 2018 May 25;9:1142. doi: 10.3389/fimmu.2018.01142 (PMC5980976; doi:10.3389/fimmu.2018.01142)
Supplement: Supplementary file 1 [file Presentation_1.zip › Supplementary Material Presentation/Supplemental Table S4 Changes in protein abundance and phosphosite ratios.xlsx]

## Sheet: Supplemental Table S4
Supplemental Table S4. Changes in protein abundance and phosphosite ratios.
Phosphorylation identified information															Exp.1													Exp.2													Phosphorylation quantitation combine			Protein quantitation				Log2 Corrected FMDV/Mock
Protein	Gene name	Protein homologous gene name	Human homologous protein	Human homologous gene name	Position	Ser/Thr-Pro?	Class I site?	Kinome Match?	Regulatory site?	Regulatory site info	Amino acid	Proteins	Positions within proteins	Sequence window	Modified sequence	Phospho (STY) Probabilities	Localization prob	PEP	Score	Delta score	Score for localization	Charge	m/z	Mass error [ppm]	Intensity	Ratio FMDV/Mock	Log2 FMDV/Mock	Modified sequence	Phospho (STY) Probabilities	Localization prob	PEP	Score	Delta score	Score for localization	Charge	m/z	Mass error [ppm]	Intensity	Ratio FMDV/Mock	Log2 FMDV/Mock	Median log2 FMDV/Mock	P value	Regulated	Median FMDV/Mock ratio	Median Log2 FMDV/Mock	P value	Regulated Type
A2ICN5	MEF2A	Myocyte-specific enhancer factor 2A	Myocyte-specific enhancer factor 2A	MEF2A	98	yes	yes				S	A2ICN5	98	DIVEALNKKEHRGCDSPDPDTSYVLTPHTEE	_GCDS(ph)PDPDTSYVLTPHTEEK_	GCDS(0.997)PDPDT(0.002)SYVLTPHTEEK	0.997271	6.28182e-08	92.518	92.409	92.518	3	776.651	-0.43246	97316000	0.19852	-2.33264	_GCDS(ph)PDPDTSYVLTPHTEEK_	GCDS(1)PDPDTSYVLTPHTEEK	0.99979	1.15369e-12	124.66	124.51	124.66	3	776.651	-0.43187	107500000	0.20472	-2.28828	-2.31046	0.00611231	down
A5A8W3	FKBPL	FK506 binding protein like	FK506-binding protein-like	FKBPL	52	yes	yes				S	A5A8W3	52	QQPQDPSTELLEGRVSPDPAGQILENLQEIE	_VS(ph)PDPAGQILENLQEIEK_	VS(1)PDPAGQILENLQEIEK	1	1.12705e-29	175.86	156.93	75.945	3	687.336	0.047954	128430000	0.33401	-1.58204	_VS(ph)PDPAGQILENLQEIEK_	VS(1)PDPAGQILENLQEIEK	1	7.94827e-22	147	145.2	133.41	2	1030.5	0.98079	89501000	0.38037	-1.39452	-1.48828	0.0400517	down
A5GFV8	CYP24A1	25-hydroxyvitamin D3-24-hydroxylase	1,25-dihydroxyvitamin D(3) 24-hydroxylase, mitochondrial	CYP24A1	240	no	yes				T	A5GFV8	240	GLLQKDAGEEALNFITAIKTMMSTFGKMMVT	_DAGEEALNFIT(ph)AIK_	DAGEEALNFIT(1)AIK	1	0.0178438	46.249	18.986	26.075	3	524.583	0.49333	1220300000	0.34529	-1.53412	_DAGEEALNFIT(ph)AIK_	DAGEEALNFIT(1)AIK	1	0.0216883	39.91	30.373	32.366	3	524.583	-1.0526	914220000	0.34548	-1.53333	-1.53372	0.000164713	down
B0KYV5	LIMA1	LIM domain and actin-binding protein 1	LIM domain and actin-binding protein 1	LIMA1	486	yes	yes				S	B0KYV5	486	LERPAQLPNAAEIPQSPGVEDAPIAKVGVLT	_PAQLPNAAEIPQS(ph)PGVEDAPIAK_	PAQLPNAAEIPQS(1)PGVEDAPIAK	1	1.10566e-68	218	212.88	218	2	1197.09	-0.61935	844860000	0.20183	-2.30879	_PAQLPNAAEIPQS(ph)PGVEDAPIAK_	PAQLPNAAEIPQS(1)PGVEDAPIAK	1	2.81984e-90	231.72	227.35	69.016	3	798.396	3.0766	1199800000	0.16703	-2.58182	-2.4453	0.0355044	down
B0KYV5	LIMA1	LIM domain and actin-binding protein 1	LIM domain and actin-binding protein 1	LIMA1	605	yes	yes				S	B0KYV5	605	AASFRTASVKSPKPLSPPMRKGWSLSEQSEE	_S(ph)PKPLS(ph)PPMR_	S(1)PKPLS(1)PPMR	1	0.00234169	92.856	92.856	64.842	2	635.277	1.3895	4451700000	0.28132	-1.82972	_PLS(ph)PPMR_	PLS(1)PPMR	1	0.00246608	89.355	85.962	82.426	2	439.204	-0.19759	4763700000	0.32332	-1.62897	-1.72934	0.0369096	down
B2CAW6	CBY1	PKD2 interactor	Protein chibby homolog 1	CBY1	9	yes	yes				S	B2CAW6	9	_______MPLFGSTFSPKKTPPRKSASLSNL	_PLFGSTFS(ph)PK_	PLFGSTFS(1)PK	0.999974	1.17571e-07	166.62	150.99	166.62	2	580.773	3.315	47604000	0.3121	-1.67992	_PLFGSTFS(ph)PK_	PLFGSTFS(1)PK	0.999966	9.80777e-15	164.22	141.64	164.22	2	580.773	0.49225	139610000	0.3282	-1.60735	-1.64364	0.0140512	down
B2DCZ9	ARHGEF2	Rho guanine nucleotide exchange factor 2	Rho guanine nucleotide exchange factor 2	ARHGEF2	931	yes	yes				S	B2DCZ9	931	DPDTGSEEEGSSSRLSPPHSPRDFTRMQDIP	_LS(ph)PPHSPR_	LS(0.999)PPHS(0.001)PR	0.998643	0.0305494	50.04	35.883	50.04	2	485.729	1.3331	1558900000	0.29469	-1.76273	_LS(ph)PPHSPR_	LS(1)PPHSPR	0.999685	0.0293776	52.482	37.813	52.482	2	485.729	1.1792	5733000000	0.28259	-1.82322	-1.79297	0.0107375	down
B2ZHY2	GPR39	G-protein coupled receptor 39	G-protein coupled receptor 39	GPR39	387	yes	yes				S	B2ZHY2	387	KRLRAQAASTMDSARSVHRPLIFLASRSNSS	_S(ph)VHRPLIFLASR_	S(1)VHRPLIFLASR	1	3.34411e-05	123.02	123.02	123.02	3	492.601	-0.68189	50175000	0.65999	-0.599484	_S(ph)VHRPLIFLASR_	S(1)VHRPLIFLASR	1	0.00653996	66.826	66.826	66.826	3	492.601	-0.76723	57027000	0.64762	-0.626781	-0.613132	0.0141688	down
B2ZHY2	GPR39	G-protein coupled receptor 39	G-protein coupled receptor 39	GPR39	397	yes	yes				S	B2ZHY2	397	MDSARSVHRPLIFLASRSNSSARRTDKVFLS	_PLIFLAS(ph)R_	PLIFLAS(1)R	1	0.0122489	64.73	17.911	64.73	2	498.768	-4.2168	51856000	0.38711	-1.36918	_PLIFLAS(ph)R_	PLIFLAS(1)R	1	0.000572042	87.647	87.647	82.417	2	498.768	0.35264	35047000	0.35349	-1.50026	-1.43472	0.0290601	down
D2DGZ0	SKP2	S-phase kinase-associated protein 2	S-phase kinase-associated protein 2	SKP2	64	yes	yes				S	D2DGZ0	64	ENIPQELLSNLGHPQSPPRKRLKSKGNEKDF	_EEVDSENIPQELLSNLGHPQS(ph)PPR_	EEVDSENIPQELLS(0.022)NLGHPQS(0.978)PPR	0.978258	1.73268e-25	143.19	142.35	143.19	3	922.431	4.21	78355000	0.16777	-2.57544	_EEVDSENIPQELLSNLGHPQS(ph)PPR_	EEVDSENIPQELLS(0.003)NLGHPQS(0.997)PPR	0.997463	7.41033e-26	149.29	148.53	149.29	4	692.075	0.0085896	34188000	0.12579	-2.99091	-2.78318	0.0474288	down
D2KX74	CDC25B	Cell division cycle 25 homolog B	M-phase inducer phosphatase 2	CDC25B	144	yes	yes				S	D2KX74	144	SRVIRNEQFAIRRFQSLPERLLGHSPVLRNI	_FQS(ph)LPER_	FQS(1)LPER	1	0.0419152	67.334	59.663	67.334	2	478.716	1.3558	79517000	0.29717	-1.75064	_FQS(ph)LPER_	FQS(1)LPER	1	0.00977803	91.867	72.772	91.867	2	478.716	0.54461	93875000	0.30885	-1.69502	-1.72283	0.0102751	down
D4P3C2	zap	Uncharacterized protein	Zinc finger CCCH-type antiviral protein 1	ZC3HAV1	280	yes	yes				S	D4P3C2	280	ARVSRTPSPDSAGRHSSPDDGLVEHLATKFK	_HS(ph)S(ph)PDDGLVEHLATK_	HS(1)S(1)PDDGLVEHLATK	1	5.0386e-18	163.1	162.91	163.1	2	883.363	-1.1784	363700000	0.5736	-0.801883	_HS(ph)S(ph)PDDGLVEHLATK_	HS(1)S(1)PDDGLVEHLATK	1	1.03049e-43	208.87	206.39	163.78	2	883.363	-1.4132	316100000	0.6203	-0.688962	-0.745423	0.0481276	down	0.70407	-0.506209			-0.239213
D4P3C2	zap	Uncharacterized protein	Zinc finger CCCH-type antiviral protein 1	ZC3HAV1	455	yes	yes				S	D4P3C2	455	KSLSYKSATSRQREKSLPRSPDAGAAHGLLQ	_S(ph)LPRS(ph)PDAGAAHGLLQPAGK_	S(1)LPRS(1)PDAGAAHGLLQPAGK	1	0.000409084	105.44	102.95	94.275	3	701.664	1.0361	63998000	0.62127	-0.686708	_EKS(ph)LPRS(ph)PDAGAAHGLLQPAGK_	EKS(1)LPRS(1)PDAGAAHGLLQPAGK	1	0.0213894	82.508	80.152	82.508	3	787.377	-0.44413	38095000	0.60467	-0.72578	-0.706244	0.0176058	down	0.70407	-0.506209			-0.200035
D4P3C2	zap	Uncharacterized protein	Zinc finger CCCH-type antiviral protein 1	ZC3HAV1	459	yes	yes				S	D4P3C2	459	YKSATSRQREKSLPRSPDAGAAHGLLQPAGK	_S(ph)PDAGAAHGLLQPAGK_	S(1)PDAGAAHGLLQPAGK	1	3.26982e-38	199.91	195.19	141.6	2	785.375	1.0501	2087200000	0.45769	-1.12756	_S(ph)PDAGAAHGLLQPAGK_	S(1)PDAGAAHGLLQPAGK	1	3.54569e-45	201.06	197.26	147.84	2	785.375	-0.55362	1327000000	0.48428	-1.04609	-1.08682	0.0238501	down	0.70407	-0.506209			-0.580613
D7RA36	ATG2B	Autophagy related 2-like protein B	Autophagy-related protein 2 homolog B	ATG2B	497	yes	yes				S	D7RA36	497	HPASLQKTSHPTRSVSVDESRPELIFRLAVG	_SVS(ph)VDESRPELIFR_	S(0.005)VS(0.995)VDESRPELIFR	0.994547	0.000147064	99.344	99.344	99.344	3	571.945	0.39298	82931000	0.45308	-1.14216	_SVS(ph)VDESRPELIFR_	S(0.003)VS(0.997)VDESRPELIFR	0.99658	1.21723e-06	123.14	123.14	105.39	3	571.945	0.77469	99517000	0.49444	-1.01613	-1.07915	0.0371321	down
F1RF47	JMY	Uncharacterized protein	Junction-mediating and -regulatory protein	JMY	367	yes	yes				S	F1RF47	367	ILKSTRLRLAHARRRSAASPVSCEDQCHSLP	_S(ph)AASPVSCEDQCHSLPGAPQVEK_	S(0.988)AAS(0.012)PVSCEDQCHSLPGAPQVEK	0.988459	1.35529e-34	164.22	164.02	111.15	3	845.361	-1.3055	476610000	0.37474	-1.41604	_S(ph)AASPVSCEDQCHSLPGAPQVEK_	S(0.988)AAS(0.012)PVSCEDQCHSLPGAPQVEK	0.988206	7.7093e-34	159.01	158.92	110.33	3	845.361	-0.70055	687800000	0.39582	-1.33708	-1.37656	0.0182521	down	0.50587	-0.983161			-0.393399
F1RFA9	TRAF7	Uncharacterized protein	E3 ubiquitin-protein ligase TRAF7	TRAF7	61	yes	yes				S	F1RFA9	61	KADGTSTYKQHRRTPSSSSSLAYSPRDEEDS	_TPS(ph)SSSSLAYSPR_	TPS(0.982)S(0.018)SSSLAYSPR	0.981631	1.40721e-13	143.93	139.59	141.55	2	710.311	-0.5694	216350000	0.28497	-1.81112	_TPS(ph)SSSSLAYSPR_	TPS(0.998)S(0.002)SSSLAYSPR	0.997555	1.69826e-09	131.56	125.28	131.56	2	710.311	-1.4406	220690000	0.28921	-1.78981	-1.80046	0.00376696	down
F1RFB2	TSC2	Uncharacterized protein	Tuberin	TSC2	1391	yes	yes		yes		S	F1RFB2	1391	VDLTFQPSQPLSKSSSSPELQTLQDVLGDLG	_SSS(ph)SPELQTLQDVLGDLGDK_	S(0.032)S(0.032)S(0.897)S(0.039)PELQTLQDVLGDLGDK	0.89665	5.38232e-12	123.32	122.92	119.76	2	1085	0.14798	182210000	0.51072	-0.969396	_SSS(ph)SPELQTLQDVLGDLGDK_	S(0.011)S(0.011)S(0.965)S(0.014)PELQTLQDVLGDLGDK	0.9648	9.79351e-29	151.85	151.41	151.85	2	1085	-0.90734	405080000	0.4747	-1.07491	-1.02215	0.0328299	down	0.47551	-1.07462	0.0468426	down	0.0524635
F1RFD8	RBBP6	Uncharacterized protein	E3 ubiquitin-protein ligase RBBP6	RBBP6	983	no	yes				T	F1RFD8	983	NKADSLFVLPGRDDATPVRDEPMDAESITFK	_DDAT(ph)PVRDEPMDAESITFK_	DDAT(1)PVRDEPMDAESITFK	1	1.02344e-14	152.43	152.16	152.43	2	1108.97	-0.3327	486900000	0.50494	-0.985816	_DDAT(ph)PVRDEPMDAESITFK_	DDAT(1)PVRDEPMDAESITFK	1	2.62697e-26	183.91	182.59	183.91	2	1108.97	1.2026	508280000	0.46609	-1.10132	-1.04357	0.035195	down	0.95158	-0.072478	0.389555		-0.97109
F1RFF0	MTMR3	Uncharacterized protein	Myotubularin-related protein 3	MTMR3	647	yes	yes				S	F1RFF0	647	SSDPSLNEKWQEHRRSLELSTLAGPGEEPLD	_S(ph)LELSTLAGPGEEPLDPDSLGKPTK_	S(1)LELSTLAGPGEEPLDPDSLGKPTK	0.999991	1.42937e-58	215.5	213.79	140.74	3	877.765	-1.7517	1999000000	0.19787	-2.33738	_S(ph)LELSTLAGPGEEPLDPDSLGKPTK_	S(1)LELSTLAGPGEEPLDPDSLGKPTK	1	7.29276e-53	200.59	200.59	185.21	3	877.765	1.9983	542910000	0.244	-2.03505	-2.18621	0.0439487	down	0.66253	-0.600701	0.147121		-1.58551
F1RFG1	GTF3C1	Uncharacterized protein	General transcription factor 3C polypeptide 1	GTF3C1	518	yes	yes				S	F1RFG1	518	GRSSASGGLGPHSHHSTPTKGGWSVVSLHPL	_SSASGGLGPHSHHS(ph)T(ph)PTK_	SSASGGLGPHS(0.007)HHS(0.975)T(0.945)PT(0.072)K	0.975045	8.61968e-05	87.676	87.23	85.913	2	952.888	0.067942	675450000	0.46368	-1.1088	_SSASGGLGPHSHHS(ph)T(ph)PTK_	SSASGGLGPHSHHS(0.969)T(0.674)PT(0.358)K	0.968611	1.08958e-09	114.19	114.07	114.19	2	952.888	-0.6984	599690000	0.43141	-1.21287	-1.16083	0.0285177	down	0.814775	-0.295537	0.0120329		-0.865296
F1RFG1	GTF3C1	Uncharacterized protein	General transcription factor 3C polypeptide 1	GTF3C1	519	no	yes				T	F1RFG1	519	RSSASGGLGPHSHHSTPTKGGWSVVSLHPLR	_SSASGGLGPHSHHS(ph)T(ph)PTK_	SSASGGLGPHS(0.007)HHS(0.975)T(0.945)PT(0.072)K	0.945072	2.84025e-44	216.05	213.66	85.913	2	952.888	0.067942	1195500000	0.35477	-1.49504	_SSASGGLGPHS(ph)HHST(ph)PTK_	SSASGGLGPHS(0.574)HHS(0.481)T(0.893)PT(0.052)K	0.89264	7.04226e-47	208.28	206.14	98.015	3	635.594	-0.79994	1066500000	0.35867	-1.47927	-1.48716	0.00337602	down	0.814775	-0.295537	0.0120329		-1.19162
F1RFH0	GAS2L1	Uncharacterized protein	GAS2-like protein 1	GAS2L1	297	yes	yes				S	F1RFH0	297	RPPQPRARTFSPQRVSPTPSPRAGSPAPGGE	_TFS(ph)PQRVS(ph)PTPSPR_	T(0.002)FS(0.998)PQRVS(0.987)PT(0.012)PS(0.001)PR	0.987191	0.000356465	94.45	94.45	94.45	3	572.922	0.33007	116720000	0.18351	-2.44607	_TFS(ph)PQRVS(ph)PTPSPR_	T(0.008)FS(0.992)PQRVS(0.878)PT(0.095)PS(0.027)PR	0.877625	0.000281919	93.776	93.776	93.776	2	858.879	-0.24649	115240000	0.23184	-2.1088	-2.27743	0.0470534	down
F1RFH0	GAS2L1	Uncharacterized protein	GAS2-like protein 1	GAS2L1	316	yes	yes				S	F1RFH0	316	SPRAGSPAPGGERRGSRPEMTPISLRSSKEG	_RGS(ph)RPEMTPISLR_	RGS(1)RPEMTPISLR	1	4.23841e-05	136.63	136.63	136.63	3	527.264	-0.029227	407320000	0.30631	-1.70694	_RGS(ph)RPEMTPISLR_	RGS(1)RPEMTPISLR	1	3.02561e-06	136.26	136.26	136.26	3	527.264	0.92122	151480000	0.3286	-1.6056	-1.65627	0.01947	down
F1RFH0	GAS2L1	Uncharacterized protein	GAS2-like protein 1	GAS2L1	479	yes	yes				S	F1RFH0	479	SGGSGRSSPRTPRAHSPAAPRPPRVPSPSPE	_AHS(ph)PAAPRPPR_	AHS(1)PAAPRPPR	1	0.0114489	66.393	66.393	66.393	3	412.871	0.56092	604320000	0.15193	-2.71852	_AHS(ph)PAAPRPPR_	AHS(1)PAAPRPPR	1	0.000280086	106.26	106.26	75.088	3	412.871	1.0309	630920000	0.15943	-2.649	-2.68376	0.00824458	down
F1RFK9	SBNO1	Uncharacterized protein	Protein strawberry notch homolog 1	SBNO1	795	yes	yes				S	F1RFK9	795	IRKDHKKNKDKKKRKSIDPDSIQSALLASGL	_S(ph)IDPDSIQSALLASGLGSK_	S(1)IDPDSIQSALLASGLGSK	0.99988	3.92576e-36	180.56	177.07	180.56	3	646.986	-0.52641	908280000	0.46155	-1.11544	_S(ph)IDPDSIQSALLASGLGSK_	S(0.996)IDPDS(0.004)IQSALLASGLGSK	0.995802	6.36322e-22	150.22	150.22	115.75	2	969.975	1.6625	367420000	0.49534	-1.01351	-1.06448	0.0304575	down	0.69635	-0.573335	0.405845		-0.49114
F1RFM9	PMS2	Uncharacterized protein	Mismatch repair endonuclease PMS2	PMS2	563	yes	yes				S	F1RFM9	563	QEAGGLRRPQPPNASSPNPKRFKKEGVPLNP	_RPQPPNASS(ph)PNPK_	RPQPPNAS(0.042)S(0.958)PNPK	0.958148	0.00147987	74.783	67.418	74.783	2	735.348	0.32515	401200000	0.17614	-2.50521	_RPQPPNASS(ph)PNPK_	RPQPPNAS(0.036)S(0.964)PNPK	0.964425	3.59364e-05	106.3	96.5	106.3	2	735.348	1.1413	34447000	0.18325	-2.44811	-2.47666	0.00733718	down
F1RFN3	LOC733643	Uncharacterized protein	Nuclear receptor corepressor 2	NCOR2	503	yes	yes				S	F1RFN3	503	DEVDEPEGGDKNRLLSPRPSLLTPTSDARTN	_LLS(ph)PRPSLLTPTSDAR_	LLS(0.992)PRPS(0.008)LLTPTSDAR	0.991881	3.94357e-15	172.5	172.5	172.5	3	601.984	1.3614	194670000	0.19919	-2.32778	_LLS(ph)PRPSLLTPTSDAR_	LLS(0.938)PRPS(0.062)LLTPTSDAR	0.938281	3.81302e-06	104.38	104.38	104.38	3	601.984	0.36866	165840000	0.22648	-2.14254	-2.23516	0.0263647	down	0.499305	-1.02268	0.152572		-1.21248
F1RFN3	LOC733643	Uncharacterized protein	Nuclear receptor corepressor 2	NCOR2	1628	yes	yes				S	F1RFN3	1628	GYHGGSYSPDGVEPVSPVSSPSLTHDKGLPK	_SLGYHGGSYSPDGVEPVS(ph)PVSSPSLTHDK_	SLGYHGGSYSPDGVEPVS(0.997)PVS(0.002)S(0.001)PSLTHDK	0.997035	1.96371e-18	124.2	123.21	124.2	3	1012.79	0.51309	560050000	0.15633	-2.67733	_SLGYHGGSYSPDGVEPVS(ph)PVSSPSLTHDK_	SLGYHGGSYSPDGVEPVS(0.997)PVS(0.003)S(0.001)PSLTHDK	0.996793	3.6255e-26	137.71	137.02	137.71	3	1012.79	-0.64789	650240000	0.15552	-2.68483	-2.68108	0.000889784	down	0.499305	-1.02268	0.152572		-1.6584
F1RFN3	LOC733643	Uncharacterized protein	Nuclear receptor corepressor 2	NCOR2	1941	yes	yes				S	F1RFN3	1941	GKAKVSGRPSSRKAKSPAPGLASGDRPPSVS	_S(ph)PAPGLASGDRPPSVSSVHSEGDCNR_	S(1)PAPGLASGDRPPSVSSVHSEGDCNR	1	2.53827e-09	119.99	119.99	116.13	3	906.064	-1.3332	1283900000	0.1882	-2.40966	_S(ph)PAPGLASGDRPPSVSSVHSEGDCNR_	S(1)PAPGLASGDRPPSVSSVHSEGDCNR	1	2.02182e-13	134.15	130.05	134.15	3	906.064	0.44036	1244900000	0.20577	-2.2809	-2.34528	0.0174722	down	0.499305	-1.02268	0.152572		-1.32259
F1RFN4	unknown	Uncharacterized protein	Nuclear receptor corepressor 2	NCOR2	148	yes	yes				S	F1RFN4	148	DLSKDRSLTGKLEPVSPPSPPHVDPELELVP	_LEPVS(ph)PPS(ph)PPHVDPELELVPPR_	LEPVS(1)PPS(1)PPHVDPELELVPPR	1	0.00070919	61.241	60.326	25.987	4	641.058	-0.57101	34427000	0.12457	-3.00497	_LEPVS(ph)PPS(ph)PPHVDPELELVPPR_	LEPVS(1)PPS(1)PPHVDPELELVPPR	1	0.00059156	54.008	49.808	30.71	4	641.058	1.0034	97033000	0.10849	-3.20437	-3.10467	0.0204361	down
F1RFN4	unknown	Uncharacterized protein	Nuclear receptor corepressor 2	NCOR2	151	yes	yes				S	F1RFN4	151	KDRSLTGKLEPVSPPSPPHVDPELELVPPRL	_LEPVS(ph)PPS(ph)PPHVDPELELVPPR_	LEPVS(1)PPS(1)PPHVDPELELVPPR	1	0.000231651	65.184	63.023	25.987	4	641.058	-0.57101	112260000	0.11888	-3.07242	_LEPVS(ph)PPS(ph)PPHVDPELELVPPR_	LEPVS(1)PPS(1)PPHVDPELELVPPR	1	8.46681e-07	85.849	84.816	30.71	4	641.058	1.0034	213880000	0.14552	-2.78071	-2.92657	0.031702	down
F1RFR1	ULK1	Uncharacterized protein	Serine/threonine-protein kinase ULK1	ULK1	479	yes	yes				S	F1RFR1	479	IRRSGSTSPLGFARASPSPPSHAEHGAALAR	_AS(ph)PS(ph)PPSHAEHGAALAR_	AS(0.999)PS(0.988)PPS(0.013)HAEHGAALAR	0.999221	0.00202747	58.98	56.677	50.432	2	908.382	0.29002	632620000	0.34929	-1.5175	_AS(ph)PS(ph)PPSHAEHGAALAR_	AS(1)PS(0.999)PPS(0.001)HAEHGAALAR	0.999755	0.000473876	65.207	64.383	65.207	3	605.924	-0.62882	964790000	0.32765	-1.60977	-1.56364	0.0187779	down	0.13159	-2.92588			1.36224
F1RFW9	GATAD2B	Uncharacterized protein	Transcriptional repressor p66-beta	GATAD2B	129	yes	yes				S	F1RFW9	129	PDRGRLTPSPDIIVLSDNEASSPRSSSRMEE	_LTPSPDIIVLS(ph)DNEASSPR_	LTPSPDIIVLS(0.999)DNEAS(0.001)SPR	0.998607	3.29029e-08	105.72	101.3	105.72	3	697.672	0.62173	87079000	0.16742	-2.57846	_LTPSPDIIVLS(ph)DNEASSPR_	LTPSPDIIVLS(0.999)DNEAS(0.001)SPR	0.999251	6.51298e-18	137.72	104.82	137.72	3	697.672	-0.32945	110660000	0.13869	-2.85006	-2.71426	0.0318258	down	0.329255	-1.60361	0.0200952	down	-1.11065
F1RFW9	GATAD2B	Uncharacterized protein	Transcriptional repressor p66-beta	GATAD2B	486	yes	yes				S	F1RFW9	486	QEQEIEQRLQQQAALSPTTAPAVSSVSKQET	_LQQQAALS(ph)PTTAPAVSSVSK_	LQQQAALS(0.996)PT(0.004)T(0.001)APAVSSVSK	0.995689	1.43462e-45	214.16	213.56	214.16	2	1032.52	0.011013	149830000	0.3878	-1.36662	_LQQQAALS(ph)PTTAPAVSSVSK_	LQQQAALS(0.996)PT(0.002)T(0.001)APAVSSVSK	0.996468	2.61231e-59	205.72	205.02	205.72	2	1032.52	-0.33681	90979000	0.4302	-1.21692	-1.29177	0.0368457	down	0.329255	-1.60361	0.0200952	down	0.311842
F1RFY6	KIF1C	Uncharacterized protein	Kinesin-like protein KIF1C	KIF1C	915	yes	yes				S	F1RFY6	915	EEEAPSDRAPPARPSSPPLSSWERVSRLMEE	_APPARPSS(ph)PPLSSWER_	APPARPS(0.032)S(0.966)PPLS(0.002)SWER	0.965598	1.84267e-08	131.54	115.01	131.54	2	907.933	0.23931	1213800000	0.19786	-2.33745	_APPARPSS(ph)PPLSSWER_	APPARPS(0.14)S(0.858)PPLS(0.002)S(0.001)WER	0.857715	4.58522e-08	126.25	110.41	126.25	2	907.933	-0.1673	1281500000	0.15691	-2.67199	-2.50472	0.042452	down	0.76426	-0.469322	0.573343		-2.0354
F1RG04	CCDC6	Uncharacterized protein	Coiled-coil domain-containing protein 6	CCDC6	356	yes	yes				S	F1RG04	356	FNEMSAQGLRPRTVSSPIPYTPSPSSSRPIS	_TVS(ph)S(ph)PIPYTPSPSSSR_	T(0.006)VS(0.996)S(0.998)PIPYTPSPSSSR	0.998453	3.61221e-06	106.35	105.34	106.35	2	911.887	-0.6017	2853700000	0.15116	-2.72585	_TVS(ph)S(ph)PIPYTPSPSSSR_	T(0.013)VS(0.991)S(0.996)PIPYTPSPSSSR	0.995894	3.55708e-08	109.72	106.58	107.25	2	911.887	0.33837	894100000	0.18311	-2.44922	-2.58753	0.0339983	down	0.873355	-0.195784	0.112813		-2.39175
F1RG04	CCDC6	Uncharacterized protein	Coiled-coil domain-containing protein 6	CCDC6	371	yes	yes				S	F1RG04	371	SPIPYTPSPSSSRPISPGLSYASHTVGFTPP	_PIS(ph)PGLSYASHTVGFTPPTSLTR_	PIS(1)PGLSYASHTVGFTPPTSLTR	1	4.11881e-129	295.19	294.19	229.6	3	822.74	0.44508	3511400000	0.17156	-2.54321	_PIS(ph)PGLSYASHTVGFTPPTSLTR_	PIS(1)PGLSYASHTVGFTPPTSLTR	1	2.69355e-143	284.06	283.48	199.87	3	822.74	-0.21081	1483100000	0.14498	-2.78607	-2.66464	0.0289911	down	0.873355	-0.195784	0.112813		-2.46886
F1RG61	TBC1D10B	Uncharacterized protein	TBC1 domain family member 10B	TBC1D10B	662	yes	yes				S	F1RG61	662	HEERRWQQPPLGPSSSLLSLPGLKSRGSRAP	_WQQPPLGPSSS(ph)LLS(ph)LPGLK_	WQQPPLGPS(0.001)S(0.065)S(0.934)LLS(1)LPGLK	0.93435	8.02766e-20	149.41	148.41	137.58	3	722.353	0.17721	89581000	0.096449	-3.37409	_WQQPPLGPSSS(ph)LLS(ph)LPGLK_	WQQPPLGPS(0.003)S(0.041)S(0.956)LLS(1)LPGLK	0.95603	5.06121e-17	135.25	134.5	135.25	3	722.353	0.8175	142630000	0.10495	-3.25223	-3.31316	0.0117067	down	0.77787	-0.362399			-2.95076
F1RG61	TBC1D10B	Uncharacterized protein	TBC1 domain family member 10B	TBC1D10B	682	yes	yes				S	F1RG61	682	PGLKSRGSRAPGGAPSPPLPARRASAGPAPG	_APGGAPS(ph)PPLPAR_	APGGAPS(1)PPLPAR	1	7.72522e-09	122.33	108.93	122.33	2	634.313	1.0108	305040000	0.18945	-2.40011	_APGGAPS(ph)PPLPAR_	APGGAPS(1)PPLPAR	1	1.31629e-12	145.86	132.46	145.86	2	634.313	1.1294	416680000	0.17828	-2.48778	-2.44395	0.0114176	down	0.77787	-0.362399			-2.08155
F1RG73	PRR14	Uncharacterized protein	Proline-rich protein 14	PRR14	333	yes	yes				S	F1RG73	333	NPPAPLPRPSLGRSHSCPDLGPPGRDTCSWP	_SHS(ph)CPDLGPPGR_	S(0.001)HS(0.999)CPDLGPPGR	0.999268	3.25086e-13	171.21	148.09	171.21	2	680.279	0.23822	227910000	0.23815	-2.07006	_SHS(ph)CPDLGPPGR_	S(0.001)HS(0.999)CPDLGPPGR	0.999499	9.3464e-23	172.85	147.12	172.85	2	680.279	-0.17816	365470000	0.19234	-2.37827	-2.22416	0.0440392	down
F1RG79	ZNF629	Uncharacterized protein	Zinc finger protein 629	ZNF629	78	yes	yes				S	F1RG79	78	LETPSQDPSAPRDSPSPLSHSSPLDRQTPVD	_DSPS(ph)PLSHSSPLDR_	DS(0.002)PS(0.998)PLSHSSPLDR	0.997702	6.97713e-05	105.5	99.69	105.5	2	787.846	-0.16827	428270000	0.27494	-1.86281	_DSPS(ph)PLSHSSPLDR_	DS(0.001)PS(0.999)PLSHSSPLDR	0.998852	2.84715e-13	142.4	129.53	142.4	2	787.846	-0.48603	480960000	0.25108	-1.99378	-1.9283	0.0216113	down	1.16125	0.214256	0.183873		-2.14255
F1RG90	KIAA1671	Uncharacterized protein	Uncharacterized protein KIAA1671	KIAA1671	37	yes	yes				S	F1RG90	37	LSKEETLTRTYFRQASDPSGAPSTLLLEGKS	_QAS(ph)DPSGAPSTLLLEGK_	QAS(1)DPSGAPSTLLLEGK	0.999931	2.72248e-08	96.185	91.704	96.185	2	875.917	3.7515	25913000	0.34547	-1.53337	_QAS(ph)DPSGAPSTLLLEGK_	QAS(1)DPSGAPSTLLLEGK	0.99999	1.56258e-12	135.31	131.94	135.31	2	875.917	1.2019	127570000	0.38435	-1.37951	-1.45644	0.0335955	down	0.471535	-1.12846	0.202814		-0.327976
F1RG90	KIAA1671	Uncharacterized protein	Uncharacterized protein KIAA1671	KIAA1671	1067	yes	yes				S	F1RG90	1067	PENLTEHSRKIAPPLSPHPLTPTLVSLPREE	_IAPPLS(ph)PHPLTPTLVSLPR_	IAPPLS(0.997)PHPLT(0.002)PTLVSLPR	0.997423	4.33971e-05	78.428	73.672	78.428	3	696.054	0.6778	13967000	0.10287	-3.28111	_IAPPLS(ph)PHPLTPTLVSLPR_	IAPPLS(0.999)PHPLT(0.001)PTLVSLPR	0.999156	2.89651e-06	95.122	90.053	95.122	3	696.054	1.8076	8804700	0.078097	-3.67859	-3.47985	0.0363193	down	0.471535	-1.12846	0.202814		-2.35139
F1RG90	KIAA1671	Uncharacterized protein	Uncharacterized protein KIAA1671	KIAA1671	1300	yes	yes				S	F1RG90	1300	KQLAETLGAATNTRVSPPLWALPHLAAPEKY	_VS(ph)PPLWALPHLAAPEK_	VS(1)PPLWALPHLAAPEK	1	9.01335e-05	79.467	75.489	70.538	3	602.65	0.77196	63600000	0.16668	-2.58485	_VS(ph)PPLWALPHLAAPEK_	VS(1)PPLWALPHLAAPEK	1	0.000163405	77.959	73.434	77.959	3	602.65	-0.73238	40596000	0.16682	-2.58364	-2.58424	0.000149195	down	0.471535	-1.12846	0.202814		-1.45578
F1RGB4	UNG	Uracil-DNA glycosylase	Uracil-DNA glycosylase	UNG	23	yes	yes				S	F1RGB4	23	YSFFSPNASGKRRACSPEPDDLGTGVAAVVE	_ACS(ph)PEPDDLGTGVAAVVENGDVTASSVK_	ACS(0.971)PEPDDLGT(0.029)GVAAVVENGDVTASSVK	0.971294	0.00356546	58.858	58.847	52.721	4	707.069	0.86077	60091000	0.45071	-1.14973	_ACS(ph)PEPDDLGTGVAAVVENGDVTASSVK_	ACS(0.952)PEPDDLGT(0.048)GVAAVVENGDVTASSVK	0.952231	1.03336e-08	84.878	84.631	84.878	3	942.423	0.17764	22356000	0.39474	-1.34103	-1.24538	0.0487983	down
F1RGG2	ARHGEF1	Uncharacterized protein	Rho guanine nucleotide exchange factor 1	ARHGEF1	791	yes	yes				S	F1RGG2	791	SLKVPAPTSRPKHRPSPSSSREPLLSSSENG	_HRPS(ph)PSSSR_	HRPS(0.999)PS(0.001)SSR	0.999119	0.0139246	67.879	67.879	67.879	3	364.164	1.1224	904540000	0.50045	-0.998702	_HRPS(ph)PSSSR_	HRPS(0.999)PSSSR	0.999488	0.0273818	58.172	58.172	58.172	3	364.164	1.2506	752090000	0.46291	-1.1112	-1.05495	0.0339108	down	0.855925	-0.224697	0.0763507		-0.830252
F1RGI7	MATR3	Uncharacterized protein	Matrin-3	MATR3	206	yes	yes				S	F1RGI7	206	DRGPSLNPVLDYDHGSRSQESGYYDRMDYED	_GPSLNPVLDYDHGS(ph)R_	GPSLNPVLDYDHGS(1)R	1	2.71208e-09	117.65	89.973	109.72	3	569.589	0.82678	487520000	0.60041	-0.73598	_GPSLNPVLDYDHGS(ph)R_	GPSLNPVLDYDHGS(1)R	1	5.83573e-19	154.72	151.81	100.97	3	569.589	-0.18673	776620000	0.59317	-0.753482	-0.744731	0.00748045	down	0.79037	-0.340473	0.103455		-0.404258
F1RGJ6	CIC	Uncharacterized protein	Protein capicua homolog	CIC	146	yes	yes				S	F1RGJ6	146	ASGPPGEPRLDSETESDHDDAFLSIMSPEIQ	_LDSET(ph)ES(ph)DHDDAFLSIMSPEIQLPLPPGK_	LDS(0.502)ET(0.672)ES(0.827)DHDDAFLSIMSPEIQLPLPPGK	0.826561	0.000212771	67.992	67.967	67.992	3	1114.49	-0.22336	109670000	0.13956	-2.84104	_LDSET(ph)ES(ph)DHDDAFLSIMSPEIQLPLPPGK_	LDS(0.454)ET(0.662)ES(0.884)DHDDAFLSIMSPEIQLPLPPGK	0.883643	4.69435e-07	74.282	74.205	74.282	4	836.12	1.448	82134000	0.13141	-2.92785	-2.88445	0.00957914	down
F1RGJ6	CIC	Uncharacterized protein	Protein capicua homolog	CIC	603	yes	yes				S	F1RGJ6	603	FLPTDPATFRRKRPESVGGLEPPGPSVIAAP	_RPES(ph)VGGLEPPGPSVIAAPPSGGGSVLQTLVLPSNK_	RPES(0.994)VGGLEPPGPS(0.006)VIAAPPSGGGSVLQTLVLPSNK	0.994207	0.0176286	53.674	53.461	53.674	4	886.966	-0.64507	134110000	0.18159	-2.46124	_RPES(ph)VGGLEPPGPSVIAAPPSGGGSVLQTLVLPSNK_	RPES(0.994)VGGLEPPGPS(0.006)VIAAPPSGGGSVLQTLVLPSNK	0.994336	0.00515097	66.515	66.009	66.515	3	1182.29	0.85861	100260000	0.19865	-2.3317	-2.39647	0.0172024	down
F1RGK9	UBAP2L	Uncharacterized protein	Ubiquitin-associated protein 2-like	UBAP2L	467	yes	yes				S	F1RGK9;I3L5C7	467;467	PSSPLPSKSTSAPQMSPGSSDNQSSSPQPAQ	_STSAPQMS(ph)PGSSDNQSSSPQPAQQK_	STSAPQMS(1)PGSSDNQSSSPQPAQQK	0.999843	4.04738e-59	204.53	203.99	204.53	2	1306.55	0.014638	1559800000	0.19377	-2.36758	_STSAPQMS(ph)PGSSDNQSSSPQPAQQK_	STSAPQMS(1)PGSSDNQSSSPQPAQQK	0.999989	5.65716e-93	232.73	231.7	232.73	2	1306.55	0.56569	361720000	0.19821	-2.3349	-2.35124	0.00442474	down	0.58886	-0.764003			-1.58724
F1RGK9	UBAP2L	Uncharacterized protein	Ubiquitin-associated protein 2-like	UBAP2L	477	yes	yes				S	F1RGK9;I3L5C7	477;477	SAPQMSPGSSDNQSSSPQPAQQKLKQQKKKA	_STSAPQMSPGSSDNQSSS(ph)PQPAQQK_	STSAPQMSPGSSDNQS(0.001)S(0.098)S(0.901)PQPAQQK	0.901105	2.59147e-09	94.031	92.159	94.031	3	871.369	-0.97744	170150000	0.17843	-2.48657	_STSAPQMSPGSSDNQSSS(ph)PQPAQQK_	STSAPQMSPGSSDNQSS(0.079)S(0.921)PQPAQQK	0.92054	9.6286e-89	229.86	229.77	229.86	2	1306.55	1.4319	227090000	0.20218	-2.30629	-2.39643	0.023935	down	0.58886	-0.764003			-1.63243
F1RGM1	FAM64A	Uncharacterized protein	Protein FAM64A	FAM64A	60	yes	yes				S	F1RGM1	60	SLCRQFQRRLPLRAVSLNLGAGPSWKRLEIP	_AVS(ph)LNLGAGPSWK_	AVS(1)LNLGAGPSWK	1	2.97629e-06	110.12	101.71	110.12	2	690.34	-0.55643	24796000	0.35271	-1.50345	_AVS(ph)LNLGAGPSWK_	AVS(1)LNLGAGPSWK	1	0.000574025	87.429	81.534	87.429	2	690.34	-2.2072	32753000	0.33609	-1.57308	-1.53826	0.014407	down
F1RGP1	MYBBP1A	Uncharacterized protein	Myb-binding protein 1A	MYBBP1A	14	yes	yes				S	F1RGP1	14	__MAETESMDVAEPVSPVEVPKTGAGPADRH	_(ac)AETESM(ox)DVAEPVS(ph)PVEVPK_	AETESMDVAEPVS(1)PVEVPK	1	9.87176e-09	122.34	121.42	122.34	3	717.985	0.76713	1481400000	0.34505	-1.53512	_(ac)AETESM(ox)DVAEPVS(ph)PVEVPK_	AETESMDVAEPVS(1)PVEVPK	1	9.14361e-17	121.33	119.77	121.33	2	1076.47	0.0044945	2122000000	0.3468	-1.52782	-1.53147	0.00151695	down	0.734235	-0.445717	0.0135123		-1.08576
F1RGP1	MYBBP1A	Uncharacterized protein	Myb-binding protein 1A	MYBBP1A	1220	yes	yes				S	F1RGP1	1220	GEGAAPAATGGDQPPSTGKKRRNKRKAKVPA	_KSEGAVQGEGAAPAATGGDQPPS(ph)TGKK_	KSEGAVQGEGAAPAATGGDQPPS(0.797)T(0.203)GKK	0.797046	2.37139e-09	135.44	133.68	135.44	3	859.404	-0.2968	91907000	0.31489	-1.66708	_KSEGAVQGEGAAPAATGGDQPPS(ph)TGKK_	KSEGAVQGEGAAPAATGGDQPPS(0.794)T(0.206)GKK	0.793824	8.33275e-09	124.97	121.44	124.97	3	859.404	-0.49297	60454000	0.27833	-1.84513	-1.75611	0.0322458	down	0.734235	-0.445717	0.0135123		-1.31039
F1RGR1	CAMKK1	Uncharacterized protein	Calcium/calmodulin-dependent protein kinase kinase 1	CAMKK1	52	yes	yes				S	F1RGR1	52	PTRNCVDPPPRARAASMIPGGASRHLAARPS	_AAS(ph)MIPGGASR_	AAS(1)MIPGGASR	0.999911	0.0191095	54.09	46.811	54.09	2	549.244	0.14316	35112000	0.53337	-0.906791	_AAS(ph)M(ox)IPGGASR_	AAS(1)MIPGGASR	0.999555	0.0384202	36.944	30.049	36.944	2	557.242	0.42653	192210000	0.49804	-1.00567	-0.956229	0.0328843	down
F1RGS3	C17orf85	Uncharacterized protein	Uncharacterized protein C17orf85	C17orf85	496	yes	yes				S	F1RGS3	496	TKTVDIRQRLGKRPYSPEKPFSSNPVVRREP	_RPYS(ph)PEKPFSSNPVVR_	RPYS(1)PEKPFSSNPVVR	0.999999	6.89234e-26	191.71	186.89	107.65	4	485.741	0.55068	7521500000	0.24632	-2.02139	_RPYS(ph)PEKPFSSNPVVR_	RPYS(1)PEKPFSSNPVVR	0.999994	2.37454e-14	168.62	168.62	109.87	4	485.741	0.83676	7398100000	0.2534	-1.98051	-2.00095	0.00650337	down	0.88097	-0.273606	0.78366		-1.72735
F1RGS7	FAM89A	Uncharacterized protein	Protein FAM89A	FAM89A	166	yes	yes				S	F1RGS7	166	DSRERGPPRDLPRPVSPIPSRDWVLGSL___	_PVS(ph)PIPSR_	PVS(1)PIPSR	0.999569	0.000356597	98.508	98.508	73.499	2	466.734	0.75622	954180000	0.17015	-2.55512	_DLPRPVS(ph)PIPSR_	DLPRPVS(1)PIPSR	0.999826	0.000518178	92.8	92.8	75.968	3	471.913	0.15555	875150000	0.18275	-2.45206	-2.50359	0.0131019	down
F1RGT2	EGLN1	Uncharacterized protein	Egl nine homolog 1	EGLN1	125	yes	yes				S	F1RGT2	125	AKAKAKPAADPAAAASPPRAAPGGAGPAAAA	_AKPAADPAAAAS(ph)PPR_	AKPAADPAAAAS(1)PPR	1	0.0496053	49.125	26.547	49.125	2	735.859	-1.278	560940000	0.36111	-1.46949	_AKPAADPAAAAS(ph)PPR_	AKPAADPAAAAS(1)PPR	1	0.00112537	88.182	70.461	88.182	2	735.859	1.6973	179530000	0.35811	-1.48153	-1.47551	0.00259641	down	0.5331	-0.907522			-0.567986
F1RGU5	SIPA1L2	Uncharacterized protein	Signal-induced proliferation-associated 1-like protein 2	SIPA1L2	1477	yes	yes				S	F1RGU5	1477	LVEEGRRKFSFYGNLSPRRSLYRTLSDESIC	_FSFYGNLS(ph)PR_	FSFYGNLS(1)PR	1	5.65996e-07	151.99	131.41	151.99	2	634.279	1.3342	20673000	0.47634	-1.06994	_FSFYGNLS(ph)PR_	FSFYGNLS(1)PR	0.99998	0.000628172	90.689	89.9	90.689	2	634.279	0.44822	19338000	0.47465	-1.07506	-1.0725	0.00152184	down
F1RGY4	LYST	Uncharacterized protein	Lysosomal-trafficking regulator	LYST	2262	yes	yes				S	F1RGY4	2262	AFPSQNGSAAVGRWPSLVDRNTEDWENFAFS	_WPS(ph)LVDR_	WPS(1)LVDR	1	0.0137884	66.299	56.644	66.299	2	476.718	-0.33961	23575000	0.46001	-1.12026	_WPS(ph)LVDR_	WPS(1)LVDR	1	0.0292612	63.076	54.253	63.076	2	476.718	-1.321	31602000	0.40568	-1.30159	-1.21092	0.0475748	down
F1RGZ3	LOC100517883	Uncharacterized protein	Inactive rhomboid protein 1	RHBDF1	57	yes	yes				S	F1RGZ3	57	SFPQPLRRQAFLRSVSMPAEPARVPSPHHEL	_SVS(ph)MPAEPAR_	SVS(1)MPAEPAR	0.999763	0.00356431	85.554	66.46	85.554	2	562.744	-0.18753	637260000	0.53322	-0.907197	_SVS(ph)MPAEPAR_	S(0.103)VS(0.897)MPAEPAR	0.897067	0.00195498	79.492	60.398	79.492	2	562.744	0.1395	599290000	0.52355	-0.933601	-0.920399	0.00913076	down
F1RH60	AP2A1	Uncharacterized protein	AP-2 complex subunit alpha-1	AP2A1	652	yes	yes				S	F1RH60	652	SHDINGGVEPTPSTVSTPSPSADLLGLRAAP	_DPSSHDINGGVEPTPSTVS(ph)T(ph)PS(ph)PSADLLGLR_	DPSSHDINGGVEPT(0.001)PS(0.01)T(0.011)VS(0.985)T(0.989)PS(0.772)PS(0.232)ADLLGLR	0.984601	4.99235e-11	104.96	104.91	104.96	3	1115.14	0.10259	118770000	0.20191	-2.30822	_DPSSHDINGGVEPTPSTVS(ph)T(ph)PS(ph)PSADLLGLR_	DPSSHDINGGVEPT(0.009)PS(0.055)T(0.139)VS(0.861)T(0.936)PS(0.748)PS(0.253)ADLLGLR	0.860629	2.42756e-06	80.475	80.426	80.475	3	1115.14	-0.97941	81981000	0.18921	-2.40194	-2.35508	0.012666	down
F1RH60	AP2A1	Uncharacterized protein	AP-2 complex subunit alpha-1	AP2A1	653	no	yes				T	F1RH60	653	HDINGGVEPTPSTVSTPSPSADLLGLRAAPP	_DPSSHDINGGVEPTPSTVS(ph)T(ph)PS(ph)PSADLLGLR_	DPSSHDINGGVEPT(0.001)PS(0.01)T(0.011)VS(0.985)T(0.989)PS(0.772)PS(0.232)ADLLGLR	0.989231	4.99235e-11	104.96	104.91	104.96	3	1115.14	0.10259	118770000	0.20191	-2.30822	_DPSSHDINGGVEPTPSTVS(ph)T(ph)PS(ph)PSADLLGLR_	DPSSHDINGGVEPT(0.009)PS(0.055)T(0.139)VS(0.861)T(0.936)PS(0.748)PS(0.253)ADLLGLR	0.935821	2.42756e-06	80.475	80.426	80.475	3	1115.14	-0.97941	81981000	0.18921	-2.40194	-2.35508	0.012666	down
F1RH79	BRD8	Uncharacterized protein	Bromodomain-containing protein 8	BRD8	264	no	yes				T	F1RH79	264	VTDDSPQKKMLGQKATPPPSPLLSELLKKGS	_AT(ph)PPPS(ph)PLLSELLK_	AT(1)PPPS(1)PLLSELLK	1	6.02451e-12	129.05	104.57	89.011	3	541.6	-0.2652	149590000	0.10887	-3.19932	_AT(ph)PPPS(ph)PLLSELLK_	AT(1)PPPS(1)PLLSELLK	1	2.88314e-08	117.07	105.15	89.353	3	541.6	-0.17221	265170000	0.093527	-3.41847	-3.3089	0.0210743	down
F1RH83	LOC100526054	Uncharacterized protein	Coiled-coil domain-containing protein 97	CCDC97	11	yes	yes				S	F1RH83	11	_____MEPGEGCREPSPGHWGELSWTPIPSR	_EPS(ph)PGHWGELSWTPIPSRPQDK_	EPS(1)PGHWGELSWTPIPSRPQDK	0.999978	1.2747e-06	103.71	102.98	103.71	3	861.067	0.4138	144150000	0.25493	-1.97183	_EPS(ph)PGHWGELSWTPIPSRPQDK_	EPS(1)PGHWGELSWTPIPSRPQDK	0.999926	0.00951601	65.278	64.293	65.278	3	861.067	1.6067	100110000	0.29522	-1.76014	-1.86598	0.0360725	down	0.562095	-0.843441	0.142248		-1.02254
F1RH91	CDC23	Uncharacterized protein	Cell division cycle protein 23 homolog	CDC23	585	yes	yes				S	F1RH91	585	LPASLSANNTPTRRVSPLNLSSVTP______	_RVS(ph)PLNLSSVTP_	RVS(1)PLNLSSVTP	0.999949	9.35631e-10	145.86	140.2	145.86	2	675.345	0.53676	182100000	0.30975	-1.69082	_RVS(ph)PLNLSSVTP_	RVS(1)PLNLSSVTP	0.999998	4.57548e-12	155.57	153.57	155.57	2	675.345	0.6821	209790000	0.30666	-1.70529	-1.69806	0.00271139	down	1.0189	0.027007	0.0927744		-1.72506
F1RHJ2	HDGF	Uncharacterized protein	Hepatoma-derived growth factor	HDGF	165	yes	yes				S	F1RHJ2	165	EKGALKRRAGDLLEDSPKRPKEAEDPEGEEK	_AGDLLEDS(ph)PK_	AGDLLEDS(1)PK	1	0.00433703	76.728	47.184	76.728	2	562.747	2.1977	27088000	0.49998	-1.00006	_AGDLLEDS(ph)PK_	AGDLLEDS(1)PK	1	0.00748076	60.901	55.92	60.901	2	562.747	0.062678	55172000	0.45697	-1.12983	-1.06494	0.0387404	down	0.588825	-0.7656	0.0548866		-0.299343
F1RHJ3	PRCC	Uncharacterized protein	Proline-rich protein PRCC	PRCC	267	yes	yes				S	F1RHJ3	267	AALQVTKQITQEEDDSDEEVAPENFFSLPEK	_QITQEEDDS(ph)DEEVAPENFFSLPEK_	QITQEEDDS(1)DEEVAPENFFSLPEK	1	6.14396e-46	177.38	176.59	177.38	2	1438.61	-1.7408	187410000	0.32048	-1.64169	_QITQEEDDS(ph)DEEVAPENFFSLPEK_	QITQEEDDS(1)DEEVAPENFFSLPEK	1	2.74694e-60	200.73	200.13	200.73	2	1438.61	-2.02	181200000	0.33234	-1.58927	-1.61548	0.0103289	down	0.33947	-1.60413	0.14613		-0.0113493
F1RHK9	ARHGEF11	Uncharacterized protein	Rho guanine nucleotide exchange factor 11	ARHGEF11	1346	yes	yes				S	F1RHK9	1346	AGPPDSSTDSLGARRSPSQPDGLPAWQTEPR	_RS(ph)PSQPDGLPAWQTEPRPPPR_	RS(0.999)PS(0.001)QPDGLPAWQTEPRPPPR	0.999451	1.03636e-35	207.6	203.05	207.6	3	817.064	-0.067984	296950000	0.24929	-2.0041	_RS(ph)PSQPDGLPAWQTEPRPPPR_	RS(0.999)PS(0.001)QPDGLPAWQTEPRPPPR	0.999397	6.62505e-35	198.68	186.54	198.68	3	817.064	0.076553	249790000	0.22044	-2.18154	-2.09282	0.0269716	down	0.86339	-0.211916			-1.88091
F1RHK9	ARHGEF11	Uncharacterized protein	Rho guanine nucleotide exchange factor 11	ARHGEF11	1377	yes	yes				S	F1RHK9	1377	PPPRGGSGDQRHPGHSPPSLALRDVGMIFRT	_HPGHS(ph)PPSLALR_	HPGHS(1)PPSLALR	0.999996	0.00015843	86.944	80.467	86.944	3	450.222	-0.19691	1313200000	0.30699	-1.70374	_HPGHS(ph)PPSLALR_	HPGHS(1)PPSLALR	0.99999	0.00045677	82.515	74.105	82.515	3	450.222	-0.0046343	535570000	0.3321	-1.59031	-1.64702	0.0219125	down	0.86339	-0.211916			-1.43511
F1RHL1	ETV3	Uncharacterized protein	ETS translocation variant 3	ETV3	244	yes	yes				S	F1RHL1	244	MLPLFTRPGIYPDPHSPFAVSPIPSRGGVLN	_PGIYPDPHS(ph)PFAVS(ph)PIPSR_	PGIY(0.002)PDPHS(0.998)PFAVS(0.988)PIPS(0.012)R	0.998373	1.9956e-05	83.236	81.727	83.236	3	731.997	1.4678	48799000	0.075554	-3.72635	_PGIYPDPHS(ph)PFAVS(ph)PIPSR_	PGIYPDPHS(1)PFAVS(0.997)PIPS(0.003)R	0.99959	9.16025e-18	138.54	137.73	138.54	3	731.997	0.2222	39388000	0.1013	-3.30329	-3.51482	0.0382666	down
F1RHL1	ETV3	Uncharacterized protein	ETS translocation variant 3	ETV3	249	yes	yes				S	F1RHL1	249	TRPGIYPDPHSPFAVSPIPSRGGVLNVPISP	_PGIYPDPHS(ph)PFAVS(ph)PIPSR_	PGIY(0.002)PDPHS(0.998)PFAVS(0.988)PIPS(0.012)R	0.987501	1.9956e-05	83.236	81.727	83.236	3	731.997	1.4678	48799000	0.075554	-3.72635	_PGIYPDPHS(ph)PFAVS(ph)PIPSR_	PGIYPDPHS(1)PFAVS(0.997)PIPS(0.003)R	0.996553	9.16025e-18	138.54	137.73	138.54	3	731.997	0.2222	39388000	0.1013	-3.30329	-3.51482	0.0382666	down
F1RHN0	DGCR8	Uncharacterized protein	Microprocessor complex subunit DGCR8	DGCR8	95	yes	yes				S	F1RHN0	95	FSKARLLVDPNCSGHSPRTARHAPAVRKFSP	_LLVDPNCSGHS(ph)PR_	LLVDPNCS(0.043)GHS(0.957)PR	0.957111	0.000648251	62.709	59.513	62.709	3	511.229	-0.091502	272840000	0.3645	-1.45601	_LLVDPNCSGHS(ph)PR_	LLVDPNCS(0.026)GHS(0.974)PR	0.973848	5.12397e-05	77.359	72.454	77.359	3	511.229	0.2859	117250000	0.37373	-1.41993	-1.43797	0.00798573	down	0.84137	-0.249188			-1.18878
F1RHR8	MTOR	Uncharacterized protein	Serine/threonine-protein kinase mTOR	MTOR	1261	yes	yes	yes			S	F1RHR8	1261	ASGPVETGPMKKLHVSTINLQKAWGAARRVS	_LHVS(ph)TINLQK_	LHVS(0.873)T(0.127)INLQK	0.873121	0.00171963	69.721	60.283	69.721	3	411.551	-0.65452	479750000	0.57739	-0.792382	_LHVS(ph)TINLQK_	LHVS(0.957)T(0.043)INLQK	0.956533	6.79276e-10	139.74	123.65	139.74	2	616.824	0.67009	886990000	0.56886	-0.813854	-0.803118	0.00850995	down	0.948625	-0.076786	0.338826		-0.726332
F1RHS6	PEX14	Uncharacterized protein	Peroxisomal membrane protein	0	275	yes	yes				S	F1RHS6	275	SSSDISPVSNESTSSSPVKEGHSPEGSTATY	_SPSPSSPAAVNHHSSSDISPVSNESTSSS(ph)PVK_	SPSPSSPAAVNHHSSSDISPVSNEST(0.001)S(0.011)S(0.095)S(0.893)PVK	0.892603	3.56247e-26	138.18	136.54	138.18	4	811.616	0.23334	184600000	0.11908	-3.07	_SPSPSSPAAVNHHSSSDISPVSNESTSSS(ph)PVK_	SPSPSSPAAVNHHSSSDISPVSNES(0.001)T(0.011)S(0.028)S(0.116)S(0.844)PVK	0.844123	5.07941e-11	97.08	96.246	97.08	4	811.616	0.22605	231130000	0.12783	-2.9677	-3.01885	0.0107851	down	0.93163	-0.102918	0.271524		-2.91593
F1RHU2	AKT1S1	Uncharacterized protein	Proline-rich AKT1 substrate 1	AKT1S1	183	yes	yes		yes		S	F1RHU2	183	SVPPASALPTQQYAKSLPVSVPVWAFKEKRT	_S(ph)LPVSVPVWAFK_	S(0.998)LPVS(0.002)VPVWAFK	0.99838	0.000399773	73.722	67.084	73.722	3	470.579	1.8213	15095000	0.27492	-1.86292	_S(ph)LPVSVPVWAFKEK_	S(0.997)LPVS(0.003)VPVWAFKEK	0.996844	8.20554e-05	87.083	81.581	49.708	3	556.292	-1.0084	16226000	0.24409	-2.03451	-1.94872	0.0280114	down	0.5281	-0.931901	0.120604		-1.01681
F1RHW5	SCAF1	Uncharacterized protein	Splicing factor, arginine/serine-rich 19	SCAF1	240	yes	yes				S	F1RHW5	240	RFDIYDPFHPTDEAYSPPPAPEQKYDPFEPT	_FDIYDPFHPTDEAYS(ph)PPPAPEQK_	FDIYDPFHPTDEAYS(1)PPPAPEQK	0.999999	6.33673e-46	178.13	177.8	178.13	2	1371.09	-2.7861	1358000000	0.13756	-2.86187	_FDIYDPFHPTDEAYS(ph)PPPAPEQK_	FDIYDPFHPTDEAYS(1)PPPAPEQK	1	1.85955e-109	245.85	245.53	245.85	2	1371.09	2.0743	615010000	0.16431	-2.60551	-2.73369	0.0298286	down	0.629655	-0.688796	0.227575		-2.04489
F1RHW5	SCAF1	Uncharacterized protein	Splicing factor, arginine/serine-rich 19	SCAF1	875	yes	yes				S	F1RHW5	875	LGSIGVKFSRDRESRSPFLKPDERAPAEVAK	_S(ph)PFLKPDER_	S(1)PFLKPDER	1	0.00381557	90.697	90.697	50.108	3	390.185	0.35088	798540000	0.47806	-1.06474	_S(ph)PFLKPDER_	S(1)PFLKPDER	1	0.000985975	103.44	65.471	103.44	2	584.774	0.81295	500930000	0.4798	-1.05949	-1.06212	0.00157083	down	0.629655	-0.688796	0.227575		-0.37332
F1RI15	HSPA4	Uncharacterized protein	Heat shock 70 kDa protein 4	HSPA4	393	yes	yes				S	F1RI15	393	LQCAILSPAFKVREFSITDVVPYPISLRWNS	_EFS(ph)ITDVVPYPISLR_	EFS(0.991)IT(0.009)DVVPYPISLR	0.991359	0.000206916	70.11	64.028	70.11	3	605.969	0.9848	7196400	0.28886	-1.79156	_EFS(ph)ITDVVPYPISLR_	EFS(0.999)IT(0.001)DVVPYPISLR	0.998645	1.34969e-06	87.388	83.852	87.388	3	605.969	0.88349	4097100	0.31763	-1.65458	-1.72307	0.025291	down	0.94936	-0.0749988	0.0732282		-1.64807
F1RI16	AFF4	Uncharacterized protein	AF4/FMR2 family member 4	AFF4	180	yes	yes				S	F1RI16	180	KKGQHGSEHSKSRSSSPGKPQAVSSLSSSHS	_SSS(ph)PGKPQAVSSLSSSHSR_	S(0.017)S(0.017)S(0.966)PGKPQAVSSLSSSHSR	0.965726	5.65731e-05	102.46	100.66	102.46	3	655.972	0.6603	125500000	0.40144	-1.31674	_SSS(ph)PGKPQAVSSLSSSHSR_	S(0.001)S(0.001)S(0.999)PGKPQAVSSLSSSHSR	0.998503	5.23235e-08	127.3	125.35	127.3	3	655.972	1.6451	137550000	0.42474	-1.23535	-1.27605	0.0202973	down
F1RI16	AFF4	Uncharacterized protein	AF4/FMR2 family member 4	AFF4	786	yes	yes				S	F1RI16	786	ESSKQSTAKEKDLLPSPAGPVSSKDPKTEHG	_EKDLLPS(ph)PAGPVSSK_	EKDLLPS(0.997)PAGPVS(0.001)S(0.001)K	0.997154	8.50767e-05	113.54	113.54	113.54	2	802.9	1.8239	279120000	0.48242	-1.05164	_EKDLLPS(ph)PAGPVSSK_	EKDLLPS(0.997)PAGPVS(0.001)S(0.002)K	0.9967	7.56971e-05	109.65	101.53	49.655	3	535.603	0.83656	232950000	0.5123	-0.964939	-1.00829	0.0273535	down
F1RI16	AFF4	Uncharacterized protein	AF4/FMR2 family member 4	AFF4	1015	yes	yes				S	F1RI16	1015	LTEHLKNSYNNSQAPSPGLGSKAVGMPSPVS	_NSYNNSQAPS(ph)PGLGSK_	NSYNNSQAPS(1)PGLGSK	0.999852	3.29733e-50	243.23	242.6	243.23	2	850.867	-1.0719	87009000	0.32813	-1.60766	_NSYNNSQAPS(ph)PGLGSK_	NSYNNSQAPS(1)PGLGSK	0.999826	1.5796e-19	146.97	142.45	146.97	2	850.867	0.61042	94786000	0.31868	-1.64982	-1.62874	0.00823881	down
F1RI16	AFF4	Uncharacterized protein	AF4/FMR2 family member 4	AFF4	1034	yes	yes				S	F1RI16	1034	GSKAVGMPSPVSPKLSPGNSGNYSSGASSAS	_LS(ph)PGNSGNYSSGASSASASGSSVTIPQR_	LS(0.981)PGNS(0.019)GNYSSGASSASASGSSVTIPQR	0.980534	7.72029e-20	132.76	132.54	132.76	3	902.738	-0.64954	146300000	0.37111	-1.43008	_LS(ph)PGNSGNYSSGASSASASGSSVTIPQR_	LS(0.968)PGNS(0.032)GNYSSGASSASASGSSVTIPQR	0.968341	1.92385e-13	104.01	103.86	104.01	3	902.738	-0.19633	136330000	0.35493	-1.49439	-1.46224	0.0139977	down
F1RI50	FOXK1	Uncharacterized protein	Forkhead box protein K1	FOXK1	357	yes	yes				S	F1RI50	357	LASVPEYRYSQSAPGSPVSAQPVIMAVPPRP	_YS(ph)QSAPGS(ph)PVSAQPVIMAVPPRPPSLVAK_	Y(0.023)S(0.49)QS(0.491)APGS(0.979)PVS(0.017)AQPVIMAVPPRPPSLVAK	0.97903	0.0184195	72.551	71.98	72.551	3	1031.17	2.5629	43807000	0.11718	-3.0932	_YS(ph)QSAPGS(ph)PVSAQPVIMAVPPRPPSLVAK_	Y(0.037)S(0.498)QS(0.505)APGS(0.896)PVS(0.063)AQPVIMAVPPRPPSLVAK	0.896138	0.00415055	81.078	80.72	81.078	3	1031.17	-0.65917	198970000	0.089433	-3.48305	-3.28813	0.0376954	down	0.634125	-0.673845	0.205512		-2.61428
F1RIC1	CCDC86	Uncharacterized protein	Coiled-coil domain-containing protein 86	CCDC86	18	yes	yes				S	F1RIC1	18	TPLRRSRRLEGLKPESPENPTPVLQARRALV	_LEGLKPES(ph)PENPTPVLQAR_	LEGLKPES(1)PENPTPVLQAR	1	8.22882e-107	299.34	283.9	299.34	2	1078.04	0.44249	2406900000	0.26401	-1.92134	_RLEGLKPES(ph)PENPTPVLQAR_	RLEGLKPES(1)PENPTPVLQAR	1	2.65322e-76	248.21	236.43	129.08	3	771.065	-0.2567	2188200000	0.29441	-1.7641	-1.84272	0.027144	down	0.79724	-0.352842	0.444474		-1.48988
F1RIH6	TMEM201	Uncharacterized protein	Transmembrane protein 201	TMEM201	455	yes	yes				S	F1RIH6	455	RASPSSLPGRLSRALSLGTIPSLTRADSGYL	_ALS(ph)LGTIPSLTR_	ALS(1)LGTIPSLTR	0.999998	3.60175e-13	171.21	157.2	133.48	2	654.85	-4.8886	324040000	0.64044	-0.642865	_ALS(ph)LGTIPSLTR_	ALS(1)LGTIPSLTR	0.999998	9.77596e-23	173.44	163.25	173.44	2	654.85	-3.2989	1016500000	0.63528	-0.654535	-0.6487	0.00572658	down	0.687045	-0.542135	0.0492997		-0.106565
F1RIH6	TMEM201	Uncharacterized protein	Transmembrane protein 201	TMEM201	467	yes	yes				S	F1RIH6	467	RALSLGTIPSLTRADSGYLFSGSRPPSQVSR	_ADS(ph)GYLFSGSRPPSQVSR_	ADS(1)GYLFSGSRPPSQVSR	0.999937	5.29567e-05	99.569	99.569	99.569	3	664.305	1.9152	198070000	0.57607	-0.795684	_ADS(ph)GYLFSGSRPPSQVSR_	ADS(1)GYLFSGSRPPSQVSR	0.999916	1.63657e-06	117.35	114.63	117.35	2	995.955	-0.0024105	216510000	0.60457	-0.726019	-0.760851	0.0291248	down	0.687045	-0.542135	0.0492997		-0.218716
F1RIK4	PLEKHG5	Uncharacterized protein	Pleckstrin homology domain-containing family G member 5	PLEKHG5	227	yes	yes				S	F1RIK4	227	GPPTQERVDPQIRRESLDILAPGRRRKNMSE	_RES(ph)LDILAPGR_	RES(1)LDILAPGR	1	0.000313637	97.291	97.291	82.651	3	436.222	1.3628	184870000	0.5067	-0.980796	_RES(ph)LDILAPGR_	RES(1)LDILAPGR	1	3.45686e-05	110.57	110.57	110.57	2	653.829	0.88944	211850000	0.4928	-1.02093	-1.00086	0.0127609	down
F1RIK4	PLEKHG5	Uncharacterized protein	Pleckstrin homology domain-containing family G member 5	PLEKHG5	938	yes	yes				S	F1RIK4	938	GATTRGAPPAPSRSLSELCLAATVPGARPRG	_SLS(ph)ELCLAATVPGAR_	S(0.012)LS(0.988)ELCLAATVPGAR	0.98821	7.90939e-19	159.69	137.64	159.69	3	542.264	0.60757	6947400	0.6181	-0.694088	_SLS(ph)ELCLAATVPGAR_	S(0.003)LS(0.997)ELCLAATVPGAR	0.996903	2.16897e-26	175.26	171.19	123.14	2	812.892	-0.63557	139220000	0.62181	-0.685454	-0.689771	0.00398409	down
F1RIP1	GYS1	Uncharacterized protein	Glycogen [starch] synthase, muscle	GYS1	710	yes	yes				S	F1RIP1	710	RRASCTSSTSGSKRGSVDTGPSSSLSTPSEP	_RGS(ph)VDTGPSSSLSTPSEPLSPASSLGEER_	RGS(0.996)VDT(0.004)GPSSSLSTPSEPLSPASSLGEER	0.995541	1.79537e-177	319.56	317.24	169.63	3	989.791	0.586	823090000	0.41817	-1.25784	_RGS(ph)VDTGPSSSLSTPSEPLSPASSLGEER_	RGS(0.999)VDT(0.001)GPSSSLSTPSEPLSPASSLGEER	0.998521	8.63102e-286	369.3	368.28	369.3	2	1484.18	1.4553	704010000	0.39102	-1.35469	-1.30626	0.0235889	down	0.88652	-0.175584	0.250896		-1.13068
F1RIR8	KAT8	Males absent on the first	Histone acetyltransferase KAT8	KAT8	37	yes	yes				S	F1RIR8	37	DPGPGENAAVEGTAPSPGRVSPPTPARGEPE	_(ac)AAQGAAAAVAAATSGVAGEGDPGPGENAAVEGTAPS(ph)PGRVS(ph)PPTPAR_	AAQGAAAAVAAATSGVAGEGDPGPGENAAVEGT(0.038)APS(0.935)PGRVS(0.82)PPT(0.207)PAR	0.934713	0.00171235	84.966	84.827	84.966	5	874.404	-1.3779	160750000	0.31393	-1.67149	_(ac)AAQGAAAAVAAATSGVAGEGDPGPGENAAVEGTAPS(ph)PGRVS(ph)PPTPAR_	AAQGAAAAVAAATSGVAGEGDPGPGENAAVEGT(0.035)APS(0.921)PGRVS(0.746)PPT(0.298)PAR	0.921318	0.0424021	58.95	58.828	58.95	5	874.404	-1.7973	123980000	0.34478	-1.53625	-1.60387	0.026823	down
F1RIV6	MICALL2	Uncharacterized protein	MICAL-like protein 2	MICALL2	152	yes	yes				S	F1RIV6	152	QPARPLPTPARGQPLSPVSTNPTVPRKEGGT	_GQPLS(ph)PVSTNPTVPR_	GQPLS(0.999)PVS(0.001)TNPTVPR	0.999117	4.23574e-09	118.52	114.4	118.52	2	815.403	-0.25748	98445000	0.24585	-2.02415	_GQPLS(ph)PVSTNPTVPR_	GQPLS(0.991)PVS(0.008)T(0.001)NPTVPR	0.991441	2.20703e-08	117.65	112.95	117.65	2	815.403	0.05113	529870000	0.26829	-1.89813	-1.96114	0.0204462	down	0.61431	-0.76791	0.353531		-1.19323
F1RIV6	MICALL2	Uncharacterized protein	MICAL-like protein 2	MICALL2	632	yes	yes				S	F1RIV6	632	VGSTMRASPQAGKKVSPAPSGAVKAGAGSRP	_KVS(ph)PAPSGAVK_	KVS(1)PAPSGAVK	0.999981	0.000303278	102.12	102.12	102.12	2	560.792	-0.18461	106850000	0.38886	-1.36268	_KVS(ph)PAPSGAVK_	KVS(0.999)PAPS(0.001)GAVK	0.999496	0.000838021	88.311	88.311	88.311	2	560.792	-0.21808	123780000	0.37763	-1.40495	-1.38382	0.00972404	down	0.61431	-0.76791	0.353531		-0.615906
F1RIW7	ZFAND2A	Uncharacterized protein	AN1-type zinc finger protein 2A	ZFAND2A	62	yes	yes				S	F1RIW7	62	AYKKDVQVPVCPLCNSPVPVRKGELADAVVG	_DVQVPVCPLCNS(ph)PVPVR_	DVQVPVCPLCNS(1)PVPVR	1	1.43797e-08	111.38	110.23	111.38	3	672.653	-1.9841	21791000	0.12481	-3.00219	_DVQVPVCPLCNS(ph)PVPVR_	DVQVPVCPLCNS(1)PVPVR	1	5.98274e-27	155.86	154.72	130.89	2	1008.48	-2.5573	239500000	0.15664	-2.67448	-2.83833	0.0367119	down
F1RIX9	SH3RF1	Uncharacterized protein	E3 ubiquitin-protein ligase SH3RF1	SH3RF1	127	yes	yes				S	F1RIX9	127	IQGSQGAQQPRAQAWSPPVRGIPQLPCAKAL	_AQAWS(ph)PPVR_	AQAWS(1)PPVR	1	0.00276727	76.332	65.574	76.332	2	546.255	0.082009	40560000	0.38876	-1.36305	_AQAWS(ph)PPVR_	AQAWS(1)PPVR	1	0.010669	66.267	52.574	66.267	2	546.255	-0.3618	38463000	0.41969	-1.2526	-1.30783	0.0268649	down
F1RJ12	PPP1R3D	Protein phosphatase 1 regulatory subunit 3	Protein phosphatase 1 regulatory subunit 3D	PPP1R3D	46	yes	yes				S	F1RJ12	46	YGGAAPEPRPCRPPGSPGRAPPPPTPPSGCD	_PCRPPGS(ph)PGR_	PCRPPGS(1)PGR	1	0.0445559	55.261	45.788	51.569	2	580.755	0.35702	438010000	0.20372	-2.29534	_PCRPPGS(ph)PGR_	PCRPPGS(1)PGR	1	0.0148647	74.537	67.847	74.537	2	580.755	0.19453	1589700000	0.19146	-2.38489	-2.34011	0.0121787	down	0.62392	-0.680567			-1.65955
F1RJ74	SUGT1	Uncharacterized protein	Suppressor of G2 allele of SKP1 homolog	SUGT1	19	yes	yes				S	F1RJ74	19	AAAGPATAQRFFRSFSDALIEEDPQAALEEL	_SFS(ph)DALIEEDPQAALEELSK_	S(0.141)FS(0.859)DALIEEDPQAALEELSK	0.859282	9.13783e-11	120.33	119.97	120.33	3	758.014	1.6953	97313000	0.62731	-0.67275	_SFS(ph)DALIEEDPQAALEELSK_	S(0.178)FS(0.822)DALIEEDPQAALEELSK	0.821599	6.97129e-10	87.468	81.497	87.468	3	758.014	0.024647	55396000	0.64205	-0.639242	-0.655996	0.0162552	down	0.742705	-0.429255	0.0271733		-0.226741
F1RJ93	TAGLN2	Uncharacterized protein	Transgelin-2	TAGLN2	194	yes	yes				S	F1RJ93;I3LP06	194;125	GKNVIGLQMGTNRGASQAGMTGYGMPRQIL_	_GAS(ph)QAGMTGYGMPR_	GAS(1)QAGMTGYGMPR	1	4.18879e-17	166.62	160.19	166.62	2	732.294	-0.55136	1868700000	0.54826	-0.867068	_GAS(ph)QAGMTGYGMPR_	GAS(1)QAGMTGYGMPR	1	5.32447e-33	187	180.57	187	2	732.294	-0.32959	1540800000	0.52355	-0.933601	-0.900334	0.0235118	down	0.897495	-0.156269	0.107432		-0.744065
F1RJA5	CEP104	Uncharacterized protein	Centrosomal protein of 104 kDa	CEP104	314	yes	yes				S	F1RJA5	314	RRPLDLPLQPLVRPGSPRHQQPVLPPPQPEE	_RPLDLPLQPLVRPGS(ph)PR_	RPLDLPLQPLVRPGS(1)PR	1	1.20248e-05	125.04	123.31	125.04	3	664.37	0.62301	57728000	0.055615	-4.16838	_RPLDLPLQPLVRPGS(ph)PR_	RPLDLPLQPLVRPGS(1)PR	1	5.09876e-05	116.45	114.72	116.45	3	664.37	0.11414	34671000	0.076616	-3.70621	-3.9373	0.0373214	down
F1RJC5	unknown	Uncharacterized protein	Cyclin-dependent kinase 11B	CDK11B	240	yes	yes	yes			S	F1RJC5	240	REDYGDKVKASHWSRSPLRPPRERFELGDGR	_S(ph)PLRPPR_	S(1)PLRPPR	1	0.0128891	82.279	25.231	66.504	2	451.734	-0.028859	12509000000	0.30234	-1.72576	_S(ph)PLRPPR_	S(1)PLRPPR	1	0.00998886	91.069	17.512	91.069	2	451.734	-1.2237	10655000000	0.32607	-1.61675	-1.67125	0.0207549	down	0.81341	-0.298089	0.0434037		-1.37316
F1RJJ0	SRSF9	Uncharacterized protein	Serine/arginine-rich splicing factor 9	SRSF9	211	yes	yes				S	F1RJJ0	211	RSGSRGRDSPYQSRGSPHYFSPFRPY_____	_GS(ph)PHYFS(ph)PFRPY_	GS(1)PHYFS(1)PFRPY	1	7.71826e-10	153.32	150.41	124.68	2	807.813	-2.263	7374000000	0.23997	-2.05907	_GS(ph)PHYFS(ph)PFRPY_	GS(1)PHYFS(1)PFRPY	1	2.80519e-17	180.3	179.31	110.12	2	807.813	-0.8845	6825900000	0.24661	-2.0197	-2.03939	0.00614586	down	1.24805	0.311849	0.279975		-2.35123
F1RJJ0	SRSF9	Uncharacterized protein	Serine/arginine-rich splicing factor 9	SRSF9	216	yes	yes				S	F1RJJ0	216	GRDSPYQSRGSPHYFSPFRPY__________	_GS(ph)PHYFS(ph)PFRPY_	GS(1)PHYFS(1)PFRPY	1	7.71826e-10	152.37	151.97	97.235	3	538.877	1.2751	933650000	0.17244	-2.53583	_GS(ph)PHYFS(ph)PFRPY_	GS(1)PHYFS(1)PFRPY	1	3.56767e-08	140.46	128.33	104.73	3	538.877	3.6028	736290000	0.1725	-2.53533	-2.53558	6.30064e-05	down	1.24805	0.311849	0.279975		-2.84743
F1RJL2	GTF2I	Uncharacterized protein	General transcription factor II-I	GTF2I	210	yes	yes				S	F1RJL2	210	LGGRVMVTDTERSMLSPGGSCGPIKVKTEPT	_SMLS(ph)PGGSCGPIK_	SMLS(1)PGGSCGPIK	0.99997	7.5919e-06	116.86	98.789	116.86	2	685.796	-1.5895	147370000	0.34603	-1.53103	_SMLS(ph)PGGSCGPIK_	SMLS(1)PGGSCGPIK	0.999941	2.35756e-06	112.63	95.5	112.63	2	685.796	-1.5386	119160000	0.30233	-1.7258	-1.62842	0.0380274	down
F1RJL2	GTF2I	Uncharacterized protein	General transcription factor II-I	GTF2I	766	yes	yes		yes		S	F1RJL2	766	FYVEGLPEGVPFRRPSTFGIPRLEKILRNKA	_RPS(ph)TFGIPR_	RPS(0.99)T(0.01)FGIPR	0.989599	0.00314352	88.021	71.183	60.161	2	555.776	1.5365	556040000	0.46039	-1.11907	_RPS(ph)TFGIPR_	RPS(0.962)T(0.038)FGIPR	0.96188	0.00487272	76.165	64.571	66.267	2	555.776	0.32632	118230000	0.42924	-1.22014	-1.16961	0.0274897	down
F1RJM4	TRAFD1	Uncharacterized protein	TRAF-type zinc finger domain-containing protein 1	TRAFD1	440	yes	yes				S	F1RJM4	440	RLSVSTSGPRPGCQPSPPRTLKLNNLDNQGI	_PGCQPS(ph)PPR_	PGCQPS(1)PPR	1	0.00444062	93.345	89.423	93.345	2	538.223	-0.15636	359170000	0.15111	-2.72633	_PGCQPS(ph)PPR_	PGCQPS(1)PPR	1	0.00367831	70.699	50.787	70.685	2	538.223	-0.81245	398250000	0.19779	-2.33796	-2.53214	0.0487258	down
F1RJW1	unknown	Uncharacterized protein	Folliculin-interacting protein 1	FNIP1	198	yes	yes				S	F1RJW1;I3LI64	198;232	RAFSEQGPLRLIRSASFFAVHSNPMDMPGRE	_SAS(ph)FFAVHSNPMDMPGR_	S(0.042)AS(0.958)FFAVHSNPMDMPGR	0.95751	1.79432e-08	87.963	87.443	82.635	3	644.271	-0.74123	12498000	0.40396	-1.30772	_SAS(ph)FFAVHSNPMDMPGR_	S(0.032)AS(0.968)FFAVHSNPMDMPGR	0.967696	4.74168e-08	106.86	106.04	106.86	3	644.271	-0.52188	43757000	0.40793	-1.29361	-1.30066	0.00345289	down
F1RJX0	AKAP11	Uncharacterized protein	A-kinase anchor protein 11	AKAP11	18	yes	yes				S	F1RJX0	18	TFRNSHLKTRASVRKSFSEDVFQSVKSLLQS	_KS(ph)FSEDVFQSVK_	KS(0.839)FS(0.161)EDVFQSVK	0.838522	0.0219063	52.731	46.649	52.731	2	740.84	3.9857	106800000	0.62362	-0.681261	_KS(ph)FSEDVFQSVK_	KS(0.966)FS(0.034)EDVFQSVK	0.966157	0.00172434	76.051	71.553	76.051	2	740.84	0.66826	77507000	0.66085	-0.597605	-0.639433	0.0415845	down
F1RJX0	AKAP11	Uncharacterized protein	A-kinase anchor protein 11	AKAP11	981	yes	yes				S	F1RJX0	981	QHALRREALPVPGKESPLTLERIPRFLAAED	_EALPVPGKES(ph)PLTLER_	EALPVPGKES(0.77)PLT(0.23)LER	0.769681	0.0475323	42.639	39.187	42.639	3	605.98	0.83159	1297100	0.37849	-1.40167	_EALPVPGKES(ph)PLTLER_	EALPVPGKES(0.961)PLT(0.039)LER	0.960909	8.64195e-05	103.41	98.932	103.41	3	605.98	-0.61158	4650300	0.33335	-1.58489	-1.49328	0.039006	down
F1RJZ4	GPALPP1	Uncharacterized protein	GPALPP motifs-containing protein 1	GPALPP1	105	yes	yes				S	F1RJZ4	105	FFGPALPPGFKKQDDSPPRPIIGPALPPGFI	_QDDS(ph)PPRPIIGPALPPGFIK_	QDDS(1)PPRPIIGPALPPGFIK	1	3.47978e-12	153.27	150.84	103.18	2	1098.07	-2.8747	896760000	0.11364	-3.13746	_QDDS(ph)PPRPIIGPALPPGFIK_	QDDS(1)PPRPIIGPALPPGFIK	1	1.10472e-25	191.59	186.95	110.89	2	1098.07	-2.1364	1648200000	0.10658	-3.22999	-3.18372	0.00925093	down	0.88009	-0.23476	0.715087		-2.94896
F1RK00	ZC3H13	Uncharacterized protein	Zinc finger CCCH domain-containing protein 13	ZC3H13	1062	yes	yes				S	F1RK00	1062	DGTLEDAQKKEDTAFSDWSDEDVPDRAEGAE	_KEDTAFS(ph)DWS(ph)DEDVPDRAEGAEPEHGATAATPAR_	KEDT(0.011)AFS(0.989)DWS(0.999)DEDVPDRAEGAEPEHGATAATPAR	0.989462	0.00145335	94.92	94.912	94.92	4	947.89	-1.0302	22185000	0.33429	-1.58083	_KEDTAFS(ph)DWS(ph)DEDVPDRAEGAEPEHGATAATPAR_	KEDT(0.009)AFS(0.993)DWS(0.998)DEDVPDRAEGAEPEHGATAATPAR	0.992682	0.016526	77.373	77.373	77.373	4	947.89	0.37537	52164000	0.28643	-1.80375	-1.69229	0.0418691	down	0.697755	-0.531862	0.224807		-1.16042
F1RK00	ZC3H13	Uncharacterized protein	Zinc finger CCCH domain-containing protein 13	ZC3H13	1065	yes	yes				S	F1RK00	1065	LEDAQKKEDTAFSDWSDEDVPDRAEGAEPEH	_KEDTAFS(ph)DWS(ph)DEDVPDRAEGAEPEHGATAATPAR_	KEDT(0.011)AFS(0.989)DWS(0.999)DEDVPDRAEGAEPEHGATAATPAR	0.999478	0.00145335	94.92	94.912	94.92	4	947.89	-1.0302	22185000	0.33429	-1.58083	_KEDTAFS(ph)DWS(ph)DEDVPDRAEGAEPEHGATAATPAR_	KEDT(0.009)AFS(0.993)DWS(0.998)DEDVPDRAEGAEPEHGATAATPAR	0.997978	0.016526	77.373	77.373	77.373	4	947.89	0.37537	52164000	0.28643	-1.80375	-1.69229	0.0418691	down	0.697755	-0.531862	0.224807		-1.16042
F1RK14	RB1	Uncharacterized protein	Retinoblastoma-associated protein	RB1	817	yes	yes				S	F1RK14	817	FSSSPLRIPGGNIYISPLKNPYKISEGLPTP	_IPGGNIYIS(ph)PLKNPYK_	IPGGNIYIS(1)PLKNPYK	1	3.87651e-06	119.5	114.97	117.03	2	927.482	0.51965	244480000	0.3197	-1.64521	_IPGGNIYIS(ph)PLKNPYK_	IPGGNIYIS(1)PLKNPYK	1	1.92889e-10	137.89	137.89	127.1	2	927.482	-1.4311	298720000	0.34449	-1.53747	-1.59134	0.0215433	down
F1RK43	SLX4	Uncharacterized protein	Structure-specific endonuclease subunit SLX4	SLX4	293	yes	yes				S	F1RK43	293	RPGAEKKSRKKKAPVSPPRLLLQDAETAGRQ	_KAPVS(ph)PPR_	KAPVS(1)PPR	1	0.0326776	57.401	44.364	57.401	2	466.242	1.2584	91234000	0.30299	-1.72266	_KAPVS(ph)PPR_	KAPVS(1)PPR	1	0.0405974	54.198	11.48	45.829	2	466.242	1.3204	46680000	0.26728	-1.90358	-1.81312	0.0317356	down
F1RK43	SLX4	Uncharacterized protein	Structure-specific endonuclease subunit SLX4	SLX4	1025	yes	yes				S	F1RK43	1025	LFPIIDVDEDQEPSQSPPGREATLQWEVEGL	_SSELFPIIDVDEDQEPSQS(ph)PPGR_	SSELFPIIDVDEDQEPS(0.028)QS(0.972)PPGR	0.971779	1.5646e-08	90.388	89.789	90.388	3	874.725	1.8806	32948000	0.50793	-0.977298	_SSELFPIIDVDEDQEPSQS(ph)PPGR_	SSELFPIIDVDEDQEPS(0.034)QS(0.966)PPGR	0.965662	2.7024e-06	73.753	73.362	73.753	3	874.725	0.10108	50310000	0.48154	-1.05427	-1.01579	0.0241093	down
F1RK43	SLX4	Uncharacterized protein	Structure-specific endonuclease subunit SLX4	SLX4	1375	yes	yes				S	F1RK43	1375	KNLPPKVPITPLPRYSLMETPELRKELDRFG	_YS(ph)LMETPELR_	Y(0.005)S(0.995)LMETPELR	0.995167	0.000676592	78.964	54.454	78.964	2	659.791	0.82071	13587000	0.2278	-2.13416	_YS(ph)LMETPELR_	Y(0.049)S(0.951)LMETPELR	0.950827	0.013065	59.227	55.909	59.227	2	659.791	-1.1155	20167000	0.252	-1.9885	-2.06133	0.0224828	down
F1RK61	UFD1L	Uncharacterized protein	Ubiquitin fusion degradation protein 1 homolog	UFD1L	247	yes	yes				S	F1RK61	247	GNRLDGKKKGVEPSPSPIKPGDIKRGIPNYE	_GVEPSPS(ph)PIKPGDIK_	GVEPS(0.157)PS(0.843)PIKPGDIK	0.843382	0.0361731	57.414	48.718	57.414	2	800.903	0.51386	345170000	0.23082	-2.11516	_GVEPSPS(ph)PIKPGDIK_	GVEPS(0.181)PS(0.819)PIKPGDIK	0.818561	0.0183029	69.986	50.71	69.986	2	800.903	-0.42394	248330000	0.27089	-1.88422	-1.99969	0.03672	down	0.33669	-1.57243	0.0301748	down	-0.427261
F1RKA2	THAP7	Uncharacterized protein	THAP domain-containing protein 7	THAP7	214	yes	yes				S	F1RKA2	214	REPERQPSPLEPRPVSPSAYMLRLPPPAGAY	_PVS(ph)PSAYMLR_	PVS(0.999)PS(0.001)AYMLR	0.999151	0.0161988	63.966	57.78	63.966	2	600.778	1.6931	37286000	0.38486	-1.37759	_PVS(ph)PSAYMLR_	PVS(0.998)PS(0.002)AYMLR	0.998362	0.0290402	53.448	42.522	53.448	2	600.778	0.92018	33340000	0.4018	-1.31545	-1.34652	0.0146878	down
F1RKB2	DDX54	Uncharacterized protein	ATP-dependent RNA helicase DDX54	DDX54	452	yes	yes				S	F1RKB2	452	KAIARFQQGRQERQESPAGPALSLQAPPEEQ	_QES(ph)PAGPALSLQAPPEEQPEEEEKEAAGESVEDVFTEVVGQK_	QES(0.999)PAGPALS(0.001)LQAPPEEQPEEEEKEAAGESVEDVFTEVVGQK	0.999258	1.19406e-07	89.62	89.61	89.62	4	1137.02	0.57688	86117000	0.14519	-2.78399	_QES(ph)PAGPALSLQAPPEEQPEEEEKEAAGESVEDVFTEVVGQK_	QES(0.999)PAGPALS(0.001)LQAPPEEQPEEEEKEAAGESVEDVFTEVVGQK	0.998883	1.60786e-07	88.636	88.587	88.636	4	1137.02	-0.21409	76799000	0.15597	-2.68066	-2.73232	0.0120359	down	0.973445	-0.0402675	0.654787		-2.69206
F1RKF3	unknown	Uncharacterized protein	Leucine-rich repeat and WD repeat-containing protein 1	LRWD1	243	yes	yes				S	F1RKF3;I3LC87	243;243	RPVALKRPSDIPLSLSPSKRELTSPLAQAEG	_RPSDIPLSLS(ph)PSK_	RPSDIPLSLS(0.998)PS(0.002)K	0.997589	3.96707e-15	163.44	163.44	163.44	2	738.877	-0.17604	1670700000	0.38338	-1.38315	_RPSDIPLSLS(ph)PSK_	RPSDIPLSLS(0.999)PS(0.001)K	0.99929	2.05837e-37	194.99	178.77	194.99	2	738.877	1.3645	925360000	0.36198	-1.46602	-1.42459	0.0185102	down
F1RKH0	SUDS3	Uncharacterized protein	Sin3 histone deacetylase corepressor complex component SDS3	SUDS3	232	yes	yes				S	F1RKH0	232	DLRTLNKLKSPKRPASPSSPEHLPATPAESP	_RPAS(ph)PS(ph)SPEHLPATPAESPAQR_	RPAS(0.995)PS(0.896)S(0.108)PEHLPATPAESPAQR	0.995417	9.68357e-26	168.14	167.81	168.14	2	1222.04	0.048342	2359500000	0.095087	-3.39461	_RPAS(ph)PSS(ph)PEHLPATPAESPAQR_	RPAS(0.998)PS(0.076)S(0.926)PEHLPATPAESPAQR	0.99782	1.17381e-58	214.16	212.46	214.16	2	1222.04	0.83543	1250600000	0.073151	-3.77298	-3.58379	0.0335754	down
F1RKH4	HSPB8	Uncharacterized protein	Heat shock protein beta-8	HSPB8	87	yes	yes	yes			S	F1RKH4	87	GPTSMARFGVPAEGRSPPPFPGEPWKVCVNV	_S(ph)PPPFPGEPWK_	S(1)PPPFPGEPWK	1	0.000146761	95.981	91.867	95.981	2	659.797	-1.0075	14114000	0.21525	-2.21591	_S(ph)PPPFPGEPWK_	S(1)PPPFPGEPWK	1	6.50201e-05	98.974	93.275	98.974	2	659.797	-2.1525	78915000	0.17151	-2.54364	-2.37978	0.0437656	down
F1RKJ3	LOC100515030	Uncharacterized protein	#N/A	#N/A	11	yes	yes				S	F1RKJ3	11	_____MEFDLSAAVESPSKKPHVGDPKHNPN	_(ac)MEFDLSAAVES(ph)PSK_	MEFDLSAAVES(0.902)PS(0.098)K	0.902046	4.88237e-35	212.37	211.38	161.51	2	816.847	-0.20558	84654000	0.59402	-0.751417	_(ac)MEFDLSAAVES(ph)PSK_	MEFDLSAAVES(0.943)PS(0.057)K	0.942867	1.20987e-19	163.8	159.83	163.8	2	816.847	-0.24615	52034000	0.58467	-0.774306	-0.762861	0.00954988	down
F1RKJ6	SIPA1L3	Uncharacterized protein	Signal-induced proliferation-associated 1-like protein 3	SIPA1L3	725	yes	yes				S	F1RKJ6	725	EAAGRPYHADRRREVSPAPGVPGQNKGYRPK	_REVS(ph)PAPGVPGQNK_	REVS(1)PAPGVPGQNK	1	0.00370925	68.13	63.313	68.13	2	758.369	1.3386	39948000	0.2044	-2.29053	_REVS(ph)PAPGVPGQNK_	REVS(1)PAPGVPGQNK	1	0.00396501	68.411	54.717	68.411	2	758.369	2.2717	24266000	0.21214	-2.23691	-2.26372	0.00753955	down	0.68877	-0.537906			-1.72582
F1RKK2	SLC12A2	Uncharacterized protein	Solute carrier family 12 member 2	SLC12A2	77	yes	yes				S	F1RKK2	77	AAAGDGLGRPLGPTPSQSRFQVDLVSENAGR	_GEGAAAAGDGLGRPLGPTPS(ph)QSR_	GEGAAAAGDGLGRPLGPT(0.009)PS(0.985)QS(0.006)R	0.984838	2.46362e-26	184.94	122.35	141.38	2	1101.52	1.092	290030000	0.62918	-0.668455	_GEGAAAAGDGLGRPLGPTPS(ph)QSR_	GEGAAAAGDGLGRPLGPT(0.015)PS(0.969)QS(0.015)R	0.969419	1.69166e-25	180.88	158.64	151.15	2	1101.52	1.4432	236410000	0.66355	-0.591723	-0.630089	0.038716	down	0.63121	-0.732965	0.379446		0.102875
F1RKM0	LMNB1	Uncharacterized protein	Lamin-B1	LMNB1	393	yes	yes				S	F1RKM0;I3LC25	393;413	RKLLEGEEERLKLSPSPSSRITISRATSSSS;RKLLEGEEERLKLSPSPSSRVTVSRASSSRS	_LKLS(ph)PS(ph)PSSR_	LKLS(1)PS(0.935)PS(0.025)S(0.039)R	0.935432	0.00195499	93.424	93.424	93.424	2	616.278	-0.32051	1377000000	0.56743	-0.817486	_LKLS(ph)PS(ph)PSSR_	LKLS(1)PS(0.974)PS(0.019)S(0.007)R	0.973566	0.00504404	77.726	77.726	77.726	2	616.278	0.12889	1626200000	0.61558	-0.699982	-0.758734	0.049198	down	1.12505	0.169977	0.0218426		-0.928711
F1RKQ8	CPSF7	Uncharacterized protein	Cleavage and polyadenylation specificity factor subunit 7	CPSF7	313	yes	yes				S	F1RKQ8	313	PDTYMKASTPYNHHGSRDSGPPPSTVSEAEF	_ASTPYNHHGS(ph)R_	ASTPYNHHGS(1)R	0.999936	0.00304187	77.367	75.005	53.377	3	436.182	0.38095	744340000	0.61531	-0.700615	_ASTPYNHHGS(ph)R_	AS(0.001)T(0.005)PY(0.001)NHHGS(0.994)R	0.993596	0.00261075	64.407	54.751	33.265	3	436.182	0.7246	643090000	0.60103	-0.734491	-0.717553	0.015025	down	0.753235	-0.409793	0.0817381		-0.30776
F1RKV6	SUZ12	Uncharacterized protein	Polycomb protein SUZ12	SUZ12	581	yes	yes				S	F1RKV6	581	SDTCLPLRPQEMEVDSEDEKDPEWLREKTIT	_LYFHSDTCLPLRPQEMEVDS(ph)EDEKDPEWLR_	LYFHSDTCLPLRPQEMEVDS(1)EDEKDPEWLR	1	1.57096e-06	95.968	95.953	95.968	5	763.741	3.4293	758260000	0.43748	-1.19271	_LYFHSDTCLPLRPQEMEVDS(ph)EDEKDPEWLR_	LYFHSDTCLPLRPQEMEVDS(1)EDEKDPEWLR	0.999998	0.000986967	80.116	80.002	80.116	5	763.741	0.87874	89110000	0.46725	-1.09773	-1.14522	0.0263835	down	0.808245	-0.307152	0.0144824		-0.83807
F1RKY1	SNAP29	Uncharacterized protein	Synaptosomal-associated protein 29	SNAP29	163	yes	yes				S	F1RKY1	163	EAISISKDQEARFQASHPNLRRLNDSDCIPG	_FQAS(ph)HPNLR_	FQAS(1)HPNLR	1	0.0115449	58.829	38.839	22.329	3	383.845	-0.30405	56924000	0.49391	-1.01768	_FQAS(ph)HPNLR_	FQAS(1)HPNLR	1	0.00327811	78.342	69.383	78.342	2	575.264	-1.7303	39136000	0.50376	-0.989192	-1.00344	0.00903648	down	0.53089	-0.920732	0.0998233		-0.0827034
F1RL66	TCOF1	Uncharacterized protein	Treacle protein	TCOF1	651	yes	yes				S	F1RL66	651	APGKGAPAGAQATLGSPAKVRPPARTPQGRP	_GAPAGAQATLGS(ph)PAK_	GAPAGAQATLGS(1)PAK	0.999747	4.38918e-14	157.98	151.4	157.98	2	688.832	0.56064	2420200000	0.41504	-1.26868	_GAPAGAQATLGS(ph)PAK_	GAPAGAQAT(0.001)LGS(0.999)PAK	0.99944	6.01346e-19	152.13	119.89	152.13	2	688.832	-0.46823	1602300000	0.37979	-1.39673	-1.3327	0.0305603	down	0.51777	-0.949733	0.0122904	down	-0.382969
F1RLB1	FBXO38	Uncharacterized protein	F-box only protein 38	FBXO38	7	yes	yes				S	F1RLB1	7	_________MGPRKKSVKPCPVNAELPEEAT	_S(ph)VKPCPVNAELPEEATPDQTK_	S(1)VKPCPVNAELPEEATPDQTK	1	1.48269e-46	201.17	193.58	201.17	2	1195.55	0.4274	394790000	0.16753	-2.57751	_S(ph)VKPCPVNAELPEEATPDQTK_	S(1)VKPCPVNAELPEEATPDQTK	1	1.86985e-59	224.15	216.32	224.15	2	1195.55	0.38471	432430000	0.19845	-2.33315	-2.45533	0.0316523	down	0.435245	-1.23062	0.154841		-1.22471
F1RLG0	YTHDC2	Uncharacterized protein	Probable ATP-dependent RNA helicase YTHDC2	YTHDC2	942	yes	yes				S	F1RLG0	942	EFSDESTTAERVLMKSPSPALHPPQKYKDRG	_VLMKS(ph)PSPALHPPQK_	VLMKS(0.988)PS(0.012)PALHPPQK	0.987514	2.72885e-07	128.1	119.16	60.541	3	570.632	-0.23642	910240000	0.23338	-2.09925	_VLMKS(ph)PSPALHPPQK_	VLMKS(0.998)PS(0.002)PALHPPQK	0.997609	2.14336e-08	135.21	128.55	90.453	2	855.444	1.8181	767340000	0.28235	-1.82444	-1.96185	0.0445143	down	0.901185	-0.150593	0.155954		-1.81125
F1RLG0	YTHDC2	Uncharacterized protein	Probable ATP-dependent RNA helicase YTHDC2	YTHDC2	944	yes	yes				S	F1RLG0	944	SDESTTAERVLMKSPSPALHPPQKYKDRGIL	_SPS(ph)PALHPPQK_	S(0.039)PS(0.961)PALHPPQK	0.960671	0.00152779	63.611	54.811	63.611	3	413.536	0.7013	513150000	0.21129	-2.2427	_SPS(ph)PALHPPQK_	S(0.123)PS(0.877)PALHPPQK	0.877086	0.00216035	61.11	52.703	61.11	3	413.536	0.26687	172560000	0.20649	-2.27586	-2.25928	0.00467078	down	0.901185	-0.150593	0.155954		-2.10869
F1RLG2	EPB41L4A	Uncharacterized protein	Band 4.1-like protein 4A	EPB41L4A	298	yes	yes				S	F1RLG2	298	TYPKRIAQTQPAGSNSINRVTANMENGENEG	_IAQTQPAGSNS(ph)INR_	IAQTQPAGS(0.039)NS(0.961)INR	0.961149	5.50774e-21	173.28	161.7	173.28	2	768.862	-0.43785	281510000	0.64061	-0.642482	_IAQTQPAGSNS(ph)INR_	IAQTQPAGS(0.013)NS(0.987)INR	0.987344	1.68929e-09	127.88	124.56	127.88	2	768.862	1.9854	196840000	0.6635	-0.591832	-0.617157	0.0261091	down
F1RLG3	APC	Uncharacterized protein	Adenomatous polyposis coli protein	APC	1225	no	yes				T	F1RLG3	1225	LPDSPGQTMPPSRSKTPPPPPPQTSQTKQEV	_SKT(ph)PPPPPPQTSQTK_	S(0.182)KT(0.818)PPPPPPQTSQTK	0.817786	0.000186091	96.379	93.299	96.379	2	835.911	0.34939	107080000	0.1564	-2.67669	_SKT(ph)PPPPPPQTSQTK_	S(0.169)KT(0.831)PPPPPPQTSQTK	0.831018	5.92271e-06	122.49	119.01	122.49	2	835.911	0.34342	225410000	0.1359	-2.87938	-2.77804	0.0232147	down
F1RLL1	unknown	Uncharacterized protein	Rho guanine nucleotide exchange factor 7	ARHGEF7	637	yes	yes				S	F1RLL1	637	SAKTRQTLNSSSRKESAPQVLLPEEEKIIVE	_KES(ph)APQVLLPEEEK_	KES(1)APQVLLPEEEK	1	9.76014e-16	150.13	138.21	136.63	2	838.911	-0.091118	2015800000	0.54957	-0.863625	_KES(ph)APQVLLPEEEK_	KES(1)APQVLLPEEEK	1	1.9784e-13	150.65	136.22	51.942	3	559.61	0.1278	2194400000	0.53776	-0.894966	-0.879295	0.0113443	down	1.0439	0.0619835			-0.941279
F1RLQ9	unknown	Uncharacterized protein	Tripeptidyl-peptidase 2	TPP2	983	yes	yes				S	F1RLQ9	983	GKFKKDVIPVHYYLISPPTKTKNGSKDKDKD	_DVIPVHYYLIS(ph)PPTK_	DVIPVHYYLIS(0.955)PPT(0.045)K	0.954992	8.86354e-06	85.737	78.52	76.492	3	607.978	-0.60131	24296000	0.28492	-1.81137	_DVIPVHYYLIS(ph)PPTK_	DVIPVHYYLIS(0.968)PPT(0.032)K	0.968221	0.000136791	78.708	76.638	78.708	3	607.978	-1.0659	11085000	0.25401	-1.97704	-1.89421	0.0278224	down	0.769675	-0.398415	0.366579		-1.49579
F1RLV6	EIF4ENIF1	Uncharacterized protein	Eukaryotic translation initiation factor 4E transporter	EIF4ENIF1	532	yes	yes				S	F1RLV6	532	GSLEPTTSLLGQRAPSPPLSQVFHTRAASAD	_APS(ph)PPLSQVFHTR_	APS(1)PPLSQVFHTR	1	4.70324e-17	171.08	168.16	149.59	3	506.248	1.0081	670570000	0.22964	-2.12255	_APS(ph)PPLSQVFHTR_	APS(1)PPLSQVFHTR	1	2.74676e-18	161.82	159.05	161.82	2	758.869	0.026372	564440000	0.20186	-2.30857	-2.21556	0.0267096	down	0.55001	-0.862747	0.0208476	down	-1.35282
F1RLV6	EIF4ENIF1	Uncharacterized protein	Eukaryotic translation initiation factor 4E transporter	EIF4ENIF1	555	yes	yes				S	F1RLV6	555	HTRAASADYLRTRIPSPIGFTPGPQQLLGDP	_IPS(ph)PIGFTPGPQQLLGDPFQGMR_	IPS(1)PIGFTPGPQQLLGDPFQGMR	0.999933	2.81547e-25	141.15	138.32	141.15	3	845.082	2.0056	103570000	0.11297	-3.14599	_IPS(ph)PIGFTPGPQQLLGDPFQGMR_	IPS(0.998)PIGFT(0.002)PGPQQLLGDPFQGMR	0.99789	1.30506e-12	117.48	115.64	117.48	3	845.082	1.7473	48292000	0.092922	-3.42784	-3.28691	0.0272779	down	0.55001	-0.862747	0.0208476	down	-2.42417
F1RM08	SLC1A5	Uncharacterized protein	Neutral amino acid transporter B(0)	SLC1A5	39	yes	yes				S	F1RM08	39	EPTANGVSALIPIEDSDAGKDGCCGSRDQVR	_AFAAAEPTANGVSALIPIEDS(ph)DAGK_	AFAAAEPTANGVSALIPIEDS(1)DAGK	0.999966	1.31154e-09	89.145	88.038	89.145	3	832.395	0.34635	158710000	0.34349	-1.54166	_AFAAAEPTANGVSALIPIEDS(ph)DAGK_	AFAAAEPTANGVSALIPIEDS(1)DAGK	1	4.03495e-78	217.54	214.98	217.54	2	1248.09	2.2198	45101000	0.31002	-1.68957	-1.61561	0.0291204	down	0.38564	-1.39377	0.107914		-0.221839
F1RM18	RBM27	Uncharacterized protein	RNA-binding protein 27	RBM27	18	no	yes				T	F1RM18	18	SREHGAAASERLQLGTPPPLLAARLVPPRNL	_LQLGT(ph)PPPLLAAR_	LQLGT(1)PPPLLAAR	1	0.000114857	105.28	85.599	105.28	2	713.895	-0.70572	45921000	0.18658	-2.42213	_LQLGT(ph)PPPLLAAR_	LQLGT(1)PPPLLAAR	1	0.0139531	65.421	46.796	65.421	2	713.895	-1.4472	31562000	0.2372	-2.07582	-2.24898	0.0489185	down	0.60782	-0.76829	0.3112		-1.48069
F1RM40	SYMPK	Uncharacterized protein	Symplekin	SYMPK	1241	yes	yes				S	F1RM40	1241	LPKEAAIGLISKEERSPQTLTPALEDIVKTP	_EERS(ph)PQTLTPALEDIVK_	EERS(1)PQTLTPALEDIVK	0.999502	4.2081e-28	207.16	201.65	79.029	3	669.333	0.51515	375310000	0.36234	-1.46458	_EERS(ph)PQTLTPALEDIVK_	EERS(1)PQTLTPALEDIVK	0.99995	2.71134e-33	191.11	186.95	105.38	3	669.333	2.1132	362050000	0.3345	-1.57992	-1.52225	0.0241061	down	0.78632	-0.347494	0.0810217		-1.17476
F1RM42	IRF2BP1	Uncharacterized protein	Interferon regulatory factor 2-binding protein 1	IRF2BP1	421	yes	yes				S	F1RM42	421	VAPGGPYSNDTPGVPSPIAALKNVAEALGHS	_HWVAPGGPYSNDTPGVPS(ph)PIAALK_	HWVAPGGPYSNDT(0.003)PGVPS(0.997)PIAALK	0.997106	1.89961e-09	99.407	99.199	99.407	3	837.74	0.49412	56141000	0.10286	-3.28125	_HWVAPGGPYSNDTPGVPS(ph)PIAALK_	HWVAPGGPYSNDTPGVPS(1)PIAALK	0.999996	1.97286e-12	107.78	107.49	107.78	3	837.74	0.83074	68279000	0.1018	-3.29619	-3.28872	0.00144645	down	0.660285	-0.600043	0.0624681		-2.68868
F1RM42	IRF2BP1	Uncharacterized protein	Interferon regulatory factor 2-binding protein 1	IRF2BP1	436	yes	yes				S	F1RM42	436	SPIAALKNVAEALGHSPKDPAGGGGPVRAGG	_NVAEALGHS(ph)PKDPAGGGGPVR_	NVAEALGHS(1)PKDPAGGGGPVR	1	0.000114424	102.64	97.941	47.806	4	517.251	-0.65808	924950000	0.48105	-1.05574	_NVAEALGHS(ph)PKDPAGGGGPVR_	NVAEALGHS(1)PKDPAGGGGPVR	1	9.5532e-12	138.78	137.51	138.78	3	689.332	1.0445	709300000	0.45094	-1.14899	-1.10237	0.0269104	down	0.660285	-0.600043	0.0624681		-0.502324
F1RM62	HSPB6	Uncharacterized protein	Heat shock protein beta-6	HSPB6	16	yes	yes		yes		S	F1RM62	16	MEIPVPVQPSWLRRASAPLPGLSAPGRLFDQ	_RAS(ph)APLPGLSAPGR_	RAS(1)APLPGLSAPGR	1	2.34122e-06	124.99	124.99	124.99	2	715.369	-1.0094	8679100000	0.3392	-1.55979	_RAS(ph)APLPGLSAPGR_	RAS(1)APLPGLSAPGR	1	9.23799e-09	126.07	126.07	126.07	2	715.369	-1.0173	6479300000	0.35668	-1.4873	-1.52354	0.0151431	down	0.648625	-0.648585	0.254701		-0.874959
F1RMA3	CCAR2	Uncharacterized protein	Cell cycle and apoptosis regulator protein 2	CCAR2	675	yes	yes				S	F1RMA3	675	AKLEDSEVRSVASNQSEMEFSSLQDMPKELD	_SVAS(ph)NQS(ph)EMEFSSLQDMPK_	SVAS(1)NQS(1)EMEFSSLQDMPK	1	8.4637e-26	152.88	152.88	152.88	2	1137.94	-0.88573	371100000	0.5071	-0.979658	_SVAS(ph)NQS(ph)EMEFSSLQDMPK_	S(0.05)VAS(0.951)NQS(0.999)EMEFSSLQDMPK	0.999092	1.43401e-09	89.882	89.869	89.882	3	758.961	0.40412	196290000	0.49237	-1.02219	-1.00092	0.0135224	down	0.52972	-0.916866	0.0152807	down	-0.0840556
F1RMD0	NEK3	Uncharacterized protein	Serine/threonine-protein kinase Nek3	NEK3	354	yes	yes	yes			S	F1RMD0	354	NREEKDTKAAHPRKASSPAPVRGHWEKNVSG	_KAS(ph)SPAPVR_	KAS(0.999)S(0.001)PAPVR	0.999188	0.00619464	77.744	70.095	77.744	2	496.75	0.26951	613160000	0.38453	-1.37883	_KAS(ph)SPAPVR_	KAS(0.922)S(0.078)PAPVR	0.922103	0.018212	63.944	52.35	63.944	2	496.75	1.0006	235920000	0.33863	-1.56222	-1.47053	0.0396445	down
F1RME6	FOXO1	Forkhead box protein O1	Forkhead box protein O1	FOXO1	336	yes	yes		yes	multiple site mutant (8A)	S	F1RME6	336	RPRTSSNASTISGRLSPIMTEQDDLGDGDVH	_LS(ph)PIMTEQDDLGDGDVHSMVYPPSAAK_	LS(0.996)PIMT(0.004)EQDDLGDGDVHSMVYPPSAAK	0.995769	1.84963e-18	112.26	111.92	112.26	4	739.08	0.29184	12308000	0.22704	-2.13898	_LS(ph)PIMTEQDDLGDGDVHSMVYPPSAAK_	LS(0.995)PIMT(0.005)EQDDLGDGDVHSMVYPPSAAK	0.995204	7.66753e-09	82.988	82.551	82.988	4	739.08	-0.17791	8086000	0.20145	-2.31151	-2.22524	0.0246664	down	0.54536	-0.905408	0.209441		-1.31984
F1RMF9	FAM111B	Uncharacterized protein	Protein FAM111B	FAM111B	365	yes	yes				S	F1RMF9	365	FNTSCMGETSQVRLRSPLPIECAFYTDRQKE	_LRS(ph)PLPIECAFYTDR_	LRS(1)PLPIECAFYTDR	1	1.96157e-09	139.2	139.2	116.45	3	639.969	0.91685	396230000	0.56003	-0.836424	_LRS(ph)PLPIECAFYTDR_	LRS(1)PLPIECAFYTDR	1	1.24347e-09	131.3	131.3	127.58	3	639.969	0.42747	228840000	0.54833	-0.866884	-0.851654	0.0113833	down	0.811255	-0.309141	0.286762		-0.542512
F1RMM0	PRKCDBP	Uncharacterized protein	Protein kinase C delta-binding protein	PRKCDBP	165	yes	yes				S	F1RMM0	165	QAEPGPEQLEAEVGESSDEEPVESRARRLRR	_APEPLGPGDQAEPGPEQLEAEVGES(ph)S(ph)DEEPVESR_	APEPLGPGDQAEPGPEQLEAEVGES(0.992)S(0.995)DEEPVES(0.012)R	0.992453	3.06969e-15	112.72	112.68	112.72	3	1231.18	0.49078	182690000	0.10507	-3.25058	_APEPLGPGDQAEPGPEQLEAEVGES(ph)S(ph)DEEPVESR_	APEPLGPGDQAEPGPEQLEAEVGES(0.996)S(0.997)DEEPVES(0.006)R	0.996303	4.68978e-10	97.878	97.84	97.878	3	1231.18	-1.8611	333050000	0.1305	-2.93788	-3.09423	0.0321407	down	0.95668	-0.0640909	0.228579		-3.03014
F1RMM0	PRKCDBP	Uncharacterized protein	Protein kinase C delta-binding protein	PRKCDBP	166	yes	yes				S	F1RMM0	166	AEPGPEQLEAEVGESSDEEPVESRARRLRRT	_APEPLGPGDQAEPGPEQLEAEVGES(ph)S(ph)DEEPVESR_	APEPLGPGDQAEPGPEQLEAEVGES(0.992)S(0.995)DEEPVES(0.012)R	0.995278	3.06969e-15	112.72	112.68	112.72	3	1231.18	0.49078	182690000	0.10507	-3.25058	_APEPLGPGDQAEPGPEQLEAEVGES(ph)S(ph)DEEPVESR_	APEPLGPGDQAEPGPEQLEAEVGES(0.996)S(0.997)DEEPVES(0.006)R	0.997452	4.68978e-10	97.878	97.84	97.878	3	1231.18	-1.8611	333050000	0.1305	-2.93788	-3.09423	0.0321407	down	0.95668	-0.0640909	0.228579		-3.03014
F1RMM1	FAM160A2	Uncharacterized protein	FTS and Hook-interacting protein	FAM160A2	501	yes	yes				S	F1RMM1	501	RPSTPSRLALFLRQQSLGGSEAPAPAPRSPG	_QQS(ph)LGGSEAPAPAPR_	QQS(1)LGGSEAPAPAPR	0.999979	0.00109169	78.917	76.418	78.917	2	773.356	-0.31217	552110000	0.25707	-1.95977	_QQS(ph)LGGSEAPAPAPR_	QQS(1)LGGSEAPAPAPR	1	4.69692e-07	106.31	103.81	106.31	2	773.356	-0.4011	378350000	0.26054	-1.94042	-1.9501	0.00315739	down
F1RMN8	TRIM3	Uncharacterized protein	Tripartite motif-containing protein 3	TRIM3	435	yes	yes				S	F1RMN8	435	GDLPPSPDDVKRRVKSPGGPGSHVRQKAVRR	_VKS(ph)PGGPGSHVR_	VKS(1)PGGPGSHVR	0.999999	0.00120724	90.476	90.476	90.476	2	629.309	-0.66282	1022500000	0.60561	-0.723539	_VKS(ph)PGGPGSHVR_	VKS(1)PGGPGSHVR	0.999975	0.00440789	79.804	79.804	79.804	2	629.309	-0.22484	579120000	0.62768	-0.671899	-0.697719	0.0235483	down
F1RMV1	SMG9	Uncharacterized protein	Protein SMG9	SMG9	32	yes	yes				S	F1RMV1	32	RRRWKEPGPGGPQNLSGPGGRERDYIAPWER	_WKEPGPGGPQNLS(ph)GPGGR_	WKEPGPGGPQNLS(1)GPGGR	1	1.14474e-18	166.43	159.91	119.38	3	624.291	-0.13403	738430000	0.3364	-1.57175	_WKEPGPGGPQNLS(ph)GPGGR_	WKEPGPGGPQNLS(1)GPGGR	1	2.0625e-18	166.43	155.11	147.35	3	624.291	1.2795	418680000	0.34005	-1.55618	-1.56397	0.00316873	down	0.59346	-0.752777			-0.811188
F1RMW4	XRCC1	Uncharacterized protein	DNA repair protein XRCC1	XRCC1	238	yes	yes				S	F1RMW4	238	YAAATLQASSAASSVSPASKATGSASRAAGS	_TPPVAASDPAGPSYAAATLQASSAASSVS(ph)PASK_	TPPVAASDPAGPSYAAATLQASSAAS(0.002)S(0.027)VS(0.926)PAS(0.045)K	0.925791	5.98843e-55	191.33	191.19	191.33	3	1032.49	4.9425	34873000	0.12941	-2.94998	_TPPVAASDPAGPSYAAATLQASSAASSVS(ph)PASK_	TPPVAASDPAGPSYAAATLQASSAASS(0.005)VS(0.944)PAS(0.051)K	0.943575	4.44596e-125	252.93	252.47	252.93	3	1032.49	0.769	79536000	0.11808	-3.08216	-3.01607	0.0139482	down	0.77559	-0.406377	0.476194		-2.60969
F1RMY1	LRCH4	Uncharacterized protein	Leucine-rich repeat and calponin homology domain-containing protein 4	LRCH4	520	yes	yes				S	F1RMY1	520	LGSIQRPNSFLFRSSSQSGSGPSSPDSVLRP	_SSS(ph)QSGSGPSSPDSVLRPR_	S(0.001)S(0.001)S(0.998)QSGSGPSSPDSVLRPR	0.997975	4.87687e-21	172.69	172.69	147.25	3	656.632	-0.79699	731330000	0.3687	-1.43948	_SSS(ph)QSGSGPSSPDSVLRPR_	S(0.001)S(0.001)S(0.997)QS(0.001)GSGPSSPDSVLRPR	0.996636	7.46278e-18	161.04	158.74	127.01	3	656.632	0.094702	616960000	0.37436	-1.4175	-1.42849	0.00489744	down
F1RMY6	LOC100514038	Uncharacterized protein	TSC22 domain family protein 4	TSC22D4	274	yes	yes				S	F1RMY6	274	SPALYFFPEASLVRKSPDPFGAAAAQSLSLA	_S(ph)PDPFGAAAAQSLSLAR_	S(1)PDPFGAAAAQSLSLAR	1	5.53285e-19	141	133.03	119.62	3	580.277	-0.48056	47729000	0.45732	-1.12872	_S(ph)PDPFGAAAAQSLSLAR_	S(1)PDPFGAAAAQSLSLAR	1	1.97834e-20	156.44	155.61	110.4	2	869.912	-0.11412	119550000	0.4952	-1.01392	-1.07132	0.0340789	down
F1RMY9	LOC100513274	Uncharacterized protein	7SK snRNA methylphosphate capping enzyme	MEPCE	69	yes	yes				S	F1RMY9	69	RAHSAGSPASGAGKESPGATSTPRGGQSQQQ	_AHSAGSPASGAGKES(ph)PGATSTPR_	AHSAGSPASGAGKES(1)PGATSTPR	0.999944	4.68422e-152	345.38	344.35	345.38	2	1080.99	0.53246	2996200000	0.35607	-1.48977	_AHSAGSPASGAGKES(ph)PGATSTPR_	AHSAGSPASGAGKES(1)PGATSTPR	0.999861	1.41096e-90	265.15	264.59	208.58	3	720.994	0.29161	656820000	0.34634	-1.52974	-1.50975	0.00842701	down
F1RMY9	LOC100513274	Uncharacterized protein	7SK snRNA methylphosphate capping enzyme	MEPCE	253	yes	yes				S	F1RMY9	253	LSLNTCTDEAQVVLASPLKTGRKRHRHRGQH	_DITDPLSLNTCTDEAQVVLAS(ph)PLK_	DITDPLSLNTCTDEAQVVLAS(1)PLK	1	3.05338e-95	245.95	242.41	245.95	2	1340.64	1.4193	364070000	0.32518	-1.62069	_DITDPLSLNTCTDEAQVVLAS(ph)PLK_	DITDPLSLNTCTDEAQVVLAS(1)PLK	1	1.5842e-75	211.4	211.08	205.45	3	894.098	-2.0734	423340000	0.32481	-1.62233	-1.62151	0.000322426	down
F1RMY9	LOC100513274	Uncharacterized protein	7SK snRNA methylphosphate capping enzyme	MEPCE	293	no	yes				T	F1RMY9	293	TGGNDSHSVLPTAPLTPSLQGEGTTQQQRQR	_GQHHQQQQQQQATGGNDSHSVLPTAPLT(ph)PSLQGEGTTQQQR_	GQHHQQQQQQQATGGNDSHSVLPT(0.006)APLT(0.92)PS(0.074)LQGEGTTQQQR	0.91974	5.25058e-39	127.64	127.58	127.64	4	1121.77	-0.17498	1584200000	0.1507	-2.73025	_GQHHQQQQQQQATGGNDSHSVLPTAPLT(ph)PSLQGEGTTQQQR_	GQHHQQQQQQQATGGNDSHSVLPT(0.001)APLT(0.933)PS(0.066)LQGEGTTQQQR	0.932612	7.84062e-29	124.16	124.1	109.68	4	1121.77	-0.18466	1593400000	0.15077	-2.72958	-2.72991	7.81195e-05	down
F1RN07	NFIL3	Uncharacterized protein	Nuclear factor interleukin-3-regulated protein	NFIL3	182	yes	yes				S	F1RN07	182	EPSMVASSCISVIKHSPQSSLSDVSEVSSLE	_HS(ph)PQSSLSDVSEVSSLEHSHEGPAQGGCR_	HS(0.987)PQS(0.01)S(0.003)LSDVSEVSSLEHSHEGPAQGGCR	0.987018	6.09194e-12	102.03	101.67	102.03	4	786.089	-0.44901	44249000	0.39287	-1.34788	_HS(ph)PQSSLSDVSEVSSLEHSHEGPAQGGCR_	HS(0.788)PQS(0.102)S(0.102)LS(0.007)DVSEVSSLEHSHEGPAQGGCR	0.788354	7.49594e-05	69.79	69.679	69.79	4	786.089	0.33443	93222000	0.35428	-1.49704	-1.42246	0.0333481	down
F1RN27	MPHOSPH8	Uncharacterized protein	M-phase phosphoprotein 8	MPHOSPH8	87	yes	yes				S	F1RN27	87	EGGKILYKVRWKGYTSDDDTWEPEVHLEDCK	_GYTS(ph)DDDTWEPEVHLEDCK_	GY(0.002)T(0.137)S(0.861)DDDTWEPEVHLEDCK	0.860876	1.52449e-09	113.88	113.6	113.88	2	1188.45	0.86482	6991400	0.48055	-1.05724	_GYTS(ph)DDDTWEPEVHLEDCK_	GY(0.005)T(0.162)S(0.831)DDDT(0.003)WEPEVHLEDCK	0.830563	1.74972e-09	87.676	87.3	87.676	2	1188.45	-1.9899	8221200	0.48402	-1.04686	-1.05205	0.00314059	down
F1RN72	NSRP1	Uncharacterized protein	Nuclear speckle splicing regulatory protein 1	NSRP1	33	yes	yes				S	F1RN72	33	QLHPVLQKPSVFGNDSDDDDETSVSESLQRE	_PSVFGNDS(ph)DDDDETSVSESLQR_	PSVFGNDS(1)DDDDETSVSESLQR	0.999999	6.89811e-59	200.3	200.26	181.02	2	1239.99	-1.2286	1053200000	0.40334	-1.30993	_PSVFGNDS(ph)DDDDETSVSESLQR_	PSVFGNDS(1)DDDDETSVSESLQR	1	1.06299e-152	280.35	279.48	280.35	2	1239.99	0.33194	1067900000	0.40497	-1.30411	-1.30702	0.00141704	down
F1RN89	NUFIP2	Uncharacterized protein	Nuclear fragile X mental retardation-interacting protein 2	NUFIP2	91	no	yes				T	F1RN89	91	PLKHEQKHALQQHQETPKKKTGYGELNGNAG	_HALQQHQET(ph)PK_	HALQQHQET(1)PK	1	7.48007e-09	143.64	136.03	62.732	3	466.217	0.18405	379840000	0.43585	-1.1981	_HALQQHQET(ph)PK_	HALQQHQET(1)PK	1	4.76541e-51	224.75	214.91	224.75	2	698.822	0.36613	119880000	0.40518	-1.30337	-1.25073	0.026775	down	0.55126	-0.860031	0.0363525	down	-0.3907
F1RN89	NUFIP2	Uncharacterized protein	Nuclear fragile X mental retardation-interacting protein 2	NUFIP2	635	yes	yes				S	F1RN89	635	FLSKDYEIENQNPLASPTNTLLGSAKEQRYQ	_DYEIENQNPLAS(ph)PTNTLLGSAK_	DYEIENQNPLAS(0.979)PT(0.02)NTLLGSAK	0.979371	1.82473e-82	253.67	253.12	145.2	3	819.051	2.4346	1877300000	0.3227	-1.63173	_DYEIENQNPLAS(ph)PTNTLLGSAK_	DYEIENQNPLAS(0.989)PT(0.011)NTLLGSAK	0.988908	2.63027e-91	243.35	242.85	243.35	2	1228.07	-1.4095	570240000	0.30183	-1.72819	-1.67996	0.0182712	down	0.55126	-0.860031	0.0363525	down	-0.819932
F1RNA4	PHF12	Uncharacterized protein	PHD finger protein 12	PHF12	880	no	yes				T	F1RNA4	880	DNVLYSCDFSEKTPPTPPSSIVAKVQSVIRR	_TPPT(ph)PPSSIVAK_	T(0.001)PPT(0.997)PPS(0.001)S(0.001)IVAK	0.996685	0.020389	75.764	66.875	75.764	2	637.823	1.612	91217000	0.18558	-2.42989	_TPPT(ph)PPSSIVAK_	T(0.055)PPT(0.944)PPS(0.001)S(0.001)IVAK	0.943885	0.00406553	85.163	70.263	85.163	2	637.823	1.9461	68697000	0.18079	-2.46761	-2.44875	0.0049039	down
F1RNB0	SUPT6H	Uncharacterized protein	Transcription elongation factor SPT6	SUPT6H	1534	yes	yes				S	F1RNB0	1534	PGITPSSSSRTRTPASINATPANINLADLTR	_TRT(ph)PAS(ph)INATPANINLADLTR_	T(0.025)RT(0.975)PAS(1)INATPANINLADLTR	0.999977	3.02699e-12	150.82	146.82	150.82	2	1185.56	3.3392	57582000	0.58216	-0.780512	_TRT(ph)PAS(ph)INATPANINLADLTR_	T(0.044)RT(0.956)PAS(1)INATPANINLADLTR	0.999998	1.34378e-17	156.5	151.86	156.5	2	1185.56	0.36913	160650000	0.62428	-0.679735	-0.730124	0.0438661	down	0.77107	-0.375066			-0.355057
F1RNE8	LOC100511639	Uncharacterized protein	Platelet glycoprotein VI	GP6	312	yes	yes				S	F1RNE8	312	YCQLTCSVPQRGTAGSPSLVPRQTQTSEYAT	_GTAGS(ph)PSLVPR_	GT(0.007)AGS(0.99)PS(0.003)LVPR	0.990113	0.0123489	59.294	48.074	59.294	2	561.271	0.22527	124850000	0.29914	-1.74111	_GTAGS(ph)PSLVPR_	GT(0.063)AGS(0.935)PS(0.002)LVPR	0.934693	0.0498709	49.298	38.079	49.298	2	561.271	-0.60564	72672000	0.31434	-1.6696	-1.70535	0.0133447	down
F1RNI4	TFPT	Uncharacterized protein	TCF3 fusion partner	TFPT	181	yes	yes				S	F1RNI4	181	GLSPPRRTPAPPEPGSPAPCEGPSGRKRRRV	_TPAPPEPGS(ph)PAPCEGPSGR_	TPAPPEPGS(1)PAPCEGPSGR	1	2.80136e-26	165.22	163	165.22	2	970.914	-0.17264	353490000	0.082282	-3.60328	_TPAPPEPGS(ph)PAPCEGPSGR_	TPAPPEPGS(1)PAPCEGPSGR	1	6.31219e-47	194.31	192.85	194.31	2	970.914	-0.58612	384410000	0.091456	-3.45078	-3.52703	0.0137609	down
F1RNL4	PPP1CC	Serine/threonine-protein phosphatase	Serine/threonine-protein phosphatase PP1-gamma catalytic subunit	PPP1CC	309	no	yes		yes		T	F1RNL4	309	LKPAEKKKPNATRPVTPPRGMITKQAKK___	_KPNATRPVT(ph)PPR_	KPNAT(0.001)RPVT(0.999)PPR	0.998724	0.00834097	83.351	83.351	69.878	2	707.372	0.79142	677260000	0.25953	-1.94603	_KPNATRPVT(ph)PPR_	KPNAT(0.02)RPVT(0.98)PPR	0.98038	0.0452395	67.095	61.593	67.095	3	471.917	1.5629	326010000	0.22932	-2.12457	-2.0353	0.0279047	down	0.974335	-0.0382486	0.565592		-1.99705
F1RNR2	SETD1B	Uncharacterized protein	Histone-lysine N-methyltransferase SETD1B	SETD1B	1340	yes	yes				S	F1RNR2	1340	PLQPPLPPPRLPRPPSPPPEPETTDLPHPAV	_LPRPPS(ph)PPPEPETTDLPHPAVPLEPPHEDQPPR_	LPRPPS(1)PPPEPETTDLPHPAVPLEPPHEDQPPR	0.999993	2.01483e-11	112.91	112.41	112.91	5	744.168	1.5942	372530000	0.13776	-2.85977	_LPRPPS(ph)PPPEPETTDLPHPAVPLEPPHEDQPPR_	LPRPPS(1)PPPEPETTDLPHPAVPLEPPHEDQPPR	0.999804	7.15848e-11	105.1	104.94	92.302	5	744.168	1.9291	419220000	0.13533	-2.88545	-2.87261	0.00284503	down
F1RNW3	LOC100511455	Uncharacterized protein	Protein LSM14 homolog A	LSM14A	152	yes	yes				S	F1RNW3	152	LSQGRSSPQLDPLRKSPTMEQAVQTASAHLP	_S(ph)PTMEQAVQTASAHLPAPAPVGR_	S(0.997)PT(0.003)MEQAVQTASAHLPAPAPVGR	0.997317	0	413.01	411.19	413.01	2	1198.58	0.7576	8458500000	0.19486	-2.35949	_S(ph)PTMEQAVQTASAHLPAPAPVGR_	S(0.997)PT(0.003)MEQAVQTASAHLPAPAPVGR	0.997003	0	408.72	407.41	389.49	2	1198.58	-0.31909	9888700000	0.19622	-2.34946	-2.35447	0.00135655	down	0.83149	-0.266449	0.0599882		-2.08802
F1RNW3	LOC100511455	Uncharacterized protein	Protein LSM14 homolog A	LSM14A	176	yes	yes				S	F1RNW3	176	TASAHLPAPAPVGRRSPVSTRPLPSTSQKAI	_RS(ph)PVSTRPLPSTSQK_	RS(1)PVSTRPLPSTSQK	0.999994	2.82757e-28	218.64	218.64	94.958	2	860.941	0.26351	12889000000	0.37942	-1.39813	_S(ph)PVSTRPLPSTSQK_	S(1)PVSTRPLPSTSQK	1	7.57334e-26	200.33	200.33	181.52	2	782.89	1.3463	15506000000	0.35717	-1.48532	-1.44172	0.0192432	down	0.83149	-0.266449	0.0599882		-1.17528
F1RP77	MYCBP2	Uncharacterized protein	E3 ubiquitin-protein ligase MYCBP2	MYCBP2	2773	yes	yes				S	F1RP77	2773	KKKMPLTEPLRGRSTSPKPKPVPKDSKESPG	_STS(ph)PKPKPVPK_	S(0.001)T(0.001)S(0.999)PKPKPVPK	0.998695	0.0335974	93.859	93.859	93.859	2	623.334	-0.11662	270690000	0.20503	-2.28609	_STS(ph)PKPKPVPK_	STS(0.999)PKPKPVPK	0.999154	0.00108725	106.55	106.55	106.55	2	623.334	-0.28117	161060000	0.21406	-2.22391	-2.255	0.00877663	down	1.08845	0.120579	0.330896		-2.37558
F1RPA3	GPRC5B	Uncharacterized protein	G-protein coupled receptor family C group 5 member B	GPRC5B	354	yes	yes				S	F1RPA3	354	DEHNAALRTAGFRNGSVGNRPSAPFRSNVYQ	_NGS(ph)VGNRPSAPFR_	NGS(1)VGNRPSAPFR	1	0.000219963	101.04	101.04	101.04	2	719.833	0.4084	535760000	0.40891	-1.29014	_NGS(ph)VGNRPSAPFR_	NGS(1)VGNRPSAPFR	0.999999	5.29959e-05	102.29	102.29	102.29	2	719.833	0.81348	321620000	0.36501	-1.45399	-1.37207	0.0379663	down	0.706175	-0.504216	0.102771		-0.867852
F1RPD9	MORC2	Uncharacterized protein	MORC family CW-type zinc finger protein 2	MORC2	615	yes	yes				S	F1RPD9	615	RPSTEEPARRPQRPRSPPLPAVIKNAPSRPP	_S(ph)PPLPAVIK_	S(1)PPLPAVIK	1	0.000154672	105.14	83.765	67.214	2	501.275	0.093106	820050000	0.20512	-2.28546	_S(ph)PPLPAVIK_	S(1)PPLPAVIK	1	0.000665163	103.79	87.172	72.096	2	501.275	0.14707	897750000	0.1932	-2.37183	-2.32865	0.0118052	down	0.48029	-1.26041	0.405271		-1.06824
F1RPD9	MORC2	Uncharacterized protein	MORC family CW-type zinc finger protein 2	MORC2	696	yes	yes				S	F1RPD9	696	AVKTVARPAPLVQPPSPSLLPNSKGPREVPA	_PAPLVQPPS(ph)PSLLPNSK_	PAPLVQPPS(0.998)PS(0.002)LLPNSK	0.997985	3.97e-19	139.63	137.89	139.63	3	607.989	0.038949	56169000	0.20075	-2.31653	_PAPLVQPPS(ph)PSLLPNSK_	PAPLVQPPS(0.967)PS(0.033)LLPNSK	0.966793	3.00953e-08	113.73	111.59	113.73	3	607.989	2.2152	28009000	0.19915	-2.32807	-2.3223	0.00158236	down	0.48029	-1.26041	0.405271		-1.06189
F1RPD9	MORC2	Uncharacterized protein	MORC family CW-type zinc finger protein 2	MORC2	733	no	yes				T	F1RPD9	733	PVVKKPEPPSKPSPATPSRKRSLGVSDEEEV	_KPEPPSKPSPAT(ph)PSR_	KPEPPSKPS(0.06)PAT(0.862)PS(0.078)R	0.862033	0.000372877	105.92	80.762	105.92	3	552.61	0.32369	61277000	0.077226	-3.69477	_KPEPPSKPSPAT(ph)PSR_	KPEPPSKPS(0.009)PAT(0.896)PS(0.095)R	0.896017	0.000215131	112.55	86.137	112.55	3	552.61	-0.055081	89129000	0.065676	-3.92849	-3.81163	0.0195119	down	0.48029	-1.26041	0.405271		-2.55122
F1RPE8	EEF2K	Uncharacterized protein	Eukaryotic elongation factor 2 kinase	EEF2K	361	no	yes	yes			T	F1RPE8	361	ILRGTEEKCGSPRVRTLSGSRPPLLLRLSEN	_T(ph)LSGSRPPLLLR_	T(0.986)LS(0.011)GS(0.002)RPPLLLR	0.986272	0.0137796	65.179	65.179	59.614	2	695.384	-0.95755	129410000	0.16038	-2.64043	_T(ph)LSGSRPPLLLR_	T(0.996)LS(0.002)GS(0.002)RPPLLLR	0.996178	0.00124226	91.961	81.317	67.136	2	695.384	0.95825	115320000	0.14499	-2.78597	-2.7132	0.0170706	down	0.785525	-0.348853	0.0745597		-2.36435
F1RPE8	EEF2K	Uncharacterized protein	Eukaryotic elongation factor 2 kinase	EEF2K	363	yes	yes	yes			S	F1RPE8	363	RGTEEKCGSPRVRTLSGSRPPLLLRLSENSG	_TLS(ph)GSRPPLLLR_	TLS(0.996)GS(0.004)RPPLLLR	0.995999	5.81266e-06	122.1	100.7	112.42	2	695.384	-0.21633	16292000000	0.41976	-1.25236	_TLS(ph)GSRPPLLLR_	TLS(0.999)GSRPPLLLR	0.999363	6.56569e-05	113.53	112.42	113.53	2	695.384	0.15559	6754300000	0.39271	-1.34846	-1.30041	0.0235124	down	0.785525	-0.348853	0.0745597		-0.951561
F1RPR2	CTIF	Uncharacterized protein	CBP80/20-dependent translation initiation factor	CTIF	293	yes	yes				S	F1RPR2	293	DTLGDAGHSSLEPPRSPDALAPAVSERLPLL	_LEDTLGDAGHSSLEPPRS(ph)PDALAPAVSER_	LEDTLGDAGHSSLEPPRS(1)PDALAPAVSER	0.999967	1.05974e-72	226.61	221.15	226.61	3	1023.15	1.0442	704730000	0.34233	-1.54654	_LEDTLGDAGHSSLEPPRS(ph)PDALAPAVSER_	LEDTLGDAGHSSLEPPRS(1)PDALAPAVSER	0.999689	1.55551e-26	162.36	160.69	162.36	3	1023.15	0.37061	509230000	0.35198	-1.50643	-1.52649	0.00836254	down	0.88233	-0.18061			-1.34588
F1RPR3	SMAD2	Uncharacterized protein	Mothers against decapentaplegic homolog 2	SMAD2	8	no	yes		yes		T	F1RPR3	8	________MSSILPFTPPVVKRLLGWKKSAG	_(ac)SSILPFT(ph)PPVVK_	SSILPFT(1)PPVVK	0.999905	0.000365381	84.173	61.056	84.173	2	703.87	-0.58752	458460000	0.17256	-2.53483	_(ac)SSILPFT(ph)PPVVK_	SSILPFT(1)PPVVK	0.999952	0.000366555	80.379	36.689	80.379	2	703.87	-0.83375	646550000	0.18527	-2.4323	-2.48356	0.0131392	down	0.49	-1.02915			-1.45442
F1RPT3	TANC1	Uncharacterized protein	Protein TANC1	TANC1	184	yes	yes				S	F1RPT3	184	GVQKGVLHDRRADNCSPVAEEELPGPAESVL	_RADNCS(ph)PVAEEELPGPAESVLPK_	RADNCS(1)PVAEEELPGPAESVLPK	0.999996	0.00569843	59.352	58.713	59.352	3	849.06	1.1146	30770000	0.22144	-2.17501	_RADNCS(ph)PVAEEELPGPAESVLPK_	RADNCS(1)PVAEEELPGPAESVLPK	0.999957	0.0230299	48.798	48.18	48.798	3	849.06	0.80659	90129000	0.27362	-1.86975	-2.02238	0.0479547	down	0.54273	-0.881693			-1.14069
F1RPT5	PKP4	Uncharacterized protein	Plakophilin-4	PKP4	315	yes	yes				S	F1RPT5	315	PNGPTPQYQTTTRVGSPLTLTDAQTRVASPS	_VGS(ph)PLTLTDAQTR_	VGS(1)PLTLTDAQTR	0.999843	0.000273429	81.594	74.621	81.594	2	719.851	-0.64089	18039000	0.62856	-0.669878	_VGS(ph)PLTLTDAQTR_	VGS(1)PLTLTDAQTR	0.999993	5.42173e-05	89.484	86.986	89.484	2	719.851	-0.73829	76937000	0.61365	-0.704512	-0.687195	0.0160393	down	0.79805	-0.32958	0.206156		-0.357614
F1RPU6	MPZL1	Uncharacterized protein	Myelin protein zero-like protein 1	MPZL1	229	yes	yes				S	F1RPU6	229	QAPRKSPFDTEGLVKSLPSGSHQGPVIYAQL	_S(ph)LPSGSHQGPVIYAQLDHSGGHHSDK_	S(0.999)LPSGSHQGPVIYAQLDHSGGHHSDK	0.999186	3.66006e-13	103.75	103.24	103.75	4	698.57	-0.34729	170900000	0.30087	-1.73279	_S(ph)LPSGSHQGPVIYAQLDHSGGHHSDK_	S(0.999)LPSGSHQGPVIYAQLDHSGGHHSDK	0.999398	1.00593e-13	113.31	111.69	113.31	4	698.57	0.1287	112790000	0.31306	-1.67549	-1.70414	0.0107017	down	0.57093	-0.868062	0.303118		-0.836077
F1RPW7	INCENP	Uncharacterized protein	Inner centromere protein	INCENP	72	yes	yes				S	F1RPW7	72	PKTPSQKNRRKKRRISYVQDENRDPIRKRLS	_RIS(ph)YVQDENR_	RIS(1)YVQDENR	1	5.01501e-06	143.64	80.455	143.64	2	680.306	0.3632	2051800000	0.35291	-1.50263	_RIS(ph)YVQDENRDPIR_	RIS(1)YVQDENRDPIR	0.999998	3.07253e-05	109.72	105.74	106.57	3	614.295	0.096897	1044400000	0.36927	-1.43725	-1.46994	0.0141545	down	2.9575	1.56438			-3.03432
F1RPW7	INCENP	Uncharacterized protein	Inner centromere protein	INCENP	348	yes	yes				S	F1RPW7	348	SYLERLLNVEVPQKVSPKAKESSEEAEPEVV	_LLNVEVPQKVS(ph)PK_	LLNVEVPQKVS(1)PK	1	1.25784e-13	158.92	138.26	78.441	3	510.948	0.77583	897290000	0.37436	-1.4175	_LLNVEVPQKVS(ph)PK_	LLNVEVPQKVS(1)PK	1	2.02064e-08	144.17	127.93	76.448	2	765.918	3.0875	925480000	0.42007	-1.2513	-1.3344	0.0395953	down	2.9575	1.56438			-2.89878
F1RPW7	INCENP	Uncharacterized protein	Inner centromere protein	INCENP	859	yes	yes		yes		S	F1RPW7;I3LBG6	859;113	DIFKKSKPRYHKRTSSAVWNSPPLQGARLPG	_TSS(ph)AVWNSPPLQGAR_	T(0.037)S(0.037)S(0.926)AVWNSPPLQGAR	0.926045	8.32833e-14	137.91	118.09	137.91	2	825.885	-0.7322	33920000	0.32547	-1.6194	_TSS(ph)AVWNSPPLQGAR_	T(0.096)S(0.096)S(0.809)AVWNSPPLQGAR	0.808544	1.89158e-08	118.31	112.25	118.31	2	825.885	1.2607	17579000	0.28336	-1.81929	-1.71935	0.0369646	down	2.9575	1.56438			-3.28373
F1RPX2	EML3	Uncharacterized protein	Echinoderm microtubule-associated protein-like 3	EML3	156	yes	yes				S	F1RPX2	156	RLAQPPQRTDTPRRNSSSSSSPSERPRQKLS	_RNS(ph)SSSSSPSERPR_	RNS(0.877)S(0.104)S(0.008)S(0.009)S(0.003)SPSERPR	0.876804	0.00142261	90.872	90.872	90.872	3	538.572	1.0329	804020000	0.33287	-1.58697	_RNS(ph)SSSSSPSERPR_	RNS(0.772)S(0.071)S(0.036)S(0.05)S(0.072)SPSERPR	0.772099	0.0197545	75.564	75.564	75.564	3	538.572	1.1855	1090800000	0.39041	-1.35694	-1.47195	0.0496434	down	0.88951	-0.169577	0.160961		-1.30238
F1RPY5	MARK2	Uncharacterized protein	Serine/threonine-protein kinase MARK2	MARK2	175	no	yes		yes		T	F1RPY5;F1S9J0;I3L5P6	175;105;239	DFGFSNEFTFGNKLDTFCGSPPYAAPELFQG	_LDT(ph)FCGSPPYAAPELFQGK_	LDT(1)FCGSPPYAAPELFQGK	0.999999	1.19803e-14	144.18	143.4	144.18	2	1089.48	-1.26	301980000	0.29515	-1.76048	_LDT(ph)FCGSPPYAAPELFQGK_	LDT(1)FCGSPPYAAPELFQGK	1	7.72379e-29	153.22	152.01	142.93	2	1089.48	0.36432	251780000	0.29771	-1.74802	-1.75425	0.00226075	down
F1RQ09	BAD	Uncharacterized protein	Bcl2 antagonist of cell death	BAD	48	no	yes				T	F1RQ09	48	SPTEDRPPGPSKPWRTAPGHLGEAGHQQGQP	_T(ph)APGHLGEAGHQQGQPASSSHHGGAGAVETR_	T(1)APGHLGEAGHQQGQPASSSHHGGAGAVETR	1	1.70821e-53	177.69	177.67	177.69	4	768.097	0.29225	1402300000	0.28616	-1.80511	_T(ph)APGHLGEAGHQQGQPASSSHHGGAGAVETR_	T(1)APGHLGEAGHQQGQPASSSHHGGAGAVETR	1	1.95183e-28	133.36	133.35	133.36	4	768.097	0.0093225	289500000	0.29162	-1.77784	-1.79147	0.00484484	down	0.42168	-1.24607	0.0148778	down	-0.545399
F1RQ09	BAD	Uncharacterized protein	Bcl2 antagonist of cell death	BAD	108	yes	yes				S	F1RQ09	108	GTEDEELSPFRGRSLSAPPILWAAQRYGREL	_SLS(ph)APPILWAAQR_	S(0.006)LS(0.994)APPILWAAQR	0.993559	2.88968e-15	160.44	150.9	160.44	2	745.382	-0.90322	1271100000	0.551	-0.859876	_SLS(ph)APPILWAAQR_	S(0.023)LS(0.977)APPILWAAQR	0.97695	2.92322e-06	103.79	94.255	103.79	2	745.382	-0.77934	1015000000	0.53642	-0.898565	-0.87922	0.0140047	down	0.42168	-1.24607	0.0148778	down	0.366853
F1RQB6	G3BP1	Uncharacterized protein	Ras GTPase-activating protein-binding protein 1	G3BP1	149	yes	yes		yes		S	F1RQB6	148	QDEVFGGFVTEPQEESEEEVEEPEERQQTPE	_YQDEVFGGFVTEPQEES(ph)EEEVEEPEER_	YQDEVFGGFVTEPQEES(1)EEEVEEPEER	1	1.23265e-117	261.23	260.92	166.74	3	1099.45	0.70973	4644400000	0.3502	-1.51375	_YQDEVFGGFVTEPQEES(ph)EEEVEEPEER_	YQDEVFGGFVTEPQEES(1)EEEVEEPEER	1	9.04323e-108	242.57	242.26	181.88	3	1099.45	-4.4832	5896000000	0.37754	-1.4053	-1.45952	0.0236413	down	0.649525	-0.624411	0.0747543		-0.835112
F1RQC5	unknown	Uncharacterized protein	La-related protein 1	LARP1	510	no	yes				T	F1RQC5	510	EIDDRDVNKILIVTQTPPYMRRHPGGDRTGN	_ILIVTQT(ph)PPYMR_	ILIVTQT(1)PPYMR	1	4.4613e-88	288.29	257.96	233.19	2	756.388	0.32237	2354100000	0.38039	-1.39445	_ILIVTQT(ph)PPYMR_	ILIVTQT(1)PPYMR	1	2.17426e-119	276.32	233.02	271.04	2	756.388	0.56205	2263600000	0.3923	-1.34997	-1.37221	0.0103166	down	0.766345	-0.38402	0.026036		-0.98819
F1RQC5	unknown	Uncharacterized protein	La-related protein 1	LARP1	627	yes	yes				S	F1RQC5	627	ANKLFGAPEPSTIARSLPTTVPESPNYRNAR	_S(ph)LPTTVPESPNYR_	S(0.98)LPT(0.015)T(0.005)VPESPNYR	0.980294	1.29353e-05	93.106	87.024	93.106	2	770.856	0.92772	1746300000	0.38868	-1.36335	_S(ph)LPTTVPESPNYR_	S(0.991)LPT(0.007)T(0.002)VPESPNYR	0.990975	3.61718e-06	103.88	101.76	103.88	2	770.856	0.13539	1196500000	0.37782	-1.40423	-1.38379	0.00940374	down	0.766345	-0.38402	0.026036		-0.999768
F1RQC5	unknown	Uncharacterized protein	La-related protein 1	LARP1	635	yes	yes				S	F1RQC5	635	EPSTIARSLPTTVPESPNYRNARTPRTPRTP	_SLPTTVPES(ph)PNYR_	SLPTTVPES(1)PNYR	0.999994	1.48275e-09	133.25	127.57	133.25	2	770.856	-0.2068	2985600000	0.2917	-1.77744	_SLPTTVPES(ph)PNYR_	SLPTTVPES(1)PNYR	0.999998	6.61863e-18	156.25	138.21	156.25	2	770.856	-0.32642	2923400000	0.25846	-1.95199	-1.86471	0.0297733	down	0.766345	-0.38402	0.026036		-1.4807
F1RQC5	unknown	Uncharacterized protein	La-related protein 1	LARP1	685	yes	yes				S	F1RQC5	685	TLDAKMPRKRKTRHSSNPPLESHVGWVMDSR	_HSS(ph)NPPLESHVGWVMDSR_	HS(0.001)S(0.999)NPPLESHVGWVMDSR	0.998999	4.89718e-44	195.97	194.17	144.56	3	705.642	0.5874	1958300000	0.45334	-1.14133	_HSS(ph)NPPLESHVGWVMDSR_	HSS(1)NPPLESHVGWVMDSR	0.999636	2.65928e-61	210.32	206.45	185.45	3	705.642	1.1225	1505200000	0.47011	-1.08893	-1.11513	0.014956	down	0.766345	-0.38402	0.026036		-0.731113
F1RQC8	GEMIN5	Uncharacterized protein	Gem-associated protein 5	GEMIN5	1344	no	yes				T	F1RQC8	1344	PEETDPKASQPEPSKTPEPDVTLTEEGEQML	_ASQPEPSKT(ph)PEPDVTLTEEGEQMLNTCK_	ASQPEPS(0.003)KT(0.997)PEPDVTLTEEGEQMLNTCK	0.996513	6.18781e-175	335.39	331.62	217.29	3	1066.14	0.41656	631290000	0.29213	-1.77532	_ASQPEPSKT(ph)PEPDVTLTEEGEQMLNTCK_	ASQPEPS(0.001)KT(0.999)PEPDVTLTEEGEQMLNTCK	0.998608	3.1891e-72	223.44	221.34	223.44	3	1066.14	1.0161	1187500000	0.31141	-1.68311	-1.72922	0.0169688	down	0.876385	-0.191074	0.148706		-1.53814
F1RQG9	SLC17A5	Uncharacterized protein	Sialin	SLC17A5	11	yes	yes				S	F1RQG9	11	_____MKSPVPDTTPSDCEEGSDCTPLLQHA	_SPVPDTTPS(ph)DCEEGSDCTPLLQHAPR_	S(0.001)PVPDT(0.019)T(0.055)PS(0.864)DCEEGS(0.059)DCT(0.002)PLLQHAPR	0.864426	0.0015771	56.416	53.917	56.416	3	982.748	0.21868	102690000	0.14515	-2.78438	_SPVPDTTPS(ph)DCEEGSDCTPLLQHAPR_	S(0.009)PVPDT(0.026)T(0.058)PS(0.9)DCEEGS(0.006)DCT(0.001)PLLQHAPR	0.89961	0.00136471	57.195	56.771	56.832	3	982.748	0.058284	146770000	0.11628	-3.10433	-2.94435	0.0345544	down	0.93665	-0.094418			-2.84994
F1RQL8	IBTK	Uncharacterized protein	Inhibitor of Bruton tyrosine kinase	IBTK	1043	yes	yes				S	F1RQL8	1043	SEGSYAGVGSPRDLQSPDFTTGFHSDKMEGK	_DLQS(ph)PDFTTGFHSDK_	DLQS(1)PDFTTGFHSDK	0.999999	8.69582e-14	142.23	134.12	141.18	2	887.87	-2.1684	322720000	0.4886	-1.03327	_DLQS(ph)PDFTTGFHSDK_	DLQS(1)PDFTTGFHSDK	1	1.23794e-13	134.04	122.81	128.76	3	592.249	-0.1006	433160000	0.4606	-1.11841	-1.07584	0.0251771	down	0.98131	-0.0272379	0.167923		-1.04861
F1RQM2	PGM3	Phosphoacetylglucosamine mutase	Phosphoacetylglucosamine mutase	PGM3	64	yes	yes				S	F1RQM2	64	RSKQTKSTIGVMVTASHNPEDDNGVKLVDPL	_STIGVM(ox)VTAS(ph)HNPEDDNGVK_	STIGVMVTAS(1)HNPEDDNGVK	0.999908	4.07804e-126	301.77	298.54	208.34	2	1083.97	-1.2713	3650200000	0.63961	-0.644736	_STIGVM(ox)VTAS(ph)HNPEDDNGVK_	STIGVMVTAS(1)HNPEDDNGVK	0.999836	2.54858e-122	289.6	289.26	218.21	2	1083.97	-0.96374	3683500000	0.6119	-0.708632	-0.676684	0.0300344	down	0.89333	-0.163405	0.16801		-0.513279
F1RQR1	MAP4K2	Mitogen-activated protein kinase kinase kinase kinase	Mitogen-activated protein kinase kinase kinase kinase 2	MAP4K2	328	yes	yes	yes			S	F1RQR1	328	TIHSRGQHGPAERTPSEIQFHQVKFGAPRRK	_TPS(ph)EIQFHQVK_	T(0.002)PS(0.998)EIQFHQVK	0.998168	0.00157105	83.541	78.325	83.541	2	697.329	0.2242	231620000	0.53682	-0.89749	_TPS(ph)EIQFHQVK_	TPS(1)EIQFHQVK	0.999956	3.27689e-11	143.64	135.88	143.64	2	697.329	1.4243	186620000	0.55303	-0.85457	-0.87603	0.0155918	down
F1RQR3	CDC42BPG	Uncharacterized protein	Serine/threonine-protein kinase MRCK gamma	CDC42BPG	1482	yes	yes	yes			S	F1RQR3	1482	QKGRGARSSGPQRPHSFSEAPRRPASMSSDG	_SSGPQRPHS(ph)FSEAPR_	SSGPQRPHS(0.982)FS(0.018)EAPR	0.981737	1.00562e-06	136.68	136.68	136.68	3	573.925	0.13955	1250400000	0.25536	-1.9694	_SSGPQRPHS(ph)FSEAPR_	SSGPQRPHS(0.993)FS(0.007)EAPR	0.992699	7.10815e-13	150.68	148.02	147.06	3	573.925	1.7394	869960000	0.3086	-1.69619	-1.83279	0.0473613	down
F1RQV4	POLA2	DNA polymerase alpha subunit B	DNA polymerase alpha subunit B	POLA2	127	no	yes				T	F1RQV4	127	AYTTPSKGSQKRAITTPETPLTKRSVSARSP	_AITT(ph)PETPLTK_	AIT(0.122)T(0.878)PETPLTK	0.877729	0.00670738	81.278	76.52	81.278	2	626.315	1.4747	94371000	0.32964	-1.60104	_AITT(ph)PETPLTK_	AIT(0.048)T(0.947)PET(0.005)PLTK	0.946873	0.0181642	70.68	57.279	67.234	2	626.315	-0.0083054	192640000	0.34531	-1.53404	-1.56754	0.0136034	down	0.75015	-0.41535	0.0636864		-1.15219
F1RQZ9	EFTUD2	Uncharacterized protein	116 kDa U5 small nuclear ribonucleoprotein component	EFTUD2	19	yes	yes				S	F1RQZ9	19	DLYDEFGNYIGPELDSDEDDDELGRETKDLD	_(ac)MDTDLYDEFGNYIGPELDS(ph)DEDDDELGR_	MDTDLYDEFGNYIGPELDS(1)DEDDDELGR	1	2.04011e-65	195.89	195.72	193.94	3	1120.77	-0.28637	435330000	0.47377	-1.07774	_(ac)MDTDLYDEFGNYIGPELDS(ph)DEDDDELGR_	MDTDLYDEFGNYIGPELDS(1)DEDDDELGR	1	2.75074e-35	157.43	157.02	157.43	3	1120.77	-0.59843	91780000	0.5275	-0.922757	-1.00025	0.0492224	down	0.764005	-0.391167	0.145378		-0.609082
F1RR16	ATAD2	Uncharacterized protein	ATPase family AAA domain-containing protein 2	ATAD2	323	yes	yes				S	F1RR16	323	PRHQRKRNIFYSGPASPARPRYRLSSAGPRS	_NIFYSGPAS(ph)PARPR_	NIFYSGPAS(1)PARPR	0.999598	0.000393359	92.773	90.47	92.773	3	538.259	-0.23014	67541000	0.37404	-1.41874	_NIFYSGPAS(ph)PAR_	NIFYSGPAS(1)PAR	0.999795	1.92195e-05	99.747	77.834	99.747	2	680.308	0.32035	74948000	0.35525	-1.49309	-1.45591	0.0162535	down	1.08655	0.119754	0.0031763		-1.57567
F1RR47	FAM73B	Uncharacterized protein	Protein FAM73B	FAM73B	276	yes	yes				S	F1RR47	276	LLDLERTLMLPLTEGSLRLRPDDEDSLTSED	_TLMLPLTEGS(ph)LR_	TLMLPLT(0.029)EGS(0.971)LR	0.971158	8.12581e-10	118.19	106.61	57.794	3	470.907	2.8321	220400000	0.60809	-0.717643	_TLMLPLTEGS(ph)LR_	TLMLPLT(0.015)EGS(0.985)LR	0.984636	5.31052e-12	145.39	138.26	145.39	2	705.857	-3.4506	245010000	0.56971	-0.8117	-0.764672	0.0391039	down
F1RR49	NUP188	Uncharacterized protein	Nucleoporin NUP188 homolog	NUP188	1711	yes	yes				S	F1RR49	1711	LLSSLSRYFRRGAPSSPAAGVLPSPQGKSAS	_GAPSS(ph)PAAGVLPSPQGK_	GAPS(0.059)S(0.941)PAAGVLPSPQGK	0.941282	5.43393e-08	112.44	106.97	112.44	2	800.89	0.30557	574620000	0.23667	-2.07905	_GAPSS(ph)PAAGVLPSPQGK_	GAPS(0.034)S(0.966)PAAGVLPSPQGK	0.966131	2.8426e-08	105.96	101.84	104.38	2	800.89	-0.96506	749620000	0.23855	-2.06764	-2.07334	0.00175246	down	0.892345	-0.166803	0.302563		-1.90654
F1RRB5	JADE1	Uncharacterized protein	Protein Jade-1	JADE1	703	yes	yes				S	F1RRB5	703	TDVSQRHLDNTRAATSPGAGQSALGTRKEMV	_AATS(ph)PGAGQSALGTR_	AAT(0.037)S(0.963)PGAGQSALGTR	0.963082	0.00117062	80.316	75.8	80.316	2	712.83	-0.45424	220900000	0.49013	-1.02876	_AATS(ph)PGAGQSALGTR_	AAT(0.098)S(0.902)PGAGQSALGTR	0.901931	0.00141508	66.152	61.947	66.152	2	712.83	-1.1659	191190000	0.5036	-0.98965	-1.00921	0.0123352	down	0.65637	-0.607419			-0.401788
F1RRE0	DYNC1LI1	Uncharacterized protein	Cytoplasmic dynein 1 light intermediate chain 1	DYNC1LI1	162	yes	yes				S	F1RRE0	162	RDFQEYVEPGEDFPASPQRRNTVSQEDKDDS	_DFQEYVEPGEDFPAS(ph)PQR_	DFQEYVEPGEDFPAS(1)PQR	1	1.15226e-43	189.99	185.12	147.08	2	1095.95	-1.8043	143460000	0.22821	-2.13157	_DFQEYVEPGEDFPAS(ph)PQR_	DFQEYVEPGEDFPAS(1)PQR	1	2.70052e-47	189.99	177.46	189.99	2	1095.95	-0.018116	124760000	0.25448	-1.97438	-2.05297	0.0243602	down	0.83838	-0.255018	0.110896		-1.79795
F1RRE0	DYNC1LI1	Uncharacterized protein	Cytoplasmic dynein 1 light intermediate chain 1	DYNC1LI1	369	yes	yes				S	F1RRE0	369	PRVPGGSPRTPNRSVSSNVASVSPIPAGSKK	_SVS(ph)SNVASVSPIPAGSK_	S(0.023)VS(0.919)S(0.058)NVASVSPIPAGSK	0.919473	6.51523e-32	190.57	184.86	190.57	2	833.906	0.93919	133340000	0.23765	-2.07309	_SVS(ph)SNVASVSPIPAGSK_	S(0.027)VS(0.956)S(0.017)NVASVSPIPAGSK	0.95557	6.01029e-19	155.54	110.19	155.54	2	833.906	0.12861	102240000	0.26234	-1.93049	-2.00179	0.0226655	down	0.83838	-0.255018	0.110896		-1.74677
F1RRE0	DYNC1LI1	Uncharacterized protein	Cytoplasmic dynein 1 light intermediate chain 1	DYNC1LI1	376	yes	yes				S	F1RRE0	376	PRTPNRSVSSNVASVSPIPAGSKKIDPNMKA	_SVSSNVASVS(ph)PIPAGSK_	SVSSNVASVS(0.992)PIPAGS(0.007)K	0.992341	2.89662e-20	159.1	157.22	159.1	2	833.906	-0.51627	137610000	0.3063	-1.70698	_SVSSNVASVS(ph)PIPAGSK_	SVSSNVASVS(0.998)PIPAGS(0.001)K	0.998261	2.99453e-20	156.32	154.01	156.32	2	833.906	0.73107	173810000	0.35632	-1.48875	-1.59787	0.0434056	down	0.83838	-0.255018	0.110896		-1.34285
F1RRG7	GAB1	Uncharacterized protein	GRB2-associated-binding protein 1	GAB1	251	yes	yes				S	F1RRG7	251	FQQQMMYDSPPSRAPSVSVDSSLYNLPRSFS	_APS(ph)VSVDSSLYNLPR_	APS(0.988)VS(0.012)VDSSLYNLPR	0.98775	2.57987e-13	127.32	121.43	127.32	2	842.901	-0.74086	28889000	0.3627	-1.46315	_APS(ph)VSVDSSLYNLPR_	APS(0.996)VS(0.004)VDSSLYNLPR	0.995505	1.55655e-08	118.72	112.9	118.72	2	842.901	2.2031	51620000	0.3743	-1.41773	-1.44044	0.0100357	down
F1RRG7	GAB1	Uncharacterized protein	GRB2-associated-binding protein 1	GAB1	266	yes	yes				S	F1RRG7	266	SVSVDSSLYNLPRSFSHDVLPKASPSSTEAD	_SFS(ph)HDVLPK_	S(0.039)FS(0.961)HDVLPK	0.960758	0.0148019	74.53	69.883	74.53	2	555.255	0.32599	486330000	0.52224	-0.937215	_SFS(ph)HDVLPK_	S(0.022)FS(0.978)HDVLPK	0.97798	0.000260613	110.84	102.52	110.84	2	555.255	-1.0245	275920000	0.52671	-0.924919	-0.931067	0.00420361	down
F1RRG7	GAB1	Uncharacterized protein	GRB2-associated-binding protein 1	GAB1	419	yes	yes				S	F1RRG7	419	DCYDIPRTLPSDRSSSLEGFPNPFKIKNVLT	_SSS(ph)LEGFPNPFK_	S(0.019)S(0.019)S(0.961)LEGFPNPFK	0.961123	0.000217218	94.717	93.277	94.717	2	695.308	-0.34875	323560000	0.59361	-0.752413	_SSS(ph)LEGFPNPFK_	S(0.003)S(0.003)S(0.994)LEGFPNPFK	0.994473	8.65584e-08	116.19	112.1	107.46	2	695.308	0.89572	138580000	0.61474	-0.701952	-0.727182	0.0220795	down
F1RRH2	SLC4A7	Uncharacterized protein	Sodium bicarbonate cotransporter 3	SLC4A7	1180	yes	yes				S	F1RRH2	1180	LHAGEDTVHLPFEGGSLLQIPVKALKYSPEK	_MLHAGEDTVHLPFEGGS(ph)LLQIPVK_	MLHAGEDTVHLPFEGGS(1)LLQIPVK	1	6.94283e-17	131.42	130.46	131.42	3	890.112	-1.5577	192260000	0.23261	-2.10401	_MLHAGEDTVHLPFEGGS(ph)LLQIPVK_	MLHAGEDTVHLPFEGGS(1)LLQIPVK	0.999992	7.252e-13	86.32	85.658	86.32	4	667.836	1.3402	38365000	0.25069	-1.99602	-2.05002	0.0167641	down
F1RRK0	SCYL1	Uncharacterized protein	N-terminal kinase-like protein	SCYL1	753	yes	yes	yes			S	F1RRK0	753	ALSARREAAAQPRPDSWGDDNWEGLETESRQ	_EAAAQPRPDS(ph)WGDDNWEGLETESR_	EAAAQPRPDS(1)WGDDNWEGLETESR	1	5.21568e-150	327.27	325.86	166.39	3	932.723	-0.63846	254530000	0.53363	-0.906088	_EAAAQPRPDS(ph)WGDDNWEGLETESR_	EAAAQPRPDS(1)WGDDNWEGLETESR	1	9.21531e-110	268.99	268.15	196.3	3	932.723	0.72663	581760000	0.48189	-1.05322	-0.979656	0.0477178	down	0.59583	-0.766238	0.19477		-0.213419
F1RRM9	SRF	Uncharacterized protein	Serum response factor	SRF	228	yes	yes				S	F1RRM9	228	ETGKALIQTCLNSPDSPPRSDPTTDQRMSAT	_ALIQTCLNSPDS(ph)PPR_	ALIQTCLNS(0.001)PDS(0.999)PPR	0.999156	5.08045e-29	202.6	193.8	202.6	2	874.905	-1.7371	260760000	0.38859	-1.36368	_ALIQTCLNSPDS(ph)PPR_	ALIQTCLNS(0.002)PDS(0.998)PPR	0.997782	1.47554e-35	168.79	161.32	168.79	2	874.905	0.36937	170330000	0.41579	-1.26607	-1.31488	0.023618	down
F1RRN1	KLC4	Uncharacterized protein	Kinesin light chain 4	KLC4	587	yes	yes				S	F1RRN1	587	GTEPRPSSSNMKRAASLNYLNQPNATPLQVS	_AAS(ph)LNYLNQPNATPLQVSR_	AAS(1)LNYLNQPNATPLQVSR	1	9.21235e-44	188.16	185.28	154.13	2	1069.03	0.0091277	1745600000	0.38516	-1.37647	_AAS(ph)LNYLNQPNATPLQVSR_	AAS(1)LNYLNQPNATPLQVSR	1	2.42217e-47	187.04	184.68	168.75	3	713.019	-0.10569	1663600000	0.40145	-1.31671	-1.34659	0.0141245	down	0.87138	-0.199282	0.137226		-1.14731
F1RRR5	KIAA0196	Uncharacterized protein	WASH complex subunit strumpellin	KIAA0196	924	yes	yes				S	F1RRR5	924	DRTVQETLKTLMNAVSPLKSIVANSNKIYFS	_TLMNAVS(ph)PLK_	TLMNAVS(1)PLK	0.999995	0.0242658	61.423	45.073	61.423	2	577.288	-2.5972	27670000	0.5896	-0.762192	_TLMNAVS(ph)PLK_	TLMNAVS(1)PLK	0.999992	0.00748401	60.196	60.196	60.196	2	577.288	-1.472	33859000	0.58624	-0.770437	-0.766314	0.00342481	down	0.752025	-0.41221	0.0852126		-0.354105
F1RRR7	FAM84B	Uncharacterized protein	Protein FAM84B	FAM84B	179	yes	yes				S	F1RRR7	179	RRGRVVNDLYRYKPLSPSAVVRNALAHVGAK	_YKPLS(ph)PSAVVR_	Y(0.001)KPLS(0.987)PS(0.011)AVVR	0.987225	0.0116324	66.215	66.215	66.215	2	648.839	1.0009	38227000	0.47116	-1.08571	_YKPLS(ph)PSAVVR_	Y(0.001)KPLS(0.942)PS(0.058)AVVR	0.9417	0.047899	51.771	51.771	51.771	2	648.839	1.2782	51463000	0.44862	-1.15643	-1.12107	0.020074	down
F1RRS9	KANSL1	Uncharacterized protein	KAT8 regulatory NSL complex subunit 1	KANSL1	268	yes	yes				S	F1RRS9	268	DSSSNLGSVKLEGKKSPLSSILFSALDSDKR	_KS(ph)PLSSILFSALDSDKR_	KS(0.969)PLS(0.023)S(0.008)ILFSALDSDKR	0.968685	6.52877e-13	133.95	131.15	66.606	3	648.666	-0.39147	40634000	0.52805	-0.921254	_S(ph)PLSSILFSALDSDKR_	S(0.997)PLS(0.003)S(0.001)ILFSALDSDKR	0.996732	3.77964e-27	178.71	178.71	178.71	3	605.968	-1.1074	84647000	0.51309	-0.962716	-0.941985	0.0140085	down
F1RRT6	unknown	Uncharacterized protein	Protein EFR3 homolog A	EFR3A	143	yes	yes				S	F1RRT6;I3LSC5	143;220	MQKIEEVDSRIGPPPSPSAADKEENPAVLAE	_IGPPPS(ph)PSAADKEENPAVLAENCFR_	IGPPPS(0.991)PS(0.009)AADKEENPAVLAENCFR	0.99075	4.02718e-18	139.72	139.04	139.72	3	916.09	1.0281	141680000	0.33495	-1.57798	_IGPPPS(ph)PSAADKEENPAVLAENCFR_	IGPPPS(0.997)PS(0.003)AADKEENPAVLAENCFR	0.997199	8.90644e-13	122.06	121.44	109.08	3	916.09	-1.2489	365090000	0.28913	-1.79021	-1.6841	0.04006	down
F1RRU6	TLK2	Uncharacterized protein	Serine/threonine-protein kinase tousled-like 2	TLK2	91	yes	yes	yes			S	F1RRU6	91	RSVPPVARSSPQHSLSNPLPRRVEQPLYGLD	_SSPQHSLS(ph)NPLPR_	SSPQHS(0.043)LS(0.956)NPLPR	0.956273	3.26109e-06	106.87	102.75	50.04	3	500.572	-1.2676	132890000	0.20392	-2.29392	_SSPQHSLS(ph)NPLPR_	S(0.001)S(0.001)PQHS(0.07)LS(0.929)NPLPR	0.928569	0.0114671	42.314	39.346	42.314	3	500.572	-0.0089528	108780000	0.20962	-2.25415	-2.27404	0.00556712	down	0.68942	-0.536545			-1.73749
F1RRZ3	STK10	Uncharacterized protein	Serine/threonine-protein kinase 10	STK10	241	yes	yes	yes			S	F1RRZ3	241	QVSEEKPATDQGGDLSPAASRSQKASQSRPN	_IQVSEEKPATDQGGDLS(ph)PAASR_	IQVSEEKPATDQGGDLS(1)PAASR	0.999994	3.00688e-129	321.67	317.93	321.67	2	1168.54	-0.19044	14471000000	0.47064	-1.0873	_IQVSEEKPATDQGGDLS(ph)PAASR_	IQVSEEKPATDQGGDLS(1)PAASR	0.999996	3.49842e-145	324.99	324.99	324.99	2	1168.54	-0.34066	8366000000	0.50913	-0.973894	-1.0306	0.0349925	down	0.48253	-1.05455	0.0584566		0.0239559
F1RS15	FAM129B	Uncharacterized protein	Niban-like protein 1	FAM129B	643	yes	yes				S	F1RS15	643	AGLPFEAVPEPLSPASPDSVTELRGLLAQDL	_QVVSVVQDEEAGLPFEAVPEPLSPAS(ph)PDS(ph)VTELR_	QVVSVVQDEEAGLPFEAVPEPLS(0.012)PAS(0.987)PDS(0.709)VT(0.292)ELR	0.987464	7.66337e-15	102.3	101.75	78.281	5	751.154	0.5027	210650000	0.23547	-2.08638	_QVVSVVQDEEAGLPFEAVPEPLSPAS(ph)PDS(ph)VTELR_	QVVSVVQDEEAGLPFEAVPEPLS(0.2)PAS(0.801)PDS(0.907)VT(0.092)ELR	0.801394	1.45747e-15	112.81	111.65	85.487	4	938.69	0.85276	105260000	0.23837	-2.06873	-2.07756	0.00270565	down	0.911945	-0.135548	0.365765		-1.94201
F1RS15	FAM129B	Uncharacterized protein	Niban-like protein 1	FAM129B	662	yes	yes				S	F1RS15	662	VTELRGLLAQDLRAESPPLASPLLNGAPAQE	_AES(ph)PPLASPLLNGAPAQETPQPVVAPGATS(ph)PPS(ph)SPLR_	AES(0.907)PPLAS(0.093)PLLNGAPAQET(0.001)PQPVVAPGAT(0.309)S(0.701)PPS(0.542)S(0.447)PLR	0.906509	1.53959e-08	84.953	84.702	47.675	5	769.163	0.46856	252730000	0.041537	-4.58946	_AES(ph)PPLASPLLNGAPAQETPQPVVAPGATSPPSSPLR_	AES(0.891)PPLAS(0.109)PLLNGAPAQETPQPVVAPGATSPPSSPLR	0.890816	2.11573e-21	112.85	112.68	112.85	3	1227.96	-0.53647	1002000000	0.037161	-4.75007	-4.66976	0.0109466	down	0.911945	-0.135548	0.365765		-4.53421
F1RS45	unknown	DNA topoisomerase 2	DNA topoisomerase 2-beta	TOP2B	1571	yes	yes				S	F1RS45	1571	KTTSKKPKKTSFDQDSDVDLFPSDFTAEPPS	_KTSFDQDS(ph)DVDLFPSDFTAEPPSLPR_	KTSFDQDS(1)DVDLFPSDFTAEPPSLPR	0.999996	3.84147e-100	250.32	250.19	250.32	2	1496.17	-1.0514	937170000	0.19793	-2.33694	_TSFDQDS(ph)DVDLFPSDFTAEPPSLPR_	TSFDQDS(1)DVDLFPSDFTAEPPSLPR	0.999976	9.45277e-89	224.06	223.95	224.06	2	1432.12	-1.5906	1413200000	0.1836	-2.44536	-2.39115	0.014431	down	0.963985	-0.0542695	0.552581		-2.33688
F1RSA9	FHDC1	Uncharacterized protein	FH2 domain-containing protein 1	FHDC1	640	yes	yes				S	F1RSA9	640	PRVRRSGVSILRKRNSEPLGLGPVRSPPLSP	_RNS(ph)EPLGLGPVR_	RNS(1)EPLGLGPVR	1	0.000413537	87.647	80.115	87.647	3	458.901	0.43662	129250000	0.40412	-1.30714	_RNS(ph)EPLGLGPVR_	RNS(1)EPLGLGPVR	1	0.0348745	47.548	39.18	47.548	3	458.901	-0.17424	21229000	0.41569	-1.26642	-1.28678	0.0100731	down
F1RSE5	CEBPD	Uncharacterized protein	CCAAT/enhancer-binding protein delta	CEBPD	155	yes	yes				S	F1RSE5	155	AAQPTPPASPEPPRRSPAPPAPGPARDKAAG	_RS(ph)PAPPAPGPAR_	RS(1)PAPPAPGPAR	1	7.3945e-06	112.96	100.91	60.549	2	627.311	0.081913	525270000	0.14639	-2.77211	_S(ph)PAPPAPGPAR_	S(1)PAPPAPGPAR	1	0.00104322	88.561	76.793	52.495	2	549.261	1.1198	780650000	0.14516	-2.78428	-2.7782	0.00139472	down	0.63203	-0.662116	0.0219465	down	-2.11608
F1RSE7	MCM4	Uncharacterized protein	DNA replication licensing factor MCM4	MCM4	27	yes	yes				S	F1RSE7	27	STRRAAPTQPGQDPPSAGEPQLLPLSPGIEL	_AAPTQPGQDPPS(ph)AGEPQLLPLSPGIELR_	AAPT(0.012)QPGQDPPS(0.982)AGEPQLLPLS(0.006)PGIELR	0.982359	0.0294231	37.993	37.881	35.351	4	729.868	-4.5671	300340000	0.094836	-3.39842	_AAPTQPGQDPPS(ph)AGEPQLLPLSPGIELR_	AAPT(0.015)QPGQDPPS(0.984)AGEPQLLPLSPGIELR	0.984245	0.0195195	45.276	44.806	45.276	3	972.822	-0.57554	268370000	0.064377	-3.95731	-3.67787	0.0482777	down	0.85198	-0.231323	0.0683122		-3.44654
F1RSJ7	DDX42	Uncharacterized protein	ATP-dependent RNA helicase DDX42	DDX42	109	yes	yes				S	F1RSJ7	109	ENSPTRQQFHSKPVDSDSDDDPLEAFMAEVE	_QQFHSKPVDS(ph)DS(ph)DDDPLEAFMAEVEDQAAR_	QQFHSKPVDS(1)DS(1)DDDPLEAFMAEVEDQAAR	0.999979	2.24071e-17	125.86	125.86	125.86	3	1179.81	0.078447	153820000	0.35457	-1.49586	_PVDS(ph)DS(ph)DDDPLEAFM(ox)AEVEDQAAR_	PVDS(1)DS(1)DDDPLEAFMAEVEDQAAR	1	4.87924e-35	169.26	168.98	57.238	3	933.352	2.3956	380080000	0.3784	-1.40202	-1.44894	0.0206084	down	0.804535	-0.314977	0.118224		-1.13396
F1RSJ7	DDX42	Uncharacterized protein	ATP-dependent RNA helicase DDX42	DDX42	111	yes	yes				S	F1RSJ7	111	SPTRQQFHSKPVDSDSDDDPLEAFMAEVEDQ	_QQFHSKPVDS(ph)DS(ph)DDDPLEAFMAEVEDQAAR_	QQFHSKPVDS(1)DS(1)DDDPLEAFMAEVEDQAAR	0.999993	2.24071e-17	125.86	125.86	125.86	3	1179.81	0.078447	153820000	0.35457	-1.49586	_PVDS(ph)DS(ph)DDDPLEAFM(ox)AEVEDQAAR_	PVDS(1)DS(1)DDDPLEAFMAEVEDQAAR	1	4.87924e-35	169.26	168.98	57.238	3	933.352	2.3956	380080000	0.3784	-1.40202	-1.44894	0.0206084	down	0.804535	-0.314977	0.118224		-1.13396
F1RSM3	HELZ	Uncharacterized protein	Probable helicase with zinc finger domain	HELZ	1616	yes	yes				S	F1RSM3	1616	PPQSRLLQYRQIQTRSPPAVPSPPSSTDHSS	_S(ph)PPAVPSPPSSTDHSSHFSNFNDSSR_	S(1)PPAVPSPPSSTDHSSHFSNFNDSSR	0.999724	1.2801e-18	125.59	125.58	125.59	3	941.067	0.93763	121260000	0.24561	-2.02556	_S(ph)PPAVPSPPSSTDHSSHFSNFNDSSR_	S(0.999)PPAVPS(0.001)PPSSTDHSSHFSNFNDSSR	0.999168	1.84787e-09	93.505	93.321	93.505	4	706.052	-0.12202	49447000	0.24227	-2.04531	-2.03544	0.00308912	down
F1RSM7	HSF1	Uncharacterized protein	Heat shock factor protein 1	HSF1	360	yes	yes				S	F1RSM7	360	TASATLLPDTGGHPPSPLPTSAPEKCLSVAC	_ESEPAPTASATLLPDTGGHPPS(ph)PLPTSAPEK_	ESEPAPTASATLLPDT(0.002)GGHPPS(0.907)PLPT(0.07)S(0.022)APEK	0.906626	1.66551e-46	175.07	174.85	175.07	2	1566.74	-0.45684	177050000	0.083149	-3.58816	_ESEPAPTASATLLPDTGGHPPS(ph)PLPTSAPEK_	ESEPAPTASATLLPDTGGHPPS(0.997)PLPT(0.002)S(0.001)APEK	0.99712	6.84445e-88	222.17	221.07	222.17	2	1566.74	0.024582	474620000	0.080472	-3.63537	-3.61176	0.0041608	down	0.90376	-0.150542	0.423905		-3.46122
F1RSR8	LOC100154396	Uncharacterized protein	Sister chromatid cohesion protein PDS5 homolog B	PDS5B	227	yes	yes				S	F1RSR8	227	RMETVSNASSSSNPSSPGRIKGRLDSSEMDH	_METVSNASSSSNPSS(ph)PGR_	METVSNASSSSNPS(0.008)S(0.992)PGR	0.991712	1.8036e-79	275.14	274.48	275.14	2	937.883	-0.20582	684790000	0.57967	-0.786696	_METVSNASSSSNPSS(ph)PGR_	METVSNASSSSNPS(0.031)S(0.969)PGR	0.96872	8.24395e-59	209.47	208.45	209.47	2	937.883	-1.3556	693910000	0.60424	-0.726806	-0.756751	0.0251781	down	0.87072	-0.199719			-0.557032
F1RSR8	LOC100154396	Uncharacterized protein	Sister chromatid cohesion protein PDS5 homolog B	PDS5B	243	yes	yes				S	F1RSR8	243	PGRIKGRLDSSEMDHSENEDYTMSSPLPGKK	_LDSSEMDHS(ph)ENEDYTMSSPLPGK_	LDSSEMDHS(0.999)ENEDYTMSSPLPGK	0.999496	2.32172e-37	171.14	171.14	171.14	2	1325.02	-0.67445	450680000	0.35598	-1.49013	_LDS(ph)SEMDHS(ph)ENEDYTMSSPLPGK_	LDS(0.929)S(0.074)EMDHS(0.996)ENEDYTMSSPLPGK	0.996211	1.56411e-13	97.592	97.545	87.372	3	910.339	1.0081	616150000	0.3371	-1.56875	-1.52944	0.0163588	down	0.87072	-0.199719			-1.32972
F1RSR8	LOC100154396	Uncharacterized protein	Sister chromatid cohesion protein PDS5 homolog B	PDS5B	442	no	yes				T	F1RSR8	442	STQSTPQKGRGRPSKTPSPSQPKKNVRLGRS	_GRPSKT(ph)PS(ph)PSQPK_	GRPS(0.003)KT(0.997)PS(0.987)PS(0.013)QPK	0.997421	8.90115e-05	139.88	139.88	139.88	2	763.842	-0.82587	42418000	0.23473	-2.09093	_GRPSKT(ph)PSPS(ph)QPK_	GRPS(0.028)KT(0.949)PS(0.132)PS(0.891)QPK	0.948937	4.06641e-06	145.48	145.48	145.48	2	763.842	-0.52765	789600000	0.27689	-1.85262	-1.97177	0.0384246	down	0.87072	-0.199719			-1.77205
F1RST0	HSPH1	Uncharacterized protein	Heat shock protein 105 kDa	HSPH1	558	yes	yes				S	F1RST0	558	PQVQTDGHQTSQSPPSPELTSEENKTPDADK	_NIQQDNSEAGTQPQVQTDGHQTSQSPPS(ph)PELTSEENK_	NIQQDNSEAGTQPQVQTDGHQTS(0.002)QS(0.004)PPS(0.979)PELT(0.011)S(0.003)EENK	0.979438	1.48835e-44	142.6	142.34	142.6	3	1362.93	0.26429	365880000	0.20812	-2.26451	_NIQQDNSEAGTQPQVQTDGHQTSQSPPS(ph)PELTSEENK_	NIQQDNSEAGTQPQVQTDGHQTS(0.001)QS(0.003)PPS(0.949)PELT(0.034)S(0.012)EENK	0.949371	6.9403e-14	85.4	85.397	82.312	4	1022.45	-0.028183	1064900000	0.23131	-2.1121	-2.18831	0.0221608	down	0.963095	-0.0543508	0.193914		-2.13396
F1RSY4	SMPD2	Uncharacterized protein	Sphingomyelin phosphodiesterase 2	SMPD2	291	yes	yes				S	F1RSY4	291	MATLCVRHSPPQHNPSPTHGPAERSPLINVL	_HSPPQHNPS(ph)PTHGPAER_	HSPPQHNPS(0.988)PT(0.012)HGPAER	0.987657	9.31304e-14	135.54	133.8	80.412	3	642.618	0.048248	1864600000	0.14201	-2.81594	_HSPPQHNPS(ph)PTHGPAER_	HSPPQHNPS(0.998)PT(0.002)HGPAER	0.997909	8.68667e-19	147.41	140.88	133.84	3	642.618	0.36327	2131600000	0.18525	-2.43245	-2.6242	0.046433	down	0.919995	-0.121295	0.266491		-2.5029
F1RT49	AIM1	Aurora kinase B	Absent in melanoma 1 protein	AIM1	120	yes	yes				S	F1RT49	120	TKRKGRSRVPEAVPTSPAGGPRAPAKDSPPK	_VPEAVPTS(ph)PAGGPR_	VPEAVPT(0.087)S(0.913)PAGGPR	0.913236	4.1031e-09	137.27	131.13	137.27	2	707.84	0.094211	500500000	0.24982	-2.00104	_VPEAVPTS(ph)PAGGPR_	VPEAVPT(0.058)S(0.942)PAGGPR	0.94212	8.74155e-13	137.79	135.47	137.79	2	707.84	0.54501	444530000	0.27895	-1.84192	-1.92148	0.0263442	down	0.81915	-0.2878			-1.63368
F1RT49	AIM1	Aurora kinase B	Absent in melanoma 1 protein	AIM1	414	yes	yes				S	F1RT49	414	TDAAQDIPAVLDTKDSPPAAIPKPQDGFSDS	_LELENMTDAAQDIPAVLDTKDS(ph)PPAAIPK_	LELENMTDAAQDIPAVLDT(0.04)KDS(0.96)PPAAIPK	0.959827	7.66177e-07	115.32	114.51	82.169	3	1048.51	2.0733	202100000	0.30095	-1.7324	_LELENMTDAAQDIPAVLDTKDS(ph)PPAAIPK_	LELENMTDAAQDIPAVLDT(0.004)KDS(0.996)PPAAIPK	0.995601	8.62372e-05	91.1	90.29	90.898	3	1048.51	1.451	269200000	0.30227	-1.72609	-1.72925	0.00116224	down	0.81915	-0.2878			-1.44145
F1RT49	AIM1	Aurora kinase B	Absent in melanoma 1 protein	AIM1	508	yes	yes				S	F1RT49	508	SKLAGEGEEETSAAFSPEHSPEAVGSECPSK	_LAGEGEEETSAAFS(ph)PEHS(ph)PEAVGSECPSK_	LAGEGEEETSAAFS(1)PEHS(0.996)PEAVGS(0.004)ECPSK	0.999831	3.94317e-18	125.4	122.8	125.4	3	1050.42	1.0719	157440000	0.32818	-1.60744	_LAGEGEEETSAAFS(ph)PEHS(ph)PEAVGSECPSK_	LAGEGEEETS(0.001)AAFS(0.999)PEHS(1)PEAVGSECPSK	0.99908	4.53912e-26	140.38	139.64	140.38	3	1050.42	-0.69731	115000000	0.38239	-1.38688	-1.49716	0.0468079	down	0.81915	-0.2878			-1.20936
F1RT49	AIM1	Aurora kinase B	Absent in melanoma 1 protein	AIM1	512	yes	yes				S	F1RT49	512	GEGEEETSAAFSPEHSPEAVGSECPSKVLVQ	_LAGEGEEETSAAFS(ph)PEHS(ph)PEAVGSECPSK_	LAGEGEEETSAAFS(1)PEHS(0.996)PEAVGS(0.004)ECPSK	0.99607	3.94317e-18	125.4	122.8	125.4	3	1050.42	1.0719	73411000	0.28592	-1.80632	_LAGEGEEETSAAFS(ph)PEHS(ph)PEAVGSECPSK_	LAGEGEEETS(0.001)AAFS(0.999)PEHS(1)PEAVGSECPSK	0.999833	4.53912e-26	140.38	139.64	140.38	3	1050.42	-0.69731	35714000	0.31757	-1.65485	-1.73059	0.0278411	down	0.81915	-0.2878			-1.44278
F1RTA1	ABCC3	Uncharacterized protein	Canalicular multispecific organic anion transporter 2	ABCC3	920	yes	yes				S	F1RTA1	920	TYEVQKQFMRQLSAMSSEGEGQGRPVPRRRV	_QLSAMS(ph)S(ph)EGEGQGRPVPR_	QLS(0.183)AMS(0.921)S(0.895)EGEGQGRPVPR	0.921404	0.00237403	85.177	82.151	55.846	3	682.622	-0.080022	335960000	0.52316	-0.934676	_QLSAMS(ph)S(ph)EGEGQGRPVPR_	QLS(0.134)AMS(0.941)S(0.925)EGEGQGRPVPR	0.941114	1.54898e-21	167.84	167.84	53.186	2	1023.43	0.8593	536550000	0.5609	-0.834185	-0.88443	0.0361284	down	0.89558	-0.159106			-0.725324
F1RTB1	MTFR1	Uncharacterized protein	Mitochondrial fission regulator 1	MTFR1	118	yes	yes				S	F1RTB1	118	QDELPFFEQPPSRQFSFPSLSPEEPQLQTTI	_QFS(ph)FPSLSPEEPQLQTTILANEEALQK_	QFS(0.983)FPS(0.016)LS(0.001)PEEPQLQTTILANEEALQK	0.983272	9.48176e-19	116.64	116.1	116.64	3	1042.51	1.4339	80702000	0.21783	-2.19873	_QFS(ph)FPSLSPEEPQLQTTILANEEALQK_	QFS(0.99)FPS(0.009)LSPEEPQLQTTILANEEALQK	0.99048	4.97195e-34	146.67	146.33	146.67	2	1563.26	0.91086	36802000	0.17849	-2.48608	-2.34241	0.0390005	down	0.411095	-1.32121	0.163068		-1.0212
F1RTF0	PRRC2A	Uncharacterized protein	Protein PRRC2A	PRRC2A	808	yes	yes				S	F1RTF0	808	GDVFTTTATDSRPLTSPLRQATDEEDKGMRS	_PLTS(ph)PLR_	PLT(0.216)S(0.784)PLR	0.784362	0.0287001	82.287	45.73	82.287	2	432.223	1.587	263760000	0.49362	-1.01853	_LAWVGDVFTTTATDSRPLTS(ph)PLR_	LAWVGDVFTTTAT(0.001)DS(0.004)RPLT(0.102)S(0.893)PLR	0.892631	1.1722e-08	117.62	114.07	117.62	3	862.098	3.7971	326060000	0.46634	-1.10055	-1.05954	0.0246281	down	0.695575	-0.536097	0.22073		-0.52344
F1RTF0	PRRC2A	Uncharacterized protein	Protein PRRC2A	PRRC2A	1220	yes	yes				S	F1RTF0	1220	PSKEPLKEKLLTGPLSPVARGGSSGGSNMGL	_LLTGPLS(ph)PVAR_	LLTGPLS(1)PVAR	0.999998	9.08551e-05	105.19	92.1	105.19	2	602.328	-0.016099	1042700000	0.31692	-1.65781	_LLTGPLS(ph)PVAR_	LLTGPLS(1)PVAR	0.999969	2.07648e-05	108.97	101.08	65.219	2	602.328	1.6492	1080500000	0.34053	-1.55415	-1.60598	0.0205392	down	0.695575	-0.536097	0.22073		-1.06988
F1RTQ8	LRRC16A	Uncharacterized protein	Leucine-rich repeat-containing protein 16A	LRRC16A	1212	yes	yes				S	F1RTQ8	1212	AEGGSRSRSFSSRPTSPKPLLQSPKPSPGAR	_PTS(ph)PKPLLQSPK_	PTS(1)PKPLLQSPK	0.999886	7.51695e-09	150.78	140.14	150.78	2	686.865	1.0691	1703500000	0.20277	-2.30208	_PTS(ph)PKPLLQSPK_	PTS(1)PKPLLQSPK	0.999714	5.17025e-09	157.3	153.18	137.75	2	686.865	0.16697	3197900000	0.17039	-2.55309	-2.42759	0.0328828	down	0.882865	-0.181919	0.264845		-2.24567
F1RTR6	PFKFB2	Uncharacterized protein	6-phosphofructo-2-kinase/fructose-2,6-bisphosphatase 2	PFKFB2	485	yes	yes		yes		S	F1RTR6	485	TPLSSSNTIRRPRNYSVGSRPLKPLSPLRAL	_NYS(ph)VGSRPLKPLS(ph)PLR_	NYS(1)VGS(0.001)RPLKPLS(1)PLR	0.999732	0.00197617	87.352	87.352	86.557	3	648.655	-0.56001	222090000	0.36099	-1.46997	_NYS(ph)VGSRPLKPLSPLR_	NYS(1)VGSRPLKPLSPLR	0.999549	2.86869e-05	105.38	105.38	105.38	3	622	0.43605	234930000	0.39051	-1.35657	-1.41327	0.0255275	down	0.73798	-0.441082	0.127336		-0.972187
F1RTR6	PFKFB2	Uncharacterized protein	6-phosphofructo-2-kinase/fructose-2,6-bisphosphatase 2	PFKFB2	495	yes	yes				S	F1RTR6	495	RPRNYSVGSRPLKPLSPLRALDMQEGVDQPK	_PLKPLS(ph)PLR_	PLKPLS(1)PLR	1	0.00666518	86.557	81.346	59.84	3	367.546	-0.83053	1773200000	0.36913	-1.4378	_PLKPLS(ph)PLR_	PLKPLS(1)PLR	1	0.00469162	83.182	83.182	67.08	3	367.546	-0.30299	1264500000	0.37215	-1.42604	-1.43192	0.00261312	down	0.73798	-0.441082	0.127336		-0.99084
F1RTW7	ABI1	Uncharacterized protein	Abl interactor 1	ABI1	217	yes	yes				S	F1RTW7;I3LP31	217;37	PTVPNDYMTSPARLGSQHSPGRTASLNQRPR	_LGS(ph)QHSPGR_	LGS(0.999)QHS(0.001)PGR	0.999398	0.033002	63.091	44.652	63.091	2	509.727	0.41904	51316000	0.46685	-1.09897	_LGS(ph)QHSPGR_	LGS(0.998)QHS(0.002)PGR	0.998389	0.0125655	56.205	44.158	56.205	2	509.727	1.668	39574000	0.42187	-1.24513	-1.17205	0.0396436	down	0.707515	-0.503015	0.132496		-0.669034
F1RU31	SART1	Uncharacterized protein	U4/U6.U5 tri-snRNP-associated protein 1	SART1	314	yes	yes				S	F1RU31	314	RAEKNVELRKRKPDYSPYAENESVDDLAQQK	_KPDYS(ph)PYAENESVDDLAQQKPR_	KPDYS(1)PYAENESVDDLAQQKPR	0.999993	7.52577e-59	236.07	235.2	236.07	3	877.397	0.076252	1649000000	0.2695	-1.89164	_KPDYS(ph)PYAENESVDDLAQQKPR_	KPDYS(1)PYAENESVDDLAQQKPR	1	1.38681e-110	291.93	291.54	291.93	3	877.397	0.28057	1570800000	0.26636	-1.90855	-1.9001	0.00283243	down	0.60988	-0.713465	0.011968	down	-1.18663
F1RU38	SF3B2	Uncharacterized protein	Splicing factor 3B subunit 2	SF3B2	764	no	yes				T	F1RU38	764	ELRKKKIEEAMDGSETPQLFTVLPEKRTATV	_IEEAMDGSET(ph)PQLFTVLPEK_	IEEAMDGS(0.009)ET(0.991)PQLFTVLPEK	0.990786	3.57791e-34	162.87	159.9	162.87	2	1157.53	2.7031	279570000	0.27182	-1.87928	_IEEAMDGSET(ph)PQLFTVLPEK_	IEEAMDGSET(1)PQLFTVLPEK	0.999604	3.88933e-46	186.44	185.08	186.44	2	1157.53	-1.1465	120100000	0.2399	-2.05949	-1.96939	0.0291082	down	0.844785	-0.245981	0.219196		-1.7234
F1RU47	RIN1	Uncharacterized protein	Ras and Rab interactor 1	RIN1	36	yes	yes				Y	F1RU47	36	APGHLERGKPAQAPLYDVPDAGGAQAAGPQQ	_GKPAQAPLY(ph)DVPDAGGAQAAGPQQPGR_	GKPAQAPLY(1)DVPDAGGAQAAGPQQPGR	1	0.00529201	83.733	83.156	83.733	3	899.764	-2.8274	90990000	0.31947	-1.64625	_GKPAQAPLY(ph)DVPDAGGAQAAGPQQPGR_	GKPAQAPLY(1)DVPDAGGAQAAGPQQPGR	1	2.80214e-05	99.859	99.435	99.859	3	899.764	-2.6878	112530000	0.36561	-1.45162	-1.54894	0.0399434	down	0.74557	-0.425365	0.106739		-1.12357
F1RU72	THOC2	Uncharacterized protein	THO complex subunit 2	THOC2	1425	yes	yes				S	F1RU72	1425	RVPTEQKRRKIDTHPSPSHSSTVKDNLIELK	_KIDTHPS(ph)PSHSSTVK_	KIDTHPS(0.998)PS(0.002)HSSTVK	0.998124	4.44262e-19	178.54	178.54	103.9	3	567.605	0.042336	1414600000	0.46509	-1.10442	_KIDTHPS(ph)PSHSSTVK_	KIDT(0.005)HPS(0.994)PS(0.001)HSSTVK	0.993706	1.31093e-19	169.51	146.03	82.709	3	567.605	-1.4994	1461600000	0.46395	-1.10796	-1.10619	0.00101882	down	0.74743	-0.427817	0.21895		-0.678371
F1RUE9	MAGED2	Uncharacterized protein	Melanoma-associated antigen D2	MAGED2	82	yes	yes				S	F1RUE9	82	VSKPTEAQEVAATQASPTTKLTDTQVLAAEK	_ATDVSKPTEAQEVAATQAS(ph)PTTK_	ATDVSKPTEAQEVAATQAS(0.975)PT(0.022)T(0.003)K	0.974559	6.93367e-149	332.84	325.6	332.84	2	1206.07	0.96574	231970000	0.54113	-0.885953	_ATDVSKPTEAQEVAATQAS(ph)PTTK_	ATDVSKPTEAQEVAATQAS(0.902)PT(0.081)T(0.017)K	0.901624	2.04372e-58	219.09	217.16	219.09	2	1206.07	0.4061	426480000	0.53243	-0.909336	-0.897645	0.00829141	down	0.53929	-0.890867			-0.00677774
F1RUL1	RBM17	Uncharacterized protein	Splicing factor 45	RBM17	71	no	yes				T	F1RUL1	71	DLKRGGSSDERQVVDTPPHVAAGLKDPVPSG	_QVVDT(ph)PPHVAAGLK_	QVVDT(1)PPHVAAGLK	1	1.08387e-08	135.55	129.13	51.591	3	504.592	0.19178	383100000	0.37456	-1.41673	_QVVDT(ph)PPHVAAGLK_	QVVDT(1)PPHVAAGLK	1	8.08196e-12	139.71	130.47	45.183	3	504.592	0.15486	491950000	0.40304	-1.31101	-1.36387	0.0246628	down	0.96281	-0.0548698	0.259278		-1.309
F1RUL1	RBM17	Uncharacterized protein	Splicing factor 45	RBM17	223	yes	yes				S	F1RUL1	223	AAIPPPVYEEQDRPRSPTGPGNSFLANMGGT	_S(ph)PTGPGNSFLANMGGTVAHK_	S(0.994)PT(0.006)GPGNSFLANMGGTVAHK	0.993974	4.28949e-78	262.05	261.03	262.05	2	1011.96	-1.9198	6230300000	0.46616	-1.1011	_S(ph)PTGPGNSFLANMGGTVAHK_	S(0.999)PT(0.001)GPGNSFLANMGGTVAHK	0.998883	7.37087e-121	278.8	277.84	278.8	2	1011.96	-0.62258	5553700000	0.42288	-1.24168	-1.17139	0.0381541	down	0.96281	-0.0548698	0.259278		-1.11652
F1RUN1	USP6NL	Uncharacterized protein	USP6 N-terminal-like protein	USP6NL	407	yes	yes				S	F1RUN1	407	RSVGRSSPHPGGRRESGSAPHKPLEHPPAHQ	_RES(ph)GSAPHKPLEHPPAHQGK_	RES(0.909)GS(0.091)APHKPLEHPPAHQGK	0.909144	5.69337e-12	148.26	146.58	148.26	3	747.362	0.53165	1162500000	0.15258	-2.71236	_RES(ph)GSAPHKPLEHPPAHQGK_	RES(0.869)GS(0.131)APHKPLEHPPAHQGK	0.869431	9.27569e-09	145.19	143.49	79.236	5	448.82	0.94275	1117900000	0.15794	-2.66255	-2.68746	0.00589955	down
F1RUN1	USP6NL	Uncharacterized protein	USP6 N-terminal-like protein	USP6NL	624	yes	yes				S	F1RUN1	624	GPAPSYSNPPVYHGGSPRRSPASPQFPRGAP	_GPAPSYSNPPVYHGGS(ph)PR_	GPAPSYSNPPVYHGGS(1)PR	1	1.33139e-52	220.46	203.1	220.46	2	960.425	-0.13762	54368000	0.15548	-2.6852	_GPAPSYSNPPVYHGGS(ph)PR_	GPAPSYSNPPVYHGGS(1)PR	1	5.17643e-48	203.75	187.13	203.75	2	960.425	0.20751	258480000	0.17864	-2.48487	-2.58504	0.0246549	down
F1RUZ7	PITPNM1	Uncharacterized protein	Membrane-associated phosphatidylinositol transfer protein 1	PITPNM1	620	yes	yes				S	F1RUZ7	620	VRDPLADGAEGLGRLSPEPSALPAQRSPSDV	_LS(ph)PEPSALPAQR_	LS(0.922)PEPS(0.078)ALPAQR	0.922429	0.00756573	60.834	59.801	57.034	3	449.222	0.32691	120900000	0.32749	-1.61048	_LS(ph)PEPSALPAQR_	LS(1)PEPSALPAQR	0.999996	6.80776e-05	98.654	91.288	98.654	2	673.329	1.4966	691510000	0.34572	-1.53232	-1.5714	0.0158278	down	0.6333	-0.659039			-0.912362
F1RV50	TTYH2	Protein tweety homolog	Protein tweety homolog 2	TTYH2	504	yes	yes				S	F1RV50	504	GGNPRYENVPLIGRGSPPPTYSPSMRATYLS	_GS(ph)PPPTYSPSMR_	GS(1)PPPTYSPSMR	0.999976	0.00346993	72.898	71.145	72.898	2	678.786	0.87943	87489000	0.10901	-3.19747	_GS(ph)PPPTYSPSMR_	GS(1)PPPTYSPSMR	0.999978	0.00161256	65.113	62.145	64.52	2	678.786	0.54153	134860000	0.11568	-3.11179	-3.15463	0.00864469	down	1.4588	0.544782			-3.69941
F1RVD4	SEC31A	Uncharacterized protein	Protein transport protein Sec31A	SEC31A	801	yes	yes				S	F1RVD4	801	RLCRAQGDPAPGHQESPKSPYERQQLPKGRP	_AQGDPAPGHQES(ph)PKSPYER_	AQGDPAPGHQES(0.998)PKS(0.002)PYER	0.997983	2.70606e-53	239.13	238.22	239.13	2	1065.97	-0.25582	173220000	0.30002	-1.73687	_AQGDPAPGHQES(ph)PKSPYER_	AQGDPAPGHQES(0.971)PKS(0.029)PYER	0.971317	1.03357e-35	198.67	198.2	64.256	4	533.486	-0.21743	781540000	0.34849	-1.52081	-1.62884	0.0421607	down	0.79489	-0.334323	0.178501		-1.29452
F1RVF8	CENPC1	Uncharacterized protein	Centromere protein C	CENPC	292	yes	yes				S	F1RVF8	292	ESSSVVRHTTAPPHLSPTNNTKLLEDEFIID	_HTTAPPHLS(ph)PTNNTK_	HTTAPPHLS(0.999)PT(0.001)NNTK	0.998928	2.16901e-73	265.27	246.69	265.27	2	848.396	-0.40597	666590000	0.2084	-2.26257	_HTTAPPHLS(ph)PTNNTK_	HTTAPPHLS(0.999)PT(0.001)NNTK	0.999384	7.72792e-96	261.76	255.87	136.24	3	565.933	0.69705	688110000	0.25267	-1.98467	-2.12362	0.041595	down	0.706645	-0.604913	0.532175		-1.51871
F1RVJ2	KIAA1217	Uncharacterized protein	Sickle tail protein homolog	KIAA1217	235	yes	yes				S	F1RVJ2	235	VVVPGNATIPRDRLSSLPVSRSISPSPSAIL	_LSS(ph)LPVSR_	LS(0.01)S(0.99)LPVSR	0.989819	0.023021	76.619	29.391	76.619	2	469.739	-0.50512	82531000	0.50844	-0.975851	_LSS(ph)LPVSR_	LS(0.004)S(0.996)LPVSR	0.996072	0.00630803	80.102	34.504	80.102	2	469.739	0.47857	84413000	0.49323	-1.01967	-0.997759	0.0139765	down	0.65304	-0.614757			-0.383002
F1RVK2	MASTL	Uncharacterized protein	Serine/threonine-protein kinase greatwall	MASTL	610	yes	yes	yes			S	F1RVK2	610	ESSLEGSKIEDLLPTSPSCQEGTLLRGDENP	_IEDLLPTS(ph)PSCQEGTLLR_	IEDLLPT(0.189)S(0.795)PS(0.017)CQEGTLLR	0.79452	1.90549e-18	133.16	116.23	133.16	3	703.669	2.6182	40497000	0.28617	-1.80506	_IEDLLPTS(ph)PSCQEGTLLR_	IEDLLPT(0.038)S(0.92)PS(0.042)CQEGTLLR	0.91985	3.34901e-18	131.98	115.66	131.98	3	703.669	0.23653	100960000	0.30894	-1.6946	-1.74983	0.020086	down
F1RVW1	C9orf169	Uncharacterized protein	UPF0574 protein C9orf169	C9orf169	16	yes	yes				S	F1RVW1	16	MDPQEMVVKNPFAHISIPRAHLRPELGQQLE	_NPFAHIS(ph)IPR_	NPFAHIS(1)IPR	1	0.000253897	104.59	79.359	104.59	2	616.303	-0.97189	152470000	0.30265	-1.72428	_NPFAHIS(ph)IPR_	NPFAHIS(1)IPR	1	2.21002e-05	115.34	73.862	51.009	3	411.204	-0.25481	118100000	0.32703	-1.61251	-1.66839	0.021317	down
F1RVX9	NELFB	Uncharacterized protein	Negative elongation factor B	NELFB	557	yes	yes				S	F1RVX9	557	SQLGEKLEQLDHRKPSPAQAAETPALELPLP	_KPS(ph)PAQAAETPALELPLPAVPAPAVL_	KPS(0.98)PAQAAET(0.02)PALELPLPAVPAPAVL	0.980113	2.10528e-25	150.65	146.75	123.52	2	1314.71	1.5696	142340000	0.078051	-3.67944	_KPS(ph)PAQAAETPALELPLPAVPAPAVL_	KPS(0.997)PAQAAET(0.003)PALELPLPAVPAPAVL	0.99719	4.232e-25	150.65	149.63	150.65	2	1314.71	-0.4002	92425000	0.10178	-3.29647	-3.48796	0.0349142	down	0.706035	-0.507449	0.15325		-2.98051
F1RVY7	GALK1	Uncharacterized protein	Galactokinase	GALK1	131	no	yes				T	F1RVY7	131	LQFPLPTDKRPLEPGTPHWANYVKGVIQHYP	_RPLEPGT(ph)PHWANYVK_	RPLEPGT(1)PHWANYVK	0.999985	0.000914081	75.608	70.396	62.648	3	615.633	-1.2425	105190000	0.47776	-1.06564	_RPLEPGT(ph)PHWANYVK_	RPLEPGT(1)PHWANYVK	1	5.81303e-09	126.4	120.02	126.4	3	615.633	0.64247	76719000	0.42334	-1.24011	-1.15288	0.0480794	down	0.609425	-0.71507	0.0367454	down	-0.437807
F1RW30	LOC100739621	Uncharacterized protein	AF4/FMR2 family member 1	AFF1	207	yes	yes				S	F1RW30	207	DPAPERELAPLFALPSPVPPLSPVHSNQQTL	_ELAPLFALPS(ph)PVPPLS(ph)PVHSNQQTLPR_	ELAPLFALPS(1)PVPPLS(0.999)PVHS(0.001)NQQTLPR	0.999998	4.08717e-13	97.82	97.186	77.062	5	613.911	-1.1622	201790000	0.10337	-3.27411	_ELAPLFALPS(ph)PVPPLS(ph)PVHSNQQTLPR_	ELAPLFALPS(1)PVPPLS(0.998)PVHS(0.002)NQQTLPR	1	4.35493e-13	99.269	97.782	99.269	4	767.137	-0.3856	280150000	0.075199	-3.73314	-3.50363	0.0416443	down
F1RW48	GPKOW	Uncharacterized protein	G patch domain and KOW motifs-containing protein	GPKOW	216	yes	yes				S	F1RW48	216	GLGANLTEVQALAPSSPHRLPRPDEEREKDK	_GLGLGANLTEVQALAPSS(ph)PHR_	GLGLGANLTEVQALAPS(0.195)S(0.805)PHR	0.805437	1.35233e-22	159.76	158.25	159.76	3	723.367	-1.4235	213300000	0.30452	-1.71539	_GLGLGANLTEVQALAPSS(ph)PHR_	GLGLGANLTEVQALAPS(0.211)S(0.789)PHR	0.78859	8.76137e-18	118.85	116.82	118.85	3	723.367	-1.4569	317850000	0.28683	-1.80173	-1.75856	0.0156251	down	0.69057	-0.539961	0.151634		-1.2186
F1RW56	CCDC120	Uncharacterized protein	Coiled-coil domain-containing protein 120	CCDC120	313	yes	yes				S	F1RW56	313	PPPSDLYGDLKSRRNSVASPTSPTRSLPRSA	_RNS(ph)VASPTSPTR_	RNS(0.999)VAS(0.001)PTSPTR	0.998589	0.00301339	72.315	60.733	72.315	2	676.82	0.018995	22495000	0.49749	-1.00726	_RNS(ph)VASPTSPTR_	RNS(0.999)VAS(0.001)PTSPTR	0.998874	0.0209062	58.814	54.7	58.814	2	676.82	-1.0376	35856000	0.50052	-0.9985	-1.00288	0.00278043	down
F1RW83	DCLRE1C	Uncharacterized protein	Protein artemis	DCLRE1C	385	yes	yes				S	F1RW83	385	KPLGKLKRARIIHLDSEEEEEDDDDLFDDPL	_IIHLDS(ph)EEEEEDDDDLFDDPLPVPLR_	IIHLDS(1)EEEEEDDDDLFDDPLPVPLR	1	6.75125e-73	200.52	199.71	128.06	4	787.1	1.943	213190000	0.16386	-2.60946	_IIHLDS(ph)EEEEEDDDDLFDDPLPVPLR_	IIHLDS(1)EEEEEDDDDLFDDPLPVPLR	1	9.65833e-58	177.35	175.45	128.58	5	629.881	0.077291	676720000	0.20796	-2.26562	-2.43754	0.0448269	down
F1RW85	FAM171A1	Uncharacterized protein	Protein FAM171A1	FAM171A1	371	yes	yes				S	F1RW85	371	STSMSHINLLFSRRESEFPGPLSVTSQGRPP	_RES(ph)EFPGPLSVTSQGRPPDAPGSK_	RES(1)EFPGPLSVTSQGRPPDAPGSK	0.999999	9.48031e-13	143.33	141.01	143.33	3	859.41	0.084631	169400000	0.34848	-1.52085	_RES(ph)EFPGPLSVTSQGRPPDAPGSK_	RES(1)EFPGPLSVTSQGRPPDAPGSK	0.999985	2.096e-07	119.55	117.47	119.55	3	859.41	-0.99838	84539000	0.31177	-1.68145	-1.60115	0.0318995	down
F1RWC5	KIF5B	Uncharacterized protein	Kinesin-1 heavy chain	KIF5B	930	yes	yes				S	F1RWC5	930	AQIAKPIRPGQHPAASPTHPSAIRGGGAFVQ	_PIRPGQHPAAS(ph)PTHPSAIR_	PIRPGQHPAAS(0.996)PT(0.004)HPSAIR	0.996241	2.35009e-19	147.25	143.74	114.63	3	690.685	1.1902	4820000000	0.21068	-2.24687	_PIRPGQHPAAS(ph)PTHPSAIR_	PIRPGQHPAAS(0.996)PT(0.004)HPSAIR	0.996472	2.17573e-14	138.77	138.77	97.5	4	518.265	0.34809	5308200000	0.17653	-2.50201	-2.37444	0.0341703	down	0.870425	-0.200596	0.105427		-2.17385
F1RWC6	ARHGAP12	Uncharacterized protein	Rho GTPase-activating protein 12	ARHGAP12	231	no	yes				T	F1RWC6	231	GDELSSSSTEQIRATTPPNQGRPDSPVYANL	_ATT(ph)PPNQGRPDS(ph)PVYANLQELK_	AT(0.009)T(0.991)PPNQGRPDS(1)PVYANLQELK	0.991491	1.25631e-10	135.72	135.72	135.72	2	1278.58	-0.48043	880090000	0.37723	-1.40648	_ATT(ph)PPNQGRPDS(ph)PVYANLQELK_	AT(0.009)T(0.991)PPNQGRPDS(1)PVYANLQELK	0.990841	1.31163e-13	123.52	123.52	123.52	2	1278.58	-1.0001	1088800000	0.35675	-1.48701	-1.44675	0.0177136	down	0.66694	-0.618837	0.316097		-0.827912
F1RWD9	SVIL	Uncharacterized protein	Supervillin	SVIL	971	yes	yes				S	F1RWD9	971	GDSHKEPMYADRRKGSLELAHPPIAQPGDEL	_RKGS(ph)LELAHPPIAQPGDELK_	RKGS(1)LELAHPPIAQPGDELK	1	5.69481e-26	164.39	157.96	59.819	3	746.054	0.46807	286890000	0.38165	-1.38968	_RKGS(ph)LELAHPPIAQPGDELK_	RKGS(1)LELAHPPIAQPGDELK	1	1.74844e-35	184.6	181.06	90.166	4	559.793	1.0805	725340000	0.33954	-1.55835	-1.47401	0.036384	down
F1RWD9	SVIL	Uncharacterized protein	Supervillin	SVIL	1294	yes	yes				S	F1RWD9	1294	TFAKFYRSMDSAVPRSPVELDEDFDVIFDPY	_S(ph)PVELDEDFDVIFDPYAPK_	S(1)PVELDEDFDVIFDPYAPK	1	2.09878e-05	78.976	78.685	78.976	3	759.34	-0.51104	15702000	0.25909	-1.94847	_S(ph)PVELDEDFDVIFDPYAPK_	S(1)PVELDEDFDVIFDPYAPK	1	1.00261e-06	92.034	90.807	92.034	3	759.34	-0.05407	13488000	0.24061	-2.05523	-2.00185	0.0169711	down
F1RWJ1	OSBPL7	Uncharacterized protein	Oxysterol-binding protein-related protein 7	OSBPL7	272	yes	yes				S	F1RWJ1	272	FAKDDTIGRVGRLHGSVPNLSRYLESRDPSG	_LHGS(ph)VPNLSR_	LHGS(1)VPNLSR	0.999855	0.0040725	82.069	69.493	49.632	3	387.192	-0.82317	588450000	0.50071	-0.997953	_LHGS(ph)VPNLSR_	LHGS(1)VPNLSR	0.999903	0.00224655	76.326	67.625	50.484	3	387.192	-0.65686	438760000	0.4871	-1.03771	-1.01783	0.0124319	down
F1RWL3	CDK12	Uncharacterized protein	Cyclin-dependent kinase 12	CDK12	424	yes	yes	yes			S	F1RWL3	424	AAAAAAKMDGKESKGSPIFLPRKENSSVEAK	_GS(ph)PIFLPR_	GS(1)PIFLPR	1	0.0110394	91.867	86.768	59.067	2	483.744	-1.8124	524860000	0.43452	-1.20251	_GS(ph)PIFLPR_	GS(1)PIFLPR	1	0.00397729	90.15	85.052	90.15	2	483.744	1.2292	578280000	0.4805	-1.05739	-1.12995	0.040823	down	0.611725	-0.714837	0.114885		-0.415112
F1RWL3	CDK12	Uncharacterized protein	Cyclin-dependent kinase 12	CDK12	693	no	yes	yes			T	F1RWL3	693	GGDPSPPDSPEPKAITPPQQPYKKRPKICCP	_AIT(ph)PPQQPYK_	AIT(1)PPQQPYK	1	0.0326032	74.524	63.547	74.524	2	611.797	1.2996	662670000	0.28139	-1.82936	_AIT(ph)PPQQPYK_	AIT(1)PPQQPYK	1	0.013222	85.522	79.796	85.522	2	611.797	-0.53869	593880000	0.23894	-2.06528	-1.94732	0.038517	down	0.611725	-0.714837	0.114885		-1.23248
F1RWW4	PDLIM5	Uncharacterized protein	PDZ and LIM domain protein 5	PDLIM5	7	yes	yes				S	F1RWW4	7	_________MTLQRASATPKPEPVPVQKPTV	_AS(ph)ATPKPEPVPVQK_	AS(0.869)AT(0.131)PKPEPVPVQK	0.869165	7.03628e-05	119.8	93.029	119.8	2	764.892	1.3291	29414000	0.17907	-2.4814	_AS(ph)ATPKPEPVPVQK_	AS(0.935)AT(0.065)PKPEPVPVQK	0.934638	0.000142858	97.129	97.129	97.129	2	764.892	0.091128	35546000	0.21098	-2.24482	-2.36311	0.031841	down	0.54165	-0.884727	0.0154294	down	-1.47839
F1RWW4	PDLIM5	Uncharacterized protein	PDZ and LIM domain protein 5	PDLIM5	73	yes	yes				S	F1RWW4	73	ERNTEFYHIPTHSDASKKRLMEDTEDWRPRT	_NTEFYHIPTHSDAS(ph)K_	NTEFYHIPT(0.001)HS(0.032)DAS(0.967)K	0.966774	2.97541e-31	186.9	158.9	58.848	3	609.596	-0.79348	277780000	0.46705	-1.09835	_NTEFYHIPTHSDAS(ph)K_	NTEFYHIPTHS(0.002)DAS(0.998)K	0.997834	6.00457e-26	169.51	145.56	169.51	2	913.891	-2.1432	238100000	0.43116	-1.2137	-1.15603	0.0317361	down	0.54165	-0.884727	0.0154294	down	-0.271301
F1RWW4	PDLIM5	Uncharacterized protein	PDZ and LIM domain protein 5	PDLIM5	299	yes	yes				S	F1RWW4	299	GVAGLTTAAAFKPGGSPSGIKSPSWQRPNQA	_PGVAGLTTAAAFKPGGS(ph)PSGIKS(ph)PSWQR_	PGVAGLTTAAAFKPGGS(0.984)PS(0.081)GIKS(0.746)PS(0.189)WQR	0.984039	3.70853e-46	212.86	198.24	140.01	4	722.099	0.39843	792410000	0.35482	-1.49484	_PGVAGLTTAAAFKPGGS(ph)PSGIKS(ph)PSWQR_	PGVAGLTTAAAFKPGGS(0.992)PS(0.288)GIKS(0.579)PS(0.141)WQR	0.992126	1.58043e-34	196.63	185.65	158.99	3	962.463	-0.059119	1286500000	0.38767	-1.3671	-1.43097	0.0283965	down	0.54165	-0.884727	0.0154294	down	-0.546243
F1RWY6	RIPK1	Uncharacterized protein	Receptor-interacting serine/threonine-protein kinase 1	RIPK1	316	yes	yes	yes			S	F1RWY6	316	KKEYPSQNAVVKRMQSLQIDCVAVAPSRSNS	_MQS(ph)LQIDCVAVAPSR_	MQS(1)LQIDCVAVAPSR	1	2.91281e-22	174.2	156.5	78.456	3	585.604	-0.17619	574670000	0.29719	-1.75054	_MQS(ph)LQIDCVAVAPSR_	MQS(1)LQIDCVAVAPSR	1	1.78112e-54	221.99	220.31	174.69	3	585.604	-1.0343	476380000	0.29109	-1.78046	-1.7655	0.00539433	down	0.74612	-0.423653	0.0856157		-1.34185
F1RX46	LARP4B	Uncharacterized protein	La-related protein 4B	LARP4B	708	yes	yes				S	F1RX46	708	PGPAKDQRRPLGRRPSPPAPGRRPHRDQSPP	_RPS(ph)PPAPGR_	RPS(1)PPAPGR	1	0.00995112	67.08	47.844	43.68	2	507.748	0.4146	1106100000	0.15695	-2.67162	_RPS(ph)PPAPGR_	RPS(1)PPAPGR	1	0.00129822	94.465	84.094	50.275	2	507.748	0.68623	1414800000	0.16953	-2.56039	-2.61601	0.0135329	down	0.45522	-1.1382	0.0505875		-1.47781
F1RX81	LOC100627228	Uncharacterized protein	Catenin beta-1	CTNNB1	29	yes	yes		yes		S	F1RX81;Q8WNW4	29;29	MEQDRKAAVSHWQQQSYLDSGIHSGATTTAP	_AAVSHWQQQS(ph)YLDSGIHSGATTTAPSLSGK_	AAVS(0.001)HWQQQS(0.994)Y(0.003)LDS(0.002)GIHSGATTTAPSLSGK	0.994054	1.09735e-11	103.24	101.91	65.938	3	1055.83	0.95449	224230000	0.50769	-0.97798	_AAVSHWQQQS(ph)YLDSGIHSGATTTAPSLSGK_	AAVSHWQQQS(1)YLDSGIHSGATTTAPSLSGK	0.999717	7.12844e-29	132.7	132.33	132.7	3	1055.83	3.4692	192940000	0.55241	-0.856189	-0.917084	0.0422106	down
F1RX81	LOC100627228	Uncharacterized protein	Catenin beta-1	CTNNB1	190	yes	yes		yes		S	F1RX81;Q8WNW4	190;191	HQLSKKEASRHAIMRSPQMVSAIVRTMQNTN	_S(ph)PQMVSAIVR_	S(1)PQMVSAIVR	1	5.32901e-05	118.37	95.486	91.62	2	584.283	-0.43431	5548700000	0.52805	-0.921254	_S(ph)PQM(ox)VSAIVR_	S(1)PQMVSAIVR	1	0.000319852	92.856	53.126	92.856	2	592.281	1.2183	4349300000	0.52837	-0.92038	-0.920817	0.000302131	down
F1RXC5	WIPF2	Uncharacterized protein	WAS/WASL-interacting protein family member 2	WIPF2	155	yes	yes				S	F1RXC5	155	SNRASLPELPRTQRPSLPDLSRPHATSSTGM	_TQRPS(ph)LPDLSRPHATSSTGMK_	TQRPS(1)LPDLSRPHATSSTGMK	0.999986	1.48617e-08	139.67	138.1	139.67	4	587.536	0.23962	1022200000	0.31586	-1.66264	_TQRPS(ph)LPDLSR_	TQRPS(1)LPDLSR	0.999953	6.3002e-10	111.81	111.81	85.837	3	450.557	-0.44038	690170000	0.25972	-1.94497	-1.80381	0.0497199	down
F1RY23	unknown	Uncharacterized protein	CASP8-associated protein 2	CASP8AP2	31	yes	yes				S	F1RY23;F1RY19	31;568	KDLKLSFMEKLNLTLSPAKKHPLSQDNQHKI	_LNLTLS(ph)PAK_	LNLTLS(1)PAK	0.999769	0.00265495	116.6	61.818	116.6	2	518.776	1.5588	100820000	0.58718	-0.768125	_LNLTLS(ph)PAK_	LNLT(0.006)LS(0.994)PAK	0.994007	0.00613652	69.352	30.478	64.827	2	518.776	-0.62663	78747000	0.55664	-0.845184	-0.806654	0.0303845	down
F1RYA4	NAP1L4	Uncharacterized protein	Nucleosome assembly protein 1-like 4	NAP1L4	51	no	yes				T	F1RYA4	51	QVLAALQERLDSVSHTPSSYIETLPKAVKRR	_LDSVSHT(ph)PSSYIETLPK_	LDSVS(0.002)HT(0.968)PS(0.024)S(0.007)YIETLPK	0.967526	5.97766e-20	156.58	151.12	156.58	2	977.464	2.3206	91172000	0.34883	-1.5194	_LDSVSHT(ph)PSSYIETLPK_	LDSVSHT(0.976)PS(0.022)S(0.002)YIETLPK	0.976025	1.93957e-60	210.66	203.71	210.66	2	977.464	-1.5156	255940000	0.35455	-1.49594	-1.50767	0.00495399	down	0.63139	-0.686035	0.234663		-0.821637
F1RYA4	NAP1L4	Uncharacterized protein	Nucleosome assembly protein 1-like 4	NAP1L4	294	yes	yes				S	F1RYA4	294	TITKQVPSDSFFNFFSPLKASGDGESLDEDS	_QVPSDSFFNFFS(ph)PLK_	QVPSDSFFNFFS(1)PLK	1	6.45406e-06	86.213	83.295	86.213	3	613.95	-0.91515	3654000	0.38432	-1.37962	_QVPSDSFFNFFS(ph)PLK_	QVPSDSFFNFFS(1)PLK	1	6.46918e-06	93.381	77.018	93.381	3	613.95	2.1285	2915900	0.39873	-1.32652	-1.35307	0.0124912	down	0.63139	-0.686035	0.234663		-0.667033
F1RYS7	SHROOM3	Uncharacterized protein	Protein Shroom3	SHROOM3	869	yes	yes				S	F1RYS7	869	RPRGPRPASAHVGLRSPEAPAAASPHTPRER	_S(ph)PEAPAAASPHTPR_	S(1)PEAPAAASPHTPR	1	6.92218e-05	91.14	86.797	91.14	2	734.833	2.0515	118280000	0.19295	-2.3737	_S(ph)PEAPAAASPHTPR_	S(1)PEAPAAASPHTPR	0.999979	0.00754265	58.635	53.321	58.635	2	734.833	1.7167	88235000	0.15516	-2.68817	-2.53094	0.0394994	down
F1RYS9	FAM47E	Uncharacterized protein	Starch-binding domain-containing protein 1	STBD1	208	yes	yes				S	F1RYS9	208	ARADHEDWEMVARHSSWGDVGLGGSLEAPVL	_HSS(ph)WGDVGLGGSLEAPVLSSNQGK_	HS(0.003)S(0.997)WGDVGLGGSLEAPVLSSNQGK	0.997226	0	432.15	430.71	432.15	2	1231.57	-0.28201	236150000	0.55405	-0.851912	_HSS(ph)WGDVGLGGSLEAPVLSSNQGK_	HS(0.01)S(0.99)WGDVGLGGSLEAPVLSSNQGK	0.98992	2.29334e-259	360.93	359.49	360.93	2	1231.57	-0.40466	179200000	0.51152	-0.967137	-0.909525	0.0402721	down	1.0693	0.0943995	0.443626		-1.00392
F1RZ24	DKC1	Uncharacterized protein	H/ACA ribonucleoprotein complex subunit 4	DKC1	22	yes	yes				S	F1RZ24	22	VLILPKKHKKKKERKSLPEEDVAEIQHAEEF	_S(ph)LPEEDVAEIQHAEEFLIKPESK_	S(1)LPEEDVAEIQHAEEFLIKPESK	1	1.0727e-22	173.98	173.98	120.93	4	680.328	-0.63532	353940000	0.44099	-1.18118	_S(ph)LPEEDVAEIQHAEEFLIKPESK_	S(1)LPEEDVAEIQHAEEFLIKPESK	1	5.33603e-25	170.18	168.57	133.4	4	680.328	-0.25943	146110000	0.41768	-1.25953	-1.22036	0.0204287	down	0.71812	-0.480197	0.111919		-0.740159
F1RZ71	42622	Uncharacterized protein	Septin-9	42622	30	yes	yes				S	F1RZ71	30	RLRKLGDPTGPALKRSFEVEEVETPNSTPPR	_S(ph)FEVEEVETPNSTPPR_	S(1)FEVEEVETPNSTPPR	1	3.54662e-38	190.8	166.74	190.8	2	949.414	-0.26448	463920000	0.45931	-1.12246	_S(ph)FEVEEVETPNSTPPR_	S(1)FEVEEVETPNSTPPR	1	6.95116e-27	159.04	157.36	159.04	3	633.279	0.6967	197000000	0.4532	-1.14178	-1.13212	0.00543202	down	0.6686	-0.582883	0.0847967		-0.549237
F1RZ77	CBX8	Uncharacterized protein	Chromobox protein homolog 8	CBX8	246	yes	yes				S	F1RZ77	246	FPAGHSVIQLARRQDSDLAQCGVASPSPAEA	_RQDS(ph)DLAQCGVASPSPAEATGK_	RQDS(1)DLAQCGVASPSPAEATGK	0.999998	2.52336e-35	186.39	181.27	68.942	3	775.677	-1.1859	181710000	0.43451	-1.20254	_RQDS(ph)DLAQCGVASPSPAEATGK_	RQDS(1)DLAQCGVASPSPAEATGK	1	1.27739e-58	209.72	208.45	85.004	3	775.677	1.0726	143580000	0.43961	-1.1857	-1.19412	0.00448749	down	0.90893	-0.137759			-1.05636
F1RZ77	CBX8	Uncharacterized protein	Chromobox protein homolog 8	CBX8	322	yes	yes				S	F1RZ77	322	VGGLYRDMGAQGGRPSLIARIPVARILGDPE	_DMGAQGGRPS(ph)LIAR_	DMGAQGGRPS(1)LIAR	1	0.00013759	104.88	97.824	104.88	2	754.856	-0.57302	2288900000	0.42551	-1.23274	_DM(ox)GAQGGRPS(ph)LIAR_	DMGAQGGRPS(1)LIAR	1	0.0124161	75.91	75.91	75.91	2	762.853	-0.42423	471930000	0.47401	-1.07701	-1.15487	0.0428564	down	0.90893	-0.137759			-1.01711
F1RZ78	CBX4	Uncharacterized protein	E3 SUMO-protein ligase CBX4	CBX4	458	yes	yes				S	F1RZ78	458	PPAAVLPQPEVILLDSDLDEPIDLRCVKTRG	_PADVPPAAVLPQPEVILLDS(ph)DLDEPIDLR_	PADVPPAAVLPQPEVILLDS(1)DLDEPIDLR	1	1.65149e-11	92.761	92.55	92.761	4	797.66	0.89757	29423000	0.076808	-3.7026	_PADVPPAAVLPQPEVILLDS(ph)DLDEPIDLR_	PADVPPAAVLPQPEVILLDS(1)DLDEPIDLR	1	5.7501e-12	99.048	98.404	99.048	4	797.66	1.7616	24263000	0.097245	-3.36223	-3.53242	0.0306472	down	8.5644	3.09835			-6.63077
F1RZF6	RFX7	Uncharacterized protein	DNA-binding protein RFX7	RFX7	994	yes	yes				S	F1RZF6	994	QSRHHDTHFGRLTPVSPVQHQGATVNNTNKQ	_LT(ph)PVS(ph)PVQHQGATVNNTNK_	LT(1)PVS(1)PVQHQGATVNNTNK	1	7.03832e-26	153.57	146.13	112.88	3	722.331	1.8144	33108000	0.32914	-1.60323	_LT(ph)PVS(ph)PVQHQGATVNNTNK_	LT(1)PVS(1)PVQHQGATVNNTNK	1	1.69086e-35	179.5	154.71	125.83	2	1082.99	1.2521	131930000	0.3214	-1.63756	-1.62039	0.00674382	down
F1RZF6	RFX7	Uncharacterized protein	DNA-binding protein RFX7	RFX7	1047	yes	yes				S	F1RZF6	1047	RCRSVSPAVHRQRNLSGSTLYPVSNIPRSNV	_NLS(ph)GSTLYPVSNIPR_	NLS(0.998)GS(0.001)T(0.001)LYPVSNIPR	0.997732	1.09785e-09	122.1	90.396	122.1	2	849.417	3.1429	5214200	0.29224	-1.77477	_NLS(ph)GSTLYPVSNIPR_	NLS(0.998)GS(0.002)TLYPVSNIPR	0.997935	4.70205e-13	138.46	102.33	138.46	2	849.417	1.5405	58222000	0.25781	-1.95562	-1.8652	0.0308385	down
F1RZH3	unknown	Uncharacterized protein	Disintegrin and metalloproteinase domain-containing protein 10	ADAM10	560	no	yes				T	F1RZH3	560	PSSNPKLPPPKPLPGTLKRRRPPQTIQPPQR	_LPPPKPLPGT(ph)LKR_	LPPPKPLPGT(1)LKR	1	2.45436e-05	118.2	103.19	99.055	3	498.625	0.77905	2048200000	0.15927	-2.65045	_LPPPKPLPGT(ph)LKR_	LPPPKPLPGT(1)LKR	1	0.000346736	111.64	94.432	90.561	3	498.625	-0.056761	1089400000	0.17309	-2.53041	-2.59043	0.0147487	down	0.48097	-1.05598			-1.53445
F1RZI1	ATF2	Uncharacterized protein	Cyclic AMP-dependent transcription factor ATF-2	ATF2	112	yes	yes				S	F1RZI1	112	KKASEDDIKKMPLDLSPLATPIIRSKIEEPS	_MPLDLS(ph)PLATPIIR_	MPLDLS(1)PLATPIIR	0.999996	1.35257e-21	185.99	182.51	140.96	3	539.621	-0.68728	489190000	0.30694	-1.70397	_MPLDLS(ph)PLATPIIR_	MPLDLS(1)PLATPIIR	0.999918	5.12789e-25	168.68	165.52	168.68	2	808.928	-0.92621	314020000	0.26664	-1.90703	-1.8055	0.0357624	down
F1RZJ0	RAB11FIP1	Uncharacterized protein	Rab11 family-interacting protein 1	RAB11FIP1	228	yes	yes				S	F1RZJ0	228	TLFSKSNLQRTPLSQSMSVLPTSKADKVLLR	_TPLSQS(ph)MSVLPTSK_	TPLS(0.002)QS(0.991)MS(0.007)VLPTSK	0.991331	1.47537e-17	173.09	114.84	173.09	2	778.376	-0.32794	195030000	0.37103	-1.43039	_TPLSQS(ph)MSVLPTSK_	TPLS(0.002)QS(0.976)MS(0.022)VLPTSK	0.97599	1.34464e-18	149.74	102.2	149.74	2	778.376	0.45968	317840000	0.36865	-1.43968	-1.43503	0.00205933	down	0.90521	-0.143681	0.0176503		-1.29135
F1RZJ0	RAB11FIP1	Uncharacterized protein	Rab11 family-interacting protein 1	RAB11FIP1	350	yes	yes				S	F1RZJ0	350	SSPSPQGLRKKHLFSSTENLATQPWKEPGEG	_HLFSS(ph)TENLATQPWK_	HLFS(0.007)S(0.951)T(0.042)ENLATQPWK	0.95124	2.99706e-48	239.43	234.14	239.43	2	919.927	-2.6089	1355700000	0.56752	-0.817257	_HLFSS(ph)TENLATQPWK_	HLFS(0.002)S(0.995)T(0.003)ENLATQPWK	0.995008	1.36867e-99	263.97	238.78	263.97	2	919.927	3.8595	1109400000	0.59304	-0.753799	-0.785528	0.0257004	down	0.90521	-0.143681	0.0176503		-0.641847
F1RZK8	HDAC2	Uncharacterized protein	Histone deacetylase 2	HDAC2	456	yes	yes		yes		S	F1RZK8	456	GVQMQAIPEDAVHEDSGDEDGEDPDKRISIR	_M(ox)LPHAPGVQM(ox)QAIPEDAVHEDS(ph)GDEDGEDPDKR_	MLPHAPGVQMQAIPEDAVHEDS(1)GDEDGEDPDKR	1	4.06146e-33	143.17	143.08	85.939	4	925.141	-0.30512	21910000000	0.30744	-1.70162	_M(ox)LPHAPGVQMQAIPEDAVHEDS(ph)GDEDGEDPDKR_	MLPHAPGVQMQAIPEDAVHEDS(1)GDEDGEDPDKR	1	1.68566e-35	153.77	153.74	131.18	3	1227.85	-0.88582	30138000000	0.29722	-1.7504	-1.72601	0.00899422	down	0.78916	-0.343941	0.150021		-1.38207
F1RZP9	MICAL1	Uncharacterized protein	Protein-methionine sulfoxide oxidase MICAL1	MICAL1	697	no	yes				T	F1RZP9	697	PGTKEPYVPEPSPPVTPPSEPQEASAEDLCA	_EPYVPEPS(ph)PPVT(ph)PPSEPQEASAEDLCALCGQHLYILER_	EPYVPEPS(0.999)PPVT(0.995)PPS(0.006)EPQEASAEDLCALCGQHLYILER	0.995246	2.8281e-31	128.89	128.83	128.89	3	1479.32	2.8969	935840000	0.43759	-1.19235	_EPYVPEPS(ph)PPVT(ph)PPSEPQEASAEDLCALCGQHLYILER_	EPYVPEPS(1)PPVT(0.999)PPS(0.001)EPQEASAEDLCALCGQHLYILER	0.999239	2.7053e-42	141.96	141.89	141.96	3	1479.32	2.4523	1301500000	0.40741	-1.29545	-1.2439	0.0263675	down	0.67761	-0.561715	0.0299396		-0.682183
F1RZR0	ITPR3	Uncharacterized protein	Inositol 1,4,5-trisphosphate receptor type 3	ITPR3	934	yes	yes				S	F1RZR0	934	GVGHMMSTMVLNRKQSVFGGPSLPAGAGAPE	_KQS(ph)VFGGPSLPAGAGAPEALDR_	KQS(1)VFGGPSLPAGAGAPEALDR	1	7.20368e-69	240.18	236.75	240.18	2	1103.04	-0.86167	7111400000	0.3608	-1.47073	_KQS(ph)VFGGPSLPAGAGAPEALDR_	KQS(1)VFGGPSLPAGAGAPEALDR	1	3.26031e-90	250.34	250.34	127.64	2	1103.04	-4.4272	1257300000	0.38324	-1.38368	-1.4272	0.0194085	down	0.8657	-0.208355	0.0886192		-1.21885
F1RZU3	HCFC1	Uncharacterized protein	Host cell factor 1	HCFC1	6	yes	yes				S	F1RZU3	6	__________MASAVSPANSPAVLLQPRWKR	_(ac)ASAVS(ph)PANSPAVLLQPR_	ASAVS(1)PANSPAVLLQPR	0.999985	3.10839e-33	202.6	198.12	166.29	2	900.456	-1.5611	411250000	0.43851	-1.18932	_(ac)ASAVS(ph)PANSPAVLLQPR_	ASAVS(1)PANSPAVLLQPR	0.999998	1.53186e-36	180.86	177.94	180.86	2	900.456	0.88015	291330000	0.44474	-1.16897	-1.17914	0.00549401	down	0.66924	-0.579404			-0.599738
F1RZU3	HCFC1	Uncharacterized protein	Host cell factor 1	HCFC1	10	yes	yes				S	F1RZU3	10	______MASAVSPANSPAVLLQPRWKRVVGW	_(ac)ASAVS(ph)PANS(ph)PAVLLQPR_	ASAVS(1)PANS(1)PAVLLQPR	1	7.40946e-10	138.09	135.46	120.63	2	940.439	3.8245	65144000	0.31722	-1.65644	_(ac)ASAVS(ph)PANS(ph)PAVLLQPR_	AS(0.001)AVS(0.999)PANS(1)PAVLLQPR	1	3.19907e-08	108.44	105.22	108.44	3	627.295	-1.6107	69742000	0.27745	-1.8497	-1.75307	0.0350545	down	0.66924	-0.579404			-1.17367
F1RZU3	HCFC1	Uncharacterized protein	Host cell factor 1	HCFC1	666	yes	yes				S	F1RZU3	666	TTVVGGVTKTITLVKSPISVPGGSALISNLG	_S(ph)PISVPGGSALISNLGK_	S(0.992)PIS(0.008)VPGGSALISNLGK	0.991508	1.22568e-05	97.49	87.223	97.49	2	838.935	-1.0881	398120000	0.43684	-1.19482	_S(ph)PISVPGGSALISNLGK_	S(1)PISVPGGSALISNLGK	0.999836	2.42464e-12	134.32	129.02	134.32	2	838.935	2.5844	50360000	0.46399	-1.10783	-1.15133	0.0240385	down	0.66924	-0.579404			-0.571924
F1RZU3	HCFC1	Uncharacterized protein	Host cell factor 1	HCFC1	1229	yes	yes				S	F1RZU3	1229	ALVQLGPVSAQVRAGSLGGEDSPLASLGSLV	_AGS(ph)LGGEDSPLASLGSLVSVGR_	AGS(1)LGGEDSPLASLGSLVSVGR	1	3.64083e-22	152.57	151.01	131.38	2	1055.01	-1.0775	804770000	0.51916	-0.945749	_AGS(ph)LGGEDSPLASLGSLVSVGR_	AGS(1)LGGEDSPLASLGSLVSVGR	1	4.13915e-45	184.76	182.9	184.76	2	1055.01	1.4633	391980000	0.5261	-0.926591	-0.93617	0.00651368	down	0.66924	-0.579404			-0.356766
F1RZV2	RAB23	Uncharacterized protein	Ras-related protein Rab-23	RAB23	207	yes	yes				S	F1RZV2	207	GVFSTSAGSHLGRNSSALNGGDVINLRPNRQ	_NSS(ph)ALNGGDVINLRPNR_	NS(0.035)S(0.965)ALNGGDVINLRPNR	0.964693	0.000391467	85.203	85.203	85.203	3	626.306	1.8268	103600000	0.46079	-1.11782	_NSS(ph)ALNGGDVINLRPNR_	NS(0.001)S(0.999)ALNGGDVINLRPNR	0.998987	1.58552e-05	112.55	110.41	112.55	3	626.306	-0.11629	70417000	0.50503	-0.985559	-1.05169	0.0399778	down	0.56733	-0.81774			-0.233949
F1RZW2	FAM83B	Uncharacterized protein	Protein FAM83B	FAM83B	388	yes	yes				S	F1RZW2	388	RPLHPSQMNANWKRHSYAGEQPETAPYLLLN	_RHS(ph)YAGEQPETAPYLLLNR_	RHS(1)YAGEQPETAPYLLLNR	0.999993	5.19489e-08	113.31	112.28	107.58	2	1148.05	1.8591	703040000	0.45474	-1.13689	_RHS(ph)YAGEQPETAPYLLLNR_	RHS(1)YAGEQPETAPYLLLNR	1	1.01699e-47	198.83	198.83	198.83	2	1148.05	4.7469	515990000	0.44657	-1.16304	-1.14996	0.00723955	down	0.570635	-0.809372	0.00474283	down	-0.340592
F1RZY7	LOC100512677	Uncharacterized protein	Regulatory-associated protein of mTOR	RPTOR	568	yes	yes				S	F1RZY7	568	QRILTASSLTQSAPASPTNKGIHIHQAGGSP	_ILTASSLTQSAPAS(ph)PTNK_	ILTASSLT(0.001)QS(0.002)APAS(0.829)PT(0.167)NK	0.829014	1.29754e-77	267.24	260.1	94.911	3	622.978	0.53405	711860000	0.38638	-1.37191	_ILTASSLTQSAPAS(ph)PTNK_	ILTASSLTQSAPAS(0.972)PT(0.028)NK	0.971666	3.42416e-162	320.27	313.14	320.27	2	933.964	2.1878	599530000	0.38745	-1.36792	-1.36991	0.000927043	down	0.817465	-0.292348	0.145162		-1.07756
F1S018	CAMSAP1	Uncharacterized protein	Calmodulin-regulated spectrin-associated protein 1	CAMSAP1	509	yes	yes				S	F1S018	509	AAPRGGDPRLPAGARSPQGLAEPLASRPDSF	_S(ph)PQGLAEPLASRPDSFFLEPLM(ox)PAVLR_	S(1)PQGLAEPLASRPDSFFLEPLMPAVLR	1	3.21217e-05	94.185	93.574	94.185	3	1012.18	1.1284	114620000	0.29665	-1.75317	_S(ph)PQGLAEPLASRPDSFFLEPLMPAVLR_	S(1)PQGLAEPLASRPDSFFLEPLMPAVLR	1	6.78212e-05	79.917	79.654	79.917	3	1006.84	1.6121	112700000	0.29146	-1.77863	-1.7659	0.00458988	down	0.39188	-1.37325	0.116917		-0.39265
F1S018	CAMSAP1	Uncharacterized protein	Calmodulin-regulated spectrin-associated protein 1	CAMSAP1	1014	yes	yes				S	F1S018	1014	QDPQATAAVGSVEPLSPTGLAGHRKPPRLGQ	_SPTAPTPGPSGGSQDPQATAAVGSVEPLS(ph)PTGLAGHR_	SPTAPTPGPSGGSQDPQATAAVGSVEPLS(0.903)PT(0.097)GLAGHR	0.90335	1.02821e-55	167.56	166.63	138.35	4	883.923	2.6839	253700000	0.10371	-3.26937	_SPTAPTPGPSGGSQDPQATAAVGSVEPLS(ph)PTGLAGHR_	SPTAPTPGPSGGSQDPQATAAVGSVEPLS(0.771)PT(0.229)GLAGHR	0.770842	8.98377e-43	163.62	162.59	163.62	3	1178.23	0.55179	283910000	0.12566	-2.9924	-3.13089	0.0281406	down	0.39188	-1.37325	0.116917		-1.75764
F1S039	VAV2	Uncharacterized protein	Guanine nucleotide exchange factor VAV2	VAV2	591	yes	yes				S	F1S039	591	KPCPVDGRPPMSRPPSREMDYTAYPWFAGNM	_PCPVDGRPPMSRPPS(ph)R_	PCPVDGRPPMS(0.113)RPPS(0.887)R	0.887239	0.0485994	55.453	53.066	55.453	3	629.29	-1.0151	158770000	0.10791	-3.2121	_PCPVDGRPPMSRPPS(ph)R_	PCPVDGRPPMS(0.043)RPPS(0.957)R	0.957036	0.0362977	68.243	63.762	68.243	3	629.29	-0.14668	51026000	0.12028	-3.05553	-3.13382	0.0158997	down	0.629485	-0.667925	0.0210246	down	-2.46589
F1S050	unknown	Uncharacterized protein	SAFB-like transcription modulator	SLTM	553	yes	yes				S	F1S050	553	ESIKKSEEKKRISSKSPGHMVILDQTKGDHC	_S(ph)PGHMVILDQTK_	S(1)PGHMVILDQTK	1	9.45076e-19	196.47	179.71	88.716	3	469.223	-0.13615	6282700000	0.59554	-0.74773	_S(ph)PGHMVILDQTK_	S(1)PGHMVILDQTK	1	1.03827e-22	170.22	157.8	170.22	2	703.331	-1.4854	4091800000	0.60548	-0.723849	-0.735789	0.0103302	down	0.84187	-0.24978	0.162217		-0.486009
F1S0A9	ZNF609	Uncharacterized protein	Zinc finger protein 609	ZNF609	491	yes	yes				S	F1S0A9	491	PGTKVEPTVLDRNCPSPVLIDCPHPNCNKKY	_NCPS(ph)PVLIDCPHPNCNK_	NCPS(1)PVLIDCPHPNCNK	1	7.06e-32	179.78	175.92	179.78	2	1051.44	-1.0738	225970000	0.14201	-2.81594	_NCPS(ph)PVLIDCPHPNCNK_	NCPS(1)PVLIDCPHPNCNK	1	7.92409e-37	179.78	177.26	139.78	2	1051.44	0.50701	346920000	0.17731	-2.49565	-2.65579	0.0383409	down
F1S0A9	ZNF609	Uncharacterized protein	Zinc finger protein 609	ZNF609	576	yes	yes				S	F1S0A9	576	PARSATPKVRLVEPHSPSPSSKFSTKGLCKK	_LVEPHS(ph)PSPSSK_	LVEPHS(0.994)PS(0.006)PSSK	0.994305	3.54856e-10	151.22	126.06	151.22	2	672.813	0.43679	1781200000	0.22392	-2.15894	_LVEPHS(ph)PSPSSK_	LVEPHS(0.997)PS(0.003)PSSK	0.997168	8.8369e-12	143.64	136.66	143.64	2	672.813	-0.59805	1883100000	0.19144	-2.38504	-2.27199	0.0316497	down
F1S0S8	GTF3C4	Uncharacterized protein	General transcription factor 3C polypeptide 4	GTF3C4	606	yes	yes				S	F1S0S8	606	LWKPTHEDSKILLVDSPGMGNAEDEQQDEGT	_ILLVDS(ph)PGMGNAEDEQQDEGTSSKPVNKPGLQER_	ILLVDS(1)PGMGNAEDEQQDEGTSSKPVNKPGLQER	1	5.09051e-15	137.29	137.25	134.43	3	1240.25	-3.0571	936110000	0.54923	-0.864518	_ILLVDS(ph)PGMGNAEDEQQDEGTSSKPVNKPGLQER_	ILLVDS(1)PGMGNAEDEQQDEGTSSKPVNKPGLQER	1	1.09068e-09	123.54	123.5	123.54	3	1240.25	0.9287	970590000	0.52009	-0.943167	-0.903842	0.0276807	down	0.98196	-0.0268273	0.632487		-0.877015
F1S0W0	RAPGEF1	Uncharacterized protein	Rap guanine nucleotide exchange factor 1	RAPGEF1	219	yes	yes				S	F1S0W0	219	VKELVRLTIEKQGHPSPTSPAKPSSPACKPD	_QGHPS(ph)PTSPAKPSSPACKPDGQSELPLTDR_	QGHPS(0.965)PT(0.018)S(0.018)PAKPSSPACKPDGQSELPLTDR	0.964618	0.00084224	96.957	96.869	96.957	4	806.378	-1.1592	95097000	0.43511	-1.20055	_QGHPS(ph)PTSPAKPSSPACKPDGQSELPLTDR_	QGHPS(0.985)PT(0.01)S(0.005)PAKPSSPACKPDGQSELPLTDR	0.984789	0.0427223	63.305	62.948	63.305	3	1074.83	1.5552	30933000	0.38644	-1.37168	-1.28612	0.0422933	down	0.836575	-0.259447	0.183326		-1.02667
F1S0W0	RAPGEF1	Uncharacterized protein	Rap guanine nucleotide exchange factor 1	RAPGEF1	316	yes	yes				S	F1S0W0	316	SPTRVAVVAPMSRATSGSSLPLGINRQDFDV	_ATS(ph)GSSLPLGINR_	AT(0.004)S(0.993)GS(0.002)S(0.001)LPLGINR	0.992799	0.000885786	87.519	83.003	87.519	2	676.832	0.87834	199940000	0.63557	-0.653877	_ATS(ph)GSSLPLGINR_	ATS(0.992)GS(0.006)S(0.001)LPLGINR	0.991878	8.23568e-05	86.497	81.981	86.497	2	676.832	-0.67238	201960000	0.66612	-0.586146	-0.620012	0.0347382	down	0.836575	-0.259447	0.183326		-0.360564
F1S129	SEC24B	Uncharacterized protein	Protein transport protein Sec24B	SEC24B	284	no	yes				T	F1S129	284	SPVVSTVLSGASSARTPPAANRPIEPVASVT	_T(ph)PPAANRPIEPVASVTQPSELLQQK_	T(1)PPAANRPIEPVASVTQPSELLQQK	0.999999	6.90443e-13	122.06	120.43	122.06	3	917.807	0.71275	144120000	0.15478	-2.69171	_T(ph)PPAANRPIEPVASVTQPSELLQQK_	T(1)PPAANRPIEPVASVTQPSELLQQK	1	6.54129e-18	139.72	139.04	139.72	3	917.807	-0.70875	139270000	0.15479	-2.69162	-2.69166	1.10224e-05	down	0.646645	-0.629149	0.023962	down	-2.06251
F1S129	SEC24B	Uncharacterized protein	Protein transport protein Sec24B	SEC24B	1173	yes	yes				S	F1S129	1173	RARSFITWLRDNRPLSPILHVVKDESPAKTE	_DNRPLS(ph)PILHVVK_	DNRPLS(1)PILHVVK	1	0.00381537	74.141	74.141	74.141	3	523.283	1.6354	43797000	0.39476	-1.34095	_DNRPLS(ph)PILHVVK_	DNRPLS(1)PILHVVK	1	0.0331529	55.546	48.642	55.546	3	523.283	1.2141	50312000	0.42246	-1.24311	-1.29203	0.0240924	down	0.646645	-0.629149	0.023962	down	-0.662884
F1S1B5	ACACA	Uncharacterized protein	Acetyl-CoA carboxylase 1	ACACA	1138	yes	yes				S	F1S1B5	1138	DFVRIFDEVMGCFCDSPPQSPTFPEAGHTSL	_IFDEVMGCFCDS(ph)PPQS(ph)PTFPEAGHTSLYDEDKVPR_	IFDEVMGCFCDS(1)PPQS(0.985)PT(0.015)FPEAGHTSLYDEDKVPR	0.999943	1.38611e-25	128.71	128.16	93.862	4	1047.93	-0.6243	1764100000	0.22363	-2.16081	_IFDEVMGCFCDS(ph)PPQSPTFPEAGHTSLYDEDKVPR_	IFDEVMGCFCDS(1)PPQSPTFPEAGHTSLYDEDKVPR	0.999897	9.87458e-15	116.82	116.81	116.82	4	1027.94	-0.80554	2068800000	0.21686	-2.20516	-2.18299	0.00646658	down	0.70151	-0.511846	0.0412645		-1.67114
F1S1B9	DHRS11	Uncharacterized protein	Dehydrogenase/reductase SDR family member 11	DHRS11	192	yes	yes				S	F1S1B9	192	QELREAQTHIRATCISPGVVETQFAFKLHDK	_ATCIS(ph)PGVVETQFAFK_	ATCIS(1)PGVVETQFAFK	0.999999	2.79139e-09	131.31	127.33	131.31	2	917.926	2.7273	34813000	0.48494	-1.04412	_ATCIS(ph)PGVVETQFAFK_	ATCIS(1)PGVVETQFAFK	0.999972	6.89206e-19	150.68	147.96	150.68	2	917.926	-1.4433	61541000	0.48139	-1.05472	-1.04942	0.00321518	down	0.834955	-0.26047	0.0641875		-0.788952
F1S1D0	NOS1AP	Uncharacterized protein	Carboxyl-terminal PDZ ligand of neuronal nitric oxide synthase protein	NOS1AP	586	yes	yes				S	F1S1D0	586	MGNRAEALPNGEVSLSVPDLIHKDSQDEPTL	_AEALPNGEVSLS(ph)VPDLIHK_	AEALPNGEVS(0.111)LS(0.889)VPDLIHK	0.888647	0.0105857	45.099	43.236	45.099	3	690.349	3.1762	10175000	0.19558	-2.35417	_AEALPNGEVSLS(ph)VPDLIHK_	AEALPNGEVS(0.119)LS(0.881)VPDLIHK	0.8813	0.0272108	38.562	35.256	38.562	3	690.349	2.9043	21498000	0.21308	-2.23053	-2.29235	0.0171637	down	0.46256	-1.11229			-1.18006
F1S1D0	NOS1AP	Uncharacterized protein	Carboxyl-terminal PDZ ligand of neuronal nitric oxide synthase protein	NOS1AP	623	yes	yes				S	F1S1D0	623	RASSPGVIERNSLKLSLDPISLAESLEDSSL	_LS(ph)LDPISLAESLEDSSLPSR_	LS(0.999)LDPIS(0.001)LAESLEDSSLPSR	0.998606	5.90181e-26	154.87	146.25	154.87	3	737.026	2.8436	18804000	0.1716	-2.54288	_LS(ph)LDPISLAESLEDSSLPSR_	LS(0.988)LDPIS(0.012)LAESLEDSSLPSR	0.988333	5.06004e-19	146.25	141	146.25	3	737.026	2.563	17745000	0.20686	-2.27327	-2.40808	0.0356004	down	0.46256	-1.11229			-1.29579
F1S1E0	FAM134C	Uncharacterized protein	Protein FAM134C	FAM134C	258	yes	yes				S	F1S1E0	258	SRRRALHPERAVDNHSDSEEELAAFCPQLDD	_AVDNHS(ph)DS(ph)EEELAAFCPQLDDSTVAR_	AVDNHS(1)DS(1)EEELAAFCPQLDDSTVAR	1	3.7693e-23	140.65	140.4	86.771	5	608.045	-1.7877	1585500000	0.41335	-1.27456	_AVDNHS(ph)DS(ph)EEELAAFCPQLDDSTVAR_	AVDNHS(1)DS(1)EEELAAFCPQLDDSTVAR	1	4.4327e-200	320.39	319.68	320.39	2	1518.6	1.6635	482770000	0.44274	-1.17547	-1.22502	0.0257352	down	0.232405	-2.10728	0.0229217	down	0.882263
F1S1E0	FAM134C	Uncharacterized protein	Protein FAM134C	FAM134C	260	yes	yes				S	F1S1E0	260	RRALHPERAVDNHSDSEEELAAFCPQLDDST	_AVDNHS(ph)DS(ph)EEELAAFCPQLDDSTVAR_	AVDNHS(1)DS(1)EEELAAFCPQLDDSTVAR	1	3.7693e-23	140.65	140.4	116.96	4	759.805	-2.2396	1585500000	0.41335	-1.27456	_AVDNHS(ph)DS(ph)EEELAAFCPQLDDSTVAR_	AVDNHS(1)DS(1)EEELAAFCPQLDDSTVAR	1	4.4327e-200	320.39	319.68	320.39	2	1518.6	1.6635	482770000	0.44274	-1.17547	-1.22502	0.0257352	down	0.232405	-2.10728	0.0229217	down	0.882263
F1S1S0	NKAPL	Uncharacterized protein	NKAP-like protein	NKAPL	141	yes	yes				S	F1S1S0;F1RUA7	141;149	RERIGELGAPEVWGLSPKLPEPDSDEHTPVE	_IGELGAPEVWGLS(ph)PK_	IGELGAPEVWGLS(1)PK	1	7.20313e-09	131.3	129.08	44.735	3	544.939	-0.81533	251170000	0.34679	-1.52787	_IGELGAPEVWGLS(ph)PK_	IGELGAPEVWGLS(1)PK	1	4.15045e-10	125.92	122.67	70.452	2	816.905	1.4805	671830000	0.36082	-1.47065	-1.49926	0.0121464	down
F1S1U5	GORASP2	Uncharacterized protein	Golgi reassembly-stacking protein 2	GORASP2	214	yes	yes				S	F1S1U5	214	LHRIPTRPFEEGKKISLPGQMTGTPITPLKD	_KIS(ph)LPGQMTGTPITPLK_	KIS(1)LPGQMTGTPITPLK	0.999995	0.000571437	73.383	73.383	73.383	3	621.333	-1.0545	100310000	0.44695	-1.16181	_KIS(ph)LPGQMTGTPITPLK_	KIS(1)LPGQMTGTPITPLK	1	1.86769e-10	119.38	119.38	119.38	3	621.333	-2.9479	80031000	0.4638	-1.10843	-1.13512	0.0149687	down	0.862405	-0.214514	0.153201		-0.920606
F1S209	BCAS3	Uncharacterized protein	Breast carcinoma-amplified sequence 3	BCAS3	551	yes	yes				S	F1S209	551	TITKRTGKVKPPSQISPSKSMGGEFCVAATF	_VKPPSQIS(ph)PSK_	VKPPS(0.067)QIS(0.881)PS(0.053)K	0.880518	0.0374733	58.508	58.508	58.508	2	624.323	2.1777	39606000	0.32462	-1.62318	_VKPPSQIS(ph)PSK_	VKPPS(0.011)QIS(0.926)PS(0.063)K	0.925667	0.0191587	70.272	58.953	70.272	2	624.323	0.92947	64508000	0.36257	-1.46367	-1.54342	0.0328671	down
F1S287	MTBP	Uncharacterized protein	Mdm2-binding protein	MTBP	756	yes	yes				S	F1S287	756	DLNCLYPLKRLAKSESSDSLLSQTSGSTKPH	_SES(ph)SDSLLSQTSGSTKPHPPAVTSR_	S(0.001)ES(0.993)S(0.006)DSLLSQTSGSTKPHPPAVTSR	0.993148	8.01193e-35	186.43	186.2	186.43	3	879.412	-0.14028	273000000	0.34562	-1.53274	_SES(ph)SDSLLSQTSGSTKPHPPAVTSR_	S(0.001)ES(0.992)S(0.007)DSLLSQTSGSTKPHPPAVTSR	0.992018	4.24749e-34	176.78	176.09	169.18	3	879.412	0.81032	350980000	0.39425	-1.34282	-1.43778	0.0419863	down
F1S2G1	unknown	Uncharacterized protein	AP-3 complex subunit beta-1	AP3B1	241	yes	yes				S	F1S2G1	241	KEDDGLEDNEKDFYDSDEEQKEKSDKRKKAY	_TQFVSPWKEDDGLEDNEKDFYDS(ph)DEEQK_	TQFVSPWKEDDGLEDNEKDFYDS(1)DEEQK	0.999973	0.022633	62.405	62.403	62.405	4	869.111	-1.8826	40999000	0.54659	-0.871469	_TQFVSPWKEDDGLEDNEKDFYDS(ph)DEEQK_	TQFVSPWKEDDGLEDNEKDFYDS(1)DEEQK	0.999729	0.0404108	54.505	54.505	54.505	4	869.111	2.3136	36306000	0.5522	-0.856737	-0.864103	0.00542663	down	0.824845	-0.279363	0.150797		-0.58474
F1S2J1	FAM65A	Uncharacterized protein	Protein FAM65A	FAM65A	361	yes	yes				S	F1S2J1	361	NKASTVTKRFSTYSQSPPDTPSLREQAFYNM	_FSTYSQS(ph)PPDTPSLR_	FST(0.001)Y(0.001)S(0.001)QS(0.997)PPDTPSLR	0.997299	4.03576e-05	93.226	90.923	93.226	3	588.261	3.7799	451140000	0.33496	-1.57794	_FSTYSQS(ph)PPDTPSLR_	FSTYSQS(1)PPDTPSLR	0.999969	5.11197e-37	189.87	183.01	189.87	2	881.888	1.6976	622810000	0.32646	-1.61502	-1.59648	0.00739328	down	0.733765	-0.531268	0.535289		-1.06521
F1S2J1	FAM65A	Uncharacterized protein	Protein FAM65A	FAM65A	545	yes	yes				S	F1S2J1	545	PSAHLDSVHKAINSSSPELPDPTHSTKSSTS	_AINSSS(ph)PELPDPTHSTK_	AINS(0.002)S(0.061)S(0.937)PELPDPTHSTK	0.936834	1.15323e-12	126.62	120.21	126.62	2	930.922	1.0959	24540000	0.29832	-1.74507	_AINSSS(ph)PELPDPTHSTK_	AINSS(0.001)S(0.999)PELPDPTHSTK	0.999362	5.88545e-61	209.25	204.34	209.25	2	930.922	1.4097	57610000	0.24415	-2.03416	-1.88961	0.0486037	down	0.733765	-0.531268	0.535289		-1.35835
F1S2J4	EDC4	Uncharacterized protein	Enhancer of mRNA-decapping protein 4	EDC4	694	no	yes				T	F1S2J4;I3L6D0	694;633	RGLLPGLLPGPADKLTPKGPGQVLTAASALS	_GLLPGLLPGPADKLT(ph)PK_	GLLPGLLPGPADKLT(1)PK	1	0.000231565	93.583	66.271	61.276	2	883.994	-0.29051	10561000	0.21942	-2.18823	_GLLPGLLPGPADKLT(ph)PK_	GLLPGLLPGPADKLT(1)PK	1	0.00441294	73.672	54.85	73.672	3	589.665	0.087527	7723000	0.21542	-2.21478	-2.2015	0.00383771	down	0.767755	-0.383131	0.12052		-1.81837
F1S2J4	EDC4	Uncharacterized protein	Enhancer of mRNA-decapping protein 4	EDC4	724	yes	yes				S	F1S2J4;I3L6D0	724;663	SLELQEMEPLGLPQASPTRTRSPDVISSAST	_GPGQVLTAASALSLELQEM(ox)EPLGLPQAS(ph)PTR_	GPGQVLTAASALSLELQEMEPLGLPQAS(0.778)PT(0.222)R	0.777569	4.48927e-58	184.65	182.7	147.37	3	1086.54	3.8462	188900000	0.16994	-2.5569	_GPGQVLTAASALSLELQEM(ox)EPLGLPQAS(ph)PTR_	GPGQVLTAASALSLELQEMEPLGLPQAS(0.771)PT(0.229)R	0.770831	2.82493e-25	129.72	128.83	129.72	4	815.159	-1.7016	230170000	0.18891	-2.40423	-2.48057	0.0195851	down	0.767755	-0.383131	0.12052		-2.09743
F1S2J4	EDC4	Uncharacterized protein	Enhancer of mRNA-decapping protein 4	EDC4	730	yes	yes				S	F1S2J4;I3L6D0	730;669	MEPLGLPQASPTRTRSPDVISSASTALSQDI	_S(ph)PDVISSASTALSQDIPEIASEALSR_	S(1)PDVISSASTALSQDIPEIASEALSR	1	2.39761e-100	251.39	249.99	251.39	2	1362.65	-0.44023	680850000	0.48199	-1.05292	_S(ph)PDVISSASTALSQDIPEIASEALSR_	S(1)PDVISSASTALSQDIPEIASEALSR	0.999962	4.06572e-127	280.76	278.89	172.65	3	908.771	0.35722	380980000	0.49919	-1.00234	-1.02763	0.0156658	down	0.767755	-0.383131	0.12052		-0.644501
F1S2L2	TERF2	Uncharacterized protein	Telomeric repeat-binding factor 2	TERF2	366	yes	yes				S	F1S2L2	366	LDQKDMVLPSKVCPPSPALKNKRPRKDENES	_VCPPS(ph)PALK_	VCPPS(1)PALK	1	0.0300844	63.624	53.969	63.624	2	524.748	-0.051724	1130600000	0.2805	-1.83393	_VCPPS(ph)PALK_	VCPPS(1)PALK	1	0.00382281	79.07	65.95	45.433	2	524.748	0.062622	1120900000	0.31485	-1.66726	-1.7506	0.0302816	down	0.98933	-0.0156836	0.640832		-1.73491
F1S2L2	TERF2	Uncharacterized protein	Telomeric repeat-binding factor 2	TERF2	430	yes	yes				S	F1S2L2	430	EPTAGLDSSQEGIPASPPKPTILNQPLPGEK	_LVLEEDSQSTEPTAGLDSSQEGIPAS(ph)PPKPTILNQPLPGEK_	LVLEEDSQSTEPTAGLDSSQEGIPAS(0.994)PPKPT(0.005)ILNQPLPGEK	0.993593	1.87589e-07	87.04	86.992	87.04	3	1450.71	1.2145	660850000	0.088709	-3.49478	_LVLEEDSQSTEPTAGLDSSQEGIPAS(ph)PPKPTILNQPLPGEK_	LVLEEDSQSTEPT(0.001)AGLDS(0.006)S(0.006)QEGIPAS(0.94)PPKPT(0.047)ILNQPLPGEK	0.940353	7.30311e-05	80.475	80.389	80.475	3	1450.71	-0.64117	326340000	0.1216	-3.03978	-3.26728	0.0442554	down	0.98933	-0.0156836	0.640832		-3.2516
F1S2N4	IRF2BPL	Uncharacterized protein	Interferon regulatory factor 2-binding protein-like	IRF2BPL	646	yes	yes				S	F1S2N4	646	SSVHSTTASARRNSSSPVSPASVPGQRRLAS	_NSSS(ph)PVSPASVPGQR_	NSS(0.147)S(0.853)PVSPASVPGQR	0.853028	0.000247772	99.273	95.411	99.273	2	775.354	-0.74293	568410000	0.17555	-2.51005	_NSSS(ph)PVSPASVPGQR_	NSS(0.132)S(0.868)PVSPASVPGQR	0.867752	1.63093e-05	87.676	84.358	87.676	2	775.354	-0.29874	458370000	0.1938	-2.36736	-2.4387	0.0186187	down	0.606335	-0.729942	0.133222		-1.70876
F1S2X7	VASH2	Uncharacterized protein	Vasohibin-2	VASH2	302	yes	yes				S	F1S2X7	302	ARDMRMKILKPASAHSPTQVRSRGKSLSPRR	_ILKPASAHS(ph)PTQVR_	ILKPAS(0.063)AHS(0.896)PT(0.042)QVR	0.895535	0.000210485	97.095	85.724	97.095	2	792.917	0.63442	10569000	0.43179	-1.2116	_ILKPASAHS(ph)PTQVR_	ILKPAS(0.03)AHS(0.769)PT(0.201)QVR	0.768677	2.75255e-05	100.77	100.77	49.924	3	528.947	1.0396	282070000	0.38804	-1.36572	-1.28866	0.0380247	down
F1S2Y0	RPS6KC1	Uncharacterized protein	Ribosomal protein S6 kinase delta-1	RPS6KC1	321	yes	yes	yes			S	F1S2Y0	321	VSSPRTSDSLSRSKNSPMEFFRIDSKDSTSE	_SKNS(ph)PMEFFR_	S(0.001)KNS(0.999)PMEFFR	0.999227	0.00360008	79.875	79.875	61.423	2	661.784	1.7556	40673000	0.62404	-0.68029	_SKNS(ph)PMEFFR_	S(0.178)KNS(0.822)PMEFFR	0.822233	0.0221783	59.227	59.227	59.227	3	441.525	-0.29511	14460000	0.59003	-0.76114	-0.720715	0.0356708	down
F1S2Y4	LOC100521917	Uncharacterized protein	Tyrosine-protein phosphatase non-receptor type 14	PTPN14	202	yes	yes				S	F1S2Y4;I3LKD1	202;200	HKFYKQNKICTEQSNSPPPIRRQPTWSRSSL	_ICTEQSNS(ph)PPPIR_	ICTEQS(0.019)NS(0.981)PPPIR	0.981068	4.23893e-17	170.35	154.48	170.35	2	789.853	-0.056947	340350000	0.32886	-1.60445	_ICTEQSNS(ph)PPPIR_	ICTEQS(0.004)NS(0.996)PPPIR	0.995749	2.63744e-27	172.91	159.51	172.91	2	789.853	-0.47606	587490000	0.31701	-1.6574	-1.63093	0.0103325	down	0.49186	-1.03817	0.125709		-0.592758
F1S2Y4	LOC100521917	Uncharacterized protein	Tyrosine-protein phosphatase non-receptor type 14	PTPN14	558	no	yes				T	F1S2Y4	558	AMTLKSLNIPMARRNTLREPGPPAEVPASHE	_RNT(ph)LREPGPPAEVPASHEVPQLPPYHHK_	RNT(1)LREPGPPAEVPASHEVPQLPPYHHK	0.999664	0.0308288	73.371	72.046	73.371	5	647.526	-0.291	134390000	0.088577	-3.49692	_RNT(ph)LREPGPPAEVPASHEVPQLPPYHHK_	RNT(1)LREPGPPAEVPASHEVPQLPPYHHK	0.999917	0.0332419	69.244	69.164	69.244	5	647.526	0.20484	79329000	0.10206	-3.29251	-3.39472	0.0191613	down	0.49186	-1.03817	0.125709		-2.35655
F1S300	TPR	Uncharacterized protein	Nucleoprotein TPR	TPR	379	yes	yes				S	F1S300	379	KRKGAILSEEELAAMSPTAAAVAKIVKPGMK	_GAILSEEELAAMS(ph)PTAAAVAK_	GAILSEEELAAMS(0.764)PT(0.236)AAAVAK	0.763632	2.36756e-29	176.14	174.73	176.14	2	1055.51	1.09	62115000	0.596	-0.746616	_GAILSEEELAAMS(ph)PTAAAVAK_	GAILSEEELAAMS(0.963)PT(0.037)AAAVAK	0.962689	4.87461e-49	194.77	193.36	102.97	3	704.009	-0.64646	103510000	0.58148	-0.782199	-0.764407	0.0148145	down	0.977345	-0.0330662	0.0798792		-0.731341
F1S320	CDK14	Uncharacterized protein	Cyclin-dependent kinase 14	CDK14	73	yes	yes	yes			S	F1S320	73	KTSSAGKESPKVRRHSSPSSPTSPKFGKADS	_RHS(ph)SPSSPTSPK_	RHS(0.999)S(0.001)PSSPTSPK	0.998808	4.88831e-07	134.37	134.37	134.37	2	674.306	-0.74754	4896800000	0.37068	-1.43175	_RHS(ph)SPSSPTSPK_	RHS(0.997)S(0.003)PSSPTSPK	0.997346	9.85515e-12	148.25	148.25	118.21	2	674.306	-0.18743	3083500000	0.34378	-1.54044	-1.4861	0.0232698	down
F1S376	PLEKHA6	Uncharacterized protein	Pleckstrin homology domain-containing family A member 6	PLEKHA6	448	yes	yes				S	F1S376	448	YYDELDAASGSLRRLSLQPRSHSVPRSPSQG	_RLS(ph)LQPR_	RLS(1)LQPR	1	0.00659253	86.882	12.717	86.882	2	475.253	0.5506	2416800000	0.47148	-1.08473	_RLS(ph)LQPR_	RLS(1)LQPR	1	0.0102127	78.556	15.34	76.282	2	475.253	0.20252	1990500000	0.46591	-1.10188	-1.0933	0.00499166	down	0.665135	-0.592913	0.1236		-0.500391
F1S387	KIAA1191	Uncharacterized protein	Putative monooxygenase p33MONOX	KIAA1191	32	yes	yes				S	F1S387	32	LGKMSLPIGMYRRAFSYDDALEDPAPMTPPP	_AFS(ph)YDDALEDPAPMTPPPSDMGSIPWKPVIPER_	AFS(0.999)Y(0.001)DDALEDPAPMTPPPSDMGSIPWKPVIPER	0.998801	0.0187194	55.826	55.805	55.826	4	927.427	1.72	178640000	0.33841	-1.56316	_AFS(ph)YDDALEDPAPMTPPPSDMGSIPWKPVIPER_	AFS(1)YDDALEDPAPMTPPPSDMGSIPWKPVIPER	0.999962	0.00220702	70.842	70.82	66.376	3	1236.23	0.502	104020000	0.31947	-1.64625	-1.6047	0.0164785	down	0.98635	-0.0387363	0.946203		-1.56597
F1S3I2	PPAN	Uncharacterized protein	Suppressor of SWI4 1 homolog	PPAN	238	yes	yes				S	F1S3I2	238	RLQDISELLATGAGLSESEAEPDGEHNITEL	_LQDISELLATGAGLS(ph)ESEAEPDGEHNITELPQAVAGR_	LQDISELLATGAGLS(0.951)ES(0.049)EAEPDGEHNITELPQAVAGR	0.951114	5.39597e-43	155.51	155.49	155.51	3	1299.95	-1.4352	2287100000	0.45956	-1.12167	_LQDISELLATGAGLS(ph)ES(ph)EAEPDGEHNITELPQAVAGR_	LQDISELLAT(0.235)GAGLS(0.952)ES(0.812)EAEPDGEHNITELPQAVAGR	0.952456	5.88738e-15	107.1	106.62	107.1	3	1326.61	0.91002	530000000	0.49917	-1.0024	-1.06204	0.0357121	down	0.93115	-0.106689	0.504586		-0.955347
F1S3J3	LOC100153684	Uncharacterized protein	ELM2 and SANT domain-containing protein 1	ELMSAN1	118	no	yes				T	F1S3J3	118	KSAHRTLLRSNSAEVTPPVLSVMGEATPVSI	_S(ph)NSAEVT(ph)PPVLSVMGEAT(ph)PVSIEPR_	S(0.5)NS(0.5)AEVT(1)PPVLSVMGEAT(0.985)PVS(0.015)IEPR	0.999641	3.3823e-12	108.94	108.65	108.94	3	936.405	2.301	141770000	0.23474	-2.09086	_S(ph)NSAEVT(ph)PPVLSVMGEATPVSIEPR_	S(0.565)NS(0.436)AEVT(0.999)PPVLSVMGEATPVSIEPR	0.99887	1.18394e-05	84.199	84.037	83.12	2	1364.12	0.32658	32582000	0.28905	-1.79061	-1.94074	0.0491485	down
F1S3K5	unknown	Uncharacterized protein	Ribonucleoprotein PTB-binding 1	RAVER1	14	yes	yes				S	F1S3K5	14	__MAADVSVTHRPPLSPEAGAELEADDSAER	_(ac)AADVSVTHRPPLS(ph)PEAGAELEADDSAER_	AADVSVTHRPPLS(1)PEAGAELEADDSAER	1	1.75141e-87	243.84	243.2	243.84	3	1004.79	-0.51258	1027500000	0.41042	-1.28483	_(ac)AADVSVTHRPPLS(ph)PEAGAELEADDSAER_	AADVSVTHRPPLS(1)PEAGAELEADDSAER	1	2.57107e-88	245.87	244.25	238.11	3	1004.79	1.5615	4320200000	0.40456	-1.30557	-1.2952	0.00509878	down	0.453165	-1.14706	0.0678562		-0.148142
F1S3K5	unknown	Uncharacterized protein	Ribonucleoprotein PTB-binding 1	RAVER1	624	yes	yes				S	F1S3K5	624	REPTLGPHGPSRHKMSPPPSGFGERGGGGGS	_HKMS(ph)PPPSGFGER_	HKMS(1)PPPSGFGER	0.999999	0.000124582	114.28	114.28	114.28	2	753.832	-0.28454	2399500000	0.3239	-1.62638	_HKM(ox)S(ph)PPPSGFGER_	HKMS(1)PPPSGFGER	0.999987	0.000374587	101.78	94.417	67.415	3	508.222	0.52064	1908500000	0.33791	-1.56529	-1.59583	0.0121838	down	0.453165	-1.14706	0.0678562		-0.448776
F1S3L7	SIPA1L1	Uncharacterized protein	Signal-induced proliferation-associated 1-like protein 1	SIPA1L1	1507	yes	yes				S	F1S3L7	1507	IAHTRLRASTRDLRASPKPTSKSTIEEDLKK	_DLRAS(ph)PKPTSK_	DLRAS(0.998)PKPT(0.002)SK	0.998266	0.00628703	94.487	73.699	94.487	2	640.324	-0.12271	35258000	0.39355	-1.34538	_DLRAS(ph)PKPTSK_	DLRAS(0.996)PKPT(0.003)S(0.001)K	0.996388	0.0382124	69.431	56.423	68.168	3	427.218	0.5935	110890000	0.4299	-1.21793	-1.28165	0.0316283	down	0.67785	-0.560962			-0.720692
F1S3V0	MAST2	Uncharacterized protein	Microtubule-associated serine/threonine-protein kinase 2	MAST2	671	yes	yes				S	F1S3V0	671	LSGHGAQAFPTKLHLSPPLGRQLSRPKSAEP	_LHLS(ph)PPLGR_	LHLS(1)PPLGR	1	0.00997972	58.699	42.561	50.353	3	357.19	0.13628	135270000	0.38472	-1.37812	_LHLS(ph)PPLGR_	LHLS(1)PPLGR	1	0.00487703	66.056	49.918	66.056	3	357.19	0.17153	64368000	0.34669	-1.52828	-1.4532	0.0328625	down
F1S3V0	MAST2	Uncharacterized protein	Microtubule-associated serine/threonine-protein kinase 2	MAST2	719	yes	yes				S	F1S3V0	719	ALAASEKKLAASRKHSLDLPHPELKKELPPR	_KHS(ph)LDLPHPELK_	KHS(1)LDLPHPELK	1	4.16507e-06	113.88	99.251	113.88	2	747.379	0.92233	412670000	0.45584	-1.1334	_KHS(ph)LDLPHPELK_	KHS(1)LDLPHPELK	1	0.000170577	100.58	95.075	100.58	2	747.379	-0.64248	40281000	0.4137	-1.27334	-1.20337	0.0369753	down
F1S3Z9	WDR11	Uncharacterized protein	WD repeat-containing protein 11	WDR11	209	yes	yes				S	F1S3Z9;I3LRE5	209;209	PSGPGKKVYISSPHSSPAHSKVAAATGAKKA	_VYISSPHSS(ph)PAHSK_	VYISSPHS(0.052)S(0.928)PAHS(0.02)K	0.928148	1.24922e-17	173.31	168.59	112.16	3	526.243	-1.1084	385680000	0.3949	-1.34044	_VYISSPHSS(ph)PAHSK_	VYISSPHS(0.095)S(0.899)PAHS(0.005)K	0.899083	1.76591e-27	177.64	170.65	97.129	3	526.243	-0.58012	376390000	0.45182	-1.14618	-1.24331	0.0496335	down	0.81011	-0.30381			-0.9395
F1S402	BIRC6	Uncharacterized protein	Baculoviral IAP repeat-containing protein 6	BIRC6	2496	no	yes				T	F1S402	2496	VASGLKSQSKRAVSATPPRPPSRRGRTMPDK	_AVSAT(ph)PPRPPSR_	AVSAT(1)PPRPPSR	0.999895	8.84254e-05	113.37	107.42	113.37	2	658.33	0.012386	36197000	0.20926	-2.25663	_AVSAT(ph)PPRPPSR_	AVS(0.003)AT(0.997)PPRPPSR	0.996788	0.000359442	98.942	98.942	98.942	3	439.222	-0.012697	345120000	0.22837	-2.13055	-2.19359	0.0182898	down	0.746055	-0.449197	0.370007		-1.7444
F1S415	BAG3	Uncharacterized protein	BAG family molecular chaperone regulator 3	BAG3	175	yes	yes				S	F1S415	175	AGAQPPASQGPERSQSPAASDCSSSSSSASL	_SQS(ph)PAASDCSSSSSSASLPSSSGR_	S(0.015)QS(0.985)PAASDCSSSSSSASLPSSSGR	0.985345	3.19582e-60	212.27	204.99	212.27	2	1183.97	-1.234	1027700000	0.4653	-1.10377	_SQS(ph)PAASDCSSSSSSASLPSSSGR_	S(0.002)QS(0.998)PAASDCSSSSSSASLPSSSGR	0.998012	1.70942e-90	232.91	225.44	232.91	2	1183.97	-0.12194	1439600000	0.5148	-0.957916	-1.03084	0.0449619	down	0.327015	-1.61579	0.0380235	down	0.58495
F1S415	BAG3	Uncharacterized protein	BAG family molecular chaperone regulator 3	BAG3	227	yes	yes				S	F1S415	227	PVIHEQNVTRPAAQPSFHQAQKTHYPAQQGE	_PAAQPS(ph)FHQAQK_	PAAQPS(1)FHQAQK	1	3.88e-06	117.76	116.05	34.101	3	463.882	0.58976	255040000	0.39384	-1.34432	_PAAQPS(ph)FHQAQK_	PAAQPS(1)FHQAQK	1	2.29336e-05	98.253	94.844	98.253	2	695.319	-0.75337	158560000	0.3777	-1.40469	-1.3745	0.0139781	down	0.327015	-1.61579	0.0380235	down	0.241289
F1S415	BAG3	Uncharacterized protein	BAG family molecular chaperone regulator 3	BAG3	295	yes	yes				S	F1S415	295	EGSPARSSPPVHSPPSLRMHTMVDRPQQPMT	_SSPPVHSPPS(ph)LR_	SSPPVHSPPS(1)LR	0.999728	5.53117e-08	116.78	109.41	116.78	2	670.822	3.0329	475100000	0.1784	-2.48681	_SSPPVHSPPS(ph)LR_	SSPPVHS(0.095)PPS(0.905)LR	0.905211	0.00178896	61.444	58.184	61.444	3	447.55	1.3152	212190000	0.15974	-2.6462	-2.56651	0.0197619	down	0.327015	-1.61579	0.0380235	down	-0.950716
F1S415	BAG3	Uncharacterized protein	BAG family molecular chaperone regulator 3	BAG3	379	yes	yes				S	F1S415	379	KVEIKVSSAPAPSPPSPAPPAVPSSPKNVAA	_VSSAPAPSPPS(ph)PAPPAVPSSPK_	VSSAPAPS(0.001)PPS(0.999)PAPPAVPSSPK	0.998918	1.87307e-25	156.8	153.17	156.8	2	1053.02	1.6222	1342100000	0.097844	-3.35337	_VSSAPAPSPPS(ph)PAPPAVPSSPK_	VS(0.001)S(0.005)APAPS(0.01)PPS(0.983)PAPPAVPSSPK	0.982977	9.76263e-25	151.05	138.98	71.927	3	702.349	-0.7991	1036400000	0.10017	-3.31948	-3.33643	0.00323373	down	0.327015	-1.61579	0.0380235	down	-1.72063
F1S415	BAG3	Uncharacterized protein	BAG family molecular chaperone regulator 3	BAG3	388	yes	yes				S	F1S415	388	PAPSPPSPAPPAVPSSPKNVAAEERAAPSPA	_VSSAPAPSPPSPAPPAVPSS(ph)PK_	VSSAPAPSPPSPAPPAVPS(0.24)S(0.76)PK	0.759607	2.76e-68	220.83	204.84	220.83	2	1053.02	0.017554	845320000	0.078554	-3.67017	_VSSAPAPSPPSPAPPAVPSS(ph)PK_	VSSAPAPSPPSPAPPAVPS(0.228)S(0.772)PK	0.771874	2.80251e-45	190.33	180.85	190.33	2	1053.02	0.01652	332480000	0.11145	-3.16553	-3.41785	0.0469128	down	0.327015	-1.61579	0.0380235	down	-1.80206
F1S445	SQSTM1	Uncharacterized protein	Sequestosome-1	SQSTM1	24	yes	yes				S	F1S445	24	YLLGKEDAAREIRRFSFCFSPEPEAEAEAAA	_RFS(ph)FCFSPEPEAEAEAAAGPGPCER_	RFS(1)FCFSPEPEAEAEAAAGPGPCER	0.999999	1.32327e-86	232.27	231.73	232.27	2	1425.09	-0.70077	334880000	0.28843	-1.79371	_RFS(ph)FCFSPEPEAEAEAAAGPGPCER_	RFS(1)FCFSPEPEAEAEAAAGPGPCER	0.999655	3.36198e-58	201.42	197.12	147.36	2	1425.09	1.9797	250920000	0.24315	-2.04008	-1.91689	0.0408556	down	0.367005	-1.45235	0.0588473		-0.464546
F1S445	SQSTM1	Uncharacterized protein	Sequestosome-1	SQSTM1	332	yes	yes				S	F1S445	332	ESGVQPEEQMESDNCSGGDDDWTHLSSKEVD	_IALESGVQPEEQMESDNCS(ph)GGDDDWTHLSSK_	IALESGVQPEEQMES(0.003)DNCS(0.996)GGDDDWT(0.001)HLSSK	0.995912	8.21986e-11	84.369	84.275	84.369	3	1167.81	1.5727	40049000	0.41308	-1.27551	_IALESGVQPEEQMESDNCS(ph)GGDDDWTHLSSK_	IALESGVQPEEQMES(0.001)DNCS(0.994)GGDDDWT(0.003)HLS(0.001)S(0.001)K	0.994424	3.05865e-06	63.79	63.536	63.79	3	1167.81	0.58392	86624000	0.43572	-1.19853	-1.23702	0.0198022	down	0.367005	-1.45235	0.0588473		0.215331
F1S459	TERF2IP	Uncharacterized protein	Telomeric repeat-binding factor 2-interacting protein 1	TERF2IP	206	yes	yes				S	F1S459	206	LRGQEHKYLLGEAPVSPSSQKLKRKAEQDPE	_YLLGEAPVS(ph)PSSQK_	YLLGEAPVS(0.959)PS(0.031)S(0.009)QK	0.959375	1.24154e-27	198.61	194.98	198.61	2	778.374	1.1873	113500000	0.32078	-1.64034	_YLLGEAPVS(ph)PSSQK_	YLLGEAPVS(0.945)PS(0.041)S(0.015)QK	0.944833	5.03999e-34	198.04	194.24	198.04	2	778.374	-1.308	854360000	0.32117	-1.63859	-1.63947	0.000340342	down	0.95146	-0.0718121	0.0778726		-1.56766
F1S4D4	PKN2	Uncharacterized protein	Serine/threonine-protein kinase N2	PKN2	943	no	yes	yes	yes		T	F1S4D4	943	VSNFDDEFTSEAPILTPPREPRILSEEEQEM	_EDVSNFDDEFTSEAPILT(ph)PPREPR_	EDVSNFDDEFTSEAPILT(1)PPREPR	0.999998	5.21671e-18	138.34	138	110.33	5	569.058	0.68868	1082000000	0.37528	-1.41396	_EDVSNFDDEFTSEAPILT(ph)PPREPR_	EDVSNFDDEFTSEAPILT(1)PPREPR	0.999992	6.83175e-34	172.2	172.04	172.2	2	1421.13	0.15216	588040000	0.34002	-1.55631	-1.48513	0.0304862	down	0.86373	-0.211356	0.0143871		-1.27378
F1S4G7	LIMCH1	Uncharacterized protein	LIM and calponin homology domains-containing protein 1	LIMCH1	718	yes	yes				S	F1S4G7	718	GKVELVLSQKVVKPKSPEPEATLTFPFLDKM	_S(ph)PEPEATLTFPFLDK_	S(0.999)PEPEAT(0.001)LTFPFLDK	0.999296	5.16286e-10	127.49	123.3	120.99	3	591.278	-0.12189	188780000	0.20199	-2.30764	_S(ph)PEPEATLTFPFLDK_	S(1)PEPEATLTFPFLDK	0.999999	1.05122e-33	180.93	169.56	180.93	2	886.413	-1.2663	468740000	0.17916	-2.48068	-2.39416	0.0229955	down	0.43785	-1.19149			-1.20267
F1S4H0	RBM47	Uncharacterized protein	RNA-binding protein 47	RBM47	517	no	yes				T	F1S4H0	517	IPAVSTPPPFQGRPITPVYTVAPNVQRIPTA	_PIT(ph)PVYTVAPNVQR_	PIT(1)PVYTVAPNVQR	1	1.34468e-17	174.39	132.7	174.39	2	817.919	0.63684	758750000	0.214	-2.22432	_PIT(ph)PVYTVAPNVQR_	PIT(1)PVYTVAPNVQR	1	2.50588e-18	149.3	136.81	147.07	2	817.919	0.3031	728640000	0.19862	-2.33192	-2.27812	0.0150316	down	0.77433	-0.36898			-1.90914
F1S4I1	unknown	Uncharacterized protein	Golgi membrane protein 1	GOLM1	325	yes	yes				S	F1S4I1	325	GEVGRTPQAPAAPLASQEDQDLEGPERDQLV	_TPQAPAAPLAS(ph)QEDQDLEGPER_	TPQAPAAPLAS(1)QEDQDLEGPER	1	2.02625e-46	190.21	185.96	190.21	2	1200.54	1.2063	196140000	0.28452	-1.8134	_TPQAPAAPLAS(ph)QEDQDLEGPER_	TPQAPAAPLAS(1)QEDQDLEGPER	1	1.73069e-109	247.7	245.19	247.7	2	1200.54	0.53944	219630000	0.31513	-1.66598	-1.73969	0.0269567	down	0.73517	-0.443904	0.0177846		-1.29579
F1S4P5	PRKD3	Serine/threonine-protein kinase D	Serine/threonine-protein kinase D3	PRKD3	213	yes	yes	yes			S	F1S4P5	213	FKIPNNCSGVRKRRLSNVSLPGPGLSVPRPL	_RLS(ph)NVS(ph)LPGPGLSVPR_	RLS(1)NVS(1)LPGPGLSVPR	1	1.71812e-06	118.19	118.19	88.329	4	452.976	1.3902	1185500000	0.32427	-1.62473	_RLS(ph)NVS(ph)LPGPGLSVPR_	RLS(1)NVS(1)LPGPGLSVPR	1	1.61694e-08	128.04	121.09	93.633	3	603.632	-0.14181	1370400000	0.31396	-1.67135	-1.64804	0.00900279	down
F1S4P5	PRKD3	Serine/threonine-protein kinase D	Serine/threonine-protein kinase D3	PRKD3	216	yes	yes	yes			S	F1S4P5	216	PNNCSGVRKRRLSNVSLPGPGLSVPRPLQTE	_RLS(ph)NVS(ph)LPGPGLSVPR_	RLS(1)NVS(1)LPGPGLSVPR	0.999999	0.00011309	92.01	92.01	88.329	4	452.976	1.3902	94160000	0.21287	-2.23196	_RLS(ph)NVS(ph)LPGPGLSVPR_	RLS(1)NVS(1)LPGPGLSVPR	0.999994	6.34623e-06	93.633	93.633	93.633	3	603.632	-0.14181	601200000	0.24233	-2.04496	-2.13846	0.0278174	down
F1S4P5	PRKD3	Serine/threonine-protein kinase D	Serine/threonine-protein kinase D3	PRKD3	391	yes	yes	yes			S	F1S4P5	391	SDLDVERDEEAVKTISPSTSNNIPLMRVVQS	_TIS(ph)PSTSNNIPLMR_	TIS(1)PSTSNNIPLMR	0.999559	0.000189595	100.58	95.673	100.58	2	805.884	-0.5102	246240000	0.40789	-1.29375	_TIS(ph)PSTSNNIPLMR_	TIS(0.998)PS(0.001)TSNNIPLMR	0.998458	3.79141e-08	118.55	115.58	118.55	2	805.884	1.9728	197250000	0.45198	-1.14567	-1.21971	0.0385971	down
F1S4P5	PRKD3	Serine/threonine-protein kinase D	Serine/threonine-protein kinase D3	PRKD3	737	yes	yes	yes	yes		S	F1S4P5;I3LA73	737;95	DFGFARIIGEKSFRRSVVGTPAYLAPEVLRS	_S(ph)VVGTPAYLAPEVLR_	S(1)VVGTPAYLAPEVLR	0.999952	7.01142e-05	102.84	84.824	102.84	2	826.426	-0.12814	159740000	0.28626	-1.8046	_S(ph)VVGTPAYLAPEVLR_	S(1)VVGTPAYLAPEVLR	0.999985	1.21878e-06	94.281	88.271	94.281	2	826.426	0.24469	168290000	0.28636	-1.8041	-1.80435	8.8893e-05	down
F1S4R6	PDZD8	Uncharacterized protein	PDZ domain-containing protein 8	PDZD8	537	yes	yes				S	F1S4R6	537	KRIPTTLSVKPLGTISPVLNRKLAVGGHPPP	_PLGTIS(ph)PVLNR_	PLGT(0.007)IS(0.993)PVLNR	0.993499	2.00926e-75	263.87	257.38	127.79	2	623.831	-0.3578	558290000	0.38012	-1.39547	_PLGTIS(ph)PVLNR_	PLGT(0.005)IS(0.995)PVLNR	0.99526	6.93152e-18	156.7	150.58	121.56	2	623.831	-0.49459	805910000	0.38429	-1.37973	-1.3876	0.00361076	down	0.63245	-0.661156	0.0218759	down	-0.726447
F1S4U9	EML4	Uncharacterized protein	Echinoderm microtubule-associated protein-like 4	EML4	94	yes	yes				S	F1S4U9	94	SMSCITNGSGSNRKPSHTSSVSIARKETLSS	_KPS(ph)HTSSVSIAR_	KPS(1)HTSSVSIAR	0.999766	0.000191075	99.927	99.927	99.927	2	675.332	-0.10116	2530000000	0.51876	-0.946861	_KPS(ph)HTSSVSIAR_	KPS(1)HTSSVSIAR	0.999793	7.56903e-05	103.6	103.6	103.6	2	675.332	0.11256	1407600000	0.48719	-1.03744	-0.992152	0.0290413	down	0.761205	-0.404502	0.269322		-0.58765
F1S4U9	EML4	Uncharacterized protein	Echinoderm microtubule-associated protein-like 4	EML4	144	yes	yes				S	F1S4U9	144	KEESHSNDQSPQIRASPSPQPSSQPLQIHRQ	_AS(ph)PS(ph)PQPSSQPLQIHR_	AS(0.979)PS(0.979)PQPS(0.035)S(0.006)QPLQIHR	0.979219	2.43224e-08	107.15	104.93	48.5	3	630.615	-0.95119	2293300000	0.17612	-2.50537	_AS(ph)PS(ph)PQPSSQPLQIHR_	AS(1)PS(1)PQPSSQPLQIHR	0.999966	1.09932e-37	190.8	185.59	104.25	2	945.419	1.3556	2063300000	0.16785	-2.57476	-2.54006	0.00869465	down	0.761205	-0.404502	0.269322		-2.13556
F1S4U9	EML4	Uncharacterized protein	Echinoderm microtubule-associated protein-like 4	EML4	146	yes	yes				S	F1S4U9	146	ESHSNDQSPQIRASPSPQPSSQPLQIHRQTQ	_AS(ph)PS(ph)PQPSSQPLQIHR_	AS(0.979)PS(0.979)PQPS(0.035)S(0.006)QPLQIHR	0.979219	1.34182e-05	91.589	86.534	48.5	3	630.615	-0.95119	421590000	0.39346	-1.34571	_AS(ph)PS(ph)PQPSSQPLQIHR_	AS(1)PS(1)PQPSSQPLQIHR	0.999782	5.00219e-08	108.71	105.38	104.25	2	945.419	1.3556	1605200000	0.43821	-1.19031	-1.26801	0.0389629	down	0.761205	-0.404502	0.269322		-0.863506
F1S4V5	ABLIM1	Uncharacterized protein	Actin-binding LIM protein 1	ABLIM1	726	yes	yes				S	F1S4V5	726	LPDGHMPAMRMDRGVSMPNMLEPKIFPYEML	_GVS(ph)MPNMLEPK_	GVS(1)MPNMLEPK	1	0.000118881	100.18	83.31	100.18	2	641.782	-0.90783	175720000	0.40363	-1.30889	_GVS(ph)MPNMLEPK_	GVS(1)MPNMLEPK	1	1.48287e-05	110.55	85.354	64.52	2	641.782	-0.48228	219890000	0.4418	-1.17853	-1.24371	0.0333332	down	1.03845	0.0544287	0.0348996		-1.29814
F1S4X9	GSS	Uncharacterized protein	Glutathione synthetase	GSS	415	yes	yes				S	F1S4X9	415	KIEPEPFENCLLRPGSPARVVRCISELGIFG	_IEPEPFENCLLRPGS(ph)PAR_	IEPEPFENCLLRPGS(1)PAR	1	0.000155505	90.912	84.605	90.912	3	721.342	-0.97249	28527000	0.39959	-1.32341	_IEPEPFENCLLRPGS(ph)PAR_	IEPEPFENCLLRPGS(1)PAR	1	2.94417e-12	140.2	136.66	87.652	3	721.342	-0.62105	257260000	0.42249	-1.24301	-1.28321	0.0199365	down	0.896645	-0.157395	0.0139576		-1.12581
F1S4Y0	ACSS2	Uncharacterized protein	Acetyl-coenzyme A synthetase, cytoplasmic	ACSS2	30	yes	yes				S	F1S4Y0	30	RAREEAGARSWARSWSPPPEIIRCAHVPSQQ	_SWS(ph)PPPEIIR_	SWS(1)PPPEIIR	0.999997	7.4739e-08	149	139	123.95	2	631.302	-0.11024	1705600000	0.35246	-1.50447	_SWS(ph)PPPEIIR_	SWS(1)PPPEIIR	0.999987	5.23839e-10	142.47	120.73	142.47	2	631.302	2.9759	1961800000	0.31334	-1.6742	-1.58933	0.0339612	down	0.712715	-0.506404	0.276989		-1.08293
F1S4Y0	ACSS2	Uncharacterized protein	Acetyl-coenzyme A synthetase, cytoplasmic	ACSS2	263	yes	yes				S	F1S4Y0	263	IVVKHLGRAELGSSDSPSQSPPLKRTCPDMQ	_AELGSSDS(ph)PSQS(ph)PPLKR_	AELGSSDS(0.999)PS(0.007)QS(0.994)PPLKR	0.999319	8.33393e-32	195.46	189.79	187.76	2	958.414	-0.36532	270960000	0.25159	-1.99085	_AELGSSDS(ph)PSQSPPLK_	AELGSS(0.002)DS(0.995)PS(0.004)QSPPLK	0.994691	1.24585e-35	193.27	187.6	193.27	2	840.38	-0.87462	209750000	0.2291	-2.12595	-2.0584	0.0208838	down	0.712715	-0.506404	0.276989		-1.552
F1S4Y0	ACSS2	Uncharacterized protein	Acetyl-coenzyme A synthetase, cytoplasmic	ACSS2	267	yes	yes				S	F1S4Y0	267	HLGRAELGSSDSPSQSPPLKRTCPDMQISWN	_AELGSSDS(ph)PSQS(ph)PPLKR_	AELGSSDS(0.999)PS(0.007)QS(0.994)PPLKR	0.994053	9.46451e-28	187.76	186.11	187.76	2	958.414	-0.36532	586050000	0.43512	-1.20051	_AELGSSDS(ph)PSQS(ph)PPLKR_	AELGSS(0.028)DS(0.971)PS(0.065)QS(0.935)PPLKR	0.935257	5.85955e-27	176.34	175.46	176.34	2	958.414	-0.865	617160000	0.43556	-1.19906	-1.19979	0.000386852	down	0.712715	-0.506404	0.276989		-0.693381
F1S4Y9	RALY	Uncharacterized protein	RNA-binding protein Raly	RALY	135	yes	yes				S	F1S4Y9	135	RDDFYDRLFDYRGRLSPVPVPRAVPVKRPRV	_LS(ph)PVPVPR_	LS(1)PVPVPR	1	0.00176717	97.69	97.69	54.066	2	472.752	0.35594	15213000000	0.34595	-1.53136	_LS(ph)PVPVPR_	LS(1)PVPVPR	1	0.00124959	96.464	96.464	51.436	2	472.752	0.46708	33803000000	0.33558	-1.57527	-1.55332	0.0089969	down	0.909565	-0.136757	0.0188605		-1.41656
F1S536	BCAR3	Uncharacterized protein	Breast cancer anti-estrogen resistance protein 3	BCAR3	395	yes	yes				S	F1S536	395	RRVSSDTRAGEALRGSDSQLCPKPPPKPCKA	_GS(ph)DSQLCPKPPPKPCK_	GS(0.94)DS(0.06)QLCPKPPPKPCK	0.939752	0.0260832	73.688	72.247	73.688	3	625.955	0.46724	154450000	0.12673	-2.98017	_GS(ph)DSQLCPKPPPKPCK_	GS(0.941)DS(0.059)QLCPKPPPKPCK	0.940916	0.00161795	88.781	88.24	88.781	3	625.955	-0.49253	70566000	0.11833	-3.07911	-3.02964	0.0103945	down	0.60236	-0.731302			-2.29834
F1S540	LOC100152734	Uncharacterized protein	Rho GTPase-activating protein 29	ARHGAP29	561	yes	yes				S	F1S540	561	LRPVSLPVGRPLLLASPPNERNGRNMGNVNS	_PLLLAS(ph)PPNER_	PLLLAS(1)PPNER	1	5.44883e-08	126.71	92.441	36.292	3	429.555	0.49738	531880000	0.20887	-2.25932	_PLLLAS(ph)PPNER_	PLLLAS(1)PPNER	1	5.35264e-11	141.65	131.34	37.6	3	429.555	-0.5591	611320000	0.19868	-2.33148	-2.2954	0.0100056	down	0.459815	-1.13236	0.102624		-1.16304
F1S540	LOC100152734	Uncharacterized protein	Rho GTPase-activating protein 29	ARHGAP29	676	yes	yes				S	F1S540	676	AEPSRAARQVSERRSSDSCPPAPVRAPRTLQ	_RSS(ph)DSCPPAPVR_	RS(0.011)S(0.989)DSCPPAPVR	0.989072	7.43299e-11	160.63	157.68	160.63	2	704.806	-0.50914	739090000	0.21733	-2.20204	_RSS(ph)DSCPPAPVR_	RS(0.006)S(0.991)DS(0.003)CPPAPVR	0.991245	3.89754e-12	155.26	151.38	155.26	2	704.806	0.12701	672410000	0.26041	-1.94114	-2.07159	0.0400353	down	0.459815	-1.13236	0.102624		-0.939234
F1S577	FAM102B	Uncharacterized protein	Protein FAM102B	FAM102B	214	yes	yes				S	F1S577	214	YASQQSKVSGYSSCHSRSSSFSELCHRRNTS	_VSGYSSCHS(ph)R_	VSGYS(0.003)S(0.228)CHS(0.769)R	0.768651	0.000794951	96.371	61.87	96.371	2	610.232	0.12043	42817000	0.65006	-0.621355	_VSGYSSCHS(ph)R_	VSGYS(0.003)S(0.056)CHS(0.941)R	0.941011	5.41721e-08	136.24	87.054	126.09	2	610.232	0.93367	104180000	0.66039	-0.59861	-0.609983	0.011868	down
F1S584	SLC44A2	Choline transporter-like protein 2	Choline transporter-like protein 2	SLC44A2	689	yes	yes				S	F1S584	689	DLERNDGSMERPYFMSPTLKRLLNKTNRKPA	_PYFMS(ph)PTLK_	PYFMS(0.907)PT(0.093)LK	0.906849	0.0101791	60	35.147	60	2	582.264	-1.2482	8976700	0.29396	-1.76631	_PYFMS(ph)PTLK_	PYFMS(0.948)PT(0.052)LK	0.947725	0.00668252	65.172	41.495	65.172	2	582.264	-0.51803	11073000	0.26276	-1.92818	-1.84725	0.0278757	down	1.01953	0.0261128	0.763979		-1.87336
F1S5C7	LOC100623976	Uncharacterized protein	Neuron navigator 1	NAV1	141	yes	yes				S	F1S5C7	141	PGSLKKGKTPPVAVTSPITHTAQSALKVAGP	_TPPVAVTS(ph)PITHTAQSALK_	TPPVAVT(0.076)S(0.9)PIT(0.024)HTAQSALK	0.89964	2.42627e-08	111.88	99.498	94.456	3	667.014	-0.64815	171900000	0.23471	-2.09105	_TPPVAVTS(ph)PITHTAQSALK_	TPPVAVT(0.037)S(0.962)PIT(0.001)HTAQSALK	0.962133	3.88123e-35	174.7	163.27	174.7	2	1000.02	-0.26147	196400000	0.24651	-2.02028	-2.05567	0.0109568	down	0.820035	-0.290767	0.2419		-1.7649
F1S5C7	LOC100623976	Uncharacterized protein	Neuron navigator 1	NAV1	414	yes	yes				S	F1S5C7	414	SCLSTATAKSFVKPPSLANLDKVNSNSLDLP	_SFVKPPS(ph)LANLDK_	SFVKPPS(1)LANLDK	0.999998	0.0105204	71.143	64.526	71.143	2	748.381	4.2819	41604000	0.25045	-1.99741	_SFVKPPS(ph)LANLDK_	SFVKPPS(1)LANLDK	0.999959	0.0250589	61.962	57.583	61.87	2	748.381	3.6226	32219000	0.20088	-2.31559	-2.1565	0.0468813	down	0.820035	-0.290767	0.2419		-1.86573
F1S5C7	LOC100623976	Uncharacterized protein	Neuron navigator 1	NAV1	425	yes	yes				S	F1S5C7	425	VKPPSLANLDKVNSNSLDLPASSDAHAPKGP	_VNSNS(ph)LDLPASSDAHAPK_	VNSNS(1)LDLPASSDAHAPK	0.999764	7.33652e-14	137.43	135.81	137.43	2	951.933	-1.3506	520830000	0.36514	-1.45348	_VNSNS(ph)LDLPASSDAHAPK_	VNS(0.006)NS(0.994)LDLPASSDAHAPK	0.993957	8.10502e-26	157.59	121.88	113.89	2	951.933	-2.2198	956350000	0.33136	-1.59353	-1.5235	0.0292405	down	0.820035	-0.290767	0.2419		-1.23274
F1S5D2	unknown	Uncharacterized protein	Uncharacterized protein ENSP00000471857 OS=Homo sapiens	0	49	yes	yes				S	F1S5D2	49	AASPRLRPRQAGLALSPPRAASPRPTRARGS	_QAGLALS(ph)PPR_	QAGLALS(1)PPR	1	0.00032799	93.348	67.647	93.348	2	545.276	1.0193	228170000	0.27874	-1.84301	_QAGLALS(ph)PPR_	QAGLALS(1)PPR	1	0.000918935	89.231	70.648	61.167	2	545.276	-1.9865	306310000	0.23522	-2.08792	-1.96546	0.0396123	down
F1S5H9	PLEKHS1	Uncharacterized protein	Pleckstrin homology domain-containing family S member 1	PLEKHS1	181	yes	yes				S	F1S5H9	181	SACAPEAVSATMPRKSLPDMHLMETSSPGLR	_S(ph)LPDMHLMETSSPGLR_	S(1)LPDMHLMETSSPGLR	1	3.17947e-19	150.91	147.04	122.49	3	617.611	-0.10555	4350300000	0.34247	-1.54595	_S(ph)LPDMHLMETSSPGLR_	S(1)LPDMHLMETSSPGLR	1	4.61237e-27	171.39	167.52	115.57	3	617.611	-0.56212	5212700000	0.31455	-1.66864	-1.60729	0.0242855	down	0.46727	-1.10303	0.0718564		-0.504264
F1S5I0	ZFP36L2	Uncharacterized protein	Zinc finger protein 36, C3H1 type-like 2	ZFP36L2	57	yes	yes				S	F1S5I0	57	AAPSSGFTPGFLRRHSASNLHALAHPAPSPG	_RHS(ph)ASNLHALAHPAPSPGSCSPK_	RHS(0.96)AS(0.04)NLHALAHPAPSPGSCSPK	0.959887	5.35399e-26	158.15	157.86	70.264	3	820.385	0.52902	628480000	0.27584	-1.8581	_RHS(ph)ASNLHALAHPAPSPGSCSPK_	RHS(0.919)AS(0.081)NLHALAHPAPSPGSCSPK	0.919059	8.62813e-25	135.92	132.95	109.54	3	820.385	0.98148	1172000000	0.23871	-2.06667	-1.96238	0.0337999	down	0.59249	-0.755137	0.000451617	down	-1.20725
F1S5M9	ADD3	Uncharacterized protein	Gamma-adducin	ADD3	681	yes	yes				S	F1S5M9	681	EKIEEVPSPEGSPSKSPSKKKKKFRTPSFLK	_IEEVPSPEGSPSKS(ph)PSK_	IEEVPSPEGS(0.002)PS(0.187)KS(0.784)PS(0.027)K	0.783721	1.29098e-09	141.08	141.08	141.08	2	917.927	0.9807	493060000	0.31378	-1.67217	_IEEVPSPEGSPSKS(ph)PSK_	IEEVPSPEGSPS(0.002)KS(0.983)PS(0.015)K	0.982862	1.73979e-10	141.11	141.11	141.11	2	917.927	0.024922	353450000	0.28488	-1.81157	-1.74187	0.0254602	down	0.904485	-0.145373	0.169614		-1.5965
F1S5P1	COL17A1	Uncharacterized protein	Collagen alpha-1(XVII) chain	COL17A1	85	yes	yes				S	F1S5P1	85	STRGNASTSSYRRAHSPASTLPNSPGSTFER	_AHS(ph)PASTLPNSPGSTFER_	AHS(1)PASTLPNSPGSTFER	0.999907	7.53975e-45	215.32	211.46	215.32	2	968.433	0.07331	691110000	0.23835	-2.06885	_AHS(ph)PASTLPNSPGSTFER_	AHS(1)PASTLPNSPGSTFER	0.999687	3.9516e-72	228.11	224.24	228.11	2	968.433	0.59963	209060000	0.20976	-2.25319	-2.16102	0.0271365	down	0.99481	-0.00750709			-2.15351
F1S5P1	COL17A1	Uncharacterized protein	Collagen alpha-1(XVII) chain	COL17A1	93	yes	yes				S	F1S5P1	93	SSYRRAHSPASTLPNSPGSTFERKTHVTRHG	_AHSPASTLPNS(ph)PGSTFER_	AHSPASTLPNS(0.991)PGS(0.007)T(0.002)FER	0.990946	4.25056e-36	171.5	168.98	171.5	2	968.433	-0.55014	58463000	0.36177	-1.46686	_AHSPASTLPNS(ph)PGSTFER_	AHSPAST(0.001)LPNS(0.972)PGS(0.021)T(0.005)FER	0.972146	1.81902e-19	152.96	151.5	152.96	2	968.433	-1.5453	59514000	0.38192	-1.38866	-1.42776	0.0174294	down	0.99481	-0.00750709			-1.42025
F1S5P5	TPX2	Uncharacterized protein	Targeting protein for Xklp2	TPX2	621	yes	yes				S	F1S5P5	621	SVEVKSSDQPLTMPVSPKFSTRFHC______	_SSDQPLTMPVS(ph)PK_	SSDQPLT(0.001)MPVS(0.999)PK	0.999377	5.83465e-06	117.53	113.81	117.53	2	733.833	-0.39714	253170000	0.20345	-2.29725	_SSDQPLTMPVS(ph)PK_	SSDQPLTMPVS(1)PK	0.999977	2.51412e-12	135.55	114.2	135.55	2	733.833	0.27116	332090000	0.23932	-2.06299	-2.18012	0.0341714	down	0.39645	-1.3503	0.100237		-0.829822
F1S614	LOC100510902	Uncharacterized protein	Striatin-interacting protein 1	STRIP1	335	yes	yes				S	F1S614	335	LPEDSIKVIRNMRAASPPASASDLIEQQQKR	_AAS(ph)PPASASDLIEQQQK_	AAS(1)PPASASDLIEQQQK	0.999999	3.32239e-26	159.75	157.32	159.75	2	910.925	0.68459	246430000	0.34693	-1.52728	_AAS(ph)PPASASDLIEQQQK_	AAS(1)PPASASDLIEQQQK	1	3.87248e-48	202.94	200.41	202.94	2	910.925	0.87973	597950000	0.36739	-1.44462	-1.48595	0.017704	down	0.69897	-0.516698			-0.969252
F1S619	RBM15	Uncharacterized protein	Putative RNA-binding protein 15	RBM15	702	yes	yes				S	F1S619	702	SDNDRSSRLLLLERPSPVRDRRGSLEKSQGD	_LLLLERPS(ph)PVR_	LLLLERPS(1)PVR	1	9.4522e-06	127.02	120.59	109.44	3	458.262	-0.093463	1583300000	0.43661	-1.19558	_LLLLERPS(ph)PVR_	LLLLERPS(1)PVR	1	6.03784e-08	145.49	114.76	86.944	3	458.262	0.71781	1313200000	0.48308	-1.04967	-1.12262	0.0413153	down
F1S642	TP53BP2	Uncharacterized protein	Apoptosis-stimulating of p53 protein 2	TP53BP2	705	yes	yes				S	F1S642	705	SVQETHENERIPRPLSPTKLLPFLSNPYRNQ	_IPRPLS(ph)PTK_	IPRPLS(0.952)PT(0.048)K	0.952067	0.00449237	88.83	88.83	88.83	2	544.797	-0.29296	803330000	0.4863	-1.04008	_IPRPLS(ph)PTK_	IPRPLS(0.977)PT(0.023)K	0.9774	0.00212436	96.604	96.604	96.604	2	544.797	1.5887	693330000	0.50155	-0.995535	-1.01781	0.0139294	down	0.493195	-1.10618	0.292391		0.088376
F1S684	BCLAF1	Uncharacterized protein	Bcl-2-associated transcription factor 1	BCLAF1	183	yes	yes				S	F1S684	183	KAEGEPQEESPLKNKSQEEPKDTFEHDPSES	_NKS(ph)QEEPKDTFEHDPSESIDEFNK_	NKS(1)QEEPKDTFEHDPSESIDEFNK	0.999969	7.09399e-10	128.47	128.22	128.47	3	977.417	-0.47282	106730000	0.37338	-1.42128	_NKS(ph)QEEPKDTFEHDPSESIDEFNK_	NKS(1)QEEPKDTFEHDPSESIDEFNK	0.999995	9.21596e-13	140.55	140.43	140.55	3	977.417	-0.50054	536370000	0.33726	-1.56807	-1.49468	0.0312343	down	0.80066	-0.321141	0.0673909		-1.17353
F1S684	BCLAF1	Uncharacterized protein	Bcl-2-associated transcription factor 1	BCLAF1	222	yes	yes				S	F1S684	222	ATSGDIWPGLSAYDNSPRSPHSPSPIATPPS	_SSATSGDIWPGLSAYDNS(ph)PR_	SSATSGDIWPGLSAYDNS(1)PR	0.999981	6.25152e-78	254.32	253.56	254.32	2	1080.97	-1.4009	1688600000	0.53296	-0.907901	_SSATSGDIWPGLSAYDNS(ph)PR_	SSATSGDIWPGLS(0.001)AYDNS(0.999)PR	0.999079	6.05919e-48	194.52	194.17	113.82	3	720.979	0.4837	2414700000	0.50738	-0.978861	-0.943381	0.0239318	down	0.80066	-0.321141	0.0673909		-0.62224
F1S684	BCLAF1	Uncharacterized protein	Bcl-2-associated transcription factor 1	BCLAF1	225	yes	yes				S	F1S684	225	GDIWPGLSAYDNSPRSPHSPSPIATPPSQSS	_S(ph)PHSPSPIATPPSQSSSCSDAPMLSTVHSAK_	S(0.823)PHS(0.177)PSPIATPPSQSSSCSDAPMLSTVHSAK	0.822768	6.12304e-35	140.73	140.72	140.73	3	1076.82	-0.59805	159700000	0.20141	-2.31179	_S(ph)PHS(ph)PSPIATPPSQSSSCSDAPMLSTVHSAK_	S(0.984)PHS(0.867)PS(0.143)PIAT(0.005)PPSQSSSCSDAPMLSTVHSAK	0.984341	2.91369e-25	126.8	126.75	87.891	4	827.855	-0.40798	469870000	0.19503	-2.35823	-2.33501	0.00633041	down	0.80066	-0.321141	0.0673909		-2.01387
F1S684	BCLAF1	Uncharacterized protein	Bcl-2-associated transcription factor 1	BCLAF1	264	yes	yes				S	F1S684	264	STVHSAKNTPSQHSHSIQHSPERSRSGSVGN	_NTPSQHSHS(ph)IQHS(ph)PER_	NTPS(0.003)QHS(0.209)HS(0.789)IQHS(0.999)PER	0.788787	1.09023e-20	164.17	144.47	102.66	3	667.937	0.38323	762780000	0.51667	-0.952685	_NTPSQHSHS(ph)IQHS(ph)PER_	NTPS(0.004)QHS(0.01)HS(0.986)IQHS(1)PER	0.985834	6.43434e-35	178.19	166.91	178.19	2	1001.4	0.1483	5451400000	0.56536	-0.822758	-0.887722	0.0465049	down	0.80066	-0.321141	0.0673909		-0.566581
F1S684	BCLAF1	Uncharacterized protein	Bcl-2-associated transcription factor 1	BCLAF1	268	yes	yes				S	F1S684	268	SAKNTPSQHSHSIQHSPERSRSGSVGNGSSR	_NTPSQHSHS(ph)IQHS(ph)PER_	NT(0.003)PS(0.408)QHS(0.06)HS(0.529)IQHS(1)PER	0.999991	3.79331e-127	316.03	278.66	164.17	2	1001.4	0.3154	2319100000	0.51623	-0.953914	_NTPSQHSHSIQHS(ph)PER_	NTPSQHSHSIQHS(1)PER	0.999997	2.61858e-94	256.12	234.13	256.12	2	961.419	-0.99675	6836900000	0.51116	-0.968153	-0.961034	0.00471611	down	0.80066	-0.321141	0.0673909		-0.639893
F1S684	BCLAF1	Uncharacterized protein	Bcl-2-associated transcription factor 1	BCLAF1	285	yes	yes				S	F1S684	285	ERSRSGSVGNGSSRYSPSQNSPIHHIPSRRS	_YS(ph)PSQNSPIHHIPSR_	YS(1)PSQNSPIHHIPSR	0.999991	6.57207e-37	209.23	206.62	209.23	2	900.415	-1.1374	55923000000	0.26548	-1.91332	_YS(ph)PSQNS(ph)PIHHIPSR_	YS(0.998)PS(0.002)QNS(0.999)PIHHIPSR	0.998089	6.41994e-34	185.2	175.63	144.3	2	940.398	-0.31613	54904000000	0.30255	-1.72475	-1.81904	0.032968	down	0.80066	-0.321141	0.0673909		-1.4979
F1S684	BCLAF1	Uncharacterized protein	Bcl-2-associated transcription factor 1	BCLAF1	290	yes	yes				S	F1S684	290	GSVGNGSSRYSPSQNSPIHHIPSRRSPAKTI	_YS(ph)PSQNS(ph)PIHHIPSR_	YS(0.998)PS(0.002)QNS(1)PIHHIPSR	0.999985	7.92669e-20	150.06	148.07	150.06	2	940.398	0.20054	67335000000	0.23254	-2.10445	_YSPS(ph)QNS(ph)PIHHIPSR_	YS(0.468)PS(0.531)QNS(1)PIHHIPSR	0.999961	1.97282e-18	144.3	142.99	99.273	2	940.398	-1.4621	51548000000	0.22701	-2.13917	-2.12181	0.00520897	down	0.80066	-0.321141	0.0673909		-1.80067
F1S684	BCLAF1	Uncharacterized protein	Bcl-2-associated transcription factor 1	BCLAF1	512	yes	yes				S	F1S684	512	PEQVKSEKLKDLFDYSPPLHKNLDAREKSTF	_LKDLFDYS(ph)PPLHK_	LKDLFDYS(1)PPLHK	1	1.35487e-17	186.62	186.62	145.8	2	826.908	0.38757	33910000000	0.4673	-1.09758	_LKDLFDYS(ph)PPLHK_	LKDLFDYS(1)PPLHK	1	2.00153e-25	196.65	196.65	196.65	2	826.908	-2.4118	29182000000	0.47414	-1.07661	-1.0871	0.00613824	down	0.80066	-0.321141	0.0673909		-0.765956
F1S6F0	LOC100517179	Uncharacterized protein	Nuclear factor related to kappa-B-binding protein	NFRKB	97	yes	yes				S	F1S6F0	97	GSSKAVSTVVVTTAPSPKQAPEQQ_______	_AVSTVVVTTAPS(ph)PK_	AVSTVVVTT(0.011)APS(0.988)PK	0.988304	1.1623e-14	160.55	147.13	160.55	2	718.873	0.050544	99389000	0.2597	-1.94508	_AVSTVVVTTAPS(ph)PK_	AVSTVVVTT(0.002)APS(0.998)PK	0.997917	4.55973e-09	126.84	117.56	103.66	3	479.585	0.06999	201780000	0.30492	-1.7135	-1.82929	0.0402438	down
F1S6G0	EPS15	Uncharacterized protein	Epidermal growth factor receptor substrate 15	EPS15	108	yes	yes				S	F1S6G0	108	SLNLAVPPPRFHDTSSPLLISGTSAVELPWA	_FHDTSS(ph)PLLISGTSAVELPWAVK_	FHDT(0.018)S(0.123)S(0.859)PLLISGTSAVELPWAVK	0.858757	3.97148e-35	171.05	169.78	171.05	2	1268.13	3.2276	38752000	0.44849	-1.15685	_FHDTSS(ph)PLLISGTSAVELPWAVK_	FHDT(0.021)S(0.176)S(0.803)PLLISGTSAVELPWAVK	0.803291	1.57334e-90	235.23	233.13	235.23	2	1268.13	4.1282	42253000	0.43147	-1.21267	-1.18476	0.0149932	down	0.85923	-0.219517	0.122776		-0.965243
F1S6G0	EPS15	Uncharacterized protein	Epidermal growth factor receptor substrate 15	EPS15	790	no	yes				T	F1S6G0	790	VKSEDVPPALPPKIGTPTRPCPPPPGKRPIN	_IGT(ph)PTRPCPPPPGK_	IGT(0.997)PT(0.003)RPCPPPPGK	0.997377	9.26027e-05	107.65	81.363	107.65	2	777.879	0.038124	209310000	0.10046	-3.31531	_IGT(ph)PTRPCPPPPGK_	IGT(0.997)PT(0.003)RPCPPPPGK	0.997211	2.66241e-05	116.61	109.08	68.481	3	518.921	0.82328	538530000	0.11509	-3.11917	-3.21724	0.0194	down	0.85923	-0.219517	0.122776		-2.99772
F1S6G0	EPS15	Uncharacterized protein	Epidermal growth factor receptor substrate 15	EPS15	827	yes	yes				S	F1S6G0	827	SFKLNDPFQPFPGNDSPKEKDPDMFCDPFTA	_LNDPFQPFPGNDS(ph)PK_	LNDPFQPFPGNDS(1)PK	1	8.32155e-20	146.15	131.67	146.15	2	876.885	0.24319	285420000	0.20336	-2.29789	_LNDPFQPFPGNDS(ph)PK_	LNDPFQPFPGNDS(1)PK	1	1.71342e-26	163.53	128.66	163.53	2	876.885	0.42362	324690000	0.18977	-2.39768	-2.34778	0.0135266	down	0.85923	-0.219517	0.122776		-2.12827
F1S6H5	ZFYVE9	Uncharacterized protein	Zinc finger FYVE domain-containing protein 9	ZFYVE9	433	yes	yes				S	F1S6H5	433	EKFLQISHPEDSHDDSGGECDRLAEASLDLK	_FLQISHPEDSHDDS(ph)GGECDR_	FLQISHPEDS(0.001)HDDS(0.999)GGECDR	0.999196	6.61656e-55	216.64	212.78	216.64	3	794.309	-0.10953	296410000	0.66662	-0.585063	_FLQISHPEDSHDDS(ph)GGECDR_	FLQISHPEDSHDDS(1)GGECDR	0.999904	1.65787e-38	175.07	171.32	175.07	3	794.309	0.079511	257760000	0.6473	-0.627494	-0.606279	0.0222677	down
F1S6I2	GSE1	Uncharacterized protein	Genetic suppressor element 1	GSE1	430	no	yes				T	F1S6I2	430	RSHATEDRGKPSEQLTPTRAEKLKDAGLQAP	_GKPSEQLT(ph)PTR_	GKPSEQLT(0.961)PT(0.039)R	0.960589	0.00081308	97.949	97.949	79.875	3	431.878	0.72905	172070000	0.56135	-0.833028	_GKPSEQLT(ph)PTR_	GKPSEQLT(0.995)PT(0.005)R	0.995475	1.96676e-07	140.33	140.33	140.33	2	647.314	1.2641	387850000	0.5706	-0.809448	-0.821238	0.00913861	down
F1S6I4	C16orf74	Uncharacterized protein	Uncharacterized protein C16orf74	C16orf74	50	no	yes				T	F1S6I4	50	SDKHLDVPNIIITPPTPTGVTLPRDSRRAVW	_HLDVPNIIITPPT(ph)PTGVTLPR_	HLDVPNIIIT(0.017)PPT(0.934)PT(0.048)GVT(0.001)LPR	0.934459	2.4734e-06	87.196	86.541	87.196	3	777.754	-0.60472	38141000	0.12655	-2.98222	_HLDVPNIIITPPT(ph)PTGVTLPR_	HLDVPNIIIT(0.011)PPT(0.931)PT(0.058)GVT(0.001)LPR	0.930661	1.3547e-11	110.36	109.18	110.36	3	777.754	-0.25635	25401000	0.16812	-2.57244	-2.77733	0.0468804	down
F1S6K3	KLHDC4	Uncharacterized protein	Kelch domain-containing protein 4	KLHDC4	311	yes	yes				S	F1S6K3	311	APSSAGRPASDDDEDSPDEAGVPTVEPSPRS	_QVLAAPSS(ph)AGRPASDDDEDS(ph)PDEAGVPTVEPSPR_	QVLAAPS(0.115)S(0.442)AGRPAS(0.443)DDDEDS(0.999)PDEAGVPTVEPSPR	0.999469	4.40076e-05	90.699	90.666	90.699	3	1193.84	1.0765	22841000	0.4362	-1.19694	_QVLAAPSSAGRPAS(ph)DDDEDS(ph)PDEAGVPTVEPSPR_	QVLAAPS(0.123)S(0.384)AGRPAS(0.494)DDDEDS(0.998)PDEAGVPTVEPSPR	0.997885	2.17016e-05	91.789	91.747	91.789	3	1193.84	-1.4421	23120000	0.44438	-1.17013	-1.18354	0.00720861	down	0.61614	-0.700367	0.0635671		-0.483169
F1S6P9	GATAD2A	Uncharacterized protein	Transcriptional repressor p66-alpha	GATAD2A	49	no	yes				T	F1S6P9	49	GVLPSDLNADGDMRVTPEPGAAPAQGLLRGT	_VT(ph)PEPGAAPAQGLLR_	VT(1)PEPGAAPAQGLLR	1	0.00850269	73.386	66.329	73.386	2	778.895	0.71767	99095000	0.24138	-2.05062	_VT(ph)PEPGAAPAQGLLR_	VT(1)PEPGAAPAQGLLR	1	0.0106648	70.808	68.582	63.894	2	778.895	2.9831	221470000	0.21375	-2.226	-2.13831	0.0260928	down	0.785465	-0.348531	0.0379018		-1.78978
F1S6U8	WEE1	Uncharacterized protein	Wee1-like protein kinase	WEE1	173	no	yes	yes			T	F1S6U8	173	RAAEGPCSPLPDHPGTPPHKTFRKLRLFDTP	_AAEGPCS(ph)PLPDHPGT(ph)PPHK_	AAEGPCS(1)PLPDHPGT(1)PPHK	1	7.27256e-06	91.166	89.805	71.295	2	1062.93	-1.204	550610000	0.070486	-3.82652	_AAEGPCSPLPDHPGT(ph)PPHK_	AAEGPCSPLPDHPGT(1)PPHK	0.999999	4.54255e-17	141.91	141.43	103.18	2	1022.95	-1.1314	474880000	0.091309	-3.4531	-3.63981	0.0326279	down
F1S6V4	EIF4G2	Uncharacterized protein	Eukaryotic translation initiation factor 4 gamma 2	EIF4G2	537	no	yes				T	F1S6V4	537	QITMIPPSAQPPRTQTPPLGQTPQLGLKTNP	_TQT(ph)PPLGQTPQLGLK_	T(0.007)QT(0.993)PPLGQTPQLGLK	0.993457	2.58446e-13	144.4	139.9	85.764	2	829.929	0.95917	3269600000	0.24466	-2.03115	_TQT(ph)PPLGQTPQLGLK_	T(0.001)QT(0.999)PPLGQTPQLGLK	0.998833	1.01377e-12	134.98	132.91	105.5	2	829.929	0.38855	3546900000	0.25822	-1.95333	-1.99224	0.0124325	down	0.807555	-0.311153	0.180176		-1.68109
F1S6X9	NHSL1	Uncharacterized protein	NHS-like protein 1	NHSL1	589	yes	yes				S	F1S6X9	589	GAELWESTASGNGRASPLKPHLATPGCSTPV	_AS(ph)PLKPHLATPGCSTPVSNLSSCSLDQTSNR_	AS(0.986)PLKPHLAT(0.014)PGCSTPVSNLSSCSLDQTSNR	0.985857	1.71878e-06	96.945	96.655	96.945	3	1121.52	-0.48288	112600000	0.24412	-2.03434	_AS(ph)PLKPHLATPGCSTPVSNLSSCSLDQTSNR_	AS(0.997)PLKPHLAT(0.003)PGCSTPVSNLSSCSLDQTSNR	0.997484	4.5023e-18	139.31	138.99	139.31	3	1121.52	0.83853	137130000	0.20755	-2.26847	-2.1514	0.0346067	down	0.8404	-0.250852			-1.90055
F1S6X9	NHSL1	Uncharacterized protein	NHS-like protein 1	NHSL1	1493	yes	yes				S	F1S6X9	1493	PEEWAKNEGLMPRSLSFSGPRYGRSRTPPSA	_SLS(ph)FSGPR_	S(0.008)LS(0.99)FS(0.002)GPR	0.989911	0.0358174	67.207	43.683	67.207	2	465.708	-0.15472	107290000	0.36851	-1.44022	_SLS(ph)FSGPR_	S(0.029)LS(0.97)FS(0.001)GPR	0.969909	0.00739394	75.652	48.69	75.652	2	465.708	-0.35348	108080000	0.34326	-1.54263	-1.49143	0.0218467	down	0.8404	-0.250852			-1.24057
F1S6Y4	RALGPS2	Uncharacterized protein	Ras-specific guanine nucleotide-releasing factor RalGPS2	RALGPS2	191	yes	yes				S	F1S6Y4	191	EETSWPAFERNRLYHSLGPVTRVARNGYRSH	_LYHS(ph)LGPVTR_	LY(0.002)HS(0.998)LGPVTR	0.997932	0.00526186	64.104	21.073	54.871	3	408.204	-0.57045	121700000	0.65022	-0.621	_LYHS(ph)LGPVTR_	LYHS(1)LGPVTR	0.999848	0.00115808	70.806	40.457	70.806	3	408.204	0.92311	87351000	0.62675	-0.674038	-0.647519	0.026058	down
F1S6Z2	REPS1	Uncharacterized protein	RalBP1-associated Eps domain-containing protein 1	REPS1	143	yes	yes				S	F1S6Z2	143	GVIPPPPGRGQVKKGSISHDPVQPRVSADQQ	_KGS(ph)ISHDPVQPR_	KGS(0.998)IS(0.002)HDPVQPR	0.997903	1.19298e-06	123.02	123.02	123.02	2	700.838	0.37862	3569700000	0.52173	-0.938625	_KGS(ph)ISHDPVQPR_	KGS(1)ISHDPVQPR	0.999994	2.14174e-12	158.29	158.29	158.29	2	700.838	-0.2106	1821200000	0.53292	-0.908009	-0.923317	0.0105536	down	0.66233	-0.594378			-0.328939
F1S6Z2	REPS1	Uncharacterized protein	RalBP1-associated Eps domain-containing protein 1	REPS1	475	yes	yes				S	F1S6Z2	475	PSKIHMQEMELKRTSSDHTNPTSPLLVKTSD	_TSS(ph)DHTNPTSPLLVK_	T(0.029)S(0.029)S(0.938)DHT(0.004)NPTSPLLVK	0.938219	8.61014e-14	137.13	129.21	106.75	2	838.898	0.70022	1157700000	0.3263	-1.61573	_TSS(ph)DHTNPTSPLLVK_	T(0.024)S(0.024)S(0.947)DHT(0.005)NPTSPLLVK	0.946871	9.37015e-19	152.13	149.05	101.92	2	838.898	-1.2203	911010000	0.3113	-1.68362	-1.64968	0.0130984	down	0.66233	-0.594378			-1.0553
F1S6Z2	REPS1	Uncharacterized protein	RalBP1-associated Eps domain-containing protein 1	REPS1	482	yes	yes				S	F1S6Z2	482	EMELKRTSSDHTNPTSPLLVKTSDLSEENKI	_TSSDHTNPTS(ph)PLLVK_	TSSDHTNPT(0.2)S(0.8)PLLVK	0.800346	7.65973e-31	184.2	173.85	158.92	2	838.898	-0.15202	1788300000	0.55696	-0.844354	_TSSDHTNPTS(ph)PLLVK_	TSSDHTNPT(0.059)S(0.941)PLLVK	0.941366	5.27638e-34	189.84	183.36	83.467	3	559.601	0.83397	1650700000	0.50717	-0.979459	-0.911907	0.0470735	down	0.66233	-0.594378			-0.317529
F1S6Z2	REPS1	Uncharacterized protein	RalBP1-associated Eps domain-containing protein 1	REPS1	540	yes	yes				S	F1S6Z2	540	QIGNNVTRQRSQSGTSPDNTAPPPPPPRPQP	_SQS(ph)GTS(ph)PDNTAPPPPPPRPQPSHSR_	S(0.115)QS(0.883)GT(0.098)S(0.903)PDNTAPPPPPPRPQPSHSR	0.903352	2.90113e-09	118.81	118.7	118.81	3	918.067	-0.18726	596430000	0.46749	-1.09699	_SQSGTS(ph)PDNTAPPPPPPRPQPSHS(ph)R_	S(0.001)QS(0.013)GT(0.053)S(0.933)PDNTAPPPPPPRPQPS(0.273)HS(0.727)R	0.932588	3.98682e-18	147.41	143.21	84.903	3	918.067	-1.5478	1843000000	0.47779	-1.06555	-1.08127	0.00925514	down	0.66233	-0.594378			-0.486894
F1S700	HIVEP2	Uncharacterized protein	Transcription factor HIVEP2	HIVEP2	813	yes	yes				S	F1S700	813	VISVIQHTNSLSRPNSFERSESAELAASAQE	_KPPGNVISVIQHTNSLS(ph)RPNS(ph)FER_	KPPGNVIS(0.005)VIQHT(0.284)NS(0.346)LS(0.491)RPNS(0.874)FER	0.874494	3.38761e-08	120.69	120.69	66.124	3	946.455	-0.032117	331050000	0.3618	-1.46674	_KPPGNVISVIQHTNS(ph)LSRPNS(ph)FER_	KPPGNVISVIQHT(0.197)NS(0.741)LS(0.144)RPNS(0.918)FER	0.917576	1.51979e-06	105.71	105.38	105.71	3	946.455	0.83425	176240000	0.33112	-1.59457	-1.53065	0.0265694	down	0.37673	-1.41584	0.0660447		-0.114818
F1S700	HIVEP2	Uncharacterized protein	Transcription factor HIVEP2	HIVEP2	1050	yes	yes				S	F1S700	1050	MPCPHPAEVPEIRSKSFDYGNLSHAPVAGAS	_S(ph)FDYGNLSHAPVAGASASTLSPSR_	S(1)FDYGNLSHAPVAGASASTLSPSR	1	4.48466e-60	209.72	206.01	189.63	2	1236.56	1.2916	651880000	0.35645	-1.48823	_S(ph)FDYGNLSHAPVAGASASTLSPSR_	S(1)FDYGNLSHAPVAGASASTLSPSR	1	2.95262e-91	244.31	243.28	244.31	2	1236.56	0.42982	343440000	0.31799	-1.65295	-1.57059	0.0333528	down	0.37673	-1.41584	0.0660447		-0.154751
F1S700	HIVEP2	Uncharacterized protein	Transcription factor HIVEP2	HIVEP2	1442	yes	yes				S	F1S700	1442	TSDSVATLGGSKRMLSPASSLELFMETKQQK	_MLS(ph)PAS(ph)SLELFMETK_	MLS(0.995)PAS(0.802)S(0.203)LELFMETK	0.995327	0.000100069	81.606	75.69	61.957	3	615.26	0.63203	17570000	0.38294	-1.38481	_MLS(ph)PAS(ph)SLELFMETK_	MLS(0.994)PAS(0.839)S(0.167)LELFMETK	0.994416	0.000169411	78.166	71.096	69.94	3	615.26	-1.7574	15938000	0.35115	-1.50984	-1.44733	0.0274809	down	0.37673	-1.41584	0.0660447		-0.0314886
F1S700	HIVEP2	Uncharacterized protein	Transcription factor HIVEP2	HIVEP2	1445	yes	yes				S	F1S700	1445	SVATLGGSKRMLSPASSLELFMETKQQKRVK	_MLS(ph)PAS(ph)SLELFMETK_	MLS(0.995)PAS(0.802)S(0.203)LELFMETK	0.801987	0.00115641	61.957	61.526	61.957	3	615.26	0.63203	13052000	0.43194	-1.2111	_MLS(ph)PAS(ph)SLELFMETK_	MLS(0.994)PAS(0.839)S(0.167)LELFMETK	0.838874	0.000223534	69.94	69.494	69.94	3	615.26	-1.7574	10390000	0.4084	-1.29195	-1.25152	0.0205556	down	0.37673	-1.41584	0.0660447		0.164315
F1S776	EI24	Uncharacterized protein	Etoposide-induced protein 2.4 homolog	EI24	328	yes	yes				S	F1S776	328	LQSALSSSTSAEKFPSPHPSPAKVKAAAGH_	_FPS(ph)PHPSPAK_	FPS(1)PHPSPAK	0.99999	0.00193087	74.392	67.956	74.392	2	572.763	-2.9272	253370000	0.28782	-1.79676	_FPS(ph)PHPSPAK_	FPS(0.999)PHPS(0.001)PAK	0.999402	0.00532657	68.548	57.791	68.548	2	572.763	1.0808	226830000	0.28888	-1.79146	-1.79411	0.00094094	down
F1S797	MSANTD2	Uncharacterized protein	Myb/SANT-like DNA-binding domain-containing protein 2	MSANTD2	436	yes	yes				S	F1S797	436	GLYAIGYEECIERPPSPHLERHSLDPGKEGR	_SPGLYAIGYEECIERPPS(ph)PHLER_	SPGLYAIGYEECIERPPS(1)PHLER	1	6.36987e-16	144.4	144.14	144.4	4	688.322	2.4845	77972000	0.29996	-1.73716	_SPGLYAIGYEECIERPPS(ph)PHLER_	SPGLYAIGYEECIERPPS(1)PHLER	1	6.66759e-46	204.25	189.68	204.25	4	688.322	0.44529	215140000	0.32501	-1.62144	-1.6793	0.0219248	down
F1S7B3	TBRG1	Uncharacterized protein	Transforming growth factor beta regulator 1	TBRG1	10	yes	yes				S	F1S7B3	10	______MSLLGGLASSPRAPLQSSRARMKKL	_(ac)SLLGGLASS(ph)PR_	SLLGGLAS(0.077)S(0.923)PR	0.922891	1.70166e-08	138.01	115.43	106.6	2	590.292	-2.5697	118950000	0.43538	-1.19965	_(ac)SLLGGLASS(ph)PR_	SLLGGLAS(0.056)S(0.944)PR	0.944213	4.74822e-09	138.01	70.933	138.01	2	590.292	1.5272	44886000	0.48531	-1.04302	-1.12134	0.0443903	down
F1S7L7	CHAF1A	Uncharacterized protein	Chromatin assembly factor 1 subunit A	CHAF1A	790	no	yes				T	F1S7L7	790	RTSASPPSPGPSRPQTPTAGEDTTIPSKARL	_TSASPPS(ph)PGPSRPQT(ph)PTAGEDTTIPSK_	T(0.002)S(0.002)AS(0.007)PPS(0.988)PGPS(0.006)RPQT(0.939)PT(0.054)AGEDTTIPSK	0.939466	2.24049e-13	138.87	138.47	123.67	2	1412.63	-0.12154	665320000	0.10507	-3.25058	_TSASPPS(ph)PGPSRPQT(ph)PTAGEDTTIPSK_	T(0.001)S(0.001)AS(0.003)PPS(0.987)PGPS(0.012)RPQT(0.921)PT(0.074)AGEDTTIPSK	0.921421	1.11642e-18	154.71	154.63	126.46	2	1412.63	-0.70284	1155200000	0.11727	-3.09209	-3.17134	0.0159038	down	0.46621	-1.1362	0.180206		-2.03513
F1S7R8	STXBP5	Uncharacterized protein	Syntaxin-binding protein 5	STXBP5	723	yes	yes				S	F1S7R8	723	DRCKSPTSAKMSRKLSLPTDLKPDLDIKDNS	_KLS(ph)LPTDLKPDLDIK_	KLS(0.998)LPT(0.002)DLKPDLDIK	0.998381	9.71912e-05	119.27	119.27	88.57	3	592.657	-2.3721	417960000	0.29609	-1.75589	_KLS(ph)LPTDLKPDLDIK_	KLS(0.999)LPT(0.001)DLKPDLDIK	0.999178	2.61298e-07	135.23	135.23	135.23	3	592.657	-0.71352	222610000	0.25115	-1.99338	-1.87464	0.040271	down
F1S7S1	TAB2	Uncharacterized protein	TGF-beta-activated kinase 1 and MAP3K7-binding protein 2	TAB2	578	yes	yes				S	F1S7S1	578	EMENNLTRRRLKRSNSISQIPSLEEMQQLRS	_SNS(ph)ISQIPSLEEMQQLR_	S(0.111)NS(0.889)ISQIPSLEEMQQLR	0.888573	3.45108e-22	164.9	147.47	163.62	2	1020.48	2.6349	194730000	0.58016	-0.785477	_SNS(ph)ISQIPSLEEMQQLR_	S(0.123)NS(0.877)ISQIPSLEEMQQLR	0.876544	1.36962e-18	141.08	118.84	134.32	2	1020.48	0.13288	194700000	0.55073	-0.860583	-0.82303	0.0290272	down
F1S7T1	PRRC2C	Uncharacterized protein	Protein PRRC2C	PRRC2C	1543	yes	yes				S	F1S7T1	1543	ENVLPPKREIAKRSFSSQRPGIDRQNRRGNN	_SFS(ph)SQRPGIDR_	S(0.001)FS(0.997)S(0.003)QRPGIDR	0.996704	0.000481678	101.32	101.32	101.32	2	665.301	0.34734	3728500000	0.29777	-1.74773	_SFS(ph)SQRPGIDR_	S(0.001)FS(0.994)S(0.005)QRPGIDR	0.993826	0.000436828	107.53	104.76	107.53	2	665.301	0.5052	3499500000	0.28574	-1.80723	-1.77748	0.0106534	down	0.378495	-1.4069	0.0557636		-0.370579
F1S7T1	PRRC2C	Uncharacterized protein	Protein PRRC2C	PRRC2C	2672	no	yes				T	F1S7T1	2672	MELKAFGSGIDIKPGTPPISGRSTTPTSSPF	_AFGSGIDIKPGT(ph)PPISGR_	AFGS(0.001)GIDIKPGT(0.988)PPIS(0.012)GR	0.987971	0.00147372	85.805	81.324	85.805	3	617.312	0.22689	310560000	0.27184	-1.87917	_AFGSGIDIKPGT(ph)PPISGR_	AFGSGIDIKPGT(0.933)PPIS(0.067)GR	0.933141	0.00792946	70.994	66.513	70.994	3	617.312	0.76224	248890000	0.28962	-1.78777	-1.83347	0.0158653	down	0.378495	-1.4069	0.0557636		-0.42657
F1S7W0	AKAP12	Uncharacterized protein	A-kinase anchor protein 12	AKAP12	366	no	yes				T	F1S7W0	366	AAAAGAPAAAGKAPPTPPEGVVTEAEVLSSQ	_APPT(ph)PPEGVVTEAEVLSSQER_	APPT(1)PPEGVVTEAEVLSSQER	1	2.71617e-60	221.44	212.18	163.31	2	1137.04	0.54195	1071100000	0.20216	-2.30643	_APPT(ph)PPEGVVTEAEVLSSQER_	APPT(1)PPEGVVTEAEVLSSQER	1	7.71944e-61	203.33	197.34	131.38	2	1137.04	2.372	1460200000	0.21577	-2.21243	-2.25943	0.0132404	down	0.699205	-0.516725	0.0473173		-1.74271
F1S7W0	AKAP12	Uncharacterized protein	A-kinase anchor protein 12	AKAP12	1364	no	yes				T	F1S7W0	1364	GTESQAESVPVIAAVTPEKGISADLEGDRTT	_GEDVVPTGTESQAESVPVIAAVT(ph)PEK_	GEDVVPTGTESQAESVPVIAAVT(1)PEK	0.999997	4.88474e-17	125.96	125.11	125.96	2	1345.64	2.386	42485000	0.28766	-1.79756	_GEDVVPTGTESQAESVPVIAAVT(ph)PEK_	GEDVVPTGTESQAESVPVIAAVT(1)PEK	1	5.36221e-18	121.39	120.6	121.39	3	897.432	0.73254	62962000	0.26799	-1.89975	-1.84866	0.0175903	down	0.699205	-0.516725	0.0473173		-1.33193
F1S814	PGM1	Uncharacterized protein	Phosphoglucomutase-1	PGM1	117	yes	yes				S	F1S814	117	IIRKIKAIGGIILTASHNPGGPNGDFGIKFN	_AIGGIILTAS(ph)HNPGGPNGDFGIK_	AIGGIILT(0.001)AS(0.999)HNPGGPNGDFGIK	0.998717	4.79176e-83	261.93	257.17	176.09	3	762.714	-0.25728	3661300000	0.3643	-1.4568	_AIGGIILTAS(ph)HNPGGPNGDFGIK_	AIGGIILT(0.002)AS(0.998)HNPGGPNGDFGIK	0.997686	6.06136e-76	232.2	227.56	170.53	3	762.714	-0.97286	4075800000	0.38498	-1.37714	-1.41697	0.0178894	down	0.777535	-0.363159	0.0350276		-1.05381
F1S827	SERBP1	Uncharacterized protein	Plasminogen activator inhibitor 1 RNA-binding protein	SERBP1	25	yes	yes				S	F1S827	25	GCVVTNRFDQLFDDESDPFEVLKAAENKKKE	_FDQLFDDES(ph)DPFEVLK_	FDQLFDDES(1)DPFEVLK	1	4.48903e-26	167.36	147.45	148.38	3	675.291	0.93008	249920000	0.50411	-0.98819	_FDQLFDDES(ph)DPFEVLK_	FDQLFDDES(1)DPFEVLK	1	1.04732e-19	143.93	143.44	134.29	3	675.291	-0.50961	291860000	0.44967	-1.15306	-1.07063	0.0489219	down	0.470625	-1.0875	0.0123025	down	0.0168777
F1S856	SUFU	Uncharacterized protein	Suppressor of fused homolog	SUFU	347	yes	yes		yes		S	F1S856	347	RQNGLTHDRAPSRKDSLESDSSTAIIPHELI	_KDS(ph)LESDSSTAIIPHELIR_	KDS(0.999)LES(0.001)DSSTAIIPHELIR	0.998927	5.39548e-07	103.94	103.94	103.94	4	548.522	1.0177	32028000	0.53292	-0.908009	_KDS(ph)LESDSSTAIIPHELIR_	KDS(1)LESDSSTAIIPHELIR	0.999999	2.61072e-47	200.98	193.57	200.98	2	1096.04	0.82115	558770000	0.54554	-0.874243	-0.891126	0.0120598	down
F1S8C6	MAVS	Uncharacterized protein	Mitochondrial antiviral-signaling protein	MAVS	220	yes	yes				S	F1S8C6	220	TAGTVSSPTSPRGPVSPTVSFQPLARSTPRA	_GPVS(ph)PTVSFQPLAR_	GPVS(0.999)PT(0.001)VSFQPLAR	0.999296	3.42969e-45	220.97	215.6	156.49	2	768.385	-1.8964	869020000	0.51871	-0.947	_GPVS(ph)PTVSFQPLAR_	GPVS(1)PTVSFQPLAR	0.999827	3.77976e-33	189.52	186.61	165.45	2	768.385	2.4907	1348600000	0.52623	-0.926235	-0.936617	0.00705681	down
F1S8J5	CHD8	Uncharacterized protein	Chromodomain-helicase-DNA-binding protein 8	CHD8	1979	yes	yes				S	F1S8J5	1979	NYMQNHQAGAPAPSLSRCSTPLLHQQYTSRT	_MNYMQNHQAGAPAPSLS(ph)R_	MNYMQNHQAGAPAPS(0.116)LS(0.884)R	0.884178	4.15199e-36	169.08	167.15	169.08	2	1026.94	-0.025328	101400000	0.47845	-1.06356	_MNYMQNHQAGAPAPSLS(ph)R_	MNYMQNHQAGAPAPS(0.073)LS(0.927)R	0.926825	5.58167e-26	158.37	156.45	158.37	2	1026.94	-1.5158	21358000	0.46517	-1.10417	-1.08386	0.011925	down
F1S8P4	AHCTF1	Uncharacterized protein	Protein ELYS	AHCTF1	1551	yes	yes				S	F1S8P4	1551	EKVEVQDSGQEARNLSFNELYPSGTLKLQYN	_NLS(ph)FNELYPSGTLK_	NLS(1)FNELYPSGTLK	1	5.30216e-14	145.82	138.11	145.82	2	831.892	0.077486	163970000	0.43134	-1.2131	_NLS(ph)FNELYPSGTLK_	NLS(1)FNELYPSGTLK	1	1.4365e-05	102.5	97.337	102.5	2	831.892	1.9278	168970000	0.41241	-1.27785	-1.24548	0.0165437	down	0.77371	-0.371664	0.113051		-0.873812
F1S8P9	ADD1	Adducin 1 (Alpha)	Alpha-adducin	ADD1	12	yes	yes				S	F1S8P9	12	____MNGDTRAAVVTSPPPTTAPHKERYFDR	_AAVVTS(ph)PPPTTAPHK_	AAVVT(0.028)S(0.968)PPPT(0.003)T(0.001)APHK	0.96849	7.27429e-05	88.565	85.82	72.207	2	777.39	0.17066	7241300000	0.23458	-2.09185	_AAVVTS(ph)PPPTTAPHK_	AAVVT(0.008)S(0.991)PPPTTAPHK	0.99135	6.20584e-06	97.095	69.824	97.095	2	777.39	0.46516	4279500000	0.24245	-2.04424	-2.06804	0.0073273	down	0.328655	-1.60626	0.020273	down	-0.461784
F1S8S0	WHSC1	Uncharacterized protein	Histone-lysine N-methyltransferase NSD2	WHSC1	110	no	yes				T	F1S8S0	110	DARLRFESQEVKGLGTPPHTTPVKNGSPEIK	_GLGT(ph)PPHTTPVK_	GLGT(1)PPHTTPVK	1	2.02693e-09	148.41	139.4	148.41	2	642.821	1.0308	218370000	0.29641	-1.75433	_GLGT(ph)PPHTT(ph)PVK_	GLGT(1)PPHT(0.232)T(0.768)PVK	0.999989	0.000102694	93.478	83.29	93.181	2	682.804	0.89595	171730000	0.27143	-1.88135	-1.81784	0.0222315	down
F1S8S4	ENAH	Uncharacterized protein	Protein enabled homolog	ENAH	129	yes	yes				S	F1S8S4	129	QEAVFYLGPTLPRQNSQLPAQVQNGPSQEEL	_QNS(ph)QLPAQVQNGPSQEELEIQR_	QNS(1)QLPAQVQNGPSQEELEIQR	1	6.95922e-59	203.82	202.36	203.82	2	1287.1	0.56482	103740000	0.42275	-1.24212	_QNS(ph)QLPAQVQNGPSQEELEIQR_	QNS(1)QLPAQVQNGPSQEELEIQR	1	4.1558e-62	193.5	193.28	134.76	2	1287.1	0.56671	258470000	0.43698	-1.19436	-1.21824	0.0124781	down	0.856685	-0.22319	0.0250407		-0.995052
F1S8S4	ENAH	Uncharacterized protein	Protein enabled homolog	ENAH	350	yes	yes				S	F1S8S4	350	VLPHYATVPRPLNKGSRPSSPVNTPSPQPPA	_PLNKGS(ph)RPS(ph)SPVNTPSPQPPAAK_	PLNKGS(0.99)RPS(0.505)S(0.505)PVNTPSPQPPAAK	0.990298	1.27912e-06	125.14	122.42	103.34	3	829.731	-0.1017	408770000	0.24506	-2.02879	_GS(ph)RPSS(ph)PVNTPSPQPPAAK_	GS(0.999)RPS(0.29)S(0.711)PVNTPSPQPPAAK	0.998837	1.17541e-17	165.02	162.45	98.627	2	1017.96	0.033444	543290000	0.23689	-2.07771	-2.05325	0.00758322	down	0.856685	-0.22319	0.0250407		-1.83006
F1S8S4	ENAH	Uncharacterized protein	Protein enabled homolog	ENAH	354	yes	yes				S	F1S8S4	354	YATVPRPLNKGSRPSSPVNTPSPQPPAAKPP	_PSS(ph)PVNTPSPQPPAAK_	PSS(1)PVNTPSPQPPAAK	0.999606	6.25867e-26	167.99	153.09	167.99	2	827.895	-0.3476	612630000	0.16686	-2.58329	_PSS(ph)PVNTPSPQPPAAK_	PS(0.001)S(0.999)PVNTPSPQPPAAK	0.998535	6.32653e-35	180.9	179.41	180.9	2	827.895	0.5652	675450000	0.12332	-3.01952	-2.80141	0.049467	down	0.856685	-0.22319	0.0250407		-2.57822
F1S8S9	GBF1	Uncharacterized protein	Golgi-specific brefeldin A-resistance guanine nucleotide exchange factor 1	GBF1	351	yes	yes				S	F1S8S9	351	PDPQEGTHVEKTQSASVESIPEVLEECTSPT	_TQSAS(ph)VES(ph)IPEVLEECTSPTDHSDSASVHDMDYVNPR_	T(0.114)QS(0.124)AS(0.849)VES(0.904)IPEVLEECT(0.005)S(0.002)PT(0.001)DHSDSASVHDMDYVNPR	0.848602	2.9621e-05	65.962	65.96	65.962	4	1063.19	-3.5191	118060000	0.29739	-1.74957	_TQSAS(ph)VES(ph)IPEVLEECTSPTDHSDSASVHDMDYVNPR_	T(0.05)QS(0.05)AS(0.903)VES(0.998)IPEVLEECTSPTDHSDSASVHDMDYVNPR	0.902649	4.69607e-31	129.73	129.67	129.73	4	1063.19	1.2467	279600000	0.3057	-1.70981	-1.72969	0.00731667	down	0.85912	-0.220307	0.169646		-1.50938
F1S8S9	GBF1	Uncharacterized protein	Golgi-specific brefeldin A-resistance guanine nucleotide exchange factor 1	GBF1	354	yes	yes				S	F1S8S9	354	QEGTHVEKTQSASVESIPEVLEECTSPTDHS	_TQSAS(ph)VES(ph)IPEVLEECTSPTDHSDSASVHDMDYVNPR_	T(0.114)QS(0.124)AS(0.849)VES(0.904)IPEVLEECT(0.005)S(0.002)PT(0.001)DHSDSASVHDMDYVNPR	0.904413	2.9621e-05	65.962	65.96	65.962	4	1063.19	-3.5191	118060000	0.29739	-1.74957	_TQSAS(ph)VES(ph)IPEVLEECTSPTDHSDSASVHDMDYVNPR_	T(0.05)QS(0.05)AS(0.903)VES(0.998)IPEVLEECTSPTDHSDSASVHDMDYVNPR	0.997844	4.69607e-31	129.73	129.67	129.73	4	1063.19	1.2467	300380000	0.26224	-1.93104	-1.84031	0.0313624	down	0.85912	-0.220307	0.169646		-1.62
F1S8T1	NOLC1	Uncharacterized protein	Nucleolar and coiled-body phosphoprotein 1	NOLC1	419	yes	yes				S	F1S8T1	419	QSIAKPATSSKQPVGSGQKPLTRKADSSSSE	_QPVGS(ph)GQKPLTR_	QPVGS(1)GQKPLTR	0.999998	0.000414972	99.069	99.069	99.069	2	674.343	0.34933	229630000	0.37196	-1.42678	_QPVGS(ph)GQKPLTR_	QPVGS(1)GQKPLTR	0.999988	0.0047387	76.82	76.82	76.82	2	674.343	0.24702	307730000	0.31518	-1.66575	-1.54627	0.0490964	down	0.37383	-1.41957	0.00346147	down	-0.1267
F1S8T1	NOLC1	Uncharacterized protein	Nucleolar and coiled-body phosphoprotein 1	NOLC1	591	yes	yes				S	F1S8T1	591	EEDKKKAAVGVSKPGSGKKRKQNEAAKETET	_AAVGVSKPGS(ph)GKK_	AAVGVSKPGS(1)GKK	0.999974	0.000902507	133.25	133.25	133.25	2	633.334	-1.2874	2134300000	0.56942	-0.812435	_AAVGVSKPGS(ph)GKK_	AAVGVSKPGS(1)GKK	0.999999	1.26065e-08	158.52	127.29	158.52	2	633.334	-0.26695	204950000	0.55649	-0.845572	-0.829004	0.012722	down	0.37383	-1.41957	0.00346147	down	0.590563
F1S8T1	NOLC1	Uncharacterized protein	Nucleolar and coiled-body phosphoprotein 1	NOLC1	631	yes	yes				S	F1S8T1	631	TPNTFPKRKKGERRGSSPFRRIREEEIEVDA	_RGS(ph)SPFR_	RGS(0.958)S(0.042)PFR	0.958445	0.0167694	65.157	54.066	65.157	2	443.7	1.8435	3454900000	0.61041	-0.712149	_RGS(ph)SPFR_	RGS(0.954)S(0.046)PFR	0.954199	0.032031	55.064	55.064	55.064	2	443.7	-0.44515	1318300000	0.62214	-0.684689	-0.698419	0.0125138	down	0.37383	-1.41957	0.00346147	down	0.721147
F1S8T6	MGEA5	Uncharacterized protein	Bifunctional protein NCOAT	MGEA5	364	yes	yes				S	F1S8T6	364	EDSTVSIQIKLENEGSDEDIETDVLYSPQMA	_LENEGS(ph)DEDIETDVLYSPQMALK_	LENEGS(1)DEDIETDVLYSPQMALK	1	9.16568e-26	149.29	149.03	149.29	2	1338.59	-0.93944	415370000	0.60232	-0.731398	_LENEGS(ph)DEDIETDVLYSPQMALK_	LENEGS(1)DEDIETDVLYSPQMALK	1	4.10744e-58	191.92	191.29	191.92	2	1338.59	-0.54784	1323300000	0.58339	-0.777467	-0.754433	0.0194316	down	0.57541	-0.800448	0.0753058		0.0460149
F1S8T7	NPM3	Uncharacterized protein	Nucleoplasmin-3	NPM3	30	no	yes				T	F1S8T7	30	ESRCRAGGAGSLRVPTPVTMDSFFFGCELSG	_VPT(ph)PVTMDSFFFGCELSGHSR_	VPT(0.992)PVT(0.008)MDSFFFGCELSGHSR	0.992314	2.63642e-39	174.2	171.55	124.88	3	817.688	0.85357	298750000	0.44322	-1.17391	_VPT(ph)PVTMDSFFFGCELSGHSR_	VPT(1)PVTMDSFFFGCELSGHSR	0.999905	1.67664e-122	271.72	267.73	271.72	3	817.688	1.0982	84068000	0.4342	-1.20357	-1.18874	0.00794256	down	0.738355	-0.448029	0.240385		-0.740707
F1S8T7	NPM3	Uncharacterized protein	Nucleoplasmin-3	NPM3	147	yes	yes				S	F1S8T7	147	RITGRHQIVTMSNDVSEEESEEEGSEEEEAE	_HQIVTMS(ph)NDVS(ph)EEES(ph)EEEGS(ph)EEEEAELCPIRPAK_	HQIVT(0.078)MS(0.922)NDVS(1)EEES(1)EEEGS(1)EEEEAELCPIRPAK	0.999643	1.73028e-05	95.458	95.458	65.9	4	1052.65	0.3278	217300000	0.52627	-0.926125	_HQIVTMSNDVS(ph)EEES(ph)EEEGS(ph)EEEEAELCPIRPAK_	HQIVTMS(0.001)NDVS(0.999)EEES(1)EEEGS(1)EEEEAELCPIRPAK	0.998829	3.16745e-07	92.398	92.398	88.636	4	1032.66	-2.409	910140000	0.53184	-0.910936	-0.91853	0.00526356	down	0.738355	-0.448029	0.240385		-0.470501
F1S8T7	NPM3	Uncharacterized protein	Nucleoplasmin-3	NPM3	151	yes	yes				S	F1S8T7	151	RHQIVTMSNDVSEEESEEEGSEEEEAELCPI	_HQIVTMSNDVS(ph)EEES(ph)EEEGS(ph)EEEEAELCPIRPAK_	HQIVTMS(0.001)NDVS(0.999)EEES(1)EEEGS(1)EEEEAELCPIRPAK	0.999994	1.73028e-05	95.458	95.458	95.458	3	1376.54	0.59586	217300000	0.52627	-0.926125	_HQIVTMSNDVS(ph)EEES(ph)EEEGS(ph)EEEEAELCPIRPAK_	HQIVTMS(0.004)NDVS(0.995)EEES(1)EEEGS(1)EEEEAELCPIRPAK	0.999995	3.16745e-07	92.398	92.398	83.491	4	1032.66	2.5255	910140000	0.53184	-0.910936	-0.91853	0.00526356	down	0.738355	-0.448029	0.240385		-0.470501
F1S8T7	NPM3	Uncharacterized protein	Nucleoplasmin-3	NPM3	156	yes	yes				S	F1S8T7	156	TMSNDVSEEESEEEGSEEEEAELCPIRPAKK	_HQIVTMSNDVS(ph)EEES(ph)EEEGS(ph)EEEEAELCPIRPAK_	HQIVTMS(0.001)NDVS(0.999)EEES(1)EEEGS(1)EEEEAELCPIRPAK	0.999998	1.73028e-05	95.458	95.458	95.458	3	1376.54	0.59586	217300000	0.52627	-0.926125	_HQIVTMSNDVS(ph)EEES(ph)EEEGS(ph)EEEEAELCPIRPAK_	HQIVTMS(0.004)NDVS(0.995)EEES(1)EEEGS(1)EEEEAELCPIRPAK	0.999999	3.16745e-07	92.398	92.398	83.491	4	1032.66	2.5255	910140000	0.53184	-0.910936	-0.91853	0.00526356	down	0.738355	-0.448029	0.240385		-0.470501
F1S8Y5	PGAM1	Uncharacterized protein	Phosphoglycerate mutase 1	PGAM1	118	yes	yes		yes		S	F1S8Y5	118	TAAKHGEAQVKIWRRSYDVPPPPMEPDHPFY	_RS(ph)YDVPPPPMEPDHPFYSNISK_	RS(1)YDVPPPPMEPDHPFYSNISK	1	4.83949e-46	183.49	182.59	183.49	3	885.065	-2.4848	6750300000	0.27901	-1.84161	_RS(ph)YDVPPPPMEPDHPFYSNISK_	RS(1)YDVPPPPMEPDHPFYSNISK	1	5.03512e-59	211.18	209.2	211.18	2	1327.09	0.22814	8346200000	0.31914	-1.64774	-1.74467	0.0353351	down	0.569535	-0.812242	0.0132132	down	-0.932433
F1S8Y9	C10orf12	Uncharacterized protein	Uncharacterized protein C10orf12	C10orf12	557	no	yes				T	F1S8Y9	557	PGVKRSKKEGYPGRATPESFLIEGVHAKALE	_AT(ph)PESFLIEGVHAK_	AT(0.999)PES(0.001)FLIEGVHAK	0.999305	0.000117022	106.31	103.4	106.31	2	789.882	-0.18454	501730000	0.53133	-0.91232	_AT(ph)PESFLIEGVHAK_	AT(0.997)PES(0.003)FLIEGVHAK	0.997183	5.66648e-08	124.04	112.05	124.04	2	789.882	0.22428	379380000	0.54689	-0.870677	-0.891499	0.0148658	down	0.28551	-1.87418	0.151625		0.982686
F1S916	LOC100739510	Uncharacterized protein	Phosphatidylinositol 3-kinase regulatory subunit beta	PIK3R2	262	yes	yes				S	F1S916	262	SATFGPLLLRAPPPPSPPPGGAPDGTEPIPD	_APPPPS(ph)PPPGGAPDGTEPIPDFPVLLM(ox)EK_	APPPPS(0.999)PPPGGAPDGT(0.001)EPIPDFPVLLMEK	0.999185	0.0165429	56.211	55.772	56.211	4	754.866	4.3497	114240000	0.08349	-3.58225	_APPPPS(ph)PPPGGAPDGTEPIPDFPVLLMEK_	APPPPS(0.995)PPPGGAPDGT(0.005)EPIPDFPVLLMEK	0.995058	0.030067	40.318	40.154	40.318	4	750.867	3.8086	31405000	0.058348	-4.09917	-3.84071	0.0427767	down
F1S939	MAP1S	Uncharacterized protein	Microtubule-associated protein 1S	MAP1S	737	yes	yes				S	F1S939	737	GLSLPLCGPRVRRSASPHDVDLCLVSPCEFE	_S(ph)AS(ph)PHDVDLCLVSPCEFEHR_	S(1)AS(1)PHDVDLCLVSPCEFEHR	1	5.19993e-76	240.6	237.26	114.85	3	838.999	0.53662	1037200000	0.32499	-1.62153	_S(ph)AS(ph)PHDVDLCLVSPCEFEHR_	S(1)AS(1)PHDVDLCLVSPCEFEHR	0.999999	3.13659e-73	227.3	223.96	76.967	3	838.999	0.34382	1168700000	0.2846	-1.81299	-1.71726	0.0354521	down	0.926865	-0.113568	0.493834		-1.60369
F1S939	MAP1S	Uncharacterized protein	Microtubule-associated protein 1S	MAP1S	765	yes	yes				S	F1S939	765	EFEHRKAVPMAPAPVSPGSSNDSSARSQERA	_AVPMAPAPVS(ph)PGSSNDSSAR_	AVPMAPAPVS(0.973)PGS(0.022)S(0.006)NDSSAR	0.972591	6.39209e-38	187.79	185.12	187.79	2	989.44	-0.77323	425950000	0.17102	-2.54776	_AVPM(ox)APAPVS(ph)PGSSNDSSAR_	AVPMAPAPVS(1)PGSSNDSSAR	0.999806	2.91646e-29	164.19	161.93	164.19	2	997.438	-0.92734	1571600000	0.18621	-2.425	-2.48638	0.0157134	down	0.926865	-0.113568	0.493834		-2.37281
F1S971	CEP170B	Uncharacterized protein	Centrosomal protein of 170 kDa protein B	CEP170B	233	yes	yes				S	F1S971	233	QAPPEPQGYSFRREPSYFEIPTKETPPPRTP	_REPS(ph)YFEIPTK_	REPS(0.984)Y(0.016)FEIPTK	0.983942	0.0300175	45.614	39.995	45.614	3	482.894	0.67738	16622000	0.26351	-1.92407	_REPS(ph)YFEIPTK_	REPS(0.983)Y(0.016)FEIPT(0.001)K	0.983172	0.042905	40.941	33.811	40.941	3	482.894	-0.25162	16180000	0.27621	-1.85616	-1.89012	0.011435	down	0.30589	-1.70892			-0.181201
F1S971	CEP170B	Uncharacterized protein	Centrosomal protein of 170 kDa protein B	CEP170B	1116	yes	yes				S	F1S971	1116	SAGVQKVQQVLTRSNSLSTPRPTRASRLRRA	_SNS(ph)LSTPRPTR_	S(0.001)NS(0.998)LSTPRPTR	0.998366	0.000397624	105.19	105.19	105.19	2	648.309	2.4899	127860000	0.45027	-1.15114	_SNS(ph)LSTPRPTR_	S(0.007)NS(0.993)LSTPRPTR	0.993213	0.000196262	109.83	109.83	109.83	2	648.309	0.086093	116880000	0.4681	-1.09511	-1.12312	0.0158754	down	0.30589	-1.70892			0.585791
F1S995	PLEKHA7	Uncharacterized protein	Pleckstrin homology domain-containing family A member 7	PLEKHA7	855	yes	yes				S	F1S995	855	YVPYRPHPPQLRKVTSPLQSPTKTKPKVEDE	_KVTS(ph)PLQSPTK_	KVT(0.009)S(0.991)PLQSPTK	0.990709	1.82717e-09	146.84	126.96	146.84	2	633.329	-1.0364	57416000	0.43775	-1.19182	_VTS(ph)PLQSPTK_	VT(0.042)S(0.94)PLQS(0.017)PT(0.001)K	0.940118	0.0250581	57.106	45.942	57.106	2	569.281	1.256	30224000	0.40725	-1.29601	-1.24392	0.0266466	down
F1S9D1	ACIN1	Uncharacterized protein	Apoptotic chromatin condensation inducer in the nucleus	ACIN1	409	yes	yes				S	F1S9D1	409	DLGKAPVVLQPEQTVSEEETPPPLLTKEASS	_APVVLQPEQTVS(ph)EEETPPPLLTK_	APVVLQPEQT(0.012)VS(0.987)EEET(0.001)PPPLLTK	0.986864	3.76501e-09	100.66	100.47	76.439	4	646.33	0.87748	122410000	0.1722	-2.53784	_APVVLQPEQTVS(ph)EEETPPPLLTK_	APVVLQPEQT(0.005)VS(0.991)EEET(0.004)PPPLLTK	0.990979	2.71404e-08	91.779	91.202	72.791	3	861.438	1.0206	88561000	0.13201	-2.92128	-2.72956	0.0446416	down	0.839845	-0.253619	0.17813		-2.47594
F1S9D1	ACIN1	Uncharacterized protein	Apoptotic chromatin condensation inducer in the nucleus	ACIN1	413	no	yes				T	F1S9D1	413	APVVLQPEQTVSEEETPPPLLTKEASSPPPN	_APVVLQPEQTVSEEET(ph)PPPLLTK_	APVVLQPEQTVSEEET(1)PPPLLTK	0.999853	6.58746e-24	141.84	139.72	141.84	2	1291.65	0.34668	203870000	0.15593	-2.68103	_APVVLQPEQTVS(ph)EEET(ph)PPPLLTK_	APVVLQPEQT(0.025)VS(0.975)EEET(0.999)PPPLLTK	0.999499	3.63487e-12	119.17	117.3	91.779	3	888.094	-0.053348	82366000	0.14701	-2.76601	-2.72352	0.00993167	down	0.839845	-0.253619	0.17813		-2.4699
F1S9D1	ACIN1	Uncharacterized protein	Apoptotic chromatin condensation inducer in the nucleus	ACIN1	452	yes	yes				S	F1S9D1	452	IEPMEGPAPPVLIQLSPPNTDAEAKELLLSQ	_EASS(ph)PPPNTQLQSEEEIEPMEGPAPPVLIQLS(ph)PPNTDAEAK_	EAS(0.388)S(0.417)PPPNT(0.177)QLQS(0.018)EEEIEPMEGPAPPVLIQLS(0.975)PPNT(0.025)DAEAK	0.974564	2.55122e-07	63.602	63.602	44.35	5	900.412	0.81177	186940000	0.10313	-3.27746	_EASSPPPNT(ph)QLQSEEEIEPMEGPAPPVLIQLS(ph)PPNTDAEAK_	EAS(0.182)S(0.193)PPPNT(0.361)QLQS(0.264)EEEIEPMEGPAPPVLIQLS(0.878)PPNT(0.122)DAEAK	0.877962	0.000583184	47.507	47.507	47.507	4	1125.26	1.1018	160720000	0.09882	-3.33905	-3.30826	0.00592573	down	0.839845	-0.253619	0.17813		-3.05464
F1S9D1	ACIN1	Uncharacterized protein	Apoptotic chromatin condensation inducer in the nucleus	ACIN1	477	yes	yes				S	F1S9D1	477	ELLLSQHTVQLVGGLSPLSSPADTKAESPVE	_ELLLSQHTVQLVGGLS(ph)PLSS(ph)PADTK_	ELLLSQHTVQLVGGLS(1)PLS(0.076)S(0.922)PADT(0.002)K	0.999998	1.1901e-35	173.9	173.4	173.9	3	917.452	1.8899	1627400000	0.34433	-1.53814	_ELLLSQHTVQLVGGLS(ph)PLSSPADTK_	ELLLSQHTVQLVGGLS(1)PLSSPADTK	0.999746	3.74389e-110	258.71	257.24	210.51	3	890.797	0.56993	405050000	0.31025	-1.6885	-1.61332	0.029645	down	0.839845	-0.253619	0.17813		-1.3597
F1S9D1	ACIN1	Uncharacterized protein	Apoptotic chromatin condensation inducer in the nucleus	ACIN1	704	yes	yes				S	F1S9D1	704	KERTSTSSSIRVRRMSQPEPTGKHVTQRLQP	_RMS(ph)QPEPTGK_	RMS(1)QPEPTGK	0.999989	3.56543e-05	120.21	120.21	120.21	2	605.768	-1.108	135350000	0.48095	-1.05604	_RMS(ph)QPEPTGK_	RMS(1)QPEPTGK	0.999936	0.000509268	94.507	69.669	94.507	2	605.768	0.66034	136950000	0.43052	-1.21585	-1.13594	0.0447068	down	0.839845	-0.253619	0.17813		-0.882326
F1S9D1	ACIN1	Uncharacterized protein	Apoptotic chromatin condensation inducer in the nucleus	ACIN1	860	yes	yes				S	F1S9D1	860	KRRWGASTATTQKKPSISITTESLKSLIPDI	_KPS(ph)ISITTESLK_	KPS(1)ISITTESLK	0.999995	9.51704e-19	198.61	198.61	198.61	2	692.36	0.26801	707480000	0.4489	-1.15553	_KPS(ph)ISITTESLK_	KPS(1)ISITTESLK	0.999965	5.29226e-32	213.71	213.71	213.71	2	692.36	0.24074	573170000	0.46356	-1.10917	-1.13235	0.0130308	down	0.839845	-0.253619	0.17813		-0.878734
F1S9G4	RGS7	Uncharacterized protein	Regulator of G-protein signaling 7	RGS7	169	yes	yes				S	F1S9G4	169	GRKSVYGLQNDIRSHSPTHTPTPESKPATED	_SHS(ph)PTHTPTPESK_	S(0.011)HS(0.954)PT(0.031)HT(0.004)PT(0.001)PESK	0.954189	1.30023e-05	94.339	93.269	94.339	2	743.322	-0.58157	207910000	0.29652	-1.7538	_SHS(ph)PTHTPTPESK_	SHS(0.998)PT(0.002)HTPTPESK	0.998255	9.53444e-54	231.51	228.98	231.51	2	743.322	-0.6464	992040000	0.27744	-1.84975	-1.80178	0.0169476	down
F1S9I0	MIA3	Uncharacterized protein	Melanoma inhibitory activity protein 3	MIA3	1894	yes	yes				S	F1S9I0	1894	ASPSAGQDCAQALKQSP______________	_DEPQPASPSAGQDCAQALKQS(ph)P_	DEPQPASPSAGQDCAQALKQS(1)P	1	1.67817e-26	181.33	178.68	181.33	2	1181.5	-1.3238	209310000	0.37723	-1.40648	_DEPQPASPSAGQDCAQALKQS(ph)P_	DEPQPASPSAGQDCAQALKQS(1)P	1	9.11507e-18	155.15	152.5	155.15	2	1181.5	-0.90025	282950000	0.33736	-1.56764	-1.48706	0.0344621	down	0.59496	-0.769051	0.197584		-0.71801
F1S9I6	42430	Uncharacterized protein	Mitochondrial amidoxime-reducing component 1	42430	191	yes	yes				S	F1S9I6	191	LKTQPYRLVHFEPHMSPRNLTR_________	_LVHFEPHMS(ph)PR_	LVHFEPHMS(1)PR	1	0.00608112	47.037	43.301	47.037	3	477.22	0.1914	19072000	0.60714	-0.719899	_LVHFEPHMS(ph)PR_	LVHFEPHMS(1)PR	1	0.0130426	49.988	40.476	49.988	3	477.22	0.24034	26300000	0.57517	-0.79794	-0.758919	0.0327035	down
F1S9L5	KIDINS220	Uncharacterized protein	Kinase D-interacting substrate of 220 kDa	KIDINS220	486	yes	yes				S	F1S9L5	486	EDDGHSAKRGIPHSLSGLQDPIVARMSICSE	_GIPHSLS(ph)GLQDPIVAR_	GIPHS(0.218)LS(0.782)GLQDPIVAR	0.781552	0.000139611	78.674	71.163	78.674	3	580.633	-0.52999	12807000	0.25016	-1.99908	_GIPHSLS(ph)GLQDPIVAR_	GIPHS(0.035)LS(0.965)GLQDPIVAR	0.965304	0.000145788	80.596	73.764	80.596	3	580.633	0.66982	25260000	0.27622	-1.85611	-1.92759	0.0235977	down	0.66636	-0.588251	0.0939457		-1.33934
F1S9L5	KIDINS220	Uncharacterized protein	Kinase D-interacting substrate of 220 kDa	KIDINS220	534	yes	yes				S	F1S9L5	534	NWPACQKAYNLNRTPSTVTLNNNSAPANRAN	_TPS(ph)TVTLNNNSAPANR_	TPS(0.999)TVTLNNNSAPANR	0.999368	4.22142e-27	189.41	186.84	189.41	2	868.902	0.073832	121880000	0.33714	-1.56858	_TPS(ph)TVTLNNNSAPANR_	TPS(0.999)T(0.001)VTLNNNSAPANR	0.99854	5.69456e-69	235.74	233.27	235.74	2	868.902	-0.82013	266140000	0.35982	-1.47465	-1.52162	0.0196427	down	0.66636	-0.588251	0.0939457		-0.933365
F1S9U7	SIN3B	Uncharacterized protein	Paired amphipathic helix protein Sin3b	SIN3B	724	yes	yes				S	F1S9U7	724	TDPGDRKKPAPGPQSSPPEEKGAAGEASAAE	_KKPAPGPQSS(ph)PPEEK_	KKPAPGPQS(0.198)S(0.802)PPEEK	0.80211	4.2254e-05	122.98	120.23	122.98	2	828.903	-0.17141	37286000	0.14364	-2.79947	_KKPAPGPQSS(ph)PPEEK_	KKPAPGPQS(0.206)S(0.794)PPEEK	0.794291	0.0375401	68.525	58.726	68.525	3	552.938	0.049912	189540000	0.12435	-3.00752	-2.9035	0.0227989	down
F1S9W1	LOC100737822	Uncharacterized protein	Mediator of RNA polymerase II transcription subunit 26	MED26	289	yes	yes				S	F1S9W1	289	SPRNSRHEGSFARQRSPYTYKGSVPSPSQRP	_QRS(ph)PYTYK_	QRS(1)PYTYK	0.999638	0.0230546	64.73	52.663	64.73	2	561.753	-0.33717	50968000	0.56652	-0.819801	_QRS(ph)PYTYK_	QRS(1)PYTYK	0.999993	0.00337917	96.009	96.009	96.009	2	561.753	0.51044	54505000	0.60582	-0.723039	-0.77142	0.0398747	down
F1S9W6	EPS15L1	Uncharacterized protein	Epidermal growth factor receptor substrate 15-like 1	EPS15L1	109	yes	yes				S	F1S9W6	109	NLNLNMPPPKFHDTSSPLMVTPPSAEAHWAV	_FHDTSS(ph)PLMVTPPSAEAHWAVR_	FHDT(0.016)S(0.102)S(0.882)PLMVTPPSAEAHWAVR	0.882037	3.80576e-46	180.66	177.77	180.66	3	839.386	-0.0095522	78101000	0.4188	-1.25567	_FHDTSS(ph)PLMVTPPSAEAHWAVR_	FHDT(0.024)S(0.127)S(0.849)PLMVTPPSAEAHWAVR	0.849426	1.10752e-17	127.16	125.98	127.16	3	839.386	2.2389	25544000	0.44513	-1.1677	-1.21168	0.0230984	down	0.68429	-0.552064	0.134134		-0.65962
F1S9W6	EPS15L1	Uncharacterized protein	Epidermal growth factor receptor substrate 15-like 1	EPS15L1	242	yes	yes				S	F1S9W6	242	LPASPPPKDSLRSTPSHGSVSSLNSTGSLSP	_STPS(ph)HGSVSSLNSTGSLSPK_	S(0.046)T(0.046)PS(0.891)HGS(0.011)VS(0.005)SLNSTGSLSPK	0.891383	5.15233e-19	150.73	147.29	102.27	3	670.644	-1.9327	275410000	0.21148	-2.24141	_STPS(ph)HGSVSSLNSTGSLSPK_	S(0.016)T(0.016)PS(0.968)HGSVSSLNSTGSLSPK	0.967689	8.56083e-29	157.61	155.42	157.61	2	1005.46	-0.57319	37282000	0.17008	-2.55571	-2.39856	0.0416518	down	0.68429	-0.552064	0.134134		-1.8465
F1S9W6	EPS15L1	Uncharacterized protein	Epidermal growth factor receptor substrate 15-like 1	EPS15L1	256	yes	yes				S	F1S9W6	256	PSHGSVSSLNSTGSLSPKHSIKQTQPTVNWV	_STPSHGSVSSLNSTGSLS(ph)PK_	STPSHGSVSSLNSTGSLS(1)PK	0.999518	5.36822e-93	279.87	257.88	279.87	2	1005.46	-1.5485	2192900000	0.47806	-1.06474	_STPSHGSVSSLNSTGSLS(ph)PK_	STPSHGSVSSLNSTGSLS(1)PK	0.999973	2.91403e-121	287.8	285.91	287.8	2	1005.46	-0.85755	1439900000	0.51169	-0.966658	-1.0157	0.030713	down	0.68429	-0.552064	0.134134		-0.463633
F1S9Y5	PPP2R5C	Uncharacterized protein	Serine/threonine-protein phosphatase 2A 56 kDa regulatory subunit gamma isoform	PPP2R5C	469	yes	yes				S	F1S9Y5	469	AQKDLKKDRPVARRKSELPQDLHAKGALEAP	_RKS(ph)ELPQDLHAK_	RKS(1)ELPQDLHAK	1	0.0440979	71.363	71.363	71.363	2	751.38	-0.99038	590900000	0.27841	-1.84472	_RKS(ph)ELPQDLHAK_	RKS(1)ELPQDLHAK	1	9.05725e-06	141.86	125.14	141.86	2	751.38	-1.2948	435110000	0.32822	-1.60726	-1.72599	0.0437224	down	1.01873	0.0260816	0.657375		-1.75207
F1SA44	GPHN	Uncharacterized protein	Gephyrin	GPHN	128	yes	yes		yes		S	F1SA44	128	VHDELEDLPSPPPPLSPPPTTSPHKQTEDKG	_EVHDELEDLPS(ph)PPPPLS(ph)PPPT(ph)TSPHK_	EVHDELEDLPS(1)PPPPLS(0.999)PPPT(0.796)T(0.109)S(0.096)PHK	0.999114	1.81613e-19	129.3	128.03	87.543	4	764.08	2.6661	341810000	0.18254	-2.45372	_EVHDELEDLPS(ph)PPPPLS(ph)PPPTTSPHK_	EVHDELEDLPS(1)PPPPLS(0.993)PPPT(0.002)T(0.002)S(0.003)PHK	0.993485	1.61364e-18	125.61	124.86	119.3	4	744.088	-0.094341	426420000	0.17294	-2.53166	-2.49269	0.00995207	down	0.540925	-0.904541	0.160689		-1.58814
F1SAG0	LPHN2	Uncharacterized protein	Latrophilin-2	LPHN2	1105	yes	yes				S	F1SAG0	1105	KCFRHSYCCGGLPTESPHSSVKASTTRTSAR	_HSYCCGGLPTES(ph)PHSSVK_	HSYCCGGLPT(0.023)ES(0.962)PHS(0.012)S(0.003)VK	0.961716	1.30188e-20	162.82	158.92	88.071	3	694.952	-0.31673	206730000	0.62395	-0.680498	_HSYCCGGLPTES(ph)PHSS(ph)VK_	HSYCCGGLPTES(1)PHS(0.016)S(0.984)VK	0.999803	4.42998e-76	229.18	227.36	229.18	2	1081.91	0.7243	160390000	0.58752	-0.76729	-0.723894	0.0381187	down
F1SAG0	LPHN2	Uncharacterized protein	Latrophilin-2	LPHN2	1423	yes	yes				S	F1SAG0	1423	AGHQLQMCYQISRGNSDGYILPINKEGCIPE	_GNS(ph)DGYILPINK_	GNS(1)DGYILPINK	1	1.19887e-09	144.8	137.19	144.8	2	685.821	0.6727	130660000	0.43257	-1.20899	_GNS(ph)DGYILPINK_	GNS(1)DGYILPINK	1	2.85453e-05	107.6	101.88	107.6	2	685.821	-1.0515	191870000	0.41601	-1.26531	-1.23715	0.014487	down
F1SAH0	CBL	Uncharacterized protein	E3 ubiquitin-protein ligase CBL	CBL	482	yes	yes				S	F1SAH0	482	FMMKELACAKVERPPSPFSMAPQASLPPVPP	_VERPPS(ph)PFSMAPQASLPPVPPR_	VERPPS(0.921)PFS(0.078)MAPQASLPPVPPR	0.921271	0.013459	66.36	62.461	66.36	3	813.075	-0.13718	200560000	0.43202	-1.21083	_VERPPS(ph)PFSM(ox)APQASLPPVPPR_	VERPPS(0.98)PFS(0.02)MAPQASLPPVPPR	0.979522	1.86044e-06	105.58	103.67	82.6	3	818.406	-0.1268	212500000	0.42336	-1.24004	-1.22544	0.00758782	down	0.9438	-0.0834469			-1.14199
F1SAJ3	BCL9L	Uncharacterized protein	B-cell CLL/lymphoma 9-like protein	BCL9L	911	yes	yes				S	F1SAJ3	911	GSVHSAPNRGLGRRPSDLTISINQMGSPGMG	_RPS(ph)DLTISINQMGSPGMGHLK_	RPS(0.999)DLT(0.001)ISINQMGSPGMGHLK	0.999491	1.35193e-25	156.58	155.55	151.15	2	1160.05	3.5401	235850000	0.55349	-0.853371	_RPS(ph)DLTISINQMGSPGMGHLK_	RPS(0.997)DLT(0.003)ISINQMGSPGMGHLK	0.997076	2.38862e-59	209.64	208.18	112.62	2	1160.05	0.25127	334920000	0.55224	-0.856633	-0.855002	0.00121436	down
F1SAJ3	BCL9L	Uncharacterized protein	B-cell CLL/lymphoma 9-like protein	BCL9L	932	no	yes				T	F1SAJ3	932	INQMGSPGMGHLKSPTLSQVHSPLVTSPSAN	_SPT(ph)LSQVHSPLVT(ph)SPSANLK_	S(0.124)PT(0.865)LS(0.011)QVHS(0.001)PLVT(0.666)S(0.314)PS(0.019)ANLK	0.865058	2.41936e-167	335.23	329.41	94.19	3	741.687	-0.16322	112200000	0.19666	-2.34622	_SPT(ph)LSQVHSPLVTSPSANLK_	S(0.001)PT(0.975)LS(0.024)QVHSPLVTSPSANLK	0.975345	6.19915e-38	169.05	167.94	169.05	3	715.031	-0.55388	307950000	0.16546	-2.59545	-2.47084	0.0320792	down
F1SAJ9	MAPRE2	Uncharacterized protein	Microtubule-associated protein RP/EB family member 2	MAPRE2	183	yes	yes				S	F1SAJ9	183	SSPASKPGSTPSRPSSAKRASSSSSASKSDK	_PGSTPSRPSS(ph)AK_	PGST(0.002)PS(0.008)RPS(0.176)S(0.814)AK	0.813501	3.43428e-08	146.97	140.2	122.33	2	626.29	-0.68507	187400000	0.20286	-2.30144	_SSPASKPGSTPSRPSS(ph)AK_	SSPASKPGSTPS(0.04)RPS(0.175)S(0.785)AK	0.785075	0.000131175	105.06	105.06	105.06	3	603.623	-0.77375	96130000	0.18293	-2.45064	-2.37604	0.0199803	down	0.824525	-0.278449	0.0356386		-2.09759
F1SAM8	CDC42BPB	Uncharacterized protein	Serine/threonine-protein kinase MRCK beta	CDC42BPB	1636	yes	yes	yes			S	F1SAM8	1636	KHSTPSNSSNPSGPPSPNSPHRSQLPLEGLE	_HSTPSNSSNPSGPPS(ph)PNS(ph)PHR_	HSTPSNS(0.001)S(0.003)NPS(0.004)GPPS(0.998)PNS(0.994)PHR	0.997944	3.45468e-22	153.27	150.78	137.51	3	767.641	0.75726	347630000	0.11023	-3.18141	_HSTPSNSSNPSGPPS(ph)PNSPHR_	HSTPSNSSNPSGPPS(0.997)PNS(0.003)PHR	0.997098	6.10992e-13	130.8	130.45	128.19	3	740.985	0.36091	296180000	0.079441	-3.65397	-3.41769	0.0439425	down	0.675085	-0.568843	0.084504		-2.84885
F1SAR7	CLMN	Uncharacterized protein	Calmin	CLMN	396	yes	yes				S	F1SAR7	396	HPIIEQVLQGVPRKISTPSEPAPESSILSSR	_KIS(ph)TPSEPAPESSILSSR_	KIS(0.998)T(0.002)PSEPAPESSILSSR	0.99819	2.07063e-26	165.32	161.1	165.32	2	983.48	0.61422	67461000	0.34134	-1.55072	_KIS(ph)TPSEPAPESSILSSR_	KIS(0.991)T(0.009)PSEPAPESSILSSR	0.990602	3.64478e-08	121.8	118.05	121.8	2	983.48	1.9408	108380000	0.37613	-1.4107	-1.48071	0.0300783	down
F1SAR7	CLMN	Uncharacterized protein	Calmin	CLMN	816	yes	yes				S	F1SAR7	816	EDRPQASIAEDARRASVPTPPARREDDQPRE	_RAS(ph)VPTPPAR_	RAS(0.998)VPT(0.002)PPAR	0.997893	0.0108288	67.997	49.735	67.997	2	566.287	0.83369	440000000	0.2873	-1.79937	_RAS(ph)VPTPPAR_	RAS(0.998)VPT(0.002)PPAR	0.997649	0.00916882	71.558	65.121	71.558	2	566.287	2.6269	459980000	0.23773	-2.0726	-1.93599	0.0448501	down
F1SAU6	PLK1S1	Uncharacterized protein	Centrosomal protein kizuna	KIZ	270	yes	yes				S	F1SAU6	270	SGACLGKSHLSEGRRSPGLYSPLQARLSPKN	_S(ph)PGLYSPLQAR_	S(1)PGLYSPLQAR	1	8.50036e-09	136.24	130.42	136.24	2	634.805	3.9389	158860000	0.35984	-1.47457	_S(ph)PGLYSPLQAR_	S(1)PGLYSPLQAR	0.999999	2.94894e-05	102.9	98.203	102.9	2	634.805	-0.27975	104550000	0.3636	-1.45958	-1.46707	0.00325378	down	0.62031	-0.688939			-0.778135
F1SAW7	VANGL1	Uncharacterized protein	Vang-like protein 1	VANGL1	47	no	yes				T	F1SAW7	47	RSPRSKDGRGSEKSVTIQAPTGEPLLANDST	_SVT(ph)IQAPTGEPLLANDSTR_	S(0.184)VT(0.815)IQAPTGEPLLANDSTR	0.815452	0.000277585	71.002	48.567	71.002	3	684	0.147	8586100	0.24203	-2.04674	_SVT(ph)IQAPTGEPLLANDSTR_	S(0.163)VT(0.837)IQAPTGEPLLANDSTR	0.836559	5.35383e-13	106.93	103.69	106.93	3	684	-0.11494	22056000	0.26304	-1.92665	-1.98669	0.0192361	down	0.58854	-0.769131	0.0925758		-1.21756
F1SB18	unknown	Uncharacterized protein	Phosphoribosyl pyrophosphate synthase-associated protein 2	PRPSAP2	227	yes	yes				S	F1SB18	227	GEAQDAESDLVDGRHSPPMVRSAAAIHPSLE	_LGIAVIHGEAQDAESDLVDGRHS(ph)PPMVR_	LGIAVIHGEAQDAESDLVDGRHS(1)PPMVR	0.999991	4.28863e-20	147.36	146.02	147.36	4	763.119	2.7685	473730000	0.5252	-0.929061	_LGIAVIHGEAQDAESDLVDGRHS(ph)PPMVR_	LGIAVIHGEAQDAESDLVDGRHS(1)PPMVR	0.999987	5.69159e-46	198.83	196.33	117.26	4	763.119	1.5819	461190000	0.54755	-0.868937	-0.898999	0.0212802	down	0.69298	-0.529114			-0.369885
F1SB23	SCAF8	Uncharacterized protein	Protein SCAF8	SCAF8	695	yes	yes				S	F1SB23	695	VKSSEPVKETVQTTQSPPPVEKETVVTTQAE	_SSEPVKETVQTTQS(ph)PPPVEK_	SSEPVKETVQTT(0.001)QS(0.999)PPPVEK	0.99887	1.65376e-44	211.49	207.41	129.74	3	750.03	-1.5206	393000000	0.30427	-1.71658	_SSEPVKETVQTTQS(ph)PPPVEK_	SSEPVKETVQTTQS(1)PPPVEK	0.999975	2.37085e-93	268.31	262.21	171.08	3	750.03	-0.10227	363850000	0.28525	-1.8097	-1.76314	0.0168085	down	0.54338	-0.890489	0.124598		-0.872649
F1SB28	ARID1B	Uncharacterized protein	AT-rich interactive domain-containing protein 1B	ARID1B	613	yes	yes				S	F1SB28	613	ASFQRSLESRLSPSKSPFLPAMKMQKAMPTV	_LS(ph)PSKS(ph)PFLPAMK_	LS(0.975)PS(0.173)KS(0.852)PFLPAMK	0.851864	0.0210337	68.088	64.51	68.088	2	781.858	-2.7095	22650000	0.30259	-1.72456	_S(ph)PFLPAMK_	S(1)PFLPAMK	1	0.0330635	64.26	60.682	57.347	2	485.727	-1.0092	73603000	0.33826	-1.5638	-1.64418	0.0310997	down	0.827755	-0.27396	0.137238		-1.37022
F1SB54	DNAJC2	Uncharacterized protein	DnaJ homolog subfamily C member 2	DNAJC2	63	yes	yes				S	F1SB54	63	ASFQELEDKKELSEESEDEELQLEEFPMLKT	_ELS(ph)EES(ph)EDEELQLEEFPMLK_	ELS(1)EES(1)EDEELQLEEFPMLK	1	3.43809e-63	213.48	213.23	198.56	2	1292.52	-1.3358	261180000	0.56874	-0.814159	_ELS(ph)EES(ph)EDEELQLEEFPMLK_	ELS(1)EES(1)EDEELQLEEFPMLK	1	7.36525e-87	234.72	233.62	158.12	2	1292.52	0.99066	125200000	0.57024	-0.810359	-0.812259	0.00148914	down	0.92465	-0.113021			-0.699238
F1SB82	unknown	Uncharacterized protein	Mitogen-activated protein kinase kinase kinase 4	MAP3K4	22	yes	yes				S	F1SB82	22	IKNLSDIGWPVFEIPSPRSSKGNEPEDDGDD	_NLSDIGWPVFEIPS(ph)PR_	NLSDIGWPVFEIPS(1)PR	0.999999	4.42016e-05	87.496	83.635	87.496	3	636.308	-0.031749	24154000	0.24402	-2.03493	_NLSDIGWPVFEIPS(ph)PR_	NLSDIGWPVFEIPS(1)PR	1	8.95462e-05	79.942	76.08	79.942	3	636.308	0.95278	11630000	0.247	-2.01742	-2.02617	0.00275105	down
F1SBE8	ARFGEF2	Uncharacterized protein	Brefeldin A-inhibited guanine nucleotide-exchange protein 2	ARFGEF2	227	yes	yes				S	F1SBE8	227	VHSKPQSPVIQAAAVSPKFSRLKQSQAQSKP	_PVHSKPQSPVIQAAAVS(ph)PK_	PVHSKPQSPVIQAAAVS(1)PK	1	8.69763e-59	239.34	237.62	103.84	4	506.02	0.70564	2272100000	0.2184	-2.19496	_PVHSKPQSPVIQAAAVS(ph)PK_	PVHSKPQSPVIQAAAVS(1)PK	1	9.68683e-74	253.82	251.94	182.03	3	674.357	0.32154	7130300000	0.20688	-2.27313	-2.23404	0.0111379	down	0.838055	-0.265784	0.387385		-1.96826
F1SBF4	ZMYND8	Uncharacterized protein	Protein kinase C-binding protein 1	ZMYND8	403	yes	yes				S	F1SBF4	403	LMSKPMLSGGTAHRISLSDMPRSPTSTNSSV	_IS(ph)LSDMPR_	IS(0.983)LS(0.017)DMPR	0.982506	0.0347543	66.056	37.851	66.056	2	499.722	-0.97846	87413000	0.59065	-0.759625	_IS(ph)LSDMPR_	IS(0.998)LS(0.002)DMPR	0.997927	0.00708977	75.387	49.828	75.387	2	499.722	1.0833	139780000	0.54546	-0.874455	-0.81704	0.0446631	down	0.27463	-1.87507	0.0597055		1.05803
F1SBF4	ZMYND8	Uncharacterized protein	Protein kinase C-binding protein 1	ZMYND8	525	yes	yes				S	F1SBF4	525	LSESVQQQSAPVPLISPKRQIRSRFQLNLDK	_ELSESVQQQSAPVPLIS(ph)PK_	ELSESVQQQSAPVPLIS(1)PK	0.999935	1.45552e-64	237.22	224.25	237.22	2	1059.03	3.4545	122280000	0.23483	-2.09031	_ELSESVQQQSAPVPLIS(ph)PK_	ELSESVQQQSAPVPLIS(1)PK	0.999999	1.91291e-47	190.87	178.23	190.87	2	1059.03	0.10108	111350000	0.23496	-2.08951	-2.08991	0.000121609	down	0.27463	-1.87507	0.0597055		-0.214841
F1SBJ2	ESF1	Uncharacterized protein	ESF1 homolog	ESF1	316	no	yes				T	F1SBJ2	316	SDSGPDLARGKGNIETSSEDEEDMADLLPEE	_GNIET(ph)S(ph)S(ph)EDEEDMADLLPEESGFEHAWR_	GNIET(1)S(1)S(1)EDEEDMADLLPEES(0.001)GFEHAWR	0.999752	0.0108101	48.761	48.337	48.761	4	859.069	0.23665	63742000	0.57945	-0.787244	_GNIET(ph)S(ph)S(ph)EDEEDMADLLPEESGFEHAWR_	GNIET(1)S(1)S(1)EDEEDMADLLPEESGFEHAWR	0.999935	0.0128809	51.577	50.396	51.577	5	687.456	-0.19565	220520000	0.60901	-0.715462	-0.751353	0.0303872	down	0.76127	-0.393556	0.0165827		-0.357797
F1SBJ2	ESF1	Uncharacterized protein	ESF1 homolog	ESF1	317	yes	yes				S	F1SBJ2	317	DSGPDLARGKGNIETSSEDEEDMADLLPEES	_GNIET(ph)S(ph)S(ph)EDEEDMADLLPEESGFEHAWR_	GNIET(1)S(1)S(1)EDEEDMADLLPEES(0.001)GFEHAWR	0.999579	0.0108101	48.761	48.337	48.761	4	859.069	0.23665	63742000	0.57945	-0.787244	_GNIET(ph)S(ph)S(ph)EDEEDMADLLPEESGFEHAWR_	GNIET(1)S(1)S(1)EDEEDMADLLPEESGFEHAWR	0.99994	0.0128809	51.577	50.396	51.577	5	687.456	-0.19565	220520000	0.60901	-0.715462	-0.751353	0.0303872	down	0.76127	-0.393556	0.0165827		-0.357797
F1SBJ2	ESF1	Uncharacterized protein	ESF1 homolog	ESF1	318	yes	yes				S	F1SBJ2	318	SGPDLARGKGNIETSSEDEEDMADLLPEESG	_GNIET(ph)S(ph)S(ph)EDEEDMADLLPEESGFEHAWR_	GNIET(1)S(1)S(1)EDEEDMADLLPEES(0.001)GFEHAWR	0.999579	0.0108101	48.761	48.337	48.761	4	859.069	0.23665	63742000	0.57945	-0.787244	_GNIET(ph)S(ph)S(ph)EDEEDMADLLPEESGFEHAWR_	GNIET(1)S(1)S(1)EDEEDMADLLPEESGFEHAWR	0.99994	0.0128809	51.577	50.396	51.577	5	687.456	-0.19565	220520000	0.60901	-0.715462	-0.751353	0.0303872	down	0.76127	-0.393556	0.0165827		-0.357797
F1SBP5	CTTNBP2NL	Uncharacterized protein	CTTNBP2 N-terminal-like protein	CTTNBP2NL	560	yes	yes				S	F1SBP5	560	DTSHSPTPGKVSSPLSPLSPGIKSPTIPRAE	_VSSPLS(ph)PLSPGIK_	VSSPLS(0.981)PLS(0.018)PGIK	0.981285	2.76026e-05	96.208	81.046	96.208	2	681.357	3.3341	8748700	0.16976	-2.55843	_VSSPLS(ph)PLSPGIK_	VSS(0.004)PLS(0.967)PLS(0.029)PGIK	0.966661	0.000638997	73.498	68.403	73.498	2	681.357	-1.1107	21455000	0.13402	-2.89948	-2.72896	0.0397288	down	0.48977	-1.03504	0.0755234		-1.69392
F1SBP5	CTTNBP2NL	Uncharacterized protein	CTTNBP2 N-terminal-like protein	CTTNBP2NL	563	yes	yes				S	F1SBP5	563	HSPTPGKVSSPLSPLSPGIKSPTIPRAERGN	_VSSPLSPLS(ph)PGIK_	VSSPLSPLS(1)PGIK	0.999979	0.0003468	103.13	97.032	103.13	2	681.357	2.553	25189000	0.20012	-2.32106	_VSSPLSPLS(ph)PGIK_	VSSPLS(0.001)PLS(0.999)PGIK	0.999482	7.71375e-06	104.21	97.93	104.21	2	681.357	0.031843	46094000	0.16806	-2.57295	-2.44701	0.0327372	down	0.48977	-1.03504	0.0755234		-1.41197
F1SBT9	MLLT1	Uncharacterized protein	Protein ENL	MLLT1	290	yes	yes				S	F1SBT9	290	PPPPKSSSKRPAAADSPKPSAKKQKKSSSKG	_RPAAADS(ph)PKPSAK_	RPAAADS(1)PKPSAK	0.999999	6.90924e-17	193.07	161.4	193.07	2	688.34	-0.10858	13937000000	0.28911	-1.79031	_RPAAADS(ph)PKPSAK_	RPAAADS(1)PKPSAK	0.999872	0.000107635	129.25	123.64	129.25	2	688.34	-0.10713	9272900000	0.3429	-1.54414	-1.66722	0.046914	down	1.2492	0.321004			-1.98823
F1SBY5	MLLT4	Uncharacterized protein	Afadin	MLLT4	1443	yes	yes				S	F1SBY5	1443	KLGQMRSQALLPAPLSPGATKPAAPGPQDTV	_SQALLPAPLS(ph)PGATKPAAPGPQDTVIR_	SQALLPAPLS(0.999)PGAT(0.001)KPAAPGPQDTVIR	0.999358	8.97873e-59	222.66	218.58	222.66	2	1367.22	-0.85012	1592800000	0.25582	-1.9668	_SQALLPAPLS(ph)PGATKPAAPGPQDTVIR_	SQALLPAPLS(1)PGATKPAAPGPQDTVIR	0.999809	1.56172e-72	238.47	236.33	194.44	3	911.816	0.70447	639300000	0.2055	-2.28279	-2.12479	0.0472508	down	0.67728	-0.562191	0.00752578		-1.5626
F1SC06	CDCA7L	Uncharacterized protein	Cell division cycle-associated 7-like protein	CDCA7L	21	yes	yes				S	F1SC06	21	PKQIPKEVADIFNAPSDDEEFIGFRDDVPME	_EVADIFNAPS(ph)DDEEFIGFR_	EVADIFNAPS(1)DDEEFIGFR	1	8.36266e-53	212.39	203.72	212.39	2	1125.98	-0.31226	212720000	0.57958	-0.78692	_EVADIFNAPS(ph)DDEEFIGFR_	EVADIFNAPS(1)DDEEFIGFR	1	1.25186e-72	228.15	222.76	174.7	3	750.991	-3.4422	202240000	0.59092	-0.758965	-0.772943	0.0115111	down
F1SC51	unknown	Uncharacterized protein	PDZ and LIM domain protein 1	PDLIM1	131	yes	yes				S	F1SC51	131	HIGSAHNRSAMPFTASPASSASPRIITNQYN	_SAM(ox)PFTAS(ph)PASSASPR_	SAMPFT(0.052)AS(0.943)PAS(0.004)S(0.001)ASPR	0.943023	7.40783e-09	127.49	117.06	127.49	2	830.855	1.172	31574000	0.14363	-2.79957	_SAMPFTAS(ph)PASSASPR_	SAMPFT(0.007)AS(0.986)PAS(0.006)S(0.001)ASPR	0.985923	3.67127e-06	86.213	69.863	86.213	3	548.908	-0.1333	47434000	0.16856	-2.56867	-2.68412	0.0273662	down	0.727955	-0.460288	0.109883		-2.22383
F1SC53	NCOA5	Uncharacterized protein	Nuclear receptor coactivator 5	NCOA5	9	yes	yes				S	F1SC53	9	_______MNTAPSRPSPTRRDPYGFGDSRDT	_(ac)MNTAPSRPS(ph)PTR_	MNTAPS(0.014)RPS(0.876)PT(0.111)R	0.875582	8.37127e-05	118.08	118.08	118.08	2	718.821	-2.2081	7405200000	0.38589	-1.37374	_(ac)M(ox)NTAPSRPS(ph)PTR_	MNTAPS(0.012)RPS(0.947)PT(0.041)R	0.946696	3.34535e-06	134.14	134.14	104.09	2	726.819	-0.041875	5539400000	0.37372	-1.41997	-1.39685	0.0105342	down	0.550525	-0.865931	0.0866142		-0.530923
F1SC59	PCIF1	Uncharacterized protein	Phosphorylated CTD-interacting factor 1	PCIF1	30	yes	yes				S	F1SC59	30	LLSHSPGTSNQNQPCSPKPIRLVQDLPEELV	_EEASLLSHSPGTSNQNQPCS(ph)PKPIR_	EEASLLSHSPGTSNQNQPCS(1)PKPIR	0.999999	1.02354e-40	192.55	192.55	192.55	3	938.767	3.4309	498200000	0.23675	-2.07856	_EEASLLSHSPGTSNQNQPCS(ph)PKPIR_	EEASLLSHSPGTSNQNQPCS(1)PKPIR	0.999997	4.17055e-45	189.66	188.98	189.66	3	938.767	2.0477	199830000	0.22272	-2.1667	-2.12263	0.0132146	down	0.43682	-1.19489			-0.927741
F1SCF6	LOC100516063	Uncharacterized protein	Serine/threonine-protein kinase N1	PKN1	336	yes	yes	yes			S	F1SCF6	336	GRTDVSNFDEEFTGESPTLSPPRDARPLTAT	_TDVSNFDEEFTGES(ph)PTLS(ph)PPR_	TDVSNFDEEFTGES(0.971)PT(0.031)LS(0.998)PPR	0.971349	4.82165e-128	291.51	291.51	175.86	3	829	-0.49948	197020000	0.30475	-1.7143	_TDVSNFDEEFTGES(ph)PTLS(ph)PPR_	TDVSNFDEEFTGES(0.905)PT(0.098)LS(0.997)PPR	0.904739	3.19782e-131	279.02	279.02	141.38	3	829	-0.20305	190660000	0.34474	-1.53642	-1.62536	0.0348017	down	0.95439	-0.0706217	0.614275		-1.55474
F1SCF6	LOC100516063	Uncharacterized protein	Serine/threonine-protein kinase N1	PKN1	340	yes	yes	yes			S	F1SCF6	340	VSNFDEEFTGESPTLSPPRDARPLTATEQAA	_TDVSNFDEEFTGESPTLS(ph)PPR_	TDVSNFDEEFTGESPTLS(1)PPR	0.999572	7.31092e-170	323.29	322.07	323.29	2	1203.01	-0.75325	1080000000	0.3785	-1.40163	_TDVSNFDEEFTGESPTLS(ph)PPR_	TDVSNFDEEFTGESPT(0.003)LS(0.997)PPR	0.997291	3.85504e-203	327.33	326.1	190.91	3	802.344	0.36701	934520000	0.3441	-1.5391	-1.47037	0.0297373	down	0.95439	-0.0706217	0.614275		-1.39975
F1SCG7	LOC100620190	Uncharacterized protein	ATP-dependent RNA helicase DDX24	DDX24	287	yes	yes				S	F1SCG7	287	APPEETSTEPGAEIGSPGRAGTESGALPDKI	_KKPTPVLSTTGAPPEETSTEPGAEIGS(ph)PGR_	KKPTPVLSTTGAPPEETSTEPGAEIGS(1)PGR	1	1.17392e-25	170.89	170.42	170.89	3	1024.5	0.053908	2028800000	0.20817	-2.26417	_KKPTPVLSTTGAPPEETSTEPGAEIGS(ph)PGR_	KKPTPVLSTTGAPPEETSTEPGAEIGS(1)PGR	1	4.07423e-24	147.14	146.76	147.14	3	1024.5	-0.97892	4174100000	0.19287	-2.3743	-2.31923	0.0151127	down	0.660145	-0.606955	0.156425		-1.71228
F1SCH4	CAMSAP3	Uncharacterized protein	Calmodulin-regulated spectrin-associated protein 3	CAMSAP3	1099	yes	yes				S	F1SCH4	1099	APNNLGVKRPTSRAPSPSGLMSPSRLPGSRE	_APS(ph)PSGLMSPSR_	APS(1)PSGLMSPSR	0.999568	0.000272957	83.856	78.962	83.856	2	633.781	0.059751	191130000	0.24145	-2.0502	_APS(ph)PSGLMSPSR_	APS(0.996)PS(0.004)GLMSPSR	0.99598	0.00897458	57.288	52.588	57.288	2	633.781	1.1791	187170000	0.24289	-2.04163	-2.04591	0.00133469	down	2.48657	0.498826	0.577681		-2.54474
F1SCM9	unknown	Uncharacterized protein	Cdc42-interacting protein 4	TRIP10	296	yes	yes				S	F1SCM9	296	DVEFEDFSQPMNRVPSDSSLGTPSDGRPELR	_VPS(ph)DSSLGTPSDGRPELR_	VPS(0.993)DS(0.006)S(0.001)LGTPSDGRPELR	0.993329	9.23957e-15	163.85	163.85	163.85	2	975.452	0.56548	477740000	0.34054	-1.5541	_VPS(ph)DSSLGTPSDGRPELR_	VPS(0.999)DS(0.001)SLGTPSDGRPELR	0.999264	1.84233e-12	149.44	145.34	149.44	2	975.452	0.42151	2455100000	0.39689	-1.33319	-1.44365	0.0486149	down	0.88825	-0.170973	0.0210398		-1.27267
F1SD67	GOLGA5	Uncharacterized protein	Golgin subfamily A member 5	GOLGA5	116	yes	yes				S	F1SD67	116	ASVPRPSSQFVRRKKSEPDDELLFDFLNSSQ	_KKS(ph)EPDDELLFDFLNSSQK_	KKS(1)EPDDELLFDFLNSSQK	1	1.30107e-10	155.91	155.91	155.91	3	774.03	-0.28355	424690000	0.40433	-1.30639	_KKS(ph)EPDDELLFDFLNSSQK_	KKS(1)EPDDELLFDFLNSSQK	1	1.37095e-16	158.05	158.05	140.45	4	580.774	-1.0982	986860000	0.44646	-1.1634	-1.2349	0.0368183	down	2.67312	1.05806	0.409348		-2.29296
F1SD86	TRIP11	Uncharacterized protein	Thyroid receptor-interacting protein 11	TRIP11	1838	yes	yes				S	F1SD86	1838	GVTRWMTGWLGGGSKSVPNTPLRPNQQSLLN	_S(ph)VPNTPLRPNQQSLLNSSFSELFVK_	S(0.916)VPNT(0.084)PLRPNQQSLLNSSFSELFVK	0.916346	0.00664933	61.725	61.725	61.725	3	961.486	-0.54126	37255000	0.35348	-1.5003	_S(ph)VPNTPLRPNQQSLLNSSFSELFVK_	S(0.941)VPNT(0.059)PLRPNQQSLLNSSFSELFVK	0.94085	0.000566922	76.423	76.423	76.423	3	961.486	3.5546	42643000	0.39011	-1.35805	-1.42917	0.0316568	down	0.927925	-0.108449	0.221063		-1.32072
F1SD86	TRIP11	Uncharacterized protein	Thyroid receptor-interacting protein 11	TRIP11	1887	yes	yes				S	F1SD86	1887	VPPPKLSVHDMKPLDSPGRRKLDASVPESFK	_LSVHDM(ox)KPLDS(ph)PGR_	LSVHDMKPLDS(1)PGR	0.999989	0.000576263	89.557	84.652	73.928	3	549.924	0.70565	618110000	0.52973	-0.916671	_LSVHDMKPLDS(ph)PGR_	LSVHDMKPLDS(1)PGR	1	4.5834e-19	173.21	154.22	173.21	2	816.384	1.2908	612120000	0.51068	-0.969509	-0.94309	0.017829	down	0.927925	-0.108449	0.221063		-0.834641
F1SDB6	PRKAB2	Uncharacterized protein	5'-AMP-activated protein kinase subunit beta-2	PRKAB2	184	yes	yes				S	F1SDB6	184	DSMESSETSCRDLSSSPPGPYGQEMYVFRSE	_DLSSS(ph)PPGPYGQEMYVFR_	DLS(0.025)S(0.179)S(0.797)PPGPYGQEMYVFR	0.796517	1.49123e-26	154.55	150.46	154.55	3	703.971	2.7693	228370000	0.37385	-1.41947	_DLSSS(ph)PPGPYGQEMYVFR_	DLS(0.004)S(0.094)S(0.902)PPGPYGQEMYVFR	0.902086	3.05006e-93	237.09	235.64	237.09	3	703.971	0.69295	189050000	0.37246	-1.42484	-1.42216	0.00120283	down	0.9734	-0.0388953			-1.38326
F1SDC8	unknown	Uncharacterized protein	Nuclear receptor corepressor 1	NCOR1	144	yes	yes				S	F1SDC8	144	LEEEAAKPPEPEKPVSPPPVEQKHRSIVQII	_QQQLEEEAAKPPEPEKPVS(ph)PPPVEQK_	QQQLEEEAAKPPEPEKPVS(1)PPPVEQK	1	9.3036e-19	158.98	158.66	135.49	4	748.119	0.82292	526690000	0.10336	-3.27425	_QQQLEEEAAKPPEPEKPVS(ph)PPPVEQK_	QQQLEEEAAKPPEPEKPVS(1)PPPVEQK	1	2.22493e-13	141.17	139.95	141.17	4	748.119	0.014115	497310000	0.078178	-3.67709	-3.47567	0.0368521	down	0.85694	-0.222734			-3.25294
F1SDC8	unknown	Uncharacterized protein	Nuclear receptor corepressor 1	NCOR1	1904	yes	yes				S	F1SDC8	1904	SSHRYEAPSDAIEVISPASSPAPPPERLQAY	_YEAPSDAIEVIS(ph)PAS(ph)SPAPPPER_	Y(0.016)EAPS(0.073)DAIEVIS(0.876)PAS(0.605)S(0.43)PAPPPER	0.875592	0.0470513	34.861	34.57	34.861	3	847.371	-2.0455	17357000	0.28771	-1.79731	_YEAPSDAIEVIS(ph)PASS(ph)PAPPPER_	Y(0.001)EAPS(0.006)DAIEVIS(0.808)PAS(0.485)S(0.701)PAPPPER	0.808023	0.0372894	40.952	40.14	40.952	3	847.371	2.1518	50705000	0.3276	-1.60999	-1.70365	0.0349636	down	0.85694	-0.222734			-1.48092
F1SDG3	OTUD7B	Uncharacterized protein	OTU domain-containing protein 7B	OTUD7B	449	yes	yes				S	F1SDG3	449	IPVSSDAQAPLAQPESPTASAGDEPRSTPES	_WIPVSSDAQAPLAQPES(ph)PTASAGDEPR_	WIPVSSDAQAPLAQPES(0.771)PT(0.216)AS(0.012)AGDEPR	0.771273	1.16977e-25	138.28	136.46	138.28	2	1429.16	3.8471	69827000	0.10085	-3.30972	_WIPVSSDAQAPLAQPES(ph)PTASAGDEPR_	WIPVSSDAQAPLAQPES(0.803)PT(0.184)AS(0.014)AGDEPR	0.802725	1.0823e-08	80.166	78.152	80.166	3	953.106	3.4332	37953000	0.12595	-2.98908	-3.1494	0.0323792	down	0.518895	-1.02115	0.292432		-2.12825
F1SDJ6	ITSN2	Uncharacterized protein	Intersectin-2	ITSN2	855	yes	yes				S	F1SDJ6	855	VNTSWQKKSAFTRTVSPVSVSPIHGQGQIVE	_TVS(ph)PVSVSPIHGQGQIVENLK_	T(0.001)VS(0.999)PVSVSPIHGQGQIVENLK	0.999237	1.42254e-35	176.09	174.73	138.96	3	757.058	0.10072	524480000	0.3461	-1.53074	_TVS(ph)PVSVSPIHGQGQIVENLK_	T(0.001)VS(0.999)PVSVSPIHGQGQIVENLK	0.999278	1.60604e-31	164.46	162.24	152.62	3	757.058	1.3443	534440000	0.36529	-1.45289	-1.49181	0.0166079	down	1.16405	0.219096	0.0372213		-1.71091
F1SDJ6	ITSN2	Uncharacterized protein	Intersectin-2	ITSN2	860	yes	yes				S	F1SDJ6	860	QKKSAFTRTVSPVSVSPIHGQGQIVENLKAQ	_TVSPVSVS(ph)PIHGQGQIVENLK_	TVSPVS(0.011)VS(0.989)PIHGQGQIVENLK	0.988819	2.3381e-59	215.83	213.05	215.83	2	1135.08	-0.66455	346060000	0.34223	-1.54696	_TVSPVSVS(ph)PIHGQGQIVENLK_	TVS(0.009)PVS(0.011)VS(0.98)PIHGQGQIVENLK	0.979536	4.96526e-60	214.11	211.61	97.542	3	757.058	-0.83899	460050000	0.34988	-1.51507	-1.53101	0.00663076	down	1.16405	0.219096	0.0372213		-1.75011
F1SDL7	ASXL2	Uncharacterized protein	Putative Polycomb group protein ASXL2	ASXL2	500	yes	yes				S	F1SDL7	500	KGPKDEALLEQKPVASPEQESEKENHLTTTS	_DEALLEQKPVAS(ph)PEQESEKENHLTTTSCCNR_	DEALLEQKPVAS(0.997)PEQES(0.003)EKENHLTTTSCCNR	0.996572	0.0208064	66.419	66.37	66.419	4	920.911	0.59253	52782000	0.35563	-1.49155	_DEALLEQKPVAS(ph)PEQESEKENHLTTTSCCNR_	DEALLEQKPVAS(0.998)PEQES(0.002)EKENHLTTTSCCNR	0.998069	0.0333773	59.793	59.735	59.793	4	920.911	-0.40776	61705000	0.41138	-1.28146	-1.3865	0.048141	down
F1SDP5	FAM53B	Uncharacterized protein	Protein FAM53B	FAM53B	169	yes	yes				S	F1SDP5	169	VQRYANGLSPMQRSSSFSLPSRASVLSSPCD	_SSS(ph)FSLPSR_	S(0.008)S(0.008)S(0.936)FS(0.046)LPS(0.001)R	0.936053	0.046162	56.087	24.609	56.087	2	524.229	0.9149	34664000	0.45829	-1.12567	_SSS(ph)FSLPSR_	S(0.011)S(0.011)S(0.966)FS(0.012)LPSR	0.966397	0.011854	57.225	16.609	57.225	2	524.229	0.26504	32205000	0.46167	-1.11507	-1.12037	0.0030119	down
F1SDV6	PLCG1	Phosphoinositide phospholipase C	1-phosphatidylinositol 4,5-bisphosphate phosphodiesterase gamma-1	PLCG1	1274	yes	yes				S	F1SDV6	1274	SFEARYQQPFEDFRISQEHLADHFDSRERRA	_YQQPFEDFRIS(ph)QEHLADHFDSR_	YQQPFEDFRIS(1)QEHLADHFDSR	0.999997	1.15661e-10	119.87	119.87	119.87	4	712.065	2.5614	638430000	0.61352	-0.704818	_IS(ph)QEHLADHFDSR_	IS(1)QEHLADHFDSR	1	1.75848e-13	107.58	106.76	104.16	2	817.852	-1.6173	968060000	0.61198	-0.708444	-0.706631	0.00163331	down	0.714185	-0.487731	0.10123		-0.218899
F1SDY8	ZC3H14	Uncharacterized protein	Zinc finger CCCH domain-containing protein 14	ZC3H14	343	yes	yes				S	F1SDY8	343	ISSSVSVPAKPERRPSLPPSKQANKNLILKA	_RPS(ph)LPPSK_	RPS(1)LPPSK	0.999999	0.00217327	104.07	78.131	96.113	2	481.247	1.0755	7634600000	0.35818	-1.48124	_RPS(ph)LPPSK_	RPS(1)LPPSK	0.999996	0.00150374	110.08	110.08	99.439	2	481.247	0.96594	6657800000	0.35061	-1.51206	-1.49665	0.0065541	down	0.687105	-0.555803	0.229625		-0.94085
F1SDY8	ZC3H14	Uncharacterized protein	Zinc finger CCCH domain-containing protein 14	ZC3H14	528	yes	yes				S	F1SDY8	528	KPASPKFIVTLDGVPSPPGYMSDQEEDMCFE	_FIVTLDGVPS(ph)PPGYMS(ph)DQEEDMCFEGMR_	FIVT(0.022)LDGVPS(0.976)PPGY(0.004)MS(0.998)DQEEDMCFEGMR	0.975911	2.98989e-17	110.23	110.14	110.23	3	1123.11	-3.9813	45059000	0.1743	-2.52036	_FIVTLDGVPS(ph)PPGYMS(ph)DQEEDMCFEGMR_	FIVT(0.007)LDGVPS(0.989)PPGY(0.003)MS(1)DQEEDMCFEGMR	0.989279	4.13164e-14	105.03	104.97	105.03	3	1123.11	-0.78285	35760000	0.21284	-2.23216	-2.37626	0.038558	down	0.687105	-0.555803	0.229625		-1.82045
F1SDY8	ZC3H14	Uncharacterized protein	Zinc finger CCCH domain-containing protein 14	ZC3H14	534	yes	yes				S	F1SDY8	534	FIVTLDGVPSPPGYMSDQEEDMCFEGMRPAH	_FIVTLDGVPS(ph)PPGYMS(ph)DQEEDMCFEGMR_	FIVT(0.022)LDGVPS(0.976)PPGY(0.004)MS(0.998)DQEEDMCFEGMR	0.998005	2.98989e-17	110.23	110.14	110.23	3	1123.11	-3.9813	45059000	0.1743	-2.52036	_FIVTLDGVPS(ph)PPGYMS(ph)DQEEDMCFEGMR_	FIVT(0.007)LDGVPS(0.989)PPGY(0.003)MS(1)DQEEDMCFEGMR	0.999846	4.13164e-14	105.03	104.97	105.03	3	1123.11	-0.78285	35760000	0.21284	-2.23216	-2.37626	0.038558	down	0.687105	-0.555803	0.229625		-1.82045
F1SE09	VIPAS39	Uncharacterized protein	Spermatogenesis-defective protein 39 homolog	VIPAS39	106	yes	yes				S	F1SE09	106	SRNSFSSYTPLPKPASTYSLSSFFRGRTRPG	_PAS(ph)TYSLSSFFR_	PAS(0.985)T(0.015)YSLSSFFR	0.985102	1.65134e-32	209.22	200.91	209.22	2	721.821	0.38194	82386000	0.46912	-1.09197	_PAS(ph)TYSLSSFFR_	PAS(0.999)T(0.001)YSLSSFFR	0.998505	4.77129e-38	191.19	175.25	191.19	2	721.821	2.102	140670000	0.50759	-0.978264	-1.03512	0.0349309	down
F1SE09	VIPAS39	Uncharacterized protein	Spermatogenesis-defective protein 39 homolog	VIPAS39	109	yes	yes				S	F1SE09	109	SFSSYTPLPKPASTYSLSSFFRGRTRPGSFQ	_PAS(ph)TYS(ph)LSSFFR_	PAS(0.828)T(0.18)Y(0.002)S(0.958)LS(0.023)S(0.008)FFR	0.958404	0.00597579	61.821	60.012	61.821	2	761.804	0.32929	6463200	0.36674	-1.44717	_PAS(ph)TYS(ph)LSSFFR_	PAS(0.634)T(0.368)YS(0.962)LS(0.025)S(0.011)FFR	0.962283	0.000769724	77.658	76.759	77.658	2	761.804	-0.65503	9787200	0.31952	-1.64602	-1.5466	0.04087	down
F1SE09	VIPAS39	Uncharacterized protein	Spermatogenesis-defective protein 39 homolog	VIPAS39	122	yes	yes				S	F1SE09	122	TYSLSSFFRGRTRPGSFQSLSDALSDAPAKS	_TRPGS(ph)FQSLSDALSDAPAK_	TRPGS(0.999)FQS(0.001)LSDALSDAPAK	0.999063	5.38673e-44	214.68	210.58	184	2	1014.48	-0.10248	964360000	0.6248	-0.678534	_TRPGS(ph)FQSLSDALSDAPAK_	TRPGS(0.999)FQS(0.001)LSDALSDAPAK	0.998895	1.28824e-48	225.25	221.27	225.25	2	1014.48	0.69046	872370000	0.60663	-0.721111	-0.699822	0.0193602	down
F1SE29	KAT6A	Uncharacterized protein	Histone acetyltransferase KAT6A	KAT6A	615	yes	yes				S	F1SE29	615	QPSQDGKPDAPKRRPSEGLELWRGPLKKSPE	_RPS(ph)EGLELWR_	RPS(1)EGLELWR	1	0.00106768	85.45	85.45	85.45	3	441.547	0.36873	83982000	0.51062	-0.969678	_RPS(ph)EGLELWR_	RPS(1)EGLELWR	1	0.00134246	82.515	70.019	82.515	3	441.547	0.96157	55500000	0.56009	-0.836269	-0.902974	0.046943	down
F1SE91	NOL6	Uncharacterized protein	Nucleolar protein 6	NOL6	44	yes	yes				S	F1SE91	44	KEGKRDSSKKRPVAGSPVGLLQPVKLSRAEL	_PVAGS(ph)PVGLLQPVK_	PVAGS(1)PVGLLQPVK	1	9.27586e-06	148.75	148.75	112.91	2	721.394	-1.0796	1212400000	0.35588	-1.49054	_PVAGS(ph)PVGLLQPVK_	PVAGS(1)PVGLLQPVK	1	4.03243e-08	136.46	136.46	114.58	2	721.394	-2.5981	1364100000	0.35098	-1.51054	-1.50054	0.00424298	down	0.71481	-0.48666	0.105923		-1.01388
F1SEA2	SLAIN2	Uncharacterized protein	SLAIN motif-containing protein 2	SLAIN2	314	no	yes				T	F1SEA2	314	SRRSSGSSCNSTRRGTFSDQELDAQSLDDED	_GT(ph)FSDQELDAQSLDDEDDNMHHAVYPAVNR_	GT(0.792)FS(0.208)DQELDAQSLDDEDDNMHHAVYPAVNR	0.791868	2.87518e-17	102.55	101.64	102.55	4	868.112	-0.35507	75688000	0.42401	-1.23783	_GT(ph)FSDQELDAQSLDDEDDNMHHAVYPAVNR_	GT(0.819)FS(0.181)DQELDAQSLDDEDDNMHHAVYPAVNR	0.819021	2.319e-25	119.3	119.25	119.3	4	868.112	1.7596	83862000	0.41825	-1.25756	-1.2477	0.00503408	down
F1SEA2	SLAIN2	Uncharacterized protein	SLAIN motif-containing protein 2	SLAIN2	392	yes	yes				S	F1SEA2	392	VSPQPMISRLQQPRLSLQGHPTDLQTTNVKN	_LS(ph)LQGHPTDLQTTNVK_	LS(1)LQGHPTDLQTTNVK	1	4.52679e-26	171.83	144.99	171.83	2	916.451	1.2431	242260000	0.29195	-1.77621	_LS(ph)LQGHPTDLQTTNVK_	LS(1)LQGHPTDLQTTNVK	1	2.75064e-45	198.24	177.99	198.24	2	916.451	0.69233	246870000	0.26149	-1.93517	-1.85569	0.027251	down
F1SEB1	LOC100525246	Uncharacterized protein	Ubiquitin-associated protein 1	UBAP1	146	yes	yes				S	F1SEB1;F1SEA8	146;146	TPTRVSSSATKQKVLSPPHTKADFNPADFEC	_VLS(ph)PPHTK_	VLS(1)PPHTK	0.99999	0.0114732	90.827	81.081	90.827	2	479.742	-0.054539	570210000	0.55467	-0.850298	_VLS(ph)PPHTK_	VLS(1)PPHTK	0.999996	0.00110029	108.47	93.796	108.47	2	479.742	-0.82462	433200000	0.52558	-0.928018	-0.889158	0.0278051	down
F1SEB1	LOC100525246	Uncharacterized protein	Ubiquitin-associated protein 1	UBAP1	253	yes	yes				S	F1SEB1;F1SEA8	253;253	PQLGNCEKMSLSSKVSLPPIPAVSNIKSLSF	_VS(ph)LPPIPAVSNIK_	VS(1)LPPIPAVSNIK	1	0.000667098	92.952	90.63	92.952	2	707.889	-0.13408	51397000	0.1084	-3.20556	_VS(ph)LPPIPAVSNIK_	VS(1)LPPIPAVSNIK	1	9.14679e-05	83.37	79.6	83.37	2	707.889	0.49251	44733000	0.092343	-3.43685	-3.32121	0.0221583	down
F1SEG8	PLEKHG2	Uncharacterized protein	Pleckstrin homology domain-containing family G member 2	PLEKHG2	443	no	yes				T	F1SEG8	443	SLHCAPKSKPIPEPLTPPLGSPRPRDARSFT	_SKPIPEPLT(ph)PPLGSPR_	SKPIPEPLT(0.999)PPLGS(0.001)PR	0.999303	9.96457e-05	102.61	52.723	63.869	3	589.313	0.38788	538950000	0.22964	-2.12255	_SKPIPEPLT(ph)PPLGS(ph)PRPR_	SKPIPEPLT(1)PPLGS(1)PRPR	0.999994	0.000288552	97.589	61.077	79.021	3	700.353	0.38783	331240000	0.18551	-2.43043	-2.27649	0.0429834	down
F1SEG8	PLEKHG2	Uncharacterized protein	Pleckstrin homology domain-containing family G member 2	PLEKHG2	464	no	yes				T	F1SEG8	464	PRPRDARSFTPGRRNTAPSPGPAATRRGRRQ	_RNT(ph)APSPGPAATR_	RNT(1)APSPGPAATR	0.999996	0.00242964	79.346	73.959	79.346	2	688.328	-0.17856	453780000	0.18665	-2.42159	_RNT(ph)APSPGPAATR_	RNT(1)APSPGPAATR	0.99994	0.000626802	97.291	93.139	97.291	2	688.328	1.2994	506070000	0.18278	-2.45182	-2.43671	0.00394858	down
F1SEG8	PLEKHG2	Uncharacterized protein	Pleckstrin homology domain-containing family G member 2	PLEKHG2	1235	yes	yes				S	F1SEG8	1235	PRVASSESSDLTPPHSPPPPTRQLLGPSAAA	_VASSESSDLTPPHS(ph)PPPPTR_	VAS(0.001)S(0.001)ES(0.002)S(0.003)DLT(0.01)PPHS(0.942)PPPPT(0.041)R	0.941815	0.0136558	45.14	41.721	45.14	3	713.663	0.6307	58679000	0.31141	-1.68311	_VASSESSDLTPPHS(ph)PPPPTR_	VASS(0.001)ES(0.002)S(0.002)DLT(0.015)PPHS(0.953)PPPPT(0.028)R	0.952568	0.00300231	57.21	51.247	57.21	3	713.663	0.67224	66306000	0.32801	-1.60819	-1.64565	0.0144898	down
F1SEH5	PLEKHA1	Uncharacterized protein	Pleckstrin homology domain-containing family A member 1	PLEKHA1	369	yes	yes				S	F1SEH5	369	NLLPRSSQGTSRSRLSLQENQLPK_______	_SRLS(ph)LQENQLPK_	S(0.018)RLS(0.982)LQENQLPK	0.982089	5.89213e-05	119.47	119.47	119.47	2	746.88	0.13336	786610000	0.54931	-0.864308	_SRLS(ph)LQENQLPK_	S(0.039)RLS(0.961)LQENQLPK	0.960859	0.000373008	93.237	93.237	93.237	3	498.255	0.71662	235600000	0.49802	-1.00572	-0.935016	0.0480514	down	0.45926	-1.12262			0.187601
F1SEH7	NSMCE4A	Uncharacterized protein	Non-structural maintenance of chromosomes element 4 homolog A	NSMCE4A	59	yes	yes				S	F1SEH7	59	RREAPERPSLEETEPSDSGDELMDPASLEAE	_EAPERPSLEETEPS(ph)DS(ph)GDELMDPASLEAETDHGLCR_	EAPERPSLEET(0.021)EPS(0.98)DS(0.999)GDELMDPASLEAETDHGLCR	0.980345	4.54203e-10	110.78	110.76	110.78	4	1033.17	-0.57477	221480000	0.40849	-1.29163	_EAPERPSLEETEPS(ph)DS(ph)GDELMDPASLEAETDHGLCR_	EAPERPSLEET(0.009)EPS(0.996)DS(0.996)GDELMDPASLEAETDHGLCR	0.995634	6.67171e-06	92.874	92.861	92.874	4	1033.17	0.18972	228890000	0.41379	-1.27303	-1.28233	0.00461647	down
F1SEH7	NSMCE4A	Uncharacterized protein	Non-structural maintenance of chromosomes element 4 homolog A	NSMCE4A	61	yes	yes				S	F1SEH7	61	EAPERPSLEETEPSDSGDELMDPASLEAETD	_EAPERPSLEETEPS(ph)DS(ph)GDELMDPASLEAETDHGLCR_	EAPERPSLEET(0.021)EPS(0.98)DS(0.999)GDELMDPASLEAETDHGLCR	0.998776	8.01656e-15	121.1	120.94	110.78	4	1033.17	-0.57477	284470000	0.4901	-1.02885	_EAPERPSLEETEPS(ph)DS(ph)GDELMDPASLEAETDHGLCR_	EAPERPSLEET(0.009)EPS(0.996)DS(0.996)GDELMDPASLEAETDHGLCR	0.995648	1.62396e-08	92.874	92.861	92.874	4	1033.17	0.18972	352890000	0.45419	-1.13863	-1.08374	0.0322164	down
F1SEK8	SRC	Uncharacterized protein	Proto-oncogene tyrosine-protein kinase Src	SRC	17	yes	yes				S	F1SEK8	17	GSNKSKPKDASQRRRSLEPAENTHGGGGGGG	_S(ph)LEPAENTHGGGGGGGGGGGAFPTSQTPSK_	S(1)LEPAENTHGGGGGGGGGGGAFPTSQTPSK	0.999915	4.73822e-80	224.21	215.74	119.15	3	917.067	-0.39873	26006000000	0.27756	-1.84913	_S(ph)LEPAENTHGGGGGGGGGGGAFPTSQTPSKPASADGHR_	S(1)LEPAENTHGGGGGGGGGGGAFPTSQTPSKPASADGHR	1	2.48303e-105	242.96	242.91	183.95	3	1180.86	-0.66092	10769000000	0.26934	-1.8925	-1.87081	0.00737906	down
F1SEM0	RBL1	Uncharacterized protein	Retinoblastoma-like protein 1	RBL1	763	yes	yes				S	F1SEM0	763	VESPISLTAQSLIGASPKQTHLTKAQEVHPI	_VESPISLTAQSLIGAS(ph)PK_	VESPISLTAQSLIGAS(1)PK	1	1.15182e-36	183.56	169.92	183.56	3	626.659	1.4934	26427000	0.37436	-1.4175	_VESPISLTAQSLIGAS(ph)PK_	VESPISLTAQSLIGAS(1)PK	0.999999	1.51756e-28	152.66	142.66	152.66	3	626.659	1.1425	42064000	0.39918	-1.32489	-1.3712	0.0214911	down	0.64296	-0.637492	0.029015	down	-0.733703
F1SEM0	RBL1	Uncharacterized protein	Retinoblastoma-like protein 1	RBL1	989	yes	yes				S	F1SEM0	989	PGSPRRISQQHSIYVSPHKNGSGPTPRSALL	_ISQQHSIYVS(ph)PHK_	ISQQHSIYVS(1)PHK	1	2.57476e-27	196.65	171.29	196.65	2	802.385	-0.33002	784450000	0.56984	-0.811371	_ISQQHSIYVS(ph)PHK_	ISQQHSIYVS(1)PHK	1	9.94964e-64	229.4	208.57	229.4	2	802.385	-0.13318	149470000	0.55731	-0.843448	-0.82741	0.0123386	down	0.64296	-0.637492	0.029015	down	-0.189918
F1SEP0	WAPAL	Uncharacterized protein	Wings apart-like protein homolog	WAPAL	77	yes	yes				S	F1SEP0	77	PKMEEENTGDPFGFDSDDESLPVSSKNLAQG	_M(ox)EEENTGDPFGFDS(ph)DDESLPVSSK_	MEEENTGDPFGFDS(0.996)DDES(0.004)LPVSSK	0.995771	4.78254e-18	130.21	130.15	130.21	2	1364.53	1.6203	93775000	0.38246	-1.38662	_MEEENTGDPFGFDS(ph)DDESLPVSSK_	MEEENTGDPFGFDS(0.988)DDES(0.012)LPVSSK	0.987841	8.57186e-09	85.715	84.93	85.715	3	904.69	-0.15154	112170000	0.39394	-1.34395	-1.36529	0.00994681	down	0.85328	-0.232481	0.265844		-1.1328
F1SER9	FAT1	Uncharacterized protein	Protocadherin Fat 1	FAT1	4271	yes	yes				S	F1SER9	4271	TPSIPSDSRNNLDRNSFEGSAIPEHPEFSTF	_NNLDRNS(ph)FEGSAIPEHPEFSTFNPES(ph)VHGHR_	NNLDRNS(1)FEGSAIPEHPEFS(0.072)T(0.044)FNPES(0.884)VHGHR	0.999941	2.53397e-58	192.56	192.47	141.33	5	737.117	-0.011022	948130000	0.30228	-1.72604	_NNLDRNS(ph)FEGSAIPEHPEFSTFNPESVHGHR_	NNLDRNS(1)FEGSAIPEHPEFSTFNPESVHGHR	0.999987	2.21111e-72	216.74	216.67	179.38	4	901.152	0.10294	4880600000	0.25451	-1.97421	-1.85012	0.0426321	down	0.79042	-0.342637	0.179064		-1.50749
F1SES7	unknown	Uncharacterized protein	Pericentriolar material 1 protein	PCM1	65	yes	yes				S	F1SES7	65	KKLGVESDKRVTNDISPESSPGVGRRRTKTP	_VTNDIS(ph)PESSPGVGR_	VTNDIS(1)PESSPGVGR	0.999981	2.68229e-22	179.1	169.11	179.1	2	797.859	-0.17461	1802200000	0.48355	-1.04826	_VTNDIS(ph)PESSPGVGR_	VTNDIS(1)PESSPGVGR	0.99998	9.50853e-34	186.45	180.74	186.45	2	797.859	0.020017	1363600000	0.46468	-1.10569	-1.07698	0.0169692	down
F1SES7	unknown	Uncharacterized protein	Pericentriolar material 1 protein	PCM1	93	yes	yes				S	F1SES7	93	KTPHTFPHSRYMTQMSVPEQAELERLKQRIN	_YMTQMS(ph)VPEQAELER_	YMTQMS(1)VPEQAELER	0.999998	3.49596e-20	149.47	147.33	149.47	2	946.402	1.399	39833000	0.41548	-1.26715	_YMTQMS(ph)VPEQAELER_	YMTQMS(1)VPEQAELER	0.999949	1.33912e-08	114.55	113.24	114.55	2	946.402	-1.3559	57801000	0.36671	-1.44729	-1.35722	0.0421864	down
F1SFE3	LOC100154173	Uncharacterized protein	Fermitin family homolog 2	FERMT2	176	yes	yes				S	F1SFE3	176	LNNSDKEVDEVDAALSDLEITLEGGKTSTIL	_EVDEVDAALS(ph)DLEITLEGGK_	EVDEVDAALS(1)DLEITLEGGK	1	2.88046e-29	175.42	174.95	144.43	3	728.338	1.1784	110630000	0.63972	-0.644488	_EVDEVDAALS(ph)DLEITLEGGK_	EVDEVDAALS(1)DLEITLEGGK	1	1.05288e-37	172.06	171.16	165.58	3	728.338	-1.1247	240980000	0.63316	-0.659358	-0.651923	0.00726039	down	0.71912	-0.485751	0.219138		-0.166172
F1SFF5	FRMD6	Uncharacterized protein	FERM domain-containing protein 6	FRMD6	426	yes	yes				S	F1SFF5	426	TYPGSAIHRKLKTCSSMTSHGSSHTSGVESG	_TCSS(ph)M(ox)TSHGSSHTSGVESGGK_	TCS(0.041)S(0.95)MT(0.007)S(0.002)HGSSHTSGVESGGK	0.95035	2.8184e-50	203.79	197.36	119.76	3	726.281	-0.86944	1171600000	0.48657	-1.03928	_TCSS(ph)MTSHGSSHTSGVESGGK_	TCS(0.05)S(0.95)MTSHGSSHTSGVESGGK	0.949704	5.68825e-75	236.48	236.01	236.48	2	1080.92	0.43713	449410000	0.45793	-1.1268	-1.08304	0.0257086	down	0.73559	-0.443027	0.00202918		-0.640014
F1SFH2	CCDC50	Uncharacterized protein	Coiled-coil domain-containing protein 50	CCDC50	288	yes	yes				S	F1SFH2	288	DAEDLDYTHFTNQHNSTRHFSKAESSHKGFH	_PARPPPPTMTDAEDLDYTHFTNQHNS(ph)TR_	PARPPPPTMTDAEDLDYTHFT(0.002)NQHNS(0.815)T(0.184)R	0.814827	3.08664e-46	192.52	192.44	192.52	4	823.115	-0.86202	1029100000	0.17482	-2.51606	_PARPPPPTM(ox)TDAEDLDYTHFTNQHNS(ph)TR_	PARPPPPTMTDAEDLDYTHFT(0.002)NQHNS(0.815)T(0.184)R	0.814839	2.09536e-55	197.26	197.26	192.52	4	827.113	-0.25887	546870000	0.19175	-2.3827	-2.44938	0.0173261	down	0.79097	-0.338329	0.0154768		-2.11105
F1SFK0	IGF2BP2	Uncharacterized protein	Insulin-like growth factor 2 mRNA-binding protein 2	IGF2BP2	89	yes	yes				S	F1SFK0	89	SFKISYIPDEEVSSPSPPQRAQRGDHSSREQ	_ISYIPDEEVSSPS(ph)PPQR_	ISYIPDEEVSS(0.001)PS(0.999)PPQR	0.998632	4.52793e-19	138.28	135.04	138.28	2	990.951	-0.98532	43412000	0.39504	-1.33993	_ISYIPDEEVSSPS(ph)PPQR_	ISYIPDEEVS(0.001)S(0.008)PS(0.991)PPQR	0.990939	2.2801e-36	174.04	146.76	174.04	2	990.951	-0.20283	83992000	0.4167	-1.26292	-1.30142	0.0188301	down
F1SFK6	TMEM87A	Uncharacterized protein	Transmembrane protein 87A	TMEM87A	479	yes	yes				S	F1SFK6	479	WRPSANNQRFAFSPLSEEEEEDEQKEPMLKE	_FAFSPLS(ph)EEEEEDEQKEPMLK_	FAFSPLS(1)EEEEEDEQKEPMLK	0.999988	1.18371e-16	130.83	130.83	130.83	3	864.708	-1.1768	109550000	0.40332	-1.31	_FAFSPLS(ph)EEEEEDEQKEPMLK_	FAFSPLS(1)EEEEEDEQKEPMLK	0.999889	2.45532e-06	102.16	102.15	88.504	3	864.708	-3.6596	147240000	0.35687	-1.48653	-1.39827	0.0401323	down
F1SFQ4	PCBP2	Uncharacterized protein	Poly(rC)-binding protein 2	PCBP2	173	yes	yes				S	F1SFQ4	173	CVKQICVVMLETLSQSPPKGVTIPYRPKPSS	_QICVVMLETLSQS(ph)PPK_	QICVVMLETLSQS(1)PPK	0.999585	1.37373e-32	188.3	184.59	188.3	3	637.31	-3.5495	427140000	0.35049	-1.51255	_QICVVMLETLSQS(ph)PPK_	QICVVMLETLSQS(1)PPK	0.999904	9.41311e-27	154.7	151.98	154.7	3	637.31	1.3762	538620000	0.38954	-1.36016	-1.43636	0.0337412	down	0.580085	-0.786512	0.0400358	down	-0.649844
F1SFQ4	PCBP2	Uncharacterized protein	Poly(rC)-binding protein 2	PCBP2	189	yes	yes				S	F1SFQ4	189	PPKGVTIPYRPKPSSSPVIFAGGQDRYSTGS	_GVTIPYRPKPSSS(ph)PVIFAGGQDR_	GVTIPYRPKPS(0.008)S(0.044)S(0.948)PVIFAGGQDR	0.947996	4.75315e-18	164.2	155.04	110.17	3	837.091	-0.42781	1540600000	0.28037	-1.8346	_GVTIPYRPKPSSS(ph)PVIFAGGQDR_	GVTIPYRPKPS(0.02)S(0.11)S(0.87)PVIFAGGQDR	0.869822	0.00393132	87.237	87.237	87.237	3	837.091	-0.79725	334770000	0.22578	-2.14701	-1.9908	0.0498498	down	0.580085	-0.786512	0.0400358	down	-1.20429
F1SFS5	TENC1	Uncharacterized protein	Tensin-like C1 domain-containing phosphatase	TENC1	752	yes	yes				S	F1SFS5	752	GQQSGPWGPEHASQASPPARSTSHHVTFAPL	_HLLGAGQQSGPWGPEHASQAS(ph)PPAR_	HLLGAGQQSGPWGPEHASQAS(1)PPAR	0.999792	1.04795e-45	177.99	174.63	177.99	3	872.742	-0.23618	170770000	0.65381	-0.613057	_HLLGAGQQSGPWGPEHASQAS(ph)PPAR_	HLLGAGQQSGPWGPEHAS(0.001)QAS(0.999)PPAR	0.999068	1.71379e-35	171.48	169.66	171.48	3	872.742	0.053681	166970000	0.67618	-0.564521	-0.588789	0.0262245	down
F1SG07	RUSC2	Uncharacterized protein	Iporin	RUSC2	527	yes	yes				S	F1SG07	527	ERSPAVRLGSLERMLSCPVRLSEGPAALTVP	_MLS(ph)CPVR_	MLS(1)CPVR	1	0.0530109	63.419	57.638	63.419	2	471.7	0.42509	124930000	0.41843	-1.25694	_MLS(ph)CPVR_	MLS(1)CPVR	1	0.0126395	79.474	57.481	79.474	2	471.7	-0.57798	86101000	0.43464	-1.20211	-1.22952	0.0141937	down
F1SG49	RIPK4	Uncharacterized protein	Receptor-interacting serine/threonine-protein kinase 4	RIPK4	770	yes	yes	yes			S	F1SG49	770	TVETLLRHGAHVNLQSLKFQGGPGPAATLLR	_HGAHVNLQS(ph)LK_	HGAHVNLQS(1)LK	1	0.0407235	29.98	22.252	29.98	3	428.547	0.96672	8693900	0.32223	-1.63384	_HGAHVNLQS(ph)LK_	HGAHVNLQS(1)LK	1	0.0228338	39.394	32.735	39.394	3	428.547	-0.72121	7789700	0.37837	-1.40213	-1.51798	0.0484932	down
F1SGA4	YEATS2	Uncharacterized protein	YEATS domain-containing protein 2	YEATS2	627	yes	yes				S	F1SGA4	627	LPQYVTVKGGHMIAVSPQKQVLTAGEGTAQS	_GGHMIAVS(ph)PQK_	GGHMIAVS(1)PQK	1	0.00116135	76.196	71.48	76.196	2	602.781	-2.3166	74578000	0.61815	-0.693971	_GGHMIAVS(ph)PQK_	GGHMIAVS(1)PQK	1	0.00061651	86.738	69.324	84.297	2	602.781	-1.3985	97827000	0.57114	-0.808084	-0.751027	0.0482719	down
F1SGD2	PKP2	Uncharacterized protein	Plakophilin-2	PKP2	82	yes	yes				S	F1SGD2	82	KGRNFVGNGNLHRTSSVPEYVYNLHLVENDF	_TSS(ph)VPEYVYNLHLVENDFAGGR_	T(0.018)S(0.018)S(0.964)VPEYVYNLHLVENDFAGGR	0.964442	2.54055e-68	211.49	210.34	118.15	3	849.723	1.3482	2346800000	0.45362	-1.14044	_TSS(ph)VPEYVYNLHLVENDFAGGR_	T(0.038)S(0.038)S(0.924)VPEYVYNLHLVENDFAGGR	0.924055	1.94541e-58	197.44	193.24	197.44	2	1274.08	2.851	1069300000	0.4667	-1.09943	-1.11994	0.0116549	down	0.643535	-0.637893	0.0754049		-0.482045
F1SGD2	PKP2	Uncharacterized protein	Plakophilin-2	PKP2	151	yes	yes				S	F1SGD2	151	VEERSLRQPLRRLEISPDSSPERVPYPHSEH	_LEIS(ph)PDS(ph)S(ph)PERVPYPHSEHQYSQR_	LEIS(1)PDS(1)S(1)PERVPYPHSEHQYSQR	1	6.44506e-18	140.36	140.23	119.99	3	1026.75	0.78525	498280000	0.29387	-1.76675	_LEIS(ph)PDSS(ph)PERVPYPHSEHQYSQR_	LEIS(1)PDS(0.014)S(0.986)PERVPYPHSEHQYSQR	0.999999	3.00297e-13	135.91	135.91	135.91	3	1000.1	-0.065489	699360000	0.3025	-1.72499	-1.74587	0.00761285	down	0.643535	-0.637893	0.0754049		-1.10798
F1SGD2	PKP2	Uncharacterized protein	Plakophilin-2	PKP2	155	yes	yes				S	F1SGD2	155	SLRQPLRRLEISPDSSPERVPYPHSEHQYSQ	_LEIS(ph)PDS(ph)S(ph)PERVPYPHSEHQYSQR_	LEIS(1)PDS(1)S(1)PERVPYPHSEHQYSQR	0.999981	6.44506e-18	140.36	140.23	119.99	3	1026.75	0.78525	498280000	0.29387	-1.76675	_LEIS(ph)PDS(ph)S(ph)PERVPYPHSEHQYSQR_	LEIS(1)PDS(1)S(1)PERVPYPHSEHQYSQR	0.99992	3.00297e-13	135.91	135.91	101.81	3	1026.75	0.12797	699360000	0.31831	-1.6515	-1.70912	0.021457	down	0.643535	-0.637893	0.0754049		-1.07123
F1SGD2	PKP2	Uncharacterized protein	Plakophilin-2	PKP2	169	yes	yes				S	F1SGD2	169	SSPERVPYPHSEHQYSQRSQAGLTLRHQENR	_VPYPHSEHQYS(ph)QR_	VPYPHS(0.016)EHQYS(0.984)QR	0.98407	1.1351e-06	108.63	107.32	108.63	3	569.914	2.0225	1053500000	0.17849	-2.48608	_VPYPHSEHQYS(ph)QR_	VPYPHSEHQYS(1)QR	0.999966	4.74367e-42	197.15	175.1	181.51	2	854.367	1.8121	1010500000	0.15687	-2.67236	-2.57922	0.0229786	down	0.643535	-0.637893	0.0754049		-1.94133
F1SGD2	PKP2	Uncharacterized protein	Plakophilin-2	PKP2	250	yes	yes				S	F1SGD2	250	AHPMVLTHPRPGTSHSLGNLLEKENYVTSGP	_PGTSHS(ph)LGNLLEK_	PGTSHS(1)LGNLLEK	0.999912	4.06764e-48	204.05	172.17	204.05	2	716.845	-0.37313	1493900000	0.37476	-1.41596	_PGTSHS(ph)LGNLLEK_	PGTSHS(1)LGNLLEK	0.999923	1.99909e-37	193.23	170.33	193.23	2	716.845	0.50793	2734300000	0.40006	-1.32171	-1.36884	0.0219082	down	0.643535	-0.637893	0.0754049		-0.730943
F1SGD2	PKP2	Uncharacterized protein	Plakophilin-2	PKP2	352	yes	yes				S	F1SGD2	352	QLGNADVEMTLERAVSMLEADHTLPSRISAA	_AVS(ph)MLEADHTLPSR_	AVS(1)MLEADHTLPSR	1	1.04096e-06	106.93	105.04	106.93	2	803.868	-0.49995	26340000	0.64248	-0.638277	_AVS(ph)MLEADHTLPSR_	AVS(1)MLEADHTLPSR	1	3.19888e-13	141.13	138.69	141.13	2	803.868	1.9312	87884000	0.65345	-0.613851	-0.626064	0.012417	down	0.643535	-0.637893	0.0754049		0.0118294
F1SGD7	NAP1L1	Uncharacterized protein	Nucleosome assembly protein 1-like 1	NAP1L1	62	no	yes				T	F1SGD7	62	QILAALQERLDGLVETPTGYIESLPRVVKRR	_LDGLVET(ph)PTGYIESLPR_	LDGLVET(0.998)PT(0.002)GYIESLPR	0.998431	3.23477e-26	156.44	153.86	156.44	2	970.474	-2.651	359960000	0.49753	-1.00714	_LDGLVET(ph)PTGYIESLPR_	LDGLVET(0.995)PT(0.005)GYIESLPR	0.994806	8.48063e-19	144.18	139.96	144.18	2	970.474	3.978	491600000	0.47786	-1.06534	-1.03624	0.0178716	down	0.60619	-0.722416	0.024035	down	-0.313826
F1SGN1	RNF31	Uncharacterized protein	E3 ubiquitin-protein ligase RNF31	RNF31	450	yes	yes				S	F1SGN1	450	TSSPIPVKHSPRPHASSLEERLPEAGPVRRL	_HSPRPHAS(ph)SLEER_	HSPRPHAS(0.85)S(0.149)LEER	0.850386	0.000901434	77.42	52.078	77.42	4	396.434	1.369	99881000	0.5807	-0.784135	_HSPRPHAS(ph)SLEER_	HS(0.002)PRPHAS(0.853)S(0.145)LEER	0.853267	0.0296631	57.288	52.233	57.288	4	396.434	-0.57341	63498000	0.61083	-0.711157	-0.747646	0.0310457	down
F1SGN9	TINF2	Uncharacterized protein	TERF1-interacting nuclear factor 2	TINF2	370	yes	yes				S	F1SGN9	370	ENCLDCPMGPLRLSLSPPRARKPACPPSLCS	_LSLS(ph)PPR_	LS(0.001)LS(0.999)PPR	0.999318	0.0246938	54.982	21.719	54.982	2	425.215	1.3237	11615000	0.27513	-1.86181	_LSLS(ph)PPR_	LSLS(1)PPR	0.99998	0.0120088	84.615	51.257	84.615	2	425.215	0.16617	43324000	0.2501	-1.99942	-1.93062	0.0226785	down
F1SH04	PPHLN1	Uncharacterized protein	Periphilin-1	PPHLN1	132	yes	yes				S	F1SH04	132	RDRSPHKRDTPFFRESPVGRKDSPHSRSGSS	_DTPFFRES(ph)PVGR_	DT(0.001)PFFRES(0.999)PVGR	0.999302	0.000246602	98.943	98.943	98.943	3	496.561	-0.4786	1280000000	0.3819	-1.38873	_DTPFFRES(ph)PVGR_	DTPFFRES(1)PVGR	0.999865	0.00048475	89.992	89.992	89.992	3	496.561	-0.062267	987400000	0.40602	-1.30038	-1.34456	0.0209098	down	0.669985	-0.581282	0.109399		-0.763274
F1SH30	MECOM	Uncharacterized protein	MDS1 and EVI1 complex locus protein EVI1	MECOM	937	yes	yes				S	F1SH30	937	TEIRNFIGNSNHSGQSPRNTEESKLEYFIKT	_NFIGNSNHSGQS(ph)PR_	NFIGNSNHS(0.001)GQS(0.999)PR	0.999224	1.23204e-20	163.16	140.3	163.16	2	797.842	-0.37469	172660000	0.6356	-0.653809	_NFIGNSNHSGQS(ph)PR_	NFIGNSNHS(0.007)GQS(0.992)PR	0.992432	2.49657e-05	88.283	85.587	88.283	2	797.842	-0.59134	36756000	0.66521	-0.588118	-0.620964	0.0336421	down
F1SH58	FRS2	Uncharacterized protein	Fibroblast growth factor receptor substrate 2	FRS2	427	yes	yes				S	F1SH58	427	RDCTPTVFNFDIRRPSLEHRQLNYIQVDLEG	_RPS(ph)LEHR_	RPS(1)LEHR	1	0.0240012	58.699	58.699	58.699	2	487.732	-0.89265	183910000	0.48452	-1.04537	_RPS(ph)LEHR_	RPS(1)LEHR	1	0.0241086	59.067	59.067	59.067	2	487.732	-0.40414	221820000	0.46612	-1.10123	-1.0733	0.0165612	down
F1SH78	LEMD3	Uncharacterized protein	Inner nuclear membrane protein Man1	LEMD3	143	yes	yes				S	F1SH78	143	PTAGSKVVLGFSSDESDVEASPRDQAGGGGG	_VVLGFSSDES(ph)DVEASPR_	VVLGFSSDES(1)DVEASPR	0.999683	3.43716e-26	158	156.15	120.56	3	625.279	0.23723	22383000	0.54925	-0.864465	_VVLGFSSDES(ph)DVEASPR_	VVLGFSSDES(1)DVEASPR	0.999963	6.20783e-48	198.24	195.49	198.24	2	937.414	1.7496	119160000	0.52467	-0.930518	-0.897491	0.0234161	down	0.734295	-0.448077	0.120146		-0.449415
F1SH78	LEMD3	Uncharacterized protein	Inner nuclear membrane protein Man1	LEMD3	291	yes	yes				S	F1SH78	291	LKDDSLSRHRLRRGHSKPLSPLPAKSAGGRL	_GHS(ph)KPLSPLPAK_	GHS(1)KPLSPLPAK	1	2.6395e-11	171.26	138.94	138.01	2	656.345	-0.31016	617830000	0.47562	-1.07212	_GHS(ph)KPLSPLPAK_	GHS(1)KPLSPLPAK	0.999998	6.38615e-05	115.63	115.63	115.63	2	656.345	-0.80913	1208200000	0.45619	-1.13229	-1.10221	0.0173737	down	0.734295	-0.448077	0.120146		-0.654129
F1SH87	LARP4	Uncharacterized protein	La-related protein 4	LARP4	584	yes	yes				S	F1SH87	584	AVQKDVPNQTTIPASSPSTAKPSRTSTASSC	_DVPNQTTIPASS(ph)PSTAKPSR_	DVPNQTTIPAS(0.11)S(0.823)PS(0.051)T(0.016)AKPS(0.001)R	0.822559	1.36545e-29	192.12	192.12	86.18	3	712.011	0.47482	1102700000	0.29138	-1.77903	_DVPNQTTIPASS(ph)PSTAKPSR_	DVPNQTTIPAS(0.056)S(0.892)PS(0.041)T(0.011)AKPSR	0.892439	4.65232e-29	175.57	175.57	92.147	3	712.011	0.82867	807320000	0.23684	-2.07802	-1.92852	0.0492508	down
F1SHE5	RAPH1	Uncharacterized protein	Ras-associated and pleckstrin homology domains-containing protein 1	RAPH1	577	yes	yes				S	F1SHE5	577	SGVSDTQPAGHIRSQSIVSSIFSEAWKRGTQ	_SQS(ph)IVSSIFSEAWK_	S(0.002)QS(0.998)IVSSIFSEAWK	0.998058	4.1176e-06	100.97	81.073	100.97	2	824.885	0.48518	595780000	0.38438	-1.37939	_SQS(ph)IVSSIFSEAWK_	S(0.011)QS(0.989)IVSSIFSEAWK	0.988592	6.57633e-08	112.01	87.057	112.01	2	824.885	0.497	320820000	0.34858	-1.52044	-1.44992	0.0309398	down	0.394715	-1.36927	0.133734		-0.0806458
F1SHF6	HECTD1	Uncharacterized protein	E3 ubiquitin-protein ligase HECTD1	HECTD1	1769	yes	yes				S	F1SHF6	1769	RRRTWDDDYVLKRQFSALVPAFDPRPGRTNV	_QFS(ph)ALVPAFDPR_	QFS(1)ALVPAFDPR	1	1.81447e-08	125.33	110.35	107.79	3	476.562	-2.3617	128620000	0.40509	-1.30369	_QFS(ph)ALVPAFDPR_	QFS(1)ALVPAFDPR	1	7.91612e-13	142.55	128.32	91.993	3	476.562	-3.4023	54027000	0.42325	-1.24042	-1.27205	0.0158284	down	0.67282	-0.58103	0.178033		-0.691022
F1SHF7	HEATR5A	Uncharacterized protein	HEAT repeat-containing protein 5A	HEATR5A	1536	no	yes				T	F1SHF7	1536	VADPDEGAPNLSRPVTPTSMCQGSSSEATVK	_PVT(ph)PTSMCQGSSSEATVK_	PVT(0.964)PT(0.034)S(0.001)MCQGSSSEATVK	0.96448	2.58972e-10	126.91	122.43	126.91	3	649.613	-0.081811	72097000	0.39365	-1.34501	_PVT(ph)PTSMCQGSSSEATVK_	PVT(0.938)PT(0.05)S(0.012)MCQGSSSEATVK	0.938109	4.94019e-16	122.16	117.68	122.16	3	649.613	-0.94677	87624000	0.34415	-1.53889	-1.44195	0.0427337	down	0.79011	-0.344434	0.207313		-1.09752
F1SHG4	PRR5L	Uncharacterized protein	Proline-rich protein 5-like	PRR5L	28	yes	yes				S	F1SHG4	28	FPKMGSFRRPRPRFMSSPALSDLPRFQAARQ	_FMS(ph)SPALSDLPR_	FMS(0.997)S(0.003)PALSDLPR	0.996829	8.54105e-10	143.05	135.44	143.05	2	700.818	2.2871	30902000	0.21253	-2.23426	_FMS(ph)SPALSDLPR_	FMS(0.932)S(0.068)PALSDLPR	0.932275	1.26761e-08	127.79	113.98	90.725	2	700.818	0.48876	33311000	0.23316	-2.10061	-2.16743	0.0196222	down
F1SHH7	API5	Uncharacterized protein	Apoptosis inhibitor 5	API5	464	yes	yes				S	F1SHH7	464	VEIGQKRANEDTTSGSPPKKPPTGPKRDARQ	_ANEDTTSGS(ph)PPKKPPTGPK_	ANEDTTS(0.002)GS(0.998)PPKKPPTGPK	0.998133	1.92258e-36	219.18	215.53	99.11	4	497.989	1.5307	8073800000	0.17823	-2.48819	_ANEDTTSGS(ph)PPKKPPTGPK_	ANEDTTS(0.005)GS(0.995)PPKKPPTGPK	0.994981	1.05939e-59	254.68	254.68	166.49	3	663.649	-0.36641	2574800000	0.17014	-2.55521	-2.5217	0.00845906	down	0.8735	-0.195153	0.031499		-2.32654
F1SHK2	MBIP	Uncharacterized protein	MAP3K12-binding inhibitory protein 1	MBIP	22	yes	yes				S	F1SHK2	22	LSRATLGDRSMERSCSPNLSQEVVCEVFRSL	_SCS(ph)PNLSQEVVCEVFR_	S(0.116)CS(0.884)PNLSQEVVCEVFR	0.884078	3.60674e-14	144.29	143.71	144.29	2	995.924	-4.8372	76889000	0.63903	-0.646044	_SCS(ph)PNLSQEVVCEVFR_	S(0.12)CS(0.88)PNLSQEVVCEVFR	0.879693	6.9782e-20	139.49	137.76	134.14	2	995.924	-1.4766	91238000	0.66434	-0.590006	-0.618025	0.0288423	down
F1SHL9	PKM	Pyruvate kinase	Pyruvate kinase PKM	PKM	46	yes	yes				S	F1SHL9	46	MADTFLEHMCRLDIDSPPITARNTGIICTIG	_LDIDS(ph)PPITAR_	LDIDS(1)PPITAR	0.999999	6.86052e-10	154.72	123.83	154.72	2	639.31	-0.061843	742170000	0.51334	-0.962013	_LDIDS(ph)PPITAR_	LDIDS(1)PPITAR	0.999992	6.52222e-11	139.3	114.44	139.3	2	639.31	-0.048301	690410000	0.49497	-1.01459	-0.9883	0.0169288	down	0.853515	-0.228545	0.0272728		-0.759755
F1SHU8	RBM33	Uncharacterized protein	RNA-binding protein 33	RBM33	41	yes	yes				S	F1SHU8	41	AERSWRRRAADEDWDSELEDDLLGEDLLTGK	_AADEDWDS(ph)ELEDDLLGEDLLTGK_	AADEDWDS(1)ELEDDLLGEDLLTGK	1	1.38538e-50	193.53	193.29	125.83	3	877.041	0.69162	235260000	0.64869	-0.624399	_RAADEDWDS(ph)ELEDDLLGEDLLTGK_	RAADEDWDS(1)ELEDDLLGEDLLTGK	1	2.42225e-73	215.36	215.11	98.657	3	929.074	3.8226	215490000	0.63974	-0.644442	-0.634421	0.0100557	down
F1SHW1	ESYT2	Uncharacterized protein	Extended synaptotagmin-2	ESYT2	592	no	yes				T	F1SHW1	592	ASGTGSPSHISVKEPTPSIASDISLPIATQE	_EPT(ph)PS(ph)IAS(ph)DISLPIATQELR_	EPT(0.905)PS(0.779)IAS(0.745)DIS(0.565)LPIAT(0.006)QELR	0.904947	1.01e-17	130.49	127.77	32.612	3	793.349	2.7365	15381000	0.18686	-2.41997	_EPT(ph)PS(ph)IAS(ph)DISLPIATQELR_	EPT(0.877)PS(0.769)IAS(0.75)DIS(0.591)LPIAT(0.013)QELR	0.877049	8.14317e-18	138.82	136.79	28.327	3	793.349	-3.1215	17172000	0.20345	-2.29725	-2.35861	0.0165576	down	0.775655	-0.369248	0.151426		-1.98936
F1SHW1	ESYT2	Uncharacterized protein	Extended synaptotagmin-2	ESYT2	594	yes	yes				S	F1SHW1	594	GTGSPSHISVKEPTPSIASDISLPIATQELR	_EPTPS(ph)IASDISLPIATQELR_	EPT(0.001)PS(0.785)IAS(0.214)DISLPIATQELR	0.784887	5.5669e-18	138.49	135.92	138.49	2	1109.55	1.7261	111010000	0.2729	-1.87356	_EPT(ph)PS(ph)IAS(ph)DISLPIATQELR_	EPT(0.877)PS(0.769)IAS(0.75)DIS(0.591)LPIAT(0.013)QELR	0.769091	4.33642e-18	148.3	145.62	28.327	3	793.349	-3.1215	177690000	0.22191	-2.17195	-2.02275	0.0468723	down	0.775655	-0.369248	0.151426		-1.65351
F1SHW1	ESYT2	Uncharacterized protein	Extended synaptotagmin-2	ESYT2	600	yes	yes				S	F1SHW1	600	HISVKEPTPSIASDISLPIATQELRQRLRQL	_EPTPSIAS(ph)DIS(ph)LPIATQELR_	EPT(0.018)PS(0.445)IAS(0.552)DIS(0.986)LPIATQELR	0.985722	6.1175e-12	118.9	117.49	118.9	3	766.694	-0.73134	652890000	0.20112	-2.31387	_EPTPSIAS(ph)DIS(ph)LPIATQELR_	EPT(0.015)PS(0.339)IAS(0.66)DIS(0.986)LPIATQELR	0.985982	2.37482e-60	202.97	197.84	110.73	3	766.694	0.50549	559140000	0.21069	-2.24681	-2.28034	0.00936089	down	0.775655	-0.369248	0.151426		-1.91109
F1SHX3	RIF1	Uncharacterized protein	Telomere-associated protein RIF1	RIF1	2204	yes	yes				S	F1SHX3	2204	QEDEISSPVHKVRRVSFADPIYQAGLADDID	_RVS(ph)FADPIYQAGLADDIDRR_	RVS(1)FADPIYQAGLADDIDRR	1	5.28401e-11	157.09	157.09	157.09	3	786.713	-0.44597	159110000	0.31419	-1.67029	_RVS(ph)FADPIYQAGLADDIDRR_	RVS(1)FADPIYQAGLADDIDRR	1	8.12373e-49	231.4	231.4	231.4	3	786.713	1.7444	202150000	0.35016	-1.51391	-1.5921	0.0312394	down	0.590025	-0.761705	0.0333845	down	-0.830397
F1SHY2	NEMF	Uncharacterized protein	Nuclear export mediator factor NEMF	NEMF	419	yes	yes				S	F1SHY2	419	QTNHVTMLLRNPYLLSEEEDDDVDGDINTEK	_NPYLLS(ph)EEEDDDVDGDINTEK_	NPYLLS(1)EEEDDDVDGDINTEK	1	4.07317e-110	270.67	256.57	270.67	2	1245.51	-2.6076	193410000	0.45922	-1.12274	_NPYLLS(ph)EEEDDDVDGDINTEK_	NPYLLS(1)EEEDDDVDGDINTEK	1	1.36383e-153	290.33	290.06	290.33	2	1245.51	0.58772	262140000	0.50632	-0.981879	-1.05231	0.042546	down
F1SI07	PASK	Uncharacterized protein	PAS domain-containing serine/threonine-protein kinase	PASK	879	yes	yes	yes			S	F1SI07	879	SEQYAASGRERPGCVSPVLGGGPTDVCPLEV	_ERPGCVS(ph)PVLGGGPTDVCPLEVPR_	ERPGCVS(1)PVLGGGPTDVCPLEVPR	1	2.20614e-61	237.02	237.02	188.73	2	1314.62	0.41528	176120000	0.24582	-2.02433	_ERPGCVS(ph)PVLGGGPTDVCPLEVPR_	ERPGCVS(1)PVLGGGPTDVCPLEVPR	1	5.75885e-26	174.15	171.86	158.15	3	876.749	-0.53601	645560000	0.2591	-1.94842	-1.98637	0.0121623	down	0.642045	-1.09142	0.688989		-0.894953
F1SI24	SNAP23	Synaptosomal-associated protein	Synaptosomal-associated protein 23	SNAP23	161	yes	yes		yes		S	F1SI24	161	DAREDEMEENLTQVGSILGNLKNMALDMGNE	_EDEMEENLTQVGS(ph)ILGNLK_	EDEMEENLTQVGS(1)ILGNLK	0.999994	3.92992e-18	134.83	134.48	134.83	3	733.668	-1.5168	17153000	0.48843	-1.03378	_EDEMEENLTQVGS(ph)ILGNLK_	EDEMEENLT(0.001)QVGS(0.999)ILGNLK	0.998533	6.76503e-13	99.93	99.585	99.93	3	733.668	-2.3172	25291000	0.45266	-1.1435	-1.08864	0.0320554	down	0.923745	-0.114712	0.154728		-0.973926
F1SI31	ALS2	Uncharacterized protein	Alsin	ALS2	477	yes	yes				S	F1SI31	477	VDIREEESEGGTRRLSLPGLLSQVSPRLLRR	_RLS(ph)LPGLLSQVS(ph)PR_	RLS(1)LPGLLSQVS(1)PR	1	4.81721e-17	161.51	156.45	161.51	3	561.618	2.8121	476590000	0.33911	-1.56017	_RLS(ph)LPGLLSQVS(ph)PR_	RLS(1)LPGLLSQVS(1)PR	1	1.06116e-42	217.09	217.09	217.09	2	841.923	3.5687	193150000	0.36413	-1.45747	-1.50882	0.0216579	down
F1SI31	ALS2	Uncharacterized protein	Alsin	ALS2	486	yes	yes				S	F1SI31	486	GGTRRLSLPGLLSQVSPRLLRRAARVKTRTV	_RLS(ph)LPGLLSQVS(ph)PR_	RLS(1)LPGLLSQVS(1)PR	1	4.81721e-17	161.51	156.45	161.51	3	561.618	2.8121	467080000	0.45688	-1.13011	_RLS(ph)LPGLLSQVS(ph)PR_	RLS(1)LPGLLSQVS(1)PR	1	1.06116e-42	217.09	217.09	217.09	2	841.923	3.5687	189700000	0.40148	-1.3166	-1.22336	0.0484292	down
F1SI69	SPATS2L	Uncharacterized protein	SPATS2-like protein	SPATS2L	518	yes	yes				S	F1SI69	518	DNSEARPFRGNVSRVSQCNLCPTRIEVSTEA	_VS(ph)QCNLCPTR_	VS(1)QCNLCPTR	1	0.00141979	73.877	57.936	73.877	2	657.77	0.40131	289580000	0.52804	-0.921281	_VS(ph)QCNLCPTR_	VS(1)QCNLCPTR	1	0.00163964	77.204	67.549	77.204	2	657.77	-0.18439	334740000	0.54446	-0.877102	-0.899191	0.015636	down	0.641245	-0.646452	0.122497		-0.25274
F1SID1	LOC100621916	Promyelocytic leukemia	Protein PML	PML	520	yes	yes				S	F1SID1	520	KAVSPPHLDGPLSPKSPTKGNELFWPDSNHV	_AVSPPHLDGPLS(ph)PKS(ph)PTK_	AVSPPHLDGPLS(1)PKS(0.986)PT(0.014)K	0.9864	1.45724e-05	115.19	107.27	115.19	2	994.468	-1.6659	264440000	0.45891	-1.12372	_AVS(ph)PPHLDGPLS(ph)PKS(ph)PTK_	AVS(1)PPHLDGPLS(1)PKS(0.874)PT(0.126)K	0.874328	2.11045e-05	121.76	120.07	121.76	2	1034.45	-2.0202	205860000	0.42682	-1.2283	-1.17601	0.0282889	down	0.74828	-0.418352	0.00407812		-0.757656
F1SIE6	CLK3	Uncharacterized protein	Dual specificity protein kinase CLK3	CLK3	125	yes	yes	yes			S	F1SIE6	125	SAGAWETMHHCKRYRSPEPDPYLSYRWKRRR	_YRS(ph)PEPDPYLSYR_	YRS(1)PEPDPYLSYR	0.999998	1.22897e-27	214.63	184.82	214.63	2	861.88	0.38988	272390000	0.30902	-1.69423	_YRS(ph)PEPDPYLSYR_	YRS(1)PEPDPYLSYR	0.99999	3.37727e-25	191.51	191.51	191.51	2	861.88	-0.58617	1266600000	0.25476	-1.97279	-1.83351	0.0482675	down	0.94317	-0.0854813	0.370798		-1.74803
F1SIF8	NUP160	Uncharacterized protein	Nuclear pore complex protein Nup160	NUP160	1160	yes	yes				S	F1SIF8	1160	IVQPASGAVYDRPGASPKRNHDGECTAAPTN	_LIRPEYAWIVQPASGAVYDRPGAS(ph)PK_	LIRPEYAWIVQPASGAVYDRPGAS(1)PK	0.999997	3.05154e-06	112.09	111.35	112.09	3	974.495	3.8093	2036000000	0.2946	-1.76317	_LIRPEYAWIVQPASGAVYDRPGAS(ph)PK_	LIRPEYAWIVQPASGAVYDRPGAS(1)PK	0.999998	5.52622e-09	117.92	117.07	117.92	3	974.495	0.35847	758280000	0.31678	-1.65845	-1.71081	0.0194786	down	1.1454	0.195842	0.0171916		-1.90665
F1SIF9	LOC100739801	Uncharacterized protein	Formin-binding protein 4	FNBP4	18	yes	yes				S	F1SIF9	18	KKSRAVPGRRPILQLSPPGPRSSTPGRDPEP	_RPILQLS(ph)PPGPR_	RPILQLS(1)PPGPR	1	1.57693e-10	151.22	142.52	48.131	2	705.884	0.89605	584310000	0.17161	-2.54279	_RPILQLS(ph)PPGPR_	RPILQLS(1)PPGPR	1	2.77652e-08	131.86	123.16	51.915	2	705.884	0.93347	959790000	0.20506	-2.28588	-2.41434	0.0338398	down
F1SIJ8	TLE4	Uncharacterized protein	Transducin-like enhancer protein 4	TLE4	296	yes	yes				S	F1SIJ8	296	NGLDKTRLLKKDAPVSPASIASSSSTPSSKS	_DAPVS(ph)PASIASSSSTPSSK_	DAPVS(0.994)PAS(0.006)IASSSSTPSSK	0.99379	1.30716e-05	93.21	91.534	93.21	2	928.42	2.093	28395000	0.29228	-1.77458	_DAPVS(ph)PASIASSSSTPSSK_	DAPVS(1)PASIASSSSTPSSK	0.999958	3.36179e-12	134.34	132.92	134.34	2	928.42	1.9269	61153000	0.25802	-1.95445	-1.86451	0.0306834	down
F1SIM2	ANLN	Uncharacterized protein	Actin-binding protein anillin	ANLN	95	yes	yes				S	F1SIM2	95	LENEKPIESASAKPCSPGTVSPQAQPQAPAP	_PCS(ph)PGTVS(ph)PQAQPQAPAPASDSVAAPASLLGMR_	PCS(0.938)PGT(0.466)VS(0.596)PQAQPQAPAPASDSVAAPASLLGMR	0.938146	3.84847e-35	140.83	139.65	90.698	3	1126.17	0.98646	81561000	0.12842	-2.96106	_PCS(ph)PGT(ph)VSPQAQPQAPAPASDSVAAPASLLGMR_	PCS(0.826)PGT(0.63)VS(0.545)PQAQPQAPAPASDSVAAPASLLGMR	0.825612	0.0029208	63.469	63.197	63.469	5	676.108	0.48753	11247000	0.11643	-3.10247	-3.03176	0.0148439	down	0.844055	-0.246733	0.198046		-2.78503
F1SIM2	ANLN	Uncharacterized protein	Actin-binding protein anillin	ANLN	180	yes	yes				S	F1SIM2	180	ESSHVSALPSEEKAASPPKPSLSAASATPVG	_AAS(ph)PPKPSLSAASATPVGR_	AAS(1)PPKPSLSAASATPVGR	0.999993	1.44268e-05	109.68	107.38	101.3	2	922.967	0.54367	12195000000	0.22283	-2.16598	_AAS(ph)PPKPSLSAASATPVGR_	AAS(1)PPKPSLSAASATPVGR	0.999903	9.52102e-06	116.45	109.91	76.237	2	922.967	0.72417	5025500000	0.2473	-2.01567	-2.09083	0.0228749	down	0.844055	-0.246733	0.198046		-1.84409
F1SIP9	LOC100157289	Uncharacterized protein	cTAGE family member 5	CTAGE5	537	yes	yes				S	F1SIP9;F1SIR4	537;1065	PSPLGRPSPETRAFLSPPTLLEGPLRLSPLL	_AFLS(ph)PPTLLEGPLR_	AFLS(1)PPTLLEGPLR	0.999998	3.51415e-18	169.37	163.83	166.92	2	795.918	-0.91649	275790000	0.21797	-2.1978	_AFLS(ph)PPTLLEGPLR_	AFLS(1)PPTLLEGPLR	1	3.11127e-25	168.05	162.22	164.3	3	530.948	-0.30233	159540000	0.21403	-2.22412	-2.21096	0.00378873	down
F1SIP9	LOC100157289	Uncharacterized protein	cTAGE family member 5	CTAGE5	597	yes	yes				S	F1SIP9;F1SIR4	597;1125	WLIDPHRAPSDTGSLSPPWEQDRRMMIPPSG	_APSDTGSLS(ph)PPWEQDR_	APSDTGS(0.009)LS(0.991)PPWEQDR	0.990603	2.05256e-20	154.75	148.47	154.75	2	911.886	1.4291	67841000	0.56911	-0.813221	_APSDTGSLS(ph)PPWEQDRR_	APSDT(0.002)GS(0.008)LS(0.99)PPWEQDRR	0.99042	4.0497e-34	176.1	164.98	132.74	3	660.293	0.72937	193860000	0.5682	-0.815529	-0.814375	0.000902387	down
F1SIQ0	PNN	Uncharacterized protein	Pinin	PNN	100	yes	yes				S	F1SIQ0	100	RLGGERRTRRESRQESDPEDDDVKRPALQSS	_QES(ph)DPEDDDVKRPALQSSVVATSK_	QES(1)DPEDDDVKRPALQSSVVATSK	1	9.385e-26	184.6	184	129.82	3	894.415	-0.17876	5561400000	0.51542	-0.95618	_QES(ph)DPEDDDVKRPALQSSVVATSK_	QES(1)DPEDDDVKRPALQSSVVATSK	1	4.543e-35	204.99	204.26	204.99	2	1341.12	0.85279	3963400000	0.48031	-1.05796	-1.00707	0.0321436	down	0.62931	-0.671708	0.0957568		-0.335363
F1SIU8	ILKAP	Uncharacterized protein	Integrin-linked kinase-associated serine/threonine phosphatase 2C	ILKAP	13	yes	yes				S	F1SIU8	13	___MDLFGDLPEPERSPRPAAGKEAQKGSLL	_(ac)MDLFGDLPEPERS(ph)PRPAAGK_	MDLFGDLPEPERS(1)PRPAAGK	1	1.42265e-09	148.09	145.25	130.83	3	769.028	-3.4445	373550000	0.4158	-1.26604	_(ac)MDLFGDLPEPERS(ph)PRPAAGK_	MDLFGDLPEPERS(1)PRPAAGK	1	8.93339e-14	155.35	155.35	136.71	3	769.028	3.0006	317410000	0.40111	-1.31793	-1.29198	0.012783	down	0.91273	-0.134903	0.399519		-1.15708
F1SIW1	NISCH	Uncharacterized protein	Nischarin	NISCH	1030	yes	yes				S	F1SIW1	1030	TVVIAKTPATGGRPQSPLADGQPTEGRARLQ	_TPATGGRPQS(ph)PLADGQPTEGR_	TPATGGRPQS(1)PLADGQPTEGR	0.999722	7.5976e-18	155.95	154.49	155.95	2	1087.01	-0.026257	1453600000	0.1705	-2.55216	_TPATGGRPQS(ph)PLADGQPTEGR_	TPAT(0.001)GGRPQS(0.999)PLADGQPTEGR	0.998653	6.40348e-08	121.19	117.32	121.19	2	1087.01	-0.25061	1677100000	0.20039	-2.31912	-2.43564	0.0304323	down	0.82947	-0.269844	0.0411995		-2.16579
F1SIY9	CEP68	Uncharacterized protein	Centrosomal protein of 68 kDa	CEP68	432	yes	yes				S	F1SIY9	432	GMKDWPPVGKHLDLGSPHLRTQERGRPSPRL	_HLDLGS(ph)PHLR_	HLDLGS(1)PHLR	1	0.000429105	81.92	71.915	81.92	3	408.868	-0.52434	32503000	0.50077	-0.99778	_HLDLGS(ph)PHLR_	HLDLGS(1)PHLR	1	0.00181812	65.179	55.175	65.179	3	408.868	-0.15649	28928000	0.55362	-0.853032	-0.925406	0.0496875	down
F1SIZ8	RBM15B	Uncharacterized protein	Putative RNA-binding protein 15B	RBM15B	270	yes	yes				S	F1SIZ8	270	YLPLHGGYQYKQRSLSPVAAPPLREPRARHA	_SLS(ph)PVAAPPLR_	S(0.001)LS(0.999)PVAAPPLR	0.998654	0.00090385	86.803	81.862	86.803	2	594.313	0.14795	589880000	0.18095	-2.46634	_S(ph)LS(ph)PVAAPPLREPR_	S(1)LS(1)PVAAPPLREPR	1	0.00111731	80.738	80.738	51.166	3	550.599	0.36329	145530000	0.17733	-2.49549	-2.48091	0.00374058	down	0.64977	-0.621999			-1.85892
F1SIZ8	RBM15B	Uncharacterized protein	Putative RNA-binding protein 15B	RBM15B	536	no	yes				T	F1SIZ8	536	TRHRNLDADLRVRDRTPPHLLYSDRDRTFLE	_T(ph)PPHLLYSDR_	T(1)PPHLLYSDR	1	5.23615e-05	110.78	101.78	77.644	2	639.798	-0.82014	3353700000	0.57694	-0.793507	_DRT(ph)PPHLLYSDR_	DRT(1)PPHLLYSDR	1	3.74887e-08	137.61	122.23	90.861	4	388.184	-0.072041	2424600000	0.60435	-0.726544	-0.760025	0.028027	down	0.64977	-0.621999			-0.138026
F1SJ69	SIN3A	Uncharacterized protein	Paired amphipathic helix protein Sin3a	SIN3A	230	yes	yes				S	F1SJ69	230	ASQQTPPLPPYASPRSPPVQPHTPVTISLGT	_S(ph)PPVQPHTPVTISLGTAPPLQNNQPVEFNHAINYVNK_	S(0.952)PPVQPHT(0.029)PVT(0.017)IS(0.001)LGTAPPLQNNQPVEFNHAINYVNK	0.951969	3.04696e-15	100.41	100.33	98.747	4	1025.52	1.9505	124580000	0.11016	-3.18233	_S(ph)PPVQPHTPVTISLGTAPPLQNNQPVEFNHAINYVNK_	S(0.995)PPVQPHT(0.005)PVT(0.001)ISLGTAPPLQNNQPVEFNHAINYVNK	0.994823	1.75518e-22	117.68	117.55	117.68	4	1025.52	1.1788	109130000	0.12199	-3.03517	-3.10875	0.0150654	down	0.884775	-0.181773	0.384926		-2.92697
F1SJ69	SIN3A	Uncharacterized protein	Paired amphipathic helix protein Sin3a	SIN3A	384	yes	yes				S	F1SJ69	384	KPQRPSQNGCQIRRHSGTGATPPVKKKPKLL	_RHS(ph)GTGATPPVK_	RHS(0.91)GT(0.083)GAT(0.007)PPVK	0.909932	0.000109343	104.81	73.047	81.448	2	644.314	-3.9068	16014000000	0.41699	-1.26192	_RHS(ph)GTGATPPVK_	RHS(0.902)GT(0.097)GATPPVK	0.902371	6.17215e-05	106.6	106.6	58.817	3	429.878	0.45069	2825100000	0.42412	-1.23746	-1.24969	0.00622999	down	0.884775	-0.181773	0.384926		-1.06791
F1SJ69	SIN3A	Uncharacterized protein	Paired amphipathic helix protein Sin3a	SIN3A	814	yes	yes				S	F1SJ69	814	DEATGAAKKHNGVGGSPPKSKLLFSNTAAQK	_KHNGVGGS(ph)PPK_	KHNGVGGS(1)PPK	1	0.000901699	89.471	89.471	89.471	2	579.277	-1.3804	36561000	0.4843	-1.04603	_KHNGVGGS(ph)PPK_	KHNGVGGS(1)PPK	1	0.00176967	78.249	78.249	78.249	2	579.277	-0.82845	13843000	0.53223	-0.909878	-0.977953	0.0442432	down	0.884775	-0.181773	0.384926		-0.79618
F1SJA9	LOC100737522	Uncharacterized protein	Dedicator of cytokinesis protein 4	DOCK4	585	yes	yes				S	F1SJA9	585	PASMSPDGTRVIPRRSPLSYPAVNRYSSSSL	_RS(ph)PLSYPAVNR_	RS(0.998)PLS(0.002)YPAVNR	0.998426	0.000433267	92.269	92.269	92.269	2	670.33	1.37	395510000	0.3436	-1.5412	_RS(ph)PLSYPAVNR_	RS(1)PLSYPAVNR	0.999981	7.79982e-05	107.11	107.11	107.11	2	670.33	1.1223	412670000	0.32473	-1.62269	-1.58194	0.0163932	down	0.52665	-0.925084			-0.656859
F1SJC6	LOC100739745	Uncharacterized protein	Hepatocyte growth factor receptor	MET	167	yes	yes				S	F1SJC6;Q2QLE0	167;988	ARVHTPHLDRLVSARSVSPTTEMVSSEPVDY	_S(ph)VSPTTEMVSSEPVDYR_	S(0.961)VS(0.039)PTTEMVSSEPVDYR	0.960659	1.43249e-32	197.1	190.15	197.1	2	982.421	-0.2607	212510000	0.25306	-1.98245	_S(ph)VSPTTEMVSSEPVDYR_	S(0.969)VS(0.031)PTTEMVSSEPVDYR	0.968647	1.33946e-45	194.77	190.91	194.77	2	982.421	-0.67695	73714000	0.28151	-1.82874	-1.9056	0.0256612	down
F1SJE2	TJP2	Uncharacterized protein	Tight junction protein ZO-2	TJP2	255	yes	yes				S	F1SJE2	255	YAASRSRSHEHLHSRSPSPELQGRPDQPDSD	_S(ph)PS(ph)PELQGRPDQPDSDRPIGVLLMK_	S(1)PS(1)PELQGRPDQPDSDRPIGVLLMK	1	4.73582e-26	187.32	187.07	119.99	4	723.84	0.37742	1013500000	0.18124	-2.46403	_S(ph)PS(ph)PELQGRPDQPDSDRPIGVLLMK_	S(1)PS(1)PELQGRPDQPDSDRPIGVLLMK	1	1.84086e-13	152.01	151.88	119.99	4	723.84	0.725	1593900000	0.1882	-2.40966	-2.43684	0.0071011	down	0.84861	-0.23702	0.0633191		-2.19982
F1SJE2	TJP2	Uncharacterized protein	Tight junction protein ZO-2	TJP2	887	yes	yes				S	F1SJE2	887	TAMGADYLSCDSRLISDFEDTDGEGGAYTDN	_LIS(ph)DFEDTDGEGGAYTDNELDEPAEEPLVSSITR_	LIS(0.993)DFEDT(0.007)DGEGGAYTDNELDEPAEEPLVSSITR	0.993321	3.19204e-09	81.676	81.673	81.676	3	1255.55	0.75409	50102000	0.32526	-1.62033	_LIS(ph)DFEDTDGEGGAYTDNELDEPAEEPLVSSITR_	LIS(1)DFEDTDGEGGAYTDNELDEPAEEPLVSSITR	0.999899	6.51343e-72	192.06	192.06	192.06	3	1255.55	2.4223	61790000	0.36606	-1.44985	-1.53509	0.0353151	down	0.84861	-0.23702	0.0633191		-1.29807
F1SJE4	FAM122A	Uncharacterized protein	Protein FAM122A	FAM122A	79	yes	yes				S	F1SJE4	79	EGGGSGGGGGLRRSNSAPLIHGLSDTSPVFQ	_SNS(ph)APLIHGLSDTSPVFQAEAPSAR_	S(0.098)NS(0.902)APLIHGLSDTSPVFQAEAPSAR	0.901947	1.70257e-34	158.31	155.11	86.625	4	658.816	2.1147	923210000	0.15972	-2.64638	_SNS(ph)APLIHGLSDTSPVFQAEAPSAR_	S(0.06)NS(0.939)APLIHGLSDTSPVFQAEAPSAR	0.939478	9.1389e-89	230	229.82	121.18	3	878.085	2.2163	1611300000	0.16924	-2.56286	-2.60462	0.0102068	down
F1SJE4	FAM122A	Uncharacterized protein	Protein FAM122A	FAM122A	185	yes	yes				S	F1SJE4	185	VEKSASPKRIDFIPVSPAPSPTRGIGKQCFS	_RIDFIPVS(ph)PAPS(ph)PTR_	RIDFIPVS(1)PAPS(0.717)PT(0.283)R	0.99999	0.000149462	90.955	90.955	90.955	3	604.953	0.083516	37275000	0.43303	-1.20746	_RIDFIPVS(ph)PAPS(ph)PTR_	RIDFIPVS(1)PAPS(0.733)PT(0.267)R	0.999999	1.98301e-08	123.32	119.22	96.777	3	604.953	0.18542	135400000	0.41625	-1.26448	-1.23597	0.0146814	down
F1SJE4	FAM122A	Uncharacterized protein	Protein FAM122A	FAM122A	231	yes	yes				S	F1SJE4	231	PIPSPTTRFTTRRSQSPINCIRPSVLGPLKR	_SQS(ph)PINCIRPSVLGPLK_	S(0.006)QS(0.994)PINCIRPSVLGPLK	0.994009	0.000151369	94.632	92.563	94.632	3	649.336	-0.68375	302450000	0.35246	-1.50447	_SQS(ph)PINCIRPSVLGPLK_	S(0.027)QS(0.973)PINCIRPSVLGPLK	0.973242	0.000263232	88.176	86.314	88.176	3	649.336	0.38439	168110000	0.36126	-1.46889	-1.48668	0.00761717	down
F1SJF2	CTTNBP2	Uncharacterized protein	Cortactin-binding protein 2	CTTNBP2	298	yes	yes				S	F1SJF2	298	SAGAALVRPGIDRQASHGDLIGSSLPVAPPP	_QAS(ph)HGDLIGSSLPVAPPPSTTR_	QAS(1)HGDLIGSSLPVAPPPSTTR	1	2.91068e-25	147.41	146.26	147.41	2	1134.55	-0.99966	238560000	0.092431	-3.43548	_QAS(ph)HGDLIGSSLPVAPPPSTTR_	QAS(1)HGDLIGSSLPVAPPPSTTR	0.999998	5.24841e-08	94.397	76.936	94.397	3	756.706	0.70209	179480000	0.092345	-3.43682	-3.43615	0.000124404	down	0.79772	-0.326046			-3.11011
F1SJG2	LOC100626649	Uncharacterized protein	KN motif and ankyrin repeat domain-containing protein 1	KANK1	242	yes	yes				S	F1SJG2	242	PAPATTSSMGSSIRHSPLSSGISTPVTNVSP	_HS(ph)PLSSGISTPVTNVSPM(ox)HLQHIR_	HS(0.951)PLS(0.045)S(0.004)GISTPVTNVSPMHLQHIR	0.950719	1.51785e-22	138.99	138.12	109.4	4	673.582	1.8303	428710000	0.32792	-1.60858	_HS(ph)PLSSGISTPVTNVSPM(ox)HLQHIR_	HS(0.904)PLS(0.086)S(0.01)GISTPVTNVSPMHLQHIR	0.904002	5.49647e-20	109.17	108.61	109.17	4	673.582	0.60365	97481000	0.31359	-1.67305	-1.64082	0.0125041	down	0.56398	-0.852202	0.204039		-0.788615
F1SJG2	LOC100626649	Uncharacterized protein	KN motif and ankyrin repeat domain-containing protein 1	KANK1	800	yes	yes				S	F1SJG2	800	CGPPQLTVRLTGSRRSVGVGDEPVGELVESF	_S(ph)VGVGDEPVGELVESFQPQALPGTVTGLDHYIER_	S(1)VGVGDEPVGELVESFQPQALPGTVTGLDHYIER	1	2.33527e-22	119.12	119.07	119.12	3	1225.92	0.69716	31499000	0.34079	-1.55305	_S(ph)VGVGDEPVGELVESFQPQALPGTVTGLDHYIER_	S(1)VGVGDEPVGELVESFQPQALPGTVTGLDHYIER	1	1.81637e-22	117.9	117.7	117.9	3	1225.92	0.5187	32991000	0.29818	-1.74574	-1.64939	0.0371461	down	0.56398	-0.852202	0.204039		-0.797193
F1SJG5	SMARCA2	Uncharacterized protein	Probable global transcription activator SNF2L2	SMARCA2	172	yes	yes				S	F1SJG5	172	IPGDPQAMSQSNRGPSPFSPVQLHQLRAQIL	_GPS(ph)PFSPVQLHQLR_	GPS(0.987)PFS(0.013)PVQLHQLR	0.987441	0.00146525	56.569	52.024	56.569	3	548.275	1.4676	22440000	0.30139	-1.7303	_GPS(ph)PFSPVQLHQLR_	GPS(1)PFSPVQLHQLR	0.999981	9.93898e-06	100.38	97.408	100.38	3	548.275	-0.010115	17427000	0.34	-1.55639	-1.64334	0.033653	down
F1SJT2	SIK3	Uncharacterized protein	Serine/threonine-protein kinase SIK3	SIK3	936	yes	yes				S	F1SJT2	936	QQVPHILQGLLSPRHSLTGHSDIRLPPAEFA	_HS(ph)LTGHSDIR_	HS(0.999)LT(0.001)GHSDIR	0.999147	0.000946827	96.059	74.687	76.073	2	601.769	0.86865	325190000	0.65412	-0.612373	_HS(ph)LTGHSDIR_	HS(0.997)LT(0.003)GHSDIR	0.996971	0.000373369	95.273	69.766	95.273	2	601.769	0.59233	498340000	0.67698	-0.562815	-0.587594	0.0268305	down
F1SJV0	BUD13	Uncharacterized protein	BUD13 homolog	BUD13	278	yes	yes				S	F1SJV0	278	LDSMDTSQLRRARHDSPDLASSVPHSLPRTT	_HDS(ph)PDLASSVPHSLPR_	HDS(1)PDLASSVPHSLPR	1	7.30671e-28	187.75	185.6	187.75	3	598.944	0.70756	1333400000	0.20924	-2.25677	_HDS(ph)PDLASSVPHSLPR_	HDS(1)PDLASSVPHSLPR	1	2.53102e-35	178.52	175.97	155.94	3	598.944	-0.23569	1285200000	0.20061	-2.31753	-2.28715	0.00845637	down
F1SJW0	LOC100736589	Uncharacterized protein	Uncharacterized protein KIAA0930	KIAA0930	367	no	yes				T	F1SJW0	367	ASPMHERVTSFSTPPTPERNNRPAFFSPSLK	_VTSFSTPPT(ph)PER_	VTSFS(0.004)T(0.082)PPT(0.913)PER	0.913261	0.00437898	83.751	63.166	83.751	2	699.819	0.54638	98170000	0.37477	-1.41592	_VTSFSTPPT(ph)PER_	VTSFST(0.01)PPT(0.99)PER	0.989538	0.00318615	85.493	60.045	85.493	2	699.819	0.071111	114210000	0.35283	-1.50295	-1.45944	0.0189765	down
F1SJW0	LOC100736589	Uncharacterized protein	Uncharacterized protein KIAA0930	KIAA0930	378	yes	yes				S	F1SJW0	378	STPPTPERNNRPAFFSPSLKRKVPRHRIAEM	_PAFFS(ph)PSLK_	PAFFS(0.993)PS(0.007)LK	0.992596	5.25445e-06	158.08	120.48	158.08	2	537.257	0.56541	24346000	0.32134	-1.63783	_NNRPAFFS(ph)PSLKR_	NNRPAFFS(0.99)PS(0.01)LKR	0.989556	0.000374188	101.45	72.382	60.489	3	538.603	0.11902	129610000	0.37733	-1.4061	-1.52196	0.0483709	down
F1SJX9	ZDHHC5	Palmitoyltransferase	Palmitoyltransferase ZDHHC5	ZDHHC5	373	yes	yes				S	F1SJX9	373	GYSSSSASAAMPHSSSAKLSRGDSLKEPTSI	_YRPGYSSSSASAAMPHSSS(ph)AK_	YRPGYSSSSASAAMPHS(0.005)S(0.02)S(0.975)AK	0.975492	5.32003e-18	159.19	136.76	159.19	2	1104.97	-0.7097	16801000	0.50855	-0.975538	_YRPGYSSSSASAAMPHSSS(ph)AK_	YRPGYSSSSASAAMPHS(0.013)S(0.055)S(0.932)AK	0.932025	1.55793e-19	168.79	139.21	168.79	2	1104.97	0.31558	8910200	0.45721	-1.12907	-1.0523	0.0463597	down	1.11959	0.14796	0.577661		-1.20026
F1SJX9	ZDHHC5	Palmitoyltransferase	Palmitoyltransferase ZDHHC5	ZDHHC5	426	yes	yes				S	F1SJX9	426	PTFGKSFHFDPLSSGSRSSSLKSAQGTGFEL	_SFHFDPLSSGS(ph)R_	SFHFDPLS(0.014)S(0.041)GS(0.945)R	0.944966	4.2769e-09	133.91	118.77	76.759	3	472.87	0.33284	280290000	0.3941	-1.34337	_SFHFDPLSSGS(ph)R_	SFHFDPLS(0.024)S(0.126)GS(0.851)R	0.850633	0.00167754	59.705	54.372	59.705	3	472.87	0.2077	135990000	0.36643	-1.44839	-1.39588	0.0239379	down	1.11959	0.14796	0.577661		-1.54384
F1SJX9	ZDHHC5	Palmitoyltransferase	Palmitoyltransferase ZDHHC5	ZDHHC5	555	yes	yes				S	F1SJX9	555	HIVASLQEREKLLRQSPPVPGHEEEPGLGDS	_LLRQS(ph)PPVPGHEEEPGLGDSGIQSTPGSGHAPR_	LLRQS(1)PPVPGHEEEPGLGDSGIQSTPGSGHAPR	1	5.33293e-17	128.61	128.26	128.61	4	860.665	0.57133	243180000	0.13143	-2.92763	_LLRQS(ph)PPVPGHEEEPGLGDSGIQSTPGSGHAPR_	LLRQS(1)PPVPGHEEEPGLGDSGIQSTPGSGHAPR	1	6.30139e-17	124.17	123.59	124.17	4	860.665	0.68266	358900000	0.15424	-2.69675	-2.81219	0.0261187	down	1.11959	0.14796	0.577661		-2.96015
F1SJY0	MED19	Uncharacterized protein	Mediator of RNA polymerase II transcription subunit 19	MED19	226	yes	yes				S	F1SJY0	226	RKRKKKEKKKKKNRHSPDHPGMGSSQASSSS	_NRHS(ph)PDHPGMGSSQASSSSSLR_	NRHS(1)PDHPGMGSSQASSSSSLR	1	2.2703e-59	233.08	232.56	233.08	3	788.005	0.25495	1934600000	0.5381	-0.894054	_HS(ph)PDHPGMGSSQASSSSSLR_	HS(1)PDHPGMGSSQASSSSSLR	1	1.17082e-31	178.91	178.91	152.34	3	697.957	-0.24763	1861900000	0.55653	-0.845469	-0.869761	0.0177763	down
F1SJY6	CTNND1	Uncharacterized protein	Catenin delta-1	CTNND1	4	yes	yes				S	F1SJY6	4	____________MDDSEVESTASILASVKEQ	_(ac)MDDS(ph)EVESTASILASVK_	MDDS(0.997)EVES(0.003)T(0.001)ASILASVK	0.996677	6.91796e-05	78.708	76.321	78.708	3	635.28	2.743	30940000	0.57037	-0.81003	_(ac)MDDS(ph)EVESTASILASVK_	MDDS(1)EVESTASILASVK	1	2.62878e-11	124.69	119.79	124.69	2	952.416	0.4194	73185000	0.60048	-0.735812	-0.772921	0.0305416	down	0.72506	-0.464225	0.0463808		-0.308696
F1SK12	MAP1B	Uncharacterized protein	Microtubule-associated protein 1B	MAP1B	724	yes	yes				S	F1SK12	724	PAGPAKELEAERSLMSSPEDLTKDFEELKAE	_SLMS(ph)S(ph)PEDLTKDFEELK_	SLMS(1)S(1)PEDLTKDFEELK	0.999783	4.10017e-13	143.48	143.36	112.85	2	1064.94	1.1054	537170000	0.59218	-0.755892	_SLMS(ph)S(ph)PEDLTK_	S(0.001)LMS(0.999)S(0.998)PEDLT(0.003)K	0.998672	1.44872e-10	132.83	132.83	70.197	2	684.264	-1.1471	247820000	0.5945	-0.750251	-0.753072	0.00238436	down	0.60636	-0.721754			-0.0313183
F1SK12	MAP1B	Uncharacterized protein	Microtubule-associated protein 1B	MAP1B	1049	yes	yes				S	F1SK12	1049	PRDVMSDETNNEETESPSQEFVNITKYESSL	_DVMSDETNNEETES(ph)PSQEFVNITK_	DVMSDETNNEETES(0.989)PS(0.011)QEFVNITK	0.988603	3.48674e-149	295.3	294.45	295.3	2	1412.08	-0.5654	964290000	0.65935	-0.600884	_DVMSDETNNEETES(ph)PSQEFVNITK_	DVMSDETNNEETES(0.999)PS(0.001)QEFVNITK	0.999489	1.7621e-213	335.47	335.31	224.39	3	941.723	1.765	1219800000	0.62963	-0.667424	-0.634154	0.0333689	down	0.60636	-0.721754			0.0875998
F1SK12	MAP1B	Uncharacterized protein	Microtubule-associated protein 1B	MAP1B	1162	yes	yes		yes	induces a loss of stable microtubules	S	F1SK12	1162	KLSPPKSPSLSPSPPSPIEKTPLGERSVNFS	_SPSLSPSPPS(ph)PIEK_	SPSLSPSPPS(1)PIEK	0.999927	2.49407e-52	246.3	239.7	211.12	2	751.861	0.83242	3233100000	0.16982	-2.55792	_LSPPKS(ph)PSLSPSPPS(ph)PIEK_	LSPPKS(1)PSLSPSPPS(1)PIEK	0.999995	4.10477e-76	250.42	240.66	250.42	2	1053	0.5128	4224000000	0.14168	-2.81929	-2.68861	0.0309198	down	0.60636	-0.721754			-1.96685
F1SK12	MAP1B	Uncharacterized protein	Microtubule-associated protein 1B	MAP1B	1209	yes	yes				S	F1SK12	1209	VSPEVTQEVVEEHCASPEDKTLEVVSPSQSV	_VSAEAEVAPVSPEVTQEVVEEHCAS(ph)PEDK_	VSAEAEVAPVSPEVTQEVVEEHCAS(1)PEDK	1	1.04485e-72	202.54	202.15	177.87	2	1601.71	2.5542	3616600000	0.25353	-1.97977	_VSAEAEVAPVS(ph)PEVTQEVVEEHCAS(ph)PEDK_	VSAEAEVAPVS(0.998)PEVT(0.002)QEVVEEHCAS(1)PEDK	1	1.68589e-57	176.96	176.88	127.35	3	1094.8	2.6331	5137200000	0.28613	-1.80526	-1.89251	0.0293315	down	0.60636	-0.721754			-1.17076
F1SK12	MAP1B	Uncharacterized protein	Microtubule-associated protein 1B	MAP1B	1219	yes	yes				S	F1SK12	1219	EEHCASPEDKTLEVVSPSQSVTGSAGHTPYY	_TLEVVS(ph)PSQSVTGSAGHTPYYQSPTEEK_	TLEVVS(1)PSQSVTGSAGHTPYYQSPTEEK	0.999641	1.72381e-133	280.06	279.52	269.08	2	1530.2	0.85353	898030000	0.28164	-1.82808	_TLEVVS(ph)PSQSVTGSAGHTPYYQSPTEEK_	TLEVVS(1)PSQSVTGSAGHTPYYQSPTEEK	0.999894	3.33661e-173	285.61	285.18	285.61	2	1530.2	-0.63825	1079200000	0.28858	-1.79296	-1.81052	0.00617415	down	0.60636	-0.721754			-1.08876
F1SK12	MAP1B	Uncharacterized protein	Microtubule-associated protein 1B	MAP1B	1297	yes	yes				S	F1SK12	1297	PDSESPIEKVLSPLRSPPLIGSESAYESFLS	_S(ph)PPLIGSESAYESFLSADDKAPGR_	S(1)PPLIGSESAYESFLSADDKAPGR	1	2.63218e-149	322.08	321.3	322.08	2	1287.59	2.7014	4839900000	0.4447	-1.1691	_S(ph)PPLIGSESAYESFLSADDKAPGR_	S(1)PPLIGSESAYESFLSADDKAPGR	1	1.04985e-166	336.76	336.76	218.98	3	858.73	0.69835	7083000000	0.43661	-1.19558	-1.18234	0.00713061	down	0.60636	-0.721754			-0.460586
F1SK12	MAP1B	Uncharacterized protein	Microtubule-associated protein 1B	MAP1B	1335	yes	yes				S	F1SK12	1335	RYTESPFEGKNGKQGSPDQISPVSDTTSTGL	_QGS(ph)PDQISPVSDTTSTGLFQDKEEGK_	QGS(1)PDQISPVSDTTSTGLFQDKEEGK	0.999999	1.88856e-18	143.03	142.56	143.03	3	944.425	2.2168	38551000	0.56222	-0.830793	_QGS(ph)PDQISPVSDTTSTGLFQDKEEGK_	QGS(1)PDQISPVSDTTSTGLFQDKEEGK	1	4.12625e-18	138.8	138.68	138.8	3	944.425	-0.68142	120520000	0.56962	-0.811928	-0.821361	0.00731062	down	0.60636	-0.721754			-0.0996073
F1SK12	MAP1B	Uncharacterized protein	Microtubule-associated protein 1B	MAP1B	1398	yes	yes				S	F1SK12	1398	SQSGLALDERKLGDVSPTQIDVSQFGSFKED	_LGDVS(ph)PTQIDVSQFGSFK_	LGDVS(1)PTQIDVSQFGSFK	0.999983	2.54255e-92	276.79	274.65	276.79	2	1002.97	-0.62966	6894300000	0.63607	-0.652743	_LGDVS(ph)PTQIDVSQFGSFK_	LGDVS(1)PTQIDVSQFGSFK	0.999957	1.29904e-102	269.08	265.65	124.08	2	1002.97	2.7149	3402700000	0.61627	-0.698366	-0.675554	0.0214886	down	0.60636	-0.721754			0.0461995
F1SK12	MAP1B	Uncharacterized protein	Microtubule-associated protein 1B	MAP1B	1550	yes	yes				S	F1SK12	1550	HRSEQSSMSIEFGQESPEHSLAMDFSRQSPD	_SEQSSMSIEFGQES(ph)PEHSLAMDFSR_	SEQSSMSIEFGQES(1)PEHSLAMDFSR	0.999999	4.96957e-173	306.61	305.64	306.61	2	1448.59	0.493	2643800000	0.65447	-0.611601	_SEQSSM(ox)SIEFGQES(ph)PEHSLAMDFSR_	SEQSSMSIEFGQES(1)PEHSLAMDFSR	0.999885	1.01088e-64	190.56	188.24	169.94	3	971.397	1.3825	2146900000	0.64244	-0.638366	-0.624984	0.0136297	down	0.60636	-0.721754			0.0967698
F1SK12	MAP1B	Uncharacterized protein	Microtubule-associated protein 1B	MAP1B	1563	yes	yes				S	F1SK12	1563	QESPEHSLAMDFSRQSPDHPTVGAGMLHITE	_QS(ph)PDHPTVGAGMLHITENGPTEVDYSPSDMQDSSLSHK_	QS(0.979)PDHPT(0.02)VGAGMLHIT(0.001)ENGPTEVDYSPSDMQDSSLSHK	0.979264	5.99933e-16	90.448	90.326	84.183	4	1036.95	-0.29541	2381300000	0.21612	-2.2101	_QS(ph)PDHPTVGAGM(ox)LHITENGPTEVDYSPSDM(ox)QDSSLSHK_	QS(0.955)PDHPT(0.009)VGAGMLHIT(0.032)ENGPT(0.003)EVDYSPSDMQDSSLSHK	0.955169	3.91173e-14	93.415	93.397	50.31	4	1044.95	-0.28299	2311500000	0.2153	-2.21558	-2.21284	0.000788895	down	0.60636	-0.721754			-1.49108
F1SK12	MAP1B	Uncharacterized protein	Microtubule-associated protein 1B	MAP1B	1685	no	yes				T	F1SK12	1685	LEGEKLSPKSDISPLTPRESSPLYSPSFSDS	_SDISPLT(ph)PR_	SDISPLT(1)PR	0.999999	0.000932043	136.53	123.74	91.095	1	1065.5	0.29697	1184000000	0.61092	-0.710945	_SDISPLT(ph)PR_	SDISPLT(1)PR	0.999671	3.32258e-46	230.32	229.42	57.225	1	1065.5	-0.39612	1499100000	0.60442	-0.726377	-0.718661	0.00683493	down	0.60636	-0.721754			0.00309285
F1SK12	MAP1B	Uncharacterized protein	Microtubule-associated protein 1B	MAP1B	1690	yes	yes				S	F1SK12	1690	LSPKSDISPLTPRESSPLYSPSFSDSTSAVK	_ESS(ph)PLYSPSFSDSTSAVK_	ES(0.059)S(0.94)PLYS(0.001)PSFSDSTSAVK	0.93969	3.47833e-07	109.37	109.14	93.729	2	984.927	-1.9162	4520100000	0.3682	-1.44144	_ESS(ph)PLYSPSFSDSTSAVK_	ES(0.131)S(0.869)PLYSPSFSDSTSAVK	0.868809	4.99534e-09	109.83	108.58	92.8	2	984.927	-1.0801	3057800000	0.39253	-1.34913	-1.39528	0.021052	down	0.60636	-0.721754			-0.673528
F1SK12	MAP1B	Uncharacterized protein	Microtubule-associated protein 1B	MAP1B	1694	yes	yes				S	F1SK12	1694	SDISPLTPRESSPLYSPSFSDSTSAVKESIA	_ESSPLYS(ph)PSFSDSTSAVK_	ESS(0.001)PLYS(0.982)PS(0.014)FS(0.002)DSTSAVK	0.982024	7.45835e-08	102.16	100.91	102.16	2	984.927	1.2965	107920000	0.51334	-0.962013	_ESSPLYS(ph)PSFSDSTSAVK_	ESSPLYS(0.997)PS(0.003)FSDSTSAVK	0.996758	2.2301e-26	166.21	164.97	166.21	2	984.927	0.038614	297450000	0.5037	-0.989363	-0.975688	0.0089221	down	0.60636	-0.721754			-0.253935
F1SK12	MAP1B	Uncharacterized protein	Microtubule-associated protein 1B	MAP1B	1715	yes	yes				S	F1SK12	1715	STSAVKESIAACHAASPPPTDAASAEPYGFR	_ESIAACHAAS(ph)PPPTDAASAEPYGFR_	ESIAACHAAS(1)PPPTDAASAEPYGFR	0.999999	5.80327e-102	262.77	262.55	262.77	2	1327.07	-2.1172	4299300000	0.18681	-2.42036	_ESIAACHAAS(ph)PPPTDAASAEPYGFR_	ESIAACHAAS(1)PPPTDAASAEPYGFR	1	3.47014e-176	311.02	310.87	213.7	3	885.051	-0.037189	6790800000	0.21114	-2.24373	-2.33204	0.0240972	down	0.60636	-0.721754			-1.61029
F1SK12	MAP1B	Uncharacterized protein	Microtubule-associated protein 1B	MAP1B	2168	yes	yes				S	F1SK12	2168	SPVKKADGKSKPSAASPKPGALKESSDKVSR	_PSAAS(ph)PKPGALK_	PSAAS(1)PKPGALK	0.999995	0.000763377	101.55	90.293	97.797	2	602.31	0.39173	2130200000	0.36135	-1.46853	_PSAAS(ph)PKPGALK_	PSAAS(1)PKPGALK	0.999989	0.000915362	101.53	81.321	101.53	2	602.31	2.1604	615640000	0.31242	-1.67844	-1.57349	0.0424011	down	0.60636	-0.721754			-0.851733
F1SK26	SMN1	Uncharacterized protein	Survival motor neuron protein	SMN1	10	yes	yes				S	F1SK26	10	______MAMGGGGGGSGVPEAEDSVLFRRGA	_(ac)AMGGGGGGS(ph)GVPEAEDSVLFR_	AMGGGGGGS(1)GVPEAEDSVLFR	0.999571	0.000956594	65.423	64.277	65.423	3	691.298	0.80257	7568000	0.46969	-1.09022	_(ac)AMGGGGGGS(ph)GVPEAEDSVLFR_	AMGGGGGGS(1)GVPEAEDSVLFR	0.999969	2.60579e-06	81.157	80.486	81.157	3	691.298	-1.2562	11939000	0.47278	-1.08076	-1.08549	0.00277408	down	0.6721	-0.579144	0.142474		-0.506345
F1SK41	SLC1A1	Uncharacterized protein	Excitatory amino acid transporter 3	SLC1A1	448	yes	yes				S	F1SK41	448	VEKLSKKELERMDVSSEVNIVNPFALESTTL	_MDVS(ph)S(ph)EVNIVNPFALESTTLDNEDLDTK_	MDVS(1)S(1)EVNIVNPFALESTTLDNEDLDTK	1	6.45687e-35	146.57	146.01	94.92	3	1086.13	1.2375	313020000	0.54729	-0.869623	_MDVS(ph)S(ph)EVNIVNPFALESTTLDNEDLDTK_	MDVS(1)S(1)EVNIVNPFALESTTLDNEDLDTK	1	1.04425e-54	173.4	173.34	109.13	3	1086.13	1.2671	289270000	0.57153	-0.807099	-0.838361	0.0237281	down	0.91832	-0.131412	0.576277		-0.706949
F1SK43	PPAPDC2	Uncharacterized protein	Presqualene diphosphate phosphatase	PPAPDC2	25	yes	yes				S	F1SK43	25	GRPLGACAASTSSPGSPVHGGGGGGGGGGSS	_PLGACAASTSSPGS(ph)PVHGGGGGGGGGGSSSR_	PLGACAAST(0.002)S(0.001)S(0.003)PGS(0.994)PVHGGGGGGGGGGSSSR	0.993687	4.23035e-12	101.96	101.86	101.96	3	888.38	-0.72296	25677000	0.36313	-1.46144	_PLGACAASTSSPGS(ph)PVHGGGGGGGGGGSSSR_	PLGACAAS(0.003)T(0.003)S(0.009)S(0.009)PGS(0.944)PVHGGGGGGGGGGS(0.008)S(0.01)S(0.013)R	0.944217	3.06836e-06	83.854	83.655	83.854	3	888.38	0.36216	30582000	0.336	-1.57347	-1.51745	0.0234883	down	0.38762	-1.36729			-0.150169
F1SK55	CXADR	Uncharacterized protein	Coxsackievirus and adenovirus receptor	CXADR	293	yes	yes				S	F1SK55	293	REDVPPPKSRTSTARSYLGSNHSSLGSMSPS	_S(ph)YLGSNHSSLGSMSPSNMEGYSK_	S(1)YLGSNHSSLGSMSPSNMEGYSK	0.999988	8.60066e-83	254.05	253.31	254.05	2	1250.51	-0.46112	807750000	0.5802	-0.785378	_S(ph)YLGSNHSSLGSM(ox)SPSNM(ox)EGYSK_	S(0.999)YLGSNHSSLGSMSPSNMEGYSK	0.999438	1.91367e-109	251.33	250.48	77.533	3	844.673	0.058893	913850000	0.56816	-0.815631	-0.800504	0.0120283	down	0.69466	-0.527451	0.0874836		-0.273053
F1SK55	CXADR	Uncharacterized protein	Coxsackievirus and adenovirus receptor	CXADR	332	yes	yes				S	F1SK55	332	QYNQVPSEDFERAPQSPTLPLAKVAAPNLSR	_APQS(ph)PTLPLAK_	APQS(0.999)PT(0.001)LPLAK	0.999231	1.06205e-08	134.04	118.67	134.04	2	601.813	-0.34268	4450400000	0.20702	-2.27216	_APQS(ph)PTLPLAK_	APQS(0.994)PT(0.006)LPLAK	0.994299	4.48744e-08	134.04	114.91	122.64	2	601.813	-0.41273	2865300000	0.20492	-2.28687	-2.27951	0.002054	down	0.69466	-0.527451	0.0874836		-1.75206
F1SK64	ROBO1	Uncharacterized protein	Roundabout homolog 1	ROBO1	1317	yes	yes				S	F1SK64	1317	AGRRHFHASQCPRPTSPVSTDSNMSAAVVQK	_PTS(ph)PVSTDSNMSAAVVQK_	PT(0.003)S(0.997)PVSTDSNMSAAVVQK	0.99683	7.98044e-37	186.01	185.05	186.01	2	949.932	-0.62753	907860000	0.3953	-1.33898	_PTS(ph)PVSTDSNMSAAVVQK_	PT(0.001)S(0.999)PVSTDSNMSAAVVQK	0.999181	1.29928e-28	166.91	166.33	166.91	2	949.932	-1.1124	1234600000	0.4415	-1.17951	-1.25925	0.0402556	down	0.706455	-0.502653	0.0780616		-0.756594
F1SKA2	TULP3	Uncharacterized protein	Tubby-related protein 3	TULP3	299	yes	yes				S	F1SKA2	299	SNLMGTKFTVYDHGVSPTKAQGLVEKTYTRQ	_FTVYDHGVS(ph)PTK_	FTVYDHGVS(0.993)PT(0.007)K	0.993141	2.11585e-09	140.45	138.42	140.45	2	715.821	-0.065304	51317000	0.6481	-0.625712	_FTVYDHGVS(ph)PTK_	FTVYDHGVS(0.999)PT(0.001)K	0.999434	1.67718e-30	184.97	183.56	184.97	2	715.821	-0.27175	176180000	0.64346	-0.636078	-0.630895	0.0052299	down	0.56058	-0.835096	0.0121446	down	0.204201
F1SKE6	U2SURP	Uncharacterized protein	U2 snRNP-associated SURP motif-containing protein	U2SURP	67	yes	yes				S	F1SKE6	67	KHNYRNESARESLCDSPHQNLSKPLLENKLK	_ESLCDS(ph)PHQNLSKPLLENK_	ESLCDS(0.999)PHQNLSKPLLENK	0.999326	0.00158045	76.889	75.194	76.889	3	763.691	0.82196	57773000	0.36753	-1.44407	_ESLCDS(ph)PHQNLSKPLLENK_	ESLCDS(0.998)PHQNLS(0.002)KPLLENK	0.997516	0.0286967	58.373	58.373	58.373	3	763.691	-0.086965	122990000	0.3791	-1.39935	-1.42171	0.0100109	down	0.74222	-0.432567	0.123804		-0.989141
F1SKN6	MICALL1	Uncharacterized protein	MICAL-like protein 1	MICALL1	295	yes	yes				S	F1SKN6	295	IPTKPRVPGKPQELASPPASRPTPAPRRASE	_VPGKPQELAS(ph)PPASRPTPAPR_	VPGKPQELAS(0.998)PPAS(0.001)RPTPAPR	0.998174	4.48428e-06	119.76	118.54	119.76	3	745.054	1.0385	1777100000	0.081172	-3.62287	_VPGKPQELAS(ph)PPASRPTPAPR_	VPGKPQELAS(0.999)PPASRPTPAPR	0.999423	8.45202e-05	106.12	103.77	106.12	3	745.054	0.8108	1528900000	0.078344	-3.67403	-3.64845	0.00446333	down	0.85883	-0.223852	0.298902		-3.4246
F1SKN6	MICALL1	Uncharacterized protein	MICAL-like protein 1	MICALL1	468	no	yes				T	F1SKN6	468	HPESTAKSLHPWYGITPTSSPKTKKRPAPRA	_SLHPWYGIT(ph)PTS(ph)SPK_	SLHPWY(0.001)GIT(0.995)PT(0.24)S(0.457)S(0.307)PK	0.995355	0.000309489	77.001	73.366	72.927	3	610.934	0.91974	34745000	0.14979	-2.73899	_SLHPWYGIT(ph)PT(ph)SSPK_	SLHPWY(0.001)GIT(0.995)PT(0.522)S(0.3)S(0.182)PK	0.994706	3.27849e-07	92.136	86.595	62.002	3	610.934	-0.78267	12759000	0.11988	-3.06034	-2.89966	0.0352401	down	0.85883	-0.223852	0.298902		-2.67581
F1SKN6	MICALL1	Uncharacterized protein	MICAL-like protein 1	MICALL1	487	yes	yes				S	F1SKN6	487	SPKTKKRPAPRAPSASPLALHASRLSHSEPP	_APSAS(ph)PLALHASR_	APS(0.041)AS(0.959)PLALHASR	0.958944	2.32491e-09	132.4	128.23	59.15	2	679.335	-3.953	1098600000	0.33512	-1.57725	_APS(ph)AS(ph)PLALHASR_	APS(1)AS(1)PLALHASR	0.999999	5.82558e-13	146.86	142.34	72.21	3	479.881	0.46103	826670000	0.32694	-1.6129	-1.59508	0.00711432	down	0.85883	-0.223852	0.298902		-1.37122
F1SKN6	MICALL1	Uncharacterized protein	MICAL-like protein 1	MICALL1	589	yes	yes				S	F1SKN6	589	RTPQASPGLAPSARGSPGPPPAKPCSGAAPT	_GS(ph)PGPPPAKPCSGAAPTPLLLVEDK_	GS(1)PGPPPAKPCSGAAPTPLLLVEDK	1	5.20279e-14	142.18	141.5	131.3	3	846.089	-1.1371	446620000	0.12777	-2.96838	_GS(ph)PGPPPAKPCSGAAPTPLLLVEDK_	GS(1)PGPPPAKPCSGAAPTPLLLVEDK	1	7.21015e-18	145.26	144.36	138.02	3	846.089	1.1953	406790000	0.11956	-3.06419	-3.01629	0.0101105	down	0.85883	-0.223852	0.298902		-2.79243
F1SKP3	BAIAP2L2	Uncharacterized protein	Brain-specific angiogenesis inhibitor 1-associated protein 2-like protein 2	BAIAP2L2	139	yes	yes				S	F1SKP3	139	WKEQSEASRSPSRAHSPGLLGPVLGPPYPSG	_AHS(ph)PGLLGPVLGPPYPSGR_	AHS(1)PGLLGPVLGPPYPSGR	1	6.78818e-44	195.97	193.16	195.97	2	976.493	0.58198	155750000	0.11557	-3.11316	_AHS(ph)PGLLGPVLGPPYPSGR_	AHS(1)PGLLGPVLGPPYPSGR	1	2.79935e-25	155.8	137.78	109.41	3	651.331	-0.099413	357420000	0.097157	-3.36354	-3.23835	0.0245983	down
F1SKP7	CSNK1E	Uncharacterized protein	Casein kinase I isoform epsilon	CSNK1E	389	yes	yes	yes	yes	phaosphorylation induces degredation of mPer2 and expression of circadian clock genes.	S	F1SKP7	389	RKVSMRLHRGAPANVSSSDLTGRQEVSRISA	_GAPANVS(ph)SSDLTGR_	GAPANVS(0.807)S(0.14)S(0.052)DLT(0.001)GR	0.806594	3.1434e-09	125.52	102.07	125.52	2	706.314	-0.26334	269160000	0.51082	-0.969113	_GAPANVS(ph)SSDLTGR_	GAPANVS(0.874)S(0.103)S(0.023)DLTGR	0.873613	6.92857e-13	140.46	134.31	140.46	2	706.314	-0.8347	145830000	0.5597	-0.837274	-0.903194	0.0463813	down	0.65424	-0.612108			-0.291086
F1SKS0	LOC100739724	Uncharacterized protein	Microtubule-associated serine/threonine-protein kinase 4	MAST4	1124	yes	yes	yes			S	F1SKS0	1124	APKLSGQRYRSGRRKSAGSIPLSPLARTPSP	_S(ph)AGSIPLSPLAR_	S(1)AGSIPLSPLAR	0.999959	5.07301e-05	113.25	107.94	113.25	2	624.821	-1.6776	275950000	0.40284	-1.31172	_S(ph)AGSIPLSPLAR_	S(0.999)AGS(0.001)IPLSPLAR	0.99945	0.000178437	91.845	86.746	91.845	2	624.821	-0.021896	405690000	0.42229	-1.24369	-1.27771	0.0169433	down
F1SKZ8	LOC100523641	Uncharacterized protein	Mitochondrial import receptor subunit TOM70	TOMM70A	92	yes	yes				S	F1SKZ8	92	GLKRNSERKTPEGRASPAPGSGHPEGPGAHL	_AS(ph)PAPGSGHPEGPGAHLEMNSLDR_	AS(1)PAPGSGHPEGPGAHLEMNSLDR	0.999998	2.85017e-59	207.22	206.15	207.22	2	1232.54	-1.034	9237700000	0.24298	-2.04109	_AS(ph)PAPGSGHPEGPGAHLEMNSLDR_	AS(1)PAPGSGHPEGPGAHLEMNSLDR	0.999997	4.42502e-76	226.33	223.69	151.12	4	616.773	0.409	11909000000	0.218	-2.1976	-2.11935	0.0234959	down	1.02965	0.0419765	0.313658		-2.16132
F1SL54	COPB2	Uncharacterized protein	Coatomer subunit beta'	COPB2	859	yes	yes				S	F1SL54	859	PSRSAAQQELAGKPASPTPVIMATHTGNKEE	_SAAQQELAGKPAS(ph)PTPVIMATHTGNKEEK_	SAAQQELAGKPAS(0.998)PT(0.002)PVIMATHTGNKEEK	0.99822	1.07887e-77	250.37	250.37	244.57	3	1024.5	-0.95575	38974000000	0.33614	-1.57287	_PAS(ph)PTPVIMATHTGNK_	PAS(0.999)PT(0.001)PVIMATHTGNK	0.999401	5.80441e-126	284.97	282.97	117.27	2	851.405	0.59973	38993000000	0.38724	-1.3687	-1.47078	0.0441152	down	0.83933	-0.253796	0.140067		-1.21699
F1SLI3	unknown	Microtubule-associated protein	Microtubule-associated protein 4	MAP4	502	yes	yes				S	F1SLI3	502	KTKPVGEAKIPEKRASPSKPASPSKPASAPA	_RAS(ph)PSKPASPSK_	RAS(0.998)PS(0.002)KPASPSK	0.998043	3.21616e-12	176.29	176.29	176.29	2	646.822	0.89655	2838000000	0.22784	-2.13391	_RAS(ph)PSKPAS(ph)PSK_	RAS(0.999)PS(0.001)KPAS(0.99)PS(0.01)K	0.999049	7.8784e-08	142.72	140.72	133.29	2	686.805	-0.92217	1069700000	0.27035	-1.8871	-2.0105	0.0390264	down	0.34349	-1.54177	0.00742333	down	-0.468731
F1SLI3	unknown	Microtubule-associated protein	Microtubule-associated protein 4	MAP4	504	yes	yes				S	F1SLI3	504	KPVGEAKIPEKRASPSKPASPSKPASAPAIR	_ASPS(ph)KPASPS(ph)KPASAPAIR_	AS(0.223)PS(0.777)KPAS(0.251)PS(0.741)KPAS(0.008)APAIR	0.777482	0.0205014	84.398	81.782	84.398	2	990.471	0.28786	599310000	0.093942	-3.41209	_ASPS(ph)KPAS(ph)PSKPASAPAIR_	AS(0.025)PS(0.975)KPAS(0.756)PS(0.243)KPAS(0.001)APAIR	0.974874	0.000128741	110.6	106.85	68.207	3	660.65	3.855	2587500000	0.11016	-3.18233	-3.29721	0.0221717	down	0.34349	-1.54177	0.00742333	down	-1.75543
F1SLI3	unknown	Microtubule-associated protein	Microtubule-associated protein 4	MAP4	508	yes	yes				S	F1SLI3	508	EAKIPEKRASPSKPASPSKPASAPAIRPGSK	_PAS(ph)PSKPASAPAIRPGSK_	PAS(0.994)PS(0.006)KPASAPAIRPGSK	0.993924	3.21616e-12	164.3	162.69	126.26	2	899.964	0.43887	4413500000	0.13362	-2.90379	_PAS(ph)PSKPASAPAIRPGSK_	PAS(0.996)PS(0.004)KPASAPAIRPGSK	0.995847	7.8784e-08	142.72	140.72	111.6	2	899.964	0.37374	3686900000	0.15037	-2.73341	-2.8186	0.0192356	down	0.34349	-1.54177	0.00742333	down	-1.27683
F1SLI3	unknown	Microtubule-associated protein	Microtubule-associated protein 4	MAP4	510	yes	yes				S	F1SLI3	510	KIPEKRASPSKPASPSKPASAPAIRPGSKST	_PASPS(ph)KPASAPAIRPGSK_	PAS(0.189)PS(0.803)KPAS(0.008)APAIRPGSK	0.802716	3.21616e-12	164.3	162.69	53.504	4	450.486	0.8571	331920000	0.14928	-2.74391	_PASPS(ph)KPASAPAIRPGSK_	PAS(0.151)PS(0.835)KPAS(0.014)APAIRPGSK	0.83548	0.0022534	102.69	101.38	62.203	4	450.486	-1.1462	119900000	0.16476	-2.60156	-2.67273	0.0169486	down	0.34349	-1.54177	0.00742333	down	-1.13096
F1SLI3	unknown	Microtubule-associated protein	Microtubule-associated protein 4	MAP4	736	yes	yes				S	F1SLI3	736	SQKLNFKEKAQAKVGSLDNVGHLPAGGAVKI	_VGS(ph)LDNVGHLPAGGAVK_	VGS(1)LDNVGHLPAGGAVK	1	1.79609e-20	165.1	151.48	73.294	3	557.614	-0.062689	1029500000	0.30704	-1.7035	_VGS(ph)LDNVGHLPAGGAVK_	VGS(1)LDNVGHLPAGGAVK	1	6.66588e-36	193.06	184.47	193.06	2	835.917	0.98904	616410000	0.3529	-1.50267	-1.60309	0.0398255	down	0.34349	-1.54177	0.00742333	down	-0.0613131
F1SLR5	CHD4	Chromodomain-helicase-DNA-binding protein 4	Chromodomain-helicase-DNA-binding protein 4	CHD4	515	yes	yes				S	F1SLR5	515	GKVQKILIWKWGQPPSPTPVPRPPDADPNTP	_WGQPPS(ph)PTPVPRPPDADPNTPSPK_	WGQPPS(0.883)PT(0.115)PVPRPPDADPNT(0.001)PSPK	0.88331	0.0194618	62.364	62.147	53.578	3	872.415	-0.57119	64480000	0.25216	-1.98759	_WGQPPS(ph)PTPVPRPPDADPNTPSPK_	WGQPPS(0.93)PT(0.07)PVPRPPDADPNTPSPK	0.929911	0.0381992	51.321	50.471	51.321	3	872.415	2.6084	35938000	0.27624	-1.85601	-1.9218	0.0217857	down	0.830765	-0.26749	0.00622008		-1.65431
F1SLR6	NOP2	Uncharacterized protein	Putative ribosomal RNA methyltransferase NOP2	NOP2	67	yes	yes				S	F1SLR6	67	AKRRLGSAEVRETNKSPGARPLPGKLPKGAV	_ETNKS(ph)PGARPLPGK_	ETNKS(1)PGARPLPGK	0.999675	8.20496e-05	123.08	117.36	123.08	2	766.385	-0.79035	1836800000	0.48504	-1.04382	_ETNKS(ph)PGARPLPGK_	ET(0.009)NKS(0.991)PGARPLPGK	0.990571	0.000972947	101.87	94.58	101.87	2	766.385	-1.0845	99035000	0.4726	-1.08131	-1.06257	0.0112278	down	0.955015	-0.0664747	0.13419		-0.996092
F1SM00	LOC100621845	Uncharacterized protein	SWI/SNF complex subunit SMARCC2	SMARCC2	359	yes	yes				S	F1SM00;I3LRY4	359;313	REEEQEDLTKDMDEPSPVPNVEEVTLPKTVN	_DMDEPS(ph)PVPNVEEVTLPK_	DMDEPS(1)PVPNVEEVTLPK	1	3.24448e-05	83.758	83.441	83.758	3	692.646	0.1772	803940000	0.25294	-1.98313	_DMDEPS(ph)PVPNVEEVTLPK_	DMDEPS(1)PVPNVEEVTLPK	1	1.17145e-09	94.384	94.199	94.384	3	692.646	-1.272	222650000	0.26829	-1.89813	-1.94063	0.0139395	down	0.96635	-0.0503537	0.522175		-1.89028
F1SM37	NEDD4L	Uncharacterized protein	E3 ubiquitin-protein ligase NEDD4-like	NEDD4L	440	yes	yes				S	F1SM37	440	EDPRLKFPVHMRSKASLNPNDLGPLPPGWEE	_SKAS(ph)LNPNDLGPLPPGWEER_	S(0.008)KAS(0.992)LNPNDLGPLPPGWEER	0.99237	3.22812e-13	149.2	146.56	149.2	2	1129.04	1.1049	125340000	0.1716	-2.54288	_SKAS(ph)LNPNDLGPLPPGWEER_	S(0.008)KAS(0.992)LNPNDLGPLPPGWEER	0.991787	2.05708e-35	194.21	192.64	194.21	2	1129.04	1.3834	182640000	0.17591	-2.50709	-2.52498	0.0045115	down
F1SM67	ZW10	Uncharacterized protein	Centromere/kinetochore protein zw10 homolog	ZW10	440	yes	yes				S	F1SM67	440	VKITPASKISVPDLPSPDEDDKLQVQKVSTT	_ISVPDLPS(ph)PDEDDKLQVQK_	ISVPDLPS(1)PDEDDKLQVQK	0.999999	1.32041e-05	101.75	97.752	101.75	3	735.023	2.6837	56722000	0.51732	-0.950871	_ISVPDLPS(ph)PDEDDKLQVQK_	ISVPDLPS(1)PDEDDKLQVQK	1	5.28691e-09	132.83	126.86	132.83	3	735.023	3.6146	59742000	0.51492	-0.95758	-0.954225	0.00223786	down	0.996355	-0.00532508	0.751566		-0.9489
F1SM83	GTSE1	Uncharacterized protein	G2 and S phase-expressed protein 1	GTSE1	452	yes	yes				S	F1SM83	452	PGGATPRSSRAQRPQSCTAVGRVVHSTPARR	_AQRPQS(ph)CTAVGR_	AQRPQS(0.942)CT(0.058)AVGR	0.942111	0.000152999	108.58	108.58	108.58	3	470.882	0.39059	459780000	0.35978	-1.47481	_AQRPQS(ph)CTAVGR_	AQRPQS(1)CTAVGR	0.999851	1.57345e-08	149.35	112.4	149.35	2	705.819	1.1624	136830000	0.36857	-1.43999	-1.4574	0.00760545	down
F1SM83	GTSE1	Uncharacterized protein	G2 and S phase-expressed protein 1	GTSE1	488	yes	yes				S	F1SM83	488	SLVGSMGTPVSARRMSALPTPASRRLSSLAL	_MS(ph)ALPTPASR_	MS(1)ALPTPASR	0.99998	0.0109496	60.157	50.8	60.157	2	555.754	1.1752	361850000	0.22262	-2.16734	_MS(ph)ALPTPASR_	MS(1)ALPTPASR	0.999985	0.00131236	87.447	82.553	60.157	2	555.754	0.88946	720200000	0.25956	-1.94586	-2.0566	0.0342472	down
F1SMF8	PARP8	Uncharacterized protein	Poly [ADP-ribose] polymerase 8	PARP8	289	yes	yes				S	F1SMF8	289	VKSPLHLFSTLRRSPSYPPPGCGKSKSKLKS	_SPS(ph)YPPPGCGK_	S(0.01)PS(0.986)Y(0.004)PPPGCGK	0.986031	0.000329424	90.561	90.561	50.897	2	613.749	-0.45451	202500000	0.15072	-2.73006	_SPS(ph)YPPPGCGK_	S(0.011)PS(0.989)YPPPGCGK	0.988936	0.0120643	62.528	57.832	62.528	2	613.749	-0.39481	145160000	0.15224	-2.71558	-2.72282	0.00169238	down	0.54616	-0.872604			-1.85021
F1SMG8	HMGCS1	Uncharacterized protein	Hydroxymethylglutaryl-CoA synthase, cytoplasmic	HMGCS1	523	yes	yes				S	F1SMG8	523	GVELVHSSTATEHIPSPAKKVPRLPATAAEP	_NESTLDEGVELVHSSTATEHIPS(ph)PAK_	NESTLDEGVELVHSSTATEHIPS(1)PAK	1	5.03685e-152	297.82	296.24	297.82	2	1414.65	0.43922	730200000	0.39062	-1.35616	_NESTLDEGVELVHSSTATEHIPS(ph)PAK_	NESTLDEGVELVHSSTATEHIPS(1)PAK	0.99995	9.71172e-150	285.5	285.06	241.84	2	1414.65	1.9185	366360000	0.40152	-1.31646	-1.33631	0.00945731	down	0.87892	-0.186363	0.0746964		-1.14995
F1SMH5	FBXO4	Uncharacterized protein	F-box only protein 4	FBXO4	12	yes	yes				S	F1SMH5	12	____MAGSEAGSRGSSPQPHHSDWGRLEAAI	_GSS(ph)PQPHHSDWGR_	GS(0.067)S(0.933)PQPHHSDWGR	0.933115	0.000631625	91.306	85.158	91.306	2	764.31	-0.24407	639150000	0.35892	-1.47827	_GSS(ph)PQPHHSDWGR_	GS(0.057)S(0.943)PQPHHSDWGR	0.943274	0.000224231	90.453	86.737	90.453	2	764.31	0.96551	362690000	0.3312	-1.59423	-1.53625	0.0240154	down	0.76358	-0.389149			-1.1471
F1SML9	KIAA1432	Uncharacterized protein	Protein RIC1 homolog	KIAA1432	1035	yes	yes				S	F1SML9	1035	AENVPASKFSLQKTLSMPSGPSGKRWSKDSD	_TLS(ph)MPSGPSGK_	T(0.001)LS(0.998)MPS(0.001)GPSGK	0.997713	0.0187774	62.162	57.221	62.162	2	571.252	-0.77751	483830000	0.39198	-1.35115	_TLS(ph)MPSGPSGK_	TLS(1)MPSGPSGK	0.999623	0.000967163	81.904	79.749	81.904	2	571.252	-0.24674	291290000	0.392	-1.35107	-1.35111	1.73416e-05	down
F1SMS9	GIGYF2	Uncharacterized protein	PERQ amino acid-rich with GYF domain-containing protein 2	GIGYF2	189	yes	yes				S	F1SMS9	189	RLAGSRRDGERWRPHSPDGPRSAGWREHVER	_WRPHS(ph)PDGPR_	WRPHS(1)PDGPR	1	0.00288406	86.738	86.738	66.004	3	428.859	0.70518	16891000000	0.32623	-1.61604	_WRPHS(ph)PDGPR_	WRPHS(1)PDGPR	1	0.0011699	94.688	94.688	40.676	3	428.859	-0.46357	10420000000	0.32447	-1.62384	-1.61994	0.00153351	down	0.43351	-1.27311	0.224568		-0.346827
F1SMW9	PSMD1	Uncharacterized protein	26S proteasome non-ATPase regulatory subunit 1	PSMD1	273	no	yes				T	F1SMW9	273	QQFLSSVIQNLRTVGTPIASVPGSTNTGTVP	_TVGT(ph)PIASVPGSTNTGTVPGSEK_	T(0.002)VGT(0.998)PIASVPGSTNTGTVPGSEK	0.997951	1.02282e-38	186.68	183.45	186.68	2	1119.04	-0.66551	603130000	0.45216	-1.14509	_TVGT(ph)PIASVPGSTNTGTVPGSEK_	T(0.009)VGT(0.991)PIASVPGSTNTGTVPGSEK	0.990807	4.1296e-30	155.42	152.09	155.42	2	1119.04	0.55898	677820000	0.46471	-1.1056	-1.12535	0.0111709	down	0.976445	-0.0347812	0.492861		-1.09056
F1SMZ9	SF3B1	Uncharacterized protein	Splicing factor 3B subunit 1	SF3B1	220	no	yes				T	F1SMZ9	220	PGATPKKLSSWDQAETPGHTPSLRWDETPGR	_LSSWDQAET(ph)PGHTPSLR_	LSSWDQAET(1)PGHTPSLR	0.999938	1.42067e-30	183.08	181.19	183.08	2	981.441	-1.2854	199720000	0.30252	-1.7249	_LSSWDQAET(ph)PGHTPSLR_	LSSWDQAET(1)PGHTPSLR	1	4.70071e-76	235.54	231.79	235.54	2	981.441	0.56671	465590000	0.30038	-1.73514	-1.73002	0.0018844	down	0.833585	-0.263257	0.104706		-1.46676
F1SMZ9	SF3B1	Uncharacterized protein	Splicing factor 3B subunit 1	SF3B1	270	no	yes				T	F1SMZ9	270	PSHTPAGAATPGRGDTPGHATPGHGGATSSA	_GDT(ph)PGHATPGHGGATSSAR_	GDT(1)PGHATPGHGGATSSAR	0.999779	1.27714e-10	132.48	131.49	132.48	3	605.259	0.51578	2447200000	0.47382	-1.07759	_GDT(ph)PGHATPGHGGATSSAR_	GDT(1)PGHATPGHGGATSSAR	0.999954	4.4562e-13	114.39	111.13	114.39	3	605.259	1.1763	1232100000	0.52243	-0.93669	-1.00714	0.0444591	down	0.833585	-0.263257	0.104706		-0.743883
F1SMZ9	SF3B1	Uncharacterized protein	Splicing factor 3B subunit 1	SF3B1	275	no	yes				T	F1SMZ9	275	AGAATPGRGDTPGHATPGHGGATSSARKNRW	_GDTPGHAT(ph)PGHGGATSSAR_	GDTPGHAT(0.998)PGHGGAT(0.001)SS(0.001)AR	0.998155	1.95777e-20	166.67	141.09	166.67	2	907.384	0.26518	213780000	0.48232	-1.05194	_GDTPGHAT(ph)PGHGGATSSAR_	GDT(0.001)PGHAT(0.998)PGHGGATSSAR	0.99848	4.00993e-15	134.69	121.65	98.002	4	454.196	1.5613	223590000	0.42591	-1.23138	-1.14166	0.0499283	down	0.833585	-0.263257	0.104706		-0.878401
F1SMZ9	SF3B1	Uncharacterized protein	Splicing factor 3B subunit 1	SF3B1	423	no	yes				T	F1SMZ9	423	GYKVLPPPAGYVPIRTPARKLTATPTPLGGM	_VLPPPAGYVPIRT(ph)PAR_	VLPPPAGYVPIRT(1)PAR	0.999963	0.0117175	68.952	67.329	64.705	3	595.325	-0.59554	202510000	0.098734	-3.34031	_VLPPPAGYVPIRT(ph)PAR_	VLPPPAGY(0.001)VPIRT(0.999)PAR	0.999104	0.0238512	63.447	61.586	49.768	3	595.325	0.37085	216220000	0.13822	-2.85496	-3.09764	0.0497722	down	0.833585	-0.263257	0.104706		-2.83438
F1SN70	KIF12	Uncharacterized protein	Kinesin-like protein KIF12	KIF12	175	yes	yes				S	F1SN70	175	LEIYNEQVRDLLSLGSPRPLPVRWNKTRGFY	_DLLSLGS(ph)PRPLPVR_	DLLSLGS(1)PRPLPVR	0.999984	9.63895e-07	128.59	97.518	128.59	2	800.435	0.86296	33470000	0.16743	-2.57837	_DLLSLGS(ph)PRPLPVR_	DLLS(0.002)LGS(0.998)PRPLPVR	0.998087	0.000889406	89.502	86.249	80.738	3	533.959	-1.0136	32036000	0.13733	-2.86428	-2.72133	0.0334119	down
F1SN75	RICTOR	Uncharacterized protein	Rapamycin-insensitive companion of mTOR	RICTOR	1284	yes	yes				S	F1SN75	1284	YLTPQSNHLSLSKSNSVSLVPPGSSHTLPRR	_SNS(ph)VSLVPPGSSHTLPR_	S(0.044)NS(0.955)VS(0.001)LVPPGSSHTLPR	0.954708	1.36408e-06	103.01	97.952	103.01	3	605.631	0.86697	969560000	0.22834	-2.13074	_SNS(ph)VSLVPPGSSHTLPR_	S(0.035)NS(0.965)VSLVPPGSSHTLPR	0.96506	1.87505e-08	116.69	111.02	116.69	3	605.631	0.065734	1202600000	0.21406	-2.22391	-2.17733	0.0136185	down	0.896395	-0.15956	0.270557		-2.01777
F1SN77	OSMR	Uncharacterized protein	Oncostatin-M-specific receptor subunit beta	OSMR	824	yes	yes				S	F1SN77	824	NKPEGSKKQFVDARKSLTEAEFTKPTYLYLL	_KS(ph)LTEAEFTKPTYLYLLPTEK_	KS(0.911)LT(0.089)EAEFTKPTYLYLLPTEK	0.910737	3.12921e-44	199.3	195.1	106.6	3	851.436	1.4873	295290000	0.32167	-1.63635	_KS(ph)LTEAEFTKPTYLYLLPTEK_	KS(0.904)LT(0.096)EAEFTKPTYLYLLPTEK	0.903704	6.09128e-12	147.42	144.14	147.42	3	851.436	0.79689	416010000	0.3275	-1.61043	-1.62339	0.00508094	down
F1SN95	NUP155	Uncharacterized protein	Nuclear pore complex protein Nup155	NUP155	1060	yes	yes				S	F1SN95	1060	DTLQELVNQSKAAPQSPSVPKKPGPPVLSSD	_AAPQS(ph)PSVPK_	AAPQS(0.818)PS(0.182)VPK	0.818358	0.0159975	48.568	43.921	48.568	2	531.255	0.94886	841590000	0.40576	-1.3013	_AAPQS(ph)PSVPK_	AAPQS(0.841)PS(0.159)VPK	0.840751	0.0027569	74.611	70.749	74.611	2	531.255	-0.366	730400000	0.37067	-1.43179	-1.36655	0.0303723	down	0.965235	-0.0514235	0.364686		-1.31512
F1SNF8	DENND4C	Uncharacterized protein	DENN domain-containing protein 4C	DENND4C	988	yes	yes				S	F1SNF8	988	PTDPPAWGSSIVKVPSGIFDVKGRKNSTGST	_VPS(ph)GIFDVK_	VPS(1)GIFDVK	1	0.00240441	120.23	72.154	120.23	2	521.254	0.025564	444680000	0.31061	-1.68682	_VPS(ph)GIFDVK_	VPS(1)GIFDVK	1	8.48206e-05	120.75	69.261	95.17	2	521.254	-0.12568	286030000	0.32208	-1.63451	-1.66067	0.0100267	down	0.637125	-0.653724	0.0958731		-1.00694
F1SNF8	DENND4C	Uncharacterized protein	DENN domain-containing protein 4C	DENND4C	1444	yes	yes				S	F1SNF8	1444	LGSSSSSGDVGKLHYSPGELPFPRGIKGQDF	_LHYS(ph)PGELPFPR_	LHYS(1)PGELPFPR	1	1.48653e-26	162.69	140.26	162.69	2	746.853	-1.0861	186670000	0.28966	-1.78757	_LHYS(ph)PGELPFPR_	LHYS(1)PGELPFPR	0.999969	2.21588e-08	121.56	112.98	118.76	3	498.238	-1.261	94506000	0.29174	-1.77724	-1.78241	0.00184347	down	0.637125	-0.653724	0.0958731		-1.12868
F1SNI5	CNOT4	Uncharacterized protein	CCR4-NOT transcription complex subunit 4	CNOT4	170	yes	yes				S	F1SNI5	170	DLIEKELSVQDQPSLSPTSLQNASSHTTTAK	_ELSVQDQPSLS(ph)PTSLQNASSHTTTAK_	ELSVQDQPS(0.003)LS(0.987)PT(0.008)S(0.002)LQNASSHTTTAK	0.98732	1.93348e-25	135.7	134.91	135.7	3	936.441	-0.32579	252480000	0.37449	-1.417	_ELSVQDQPSLS(ph)PTSLQNASSHTTTAK_	ELSVQDQPS(0.003)LS(0.984)PT(0.011)S(0.002)LQNASSHTTTAK	0.983573	3.46531e-35	165.98	162.62	165.98	3	936.441	-0.45185	314970000	0.38666	-1.37086	-1.39393	0.0105349	down
F1SNQ1	unknown	Uncharacterized protein	Tight junction protein ZO-1	TJP1	227	yes	yes				S	F1SNQ1	227	DSSGMHHENQTYPPYSPQAQPQPVHSIDSPG	_EDSSGMHHENQTYPPYS(ph)PQAQPQPVHSIDSPGLK_	EDSSGMHHENQTY(0.001)PPY(0.051)S(0.946)PQAQPQPVHS(0.001)IDSPGLK	0.946009	2.52924e-05	61.517	61.46	61.517	4	960.426	1.0766	207680000	0.15502	-2.68947	_EDSSGMHHENQTYPPYS(ph)PQAQPQPVHSIDSPGLK_	EDSSGMHHENQT(0.006)Y(0.008)PPY(0.034)S(0.942)PQAQPQPVHS(0.009)IDS(0.001)PGLK	0.941939	2.59897e-05	57.932	57.801	57.932	4	960.426	-0.39856	111080000	0.12811	-2.96455	-2.82701	0.0309475	down	0.314385	-1.66947	0.00560874	down	-1.15754
F1SNQ1	unknown	Uncharacterized protein	Tight junction protein ZO-1	TJP1	633	yes	yes				S	F1SNQ1	633	PSAHVPASHLSEPAKSVHSQNQPHFSSYPSK	_S(ph)VHSQNQPHFSSYPSK_	S(0.988)VHS(0.012)QNQPHFSSYPSK	0.987614	5.85858e-05	83.395	82.817	83.395	3	637.279	-0.35056	82094000	0.37648	-1.40935	_S(ph)VHSQNQPHFSSYPSK_	S(0.983)VHS(0.017)QNQPHFSSYPSK	0.983005	3.61697e-06	79.942	79.117	79.942	3	637.279	-0.3169	72308000	0.32414	-1.62531	-1.51733	0.0452276	down	0.314385	-1.66947	0.00560874	down	0.152138
F1SNQ1	unknown	Uncharacterized protein	Tight junction protein ZO-1	TJP1	829	yes	yes				S	F1SNQ1	829	SKAPASPKTLVKTHGSVPPPEFDSGVDTFSV	_THGS(ph)VPPPEFDSGVDTFSVHADKPK_	T(0.196)HGS(0.804)VPPPEFDSGVDTFSVHADKPK	0.80434	4.26697e-09	106.37	106.25	106.37	4	683.565	0.097179	97999000	0.31393	-1.67149	_THGS(ph)VPPPEFDSGVDTFSVHADKPK_	T(0.189)HGS(0.811)VPPPEFDSGVDTFSVHADKPK	0.811494	1.09695e-05	93.494	92.682	93.494	4	683.565	0.45362	107430000	0.29955	-1.73913	-1.70531	0.012625	down	0.314385	-1.66947	0.00560874	down	-0.0358375
F1SNR2	MTMR10	Uncharacterized protein	Myotubularin-related protein 10	MTMR10	740	yes	yes				S	F1SNR2	740	SSSFPFSPVGNLCRRSILGTPLSKFLSGAKI	_S(ph)ILGTPLSK_	S(1)ILGTPLSK	0.999988	0.00259927	81.448	47.557	74.611	2	498.262	1.0157	220150000	0.6349	-0.655399	_S(ph)ILGTPLSK_	S(1)ILGTPLSK	0.999992	0.00447095	75.416	54.417	75.416	2	498.262	-0.022874	156080000	0.59398	-0.751514	-0.703456	0.043424	down
F1SNX8	SUN2	Uncharacterized protein	SUN domain-containing protein 2	SUN2	55	yes	yes				S	F1SNX8	55	PLRTLKRKSSNVKRLSPVPQLGPSSDAHTYY	_RLS(ph)PVPQLGPSSDAHTYYSESVVR_	RLS(1)PVPQLGPSSDAHTYYSESVVR	1	1.72252e-51	198.48	198.48	180.65	4	682.08	0.06058	1823100000	0.35642	-1.48835	_RLS(ph)PVPQLGPSSDAHTYYSESVVR_	RLS(1)PVPQLGPSSDAHTYYSESVVR	1	1.12673e-45	193.05	192.31	188.26	3	909.104	1.758	2869900000	0.3955	-1.33825	-1.4133	0.0337743	down	0.71021	-0.497729	0.137242		-0.915571
F1SNZ3	LIMD1	Uncharacterized protein	LIM domain-containing protein 1	LIMD1	291	yes	yes				S	F1SNZ3	291	PENGALLRAAQPRTPSFSASLAPSRPSQGAL	_TPS(ph)FSASLAPSR_	T(0.001)PS(0.997)FS(0.002)ASLAPSR	0.997428	0.0002596	88.627	79.985	83.823	2	650.8	0.50145	116480000	0.40817	-1.29276	_TPS(ph)FSASLAPSRPSQGALPR_	T(0.049)PS(0.948)FS(0.003)ASLAPSRPSQGALPR	0.947621	0.000118687	90.978	82.875	77.576	3	703.016	0.56521	161500000	0.35051	-1.51247	-1.40262	0.0497605	down	0.42578	-1.25845	0.141332		-0.144165
F1SNZ3	LIMD1	Uncharacterized protein	LIM domain-containing protein 1	LIMD1	379	yes	yes				S	F1SNZ3	379	GPKPACTDPGVGPKLSPTSLVHPVMSTLPEL	_LS(ph)PTSLVHPVMSTLPELSCK_	LS(0.988)PT(0.01)S(0.002)LVHPVMSTLPELSCK	0.988223	1.55889e-21	147	146.76	119.76	3	759.374	-2.6639	1191600000	0.26057	-1.94026	_LS(ph)PTSLVHPVM(ox)STLPELSCK_	LS(0.996)PT(0.003)S(0.001)LVHPVMSTLPELSCK	0.996235	8.50016e-19	142.32	141.77	86.039	3	764.705	0.96681	412790000	0.25697	-1.96033	-1.95029	0.00327579	down	0.42578	-1.25845	0.141332		-0.691842
F1SP04	RAI14	Uncharacterized protein	Ankycorbin	RAI14	249	no	yes				T	F1SP04	249	QSLLLSKISQDADLKTPTKPKQHDQVSKISS	_ISQDADLKT(ph)PTKPK_	ISQDADLKT(0.789)PT(0.211)KPK	0.788829	6.31608e-10	166.61	166.61	78.78	3	541.278	-0.049481	1470200000	0.52159	-0.939012	_ISQDADLKT(ph)PTKPK_	ISQDADLKT(0.986)PT(0.014)KPK	0.986402	3.11462e-18	188.1	188.1	188.1	2	811.413	-0.84687	1024800000	0.48809	-1.03478	-0.986896	0.0308648	down	0.84381	-0.24501	0.00159929		-0.741886
F1SP04	RAI14	Uncharacterized protein	Ankycorbin	RAI14	281	yes	yes				S	F1SP04	281	RSGTPKKRKAPPPPISPTQLSDVSSPRSITS	_KAPPPPIS(ph)PTQLSDVSSPR_	KAPPPPIS(0.992)PT(0.008)QLSDVSSPR	0.992121	3.0586e-36	172.42	165.29	172.42	3	685.349	0.2864	384430000	0.20642	-2.27635	_KAPPPPIS(ph)PTQLSDVSSPR_	KAPPPPIS(0.991)PT(0.009)QLSDVSSPR	0.990549	6.04746e-13	142.54	132.2	142.54	3	685.349	0.82335	240210000	0.22755	-2.13574	-2.20604	0.0202804	down	0.84381	-0.24501	0.00159929		-1.96103
F1SP80	CAAP1	Uncharacterized protein	Caspase activity and apoptosis inhibitor 1	CAAP1	313	yes	yes				S	F1SP80	313	DIEKSVNEILGLAESSPKEPKAATLTVPPPE	_SVNEILGLAESS(ph)PK_	SVNEILGLAES(0.203)S(0.797)PK	0.796985	5.78291e-10	134.93	124.58	134.93	3	508.583	0.28577	96622000	0.58051	-0.784607	_SVNEILGLAESS(ph)PK_	SVNEILGLAES(0.231)S(0.769)PK	0.769284	6.65562e-08	112.16	104.8	112.16	3	508.583	0.94957	53877000	0.5994	-0.738409	-0.761508	0.0193049	down	1.3255	0.406537			-1.16804
F1SPF3	MCM2	Uncharacterized protein	DNA replication licensing factor MCM2	MCM2	53	yes	yes		yes		S	F1SPF3	53	LTSSPGRDLPPFEDESEGLLGTEGPLEEEEE	_DLPPFEDES(ph)EGLLGTEGPLEEEEEDGEELIGDGMER_	DLPPFEDES(0.975)EGLLGT(0.025)EGPLEEEEEDGEELIGDGMER	0.974552	2.04334e-08	68.287	67.944	68.287	4	1011.18	0.074417	160730000	0.27653	-1.85449	_DLPPFEDES(ph)EGLLGTEGPLEEEEEDGEELIGDGMER_	DLPPFEDES(0.999)EGLLGT(0.001)EGPLEEEEEDGEELIGDGMER	0.999474	1.2376e-21	107.16	106.84	107.16	3	1347.9	0.69778	99548000	0.28563	-1.80778	-1.83114	0.00811951	down	0.811635	-0.30929	0.300812		-1.52185
F1SPF3	MCM2	Uncharacterized protein	DNA replication licensing factor MCM2	MCM2	109	yes	yes		yes	MMCM2 phosphorylated forms are differentially bound to chromatin.	S	F1SPF3	109	EGLALDDEDVEELTASQREAAERAMRQRDRE	_AIPELDVYEPEGLALDDEDVEELTAS(ph)QR_	AIPELDVYEPEGLALDDEDVEELT(0.021)AS(0.979)QR	0.978548	3.45167e-88	225.67	225.22	225.67	2	1598.73	-0.67995	447110000	0.59437	-0.750567	_AIPELDVYEPEGLALDDEDVEELTAS(ph)QR_	AIPELDVYEPEGLALDDEDVEELT(0.013)AS(0.987)QR	0.986633	3.09482e-128	256.2	256.2	256.2	2	1598.73	0.13824	69653000	0.55586	-0.847207	-0.798887	0.0384585	down	0.811635	-0.30929	0.300812		-0.489596
F1SPF9	COPG1	Uncharacterized protein	Coatomer subunit gamma-1	COPG1	335	no	yes				T	F1SPF9	335	MMKFTVKDCDPTTGETDDEGYEDEYVLEDLE	_DCDPTTGET(ph)DDEGYEDEYVLEDLEVTIADHIQK_	DCDPT(0.006)T(0.028)GET(0.966)DDEGYEDEYVLEDLEVTIADHIQK	0.965734	1.6562e-42	141.44	141.42	141.44	4	974.404	-0.4917	497920000	0.64743	-0.627204	_DCDPTTGET(ph)DDEGYEDEYVLEDLEVTIADHIQK_	DCDPTT(0.001)GET(0.984)DDEGY(0.014)EDEYVLEDLEVTIADHIQK	0.98418	6.34398e-58	158.99	158.99	158.99	3	1298.87	1.0786	439790000	0.67931	-0.557858	-0.592531	0.0372104	down	0.66616	-0.587109	0.0596083		-0.0054221
F1SPI2	XPC	Uncharacterized protein	DNA repair protein complementing XP-C cells	XPC	59	yes	yes				S	F1SPI2	59	KKSLLSKVSRGKRKSSCGASGGPAAGPARKK	_KSS(ph)CGASGGPAAGPAR_	KS(0.001)S(0.999)CGASGGPAAGPAR	0.999088	3.81026e-13	149.36	146.16	149.36	2	755.827	-0.23425	186560000	0.47446	-1.07564	_KSS(ph)CGASGGPAAGPAR_	KS(0.007)S(0.993)CGASGGPAAGPAR	0.993204	1.84242e-05	106.75	103.78	106.75	2	755.827	-1.1574	217640000	0.46587	-1.102	-1.08882	0.00770552	down	0.64206	-0.640229	0.0536061		-0.448593
F1SPJ9	NR2C2	Uncharacterized protein	Nuclear receptor subfamily 2 group C member 2	NR2C2	219	yes	yes				S	F1SPJ9	219	CAASTEKIYIRKDLRSPLIATPTFVADKDGA	_DLRS(ph)PLIATPTFVADK_	DLRS(1)PLIATPTFVADK	0.999999	1.10833e-05	110.38	104.91	110.38	3	608.648	1.2557	7757300	0.50558	-0.983989	_DLRS(ph)PLIATPTFVADK_	DLRS(1)PLIATPTFVADK	0.999986	0.0139942	67.668	67.668	67.668	3	608.648	0.79626	5903100	0.46465	-1.10578	-1.04489	0.0370612	down
F1SPM8	AAK1	AP2-associated protein kinase 1	AP2-associated protein kinase 1	AAK1	613	no	yes				T	F1SPM8	613	AQIQAPVRQQPKVQTTPPPAIQGQKLGSLTP	_VQTT(ph)PPPAIQGQK_	VQT(0.045)T(0.955)PPPAIQGQK	0.955468	0.00310504	78.69	57.376	78.69	2	722.863	-1.6479	191340000	0.26422	-1.92019	_VQTT(ph)PPPAIQGQK_	VQT(0.035)T(0.965)PPPAIQGQK	0.965029	6.33954e-05	107.35	81.525	107.35	2	722.863	-0.78631	151280000	0.23301	-2.10154	-2.01086	0.0286871	down
F1SPM8	AAK1	AP2-associated protein kinase 1	AP2-associated protein kinase 1	AAK1	627	no	yes				T	F1SPM8	627	TTPPPAIQGQKLGSLTPPSSPKAQRAGHRRI	_LGSLT(ph)PPSSPK_	LGSLT(0.998)PPS(0.001)SPK	0.997954	0.00133234	97.273	72.848	97.273	2	582.289	-0.08953	365020000	0.26492	-1.91637	_LGSLT(ph)PPSSPK_	LGSLT(1)PPSSPK	0.999862	1.79009e-08	128.22	80.108	128.22	2	582.289	0.88598	361280000	0.3193	-1.64702	-1.78169	0.0480306	down
F1SQ16	GOLGB1	Uncharacterized protein	Golgin subfamily B member 1	GOLGB1	1263	yes	yes				S	F1SQ16	1263	SMDRKLPGHGQQETGSPTQGLEEPLYKATEQ	_LPGHGQQETGS(ph)PTQGLEEPLYK_	LPGHGQQET(0.089)GS(0.911)PTQGLEEPLYK	0.910888	8.00084e-35	176.78	173.61	165.96	3	816.048	0.15254	246870000	0.31578	-1.66301	_LPGHGQQETGS(ph)PTQGLEEPLYK_	LPGHGQQET(0.128)GS(0.872)PTQGLEEPLYK	0.871758	2.16272e-50	190.93	190.63	159.76	3	816.048	-0.76763	489910000	0.33161	-1.59244	-1.62772	0.0137977	down	0.987275	-0.0188928	0.688336		-1.60883
F1SQ75	LRCH3	Uncharacterized protein	Leucine-rich repeat and calponin homology domain-containing protein 3	LRCH3	417	yes	yes				S	F1SQ75	417	SLSSQFMAYIEQRRISHEGSPVKPVPMREFQ	_IS(ph)HEGSPVKPVPMR_	IS(1)HEGSPVKPVPMR	1	6.75886e-06	114.54	106.76	114.54	2	807.397	-0.99838	3683200000	0.29632	-1.75477	_RIS(ph)HEGSPVKPVPMR_	RIS(1)HEGSPVKPVPMR	0.999903	0.000139993	114.46	101.67	114.46	2	885.448	-0.069474	2924800000	0.24383	-2.03605	-1.89541	0.047151	down	0.41134	-1.28556	0.05299		-0.609857
F1SQ79	TNK2	Uncharacterized protein	Activated CDC42 kinase 1	TNK2	603	no	yes				T	F1SQ79	603	SLAQLAMDACSLLDKTPPQSPTRALPRPLHP	_PCAPSLAQLAMDACSLLDKT(ph)PPQS(ph)PTR_	PCAPSLAQLAMDACS(0.009)LLDKT(0.961)PPQS(0.801)PT(0.23)R	0.960521	0.0196427	63.433	62.994	63.433	4	772.095	0.39941	23711000	0.4975	-1.00723	_PCAPSLAQLAMDACSLLDKT(ph)PPQS(ph)PTR_	PCAPSLAQLAMDACSLLDKT(0.967)PPQS(0.803)PT(0.23)R	0.966611	3.12741e-18	138.6	121.85	138.6	4	772.095	0.36134	22360000	0.50375	-0.98922	-0.998226	0.00574324	down
F1SQ79	TNK2	Uncharacterized protein	Activated CDC42 kinase 1	TNK2	607	yes	yes				S	F1SQ79	607	LAMDACSLLDKTPPQSPTRALPRPLHPTPVV	_PCAPSLAQLAMDACSLLDKT(ph)PPQS(ph)PTR_	PCAPSLAQLAMDACS(0.009)LLDKT(0.961)PPQS(0.801)PT(0.23)R	0.801004	0.0196427	63.433	62.994	63.433	4	772.095	0.39941	23711000	0.4975	-1.00723	_PCAPSLAQLAMDACSLLDKT(ph)PPQS(ph)PTR_	PCAPSLAQLAMDACSLLDKT(0.967)PPQS(0.803)PT(0.23)R	0.803323	3.12741e-18	138.6	121.85	138.6	4	772.095	0.36134	22360000	0.50375	-0.98922	-0.998226	0.00574324	down
F1SQ79	TNK2	Uncharacterized protein	Activated CDC42 kinase 1	TNK2	774	yes	yes				S	F1SQ79	774	APSSEEEMGRWPGPASPPRVPPREPLSPQGS	_WPGPAS(ph)PPR_	WPGPAS(1)PPR	1	0.0480337	55.261	52.142	55.261	2	522.737	0.25968	129520000	0.10159	-3.29917	_WPGPAS(ph)PPR_	WPGPAS(1)PPR	1	0.0224409	59.975	54.194	59.975	2	522.737	0.15679	127040000	0.13212	-2.92008	-3.10962	0.0387568	down
F1SQK1	unknown	Uncharacterized protein	Reticulon-4	RTN4	16	yes	yes				S	F1SQK1	16	MEDMDQSPLVSSSSDSPPRPQPAFKYQFVRE	_(ac)M(ox)EDM(ox)DQSPLVSSSSDS(ph)PPRPQPAFK_	MEDMDQSPLVSSSS(0.002)DS(0.998)PPRPQPAFK	0.998211	2.9383e-63	242.74	242.74	168.26	3	963.077	1.6535	21457000000	0.45888	-1.12381	_(ac)MEDM(ox)DQSPLVSSSSDS(ph)PPRPQPAFK_	MEDMDQSPLVSSS(0.001)S(0.002)DS(0.998)PPRPQPAFK	0.997885	6.72411e-58	219.27	219.27	172	3	957.745	1.9408	22438000000	0.47879	-1.06254	-1.09317	0.0178377	down	0.53187	-0.910892	0.0072419	down	-0.182281
F1SQK1	unknown	Uncharacterized protein	Reticulon-4	RTN4	746	yes	yes				S	F1SQK1	746	KVAQPVPDHSDLVEDSSPDSEPVDLFSDDSI	_VAQPVPDHSDLVEDS(ph)S(ph)PDS(ph)EPVDLFSDDSIPEVPQK_	VAQPVPDHS(0.046)DLVEDS(0.894)S(0.967)PDS(0.964)EPVDLFS(0.109)DDS(0.02)IPEVPQK	0.894034	0.0139884	42.332	42.196	42.332	4	1033.18	0.36601	175380000	0.12594	-2.98919	_VAQPVPDHSDLVEDS(ph)S(ph)PDSEPVDLFSDDSIPEVPQK_	VAQPVPDHS(0.005)DLVEDS(0.984)S(0.818)PDS(0.193)EPVDLFSDDSIPEVPQK	0.983642	3.91971e-09	87.674	87.538	87.674	4	1013.19	0.72472	762360000	0.1144	-3.12784	-3.05852	0.0144272	down	0.53187	-0.910892	0.0072419	down	-2.14762
F1SQK1	unknown	Uncharacterized protein	Reticulon-4	RTN4	747	yes	yes				S	F1SQK1	747	VAQPVPDHSDLVEDSSPDSEPVDLFSDDSIP	_VAQPVPDHSDLVEDS(ph)S(ph)PDS(ph)EPVDLFSDDSIPEVPQK_	VAQPVPDHS(0.046)DLVEDS(0.894)S(0.967)PDS(0.964)EPVDLFS(0.109)DDS(0.02)IPEVPQK	0.967477	0.0139884	42.332	42.196	42.332	4	1033.18	0.36601	175380000	0.12594	-2.98919	_VAQPVPDHSDLVEDS(ph)S(ph)PDS(ph)EPVDLFSDDSIPEVPQK_	VAQPVPDHS(0.02)DLVEDS(0.973)S(0.979)PDS(0.982)EPVDLFS(0.04)DDS(0.007)IPEVPQK	0.978604	3.91971e-09	87.674	87.538	46.173	4	1033.18	0.76297	773740000	0.12	-3.05889	-3.02404	0.00733651	down	0.53187	-0.910892	0.0072419	down	-2.11315
F1SQK1	unknown	Uncharacterized protein	Reticulon-4	RTN4	797	yes	yes				S	F1SQK1	797	AESMIEHENKEKLSASPSLEGGKPYLESFQP	_LSAS(ph)PSLEGGKPYLESFQPNLDTTK_	LS(0.001)AS(0.998)PS(0.001)LEGGKPYLESFQPNLDTTK	0.998015	8.78078e-79	258.02	258.02	258.02	2	1380.16	-2.3333	2126800000	0.42616	-1.23053	_LSAS(ph)PSLEGGKPYLESFQPNLDTTK_	LS(0.001)AS(0.997)PS(0.002)LEGGKPYLESFQPNLDTTK	0.996633	1.13727e-128	294.26	290.8	228.47	3	920.444	-0.53482	861920000	0.41881	-1.25563	-1.24308	0.00642683	down	0.53187	-0.910892	0.0072419	down	-0.332191
F1SQK1	unknown	Uncharacterized protein	Reticulon-4	RTN4	870	yes	yes				S	F1SQK1	870	AKEAKIRESETFSDSSPIEIIDEFPTLVSSK	_ESET(ph)FSDSS(ph)PIEIIDEFPTLVSSK_	ES(0.39)ET(0.595)FS(0.015)DS(0.009)S(0.991)PIEIIDEFPTLVSSK	0.990741	3.38235e-34	161.5	161.47	161.5	2	1409.11	-0.78585	69535000	0.51817	-0.948503	_ESET(ph)FSDSS(ph)PIEIIDEFPTLVSSK_	ES(0.348)ET(0.564)FS(0.087)DS(0.011)S(0.99)PIEIIDEFPTLVSSK	0.989556	1.29371e-34	167.28	165.83	166.22	2	1409.11	0.19938	324340000	0.49332	-1.0194	-0.983953	0.0229269	down	0.53187	-0.910892	0.0072419	down	-0.0730618
F1SQK4	CCDC88A	Uncharacterized protein	Girdin	CCDC88A	1364	yes	yes				S	F1SQK4	1364	KLIKSKKDVNRERQKSLTLTPTRSDSSEGFL	_QKS(ph)LTLTPTR_	QKS(0.977)LT(0.021)LT(0.002)PTR	0.976625	0.0428515	55.353	55.353	55.353	2	612.821	1.2422	150650000	0.62987	-0.666874	_QKS(ph)LTLTPTR_	QKS(0.995)LT(0.005)LTPTR	0.99461	0.00414773	79.089	79.089	79.089	2	612.821	0.85709	193860000	0.62364	-0.681215	-0.674044	0.00677195	down
F1SQP9	VEZT	Uncharacterized protein	Vezatin	VEZT	701	yes	yes				S	F1SQP9	701	VFFQGAEERVCYQCESEDESQQADVGGLAPS	_VCYQCES(ph)EDESQQADVGGLAPSQPTPR_	VCY(0.001)QCES(0.993)EDES(0.006)QQADVGGLAPSQPTPR	0.993006	7.77115e-09	79.365	79.271	79.365	4	772.822	0.45365	65868000	0.62147	-0.686243	_VCYQCES(ph)EDESQQADVGGLAPSQPTPR_	VCYQCES(0.998)EDES(0.002)QQADVGGLAPSQPTPR	0.998438	5.62346e-14	106.39	106.39	106.39	3	1030.09	0.0017465	202140000	0.6152	-0.700873	-0.693558	0.00671387	down
F1SQR1	SYAP1	Uncharacterized protein	Synapse-associated protein 1	SYAP1	254	no	yes				T	F1SQR1	254	GREDESPLTEAVRPKTPPVVIKSQLKTQEDE	_T(ph)PPVVIK_	T(1)PPVVIK	1	0.017205	61.233	61.233	56.659	1	833.453	-0.78966	989820000	0.36317	-1.46128	_PKT(ph)PPVVIK_	PKT(1)PPVVIK	1	0.0223252	68.515	40.338	68.515	2	529.804	-0.74174	250530000	0.36454	-1.45585	-1.45857	0.00118547	down	0.84154	-0.249585	0.112805		-1.20898
F1SQS2	TMPO	Uncharacterized protein	Lamina-associated polypeptide 2, isoforms beta/gamma	TMPO	160	no	yes				T	F1SQS2;I3LHY0	160;67	KLLKLREQGTESRSSTPLPTISSSVENTRQN	_SST(ph)PLPTISSSVENTR_	S(0.005)S(0.005)T(0.991)PLPTISSSVENTR	0.9906	3.54726e-21	157.7	149.79	132.74	2	878.412	-0.37183	5653300000	0.46178	-1.11472	_SST(ph)PLPTISSSVENTR_	S(0.006)S(0.006)T(0.988)PLPTISSSVENTR	0.988015	1.41553e-18	150.68	148.13	132.74	2	878.412	-0.86527	7891000000	0.42316	-1.24072	-1.17772	0.0340229	down	0.54566	-0.875159	0.0433889	down	-0.302565
F1SQW0	PAK2	Uncharacterized protein	Serine/threonine-protein kinase PAK 2	PAK2	141	yes	yes	yes	yes		S	F1SQW0	141	VLKFYDSNTVKQKYLSFTPPEKDGFPSGTPA	_YLS(ph)FTPPEK_	YLS(1)FTPPEK	0.999943	3.05911e-06	142.71	136.54	128.88	2	581.265	0.11434	14170000000	0.41393	-1.27254	_YLS(ph)FTPPEK_	YLS(1)FTPPEK	0.999982	1.30346e-21	169.82	151.73	114.45	1	1161.52	-1.9471	17015000000	0.36334	-1.46061	-1.36657	0.0437365	down	0.69056	-0.534209	0.0139913		-0.832365
F1SQW0	PAK2	Uncharacterized protein	Serine/threonine-protein kinase PAK 2	PAK2	143	no	yes	yes			T	F1SQW0	143	KFYDSNTVKQKYLSFTPPEKDGFPSGTPALH	_YLS(ph)FT(ph)PPEK_	Y(0.002)LS(0.998)FT(1)PPEK	1	0.000760031	112.82	107.9	112.82	2	621.248	0.44729	140960000	0.46722	-1.09783	_YLS(ph)FT(ph)PPEK_	YLS(1)FT(1)PPEK	1	1.11919e-05	130.71	125.88	130.71	2	621.248	1.0192	355650000	0.44119	-1.18053	-1.13918	0.0230985	down	0.69056	-0.534209	0.0139913		-0.604968
F1SQX2	EPS8	Uncharacterized protein	Epidermal growth factor receptor kinase substrate 8	EPS8	498	yes	yes				S	F1SQX2	498	ANAAEHLRKQETKRLSTEHSSGSEYSPADGY	_RLS(ph)TEHSSGSEYSPADGYAAFNNVYGR_	RLS(0.75)T(0.209)EHS(0.013)S(0.022)GS(0.006)EYSPADGYAAFNNVYGR	0.750224	6.15724e-59	205.93	205.88	199.41	4	754.578	-0.59389	288450000	0.6577	-0.604498	_RLS(ph)TEHSSGSEYSPADGYAAFNNVYGR_	RLS(0.801)T(0.197)EHS(0.002)SGSEYSPADGYAAFNNVYGR	0.800767	2.02997e-127	270.94	270.83	270.94	3	1005.77	-0.094823	161020000	0.61516	-0.700966	-0.652732	0.046958	down	0.909895	-0.137344	0.251296		-0.515388
F1SQX2	EPS8	Uncharacterized protein	Epidermal growth factor receptor kinase substrate 8	EPS8	645	yes	yes				S	F1SQX2	645	RMEYGPRPTDIPSAPSPPPTPAPVPVPLPPS	_PTDIPSAPS(ph)PPPTPAPVPVPLPPSAPAPVPVSK_	PT(0.002)DIPS(0.068)APS(0.925)PPPT(0.005)PAPVPVPLPPSAPAPVPVSK	0.925155	1.41111e-10	93.862	93.571	93.862	2	1627.86	0.7371	234660000	0.062268	-4.00537	_PTDIPSAPS(ph)PPPTPAPVPVPLPPSAPAPVPVSK_	PT(0.001)DIPS(0.069)APS(0.924)PPPT(0.006)PAPVPVPLPPSAPAPVPVSK	0.923903	2.10797e-10	92.819	92.528	92.819	2	1627.86	2.2862	292320000	0.072945	-3.77705	-3.89121	0.0186716	down	0.909895	-0.137344	0.251296		-3.75386
F1SR27	MTMR14	Uncharacterized protein	Myotubularin-related protein 14	MTMR14	513	yes	yes				S	F1SR27	513	SEDRLFSHQGLVEAKSSSSSSSNHSDNFFRM	_S(ph)SSSSSSNHSDNFFR_	S(0.758)S(0.235)S(0.007)SSSSNHSDNFFR	0.758061	5.34751e-20	150.9	143.77	150.9	2	863.329	-0.41983	25836000	0.525	-0.929611	_S(ph)SSSSSSNHSDNFFR_	S(0.763)S(0.194)S(0.041)S(0.002)SSSNHSDNFFR	0.762831	1.9629e-05	92.39	85.26	92.39	2	863.329	-0.31026	31437000	0.56035	-0.8356	-0.882605	0.0338728	down	0.932345	-0.101286	0.156219		-0.781319
F1SR84	ATG9A	Uncharacterized protein	Autophagy-related protein 9A	ATG9A	656	yes	yes				S	F1SR84	656	GSRHRAEVASALRSFSPLQPGQAPAGRAPST	_SFS(ph)PLQPGQAPAGR_	S(0.011)FS(0.989)PLQPGQAPAGR	0.989072	0.000453725	95.236	87.781	95.236	2	746.851	0.39801	113950000	0.30824	-1.69787	_SFS(ph)PLQPGQAPAGR_	S(0.029)FS(0.971)PLQPGQAPAGR	0.970715	0.000187155	85.988	74.35	85.988	3	498.236	0.33491	108560000	0.28025	-1.83521	-1.76654	0.0247345	down	0.60059	-0.749021	0.166981		-1.01752
F1SR84	ATG9A	Uncharacterized protein	Autophagy-related protein 9A	ATG9A	828	yes	yes				S	F1SR84	828	GQSASRHPEPVPEEGSEDELPPQVHKHVTMP	_HPEPVPEEGS(ph)EDELPPQVHK_	HPEPVPEEGS(1)EDELPPQVHK	1	6.54871e-12	109.32	106.9	92.287	3	777.349	0.17306	147330000	0.14982	-2.7387	_HPEPVPEEGS(ph)EDELPPQVHK_	HPEPVPEEGS(1)EDELPPQVHK	1	1.3212e-17	128.88	126.53	110.4	3	777.349	0.50367	134080000	0.1434	-2.80188	-2.77029	0.00725975	down	0.60059	-0.749021	0.166981		-2.02127
F1SRA5	MKL1	Uncharacterized protein	MKL/myocardin-like protein 1	MKL1	305	yes	yes				S	F1SRA5	305	GEALGNGGAPPTRSLSTSSSASSGAPGPSGL	_SLS(ph)TSSSASSGAPGPSGLVR_	SLS(0.954)T(0.045)S(0.001)SSASSGAPGPSGLVR	0.953581	5.08316e-45	208.27	191.68	208.27	2	942.939	0.90798	633440000	0.40204	-1.31459	_SLS(ph)TSSSASSGAPGPSGLVR_	SLS(0.955)T(0.044)SSSASSGAPGPSGLVR	0.955058	2.42905e-59	211.17	207.53	211.17	2	942.939	0.25172	319270000	0.34896	-1.51887	-1.41673	0.0458177	down	0.39245	-1.35194	0.040177	down	-0.0647897
F1SRA8	KIF15	Uncharacterized protein	Kinesin-like protein KIF15	KIF15	1144	no	yes				T	F1SRA8	1144	EHVMDSAAKYPQSPKTPPHYQTHLAKLLESK	_T(ph)PPHYQTHLAK_	T(1)PPHYQTHLAK	0.99999	0.000965969	72.898	60.598	72.898	2	686.824	2.1423	118730000	0.47075	-1.08697	_T(ph)PPHYQTHLAK_	T(1)PPHYQTHLAK	0.999978	0.00495775	81.632	67.823	81.632	2	686.824	1.3976	140580000	0.43368	-1.2053	-1.14613	0.0328341	down	0.91897	-0.122286	0.167937		-1.02385
F1SRD7	CSDC2	Uncharacterized protein	Cold shock domain-containing protein C2	CSDC2	19	yes	yes				S	F1SRD7	19	EPTPPPVVPPLHSPKSPVWPTFPFHREGSRV	_S(ph)PVWPTFPFHR_	S(1)PVWPTFPFHR	0.999998	6.25104e-08	118.87	111.74	118.87	3	484.227	0.20822	103570000	0.35967	-1.47525	_S(ph)PVWPTFPFHR_	S(1)PVWPTFPFHR	0.999998	2.57718e-05	95.273	90.93	95.273	3	484.227	0.47714	95497000	0.40697	-1.29701	-1.38613	0.0408766	down
F1SRN4	unknown	Uncharacterized protein	Triple functional domain protein	TRIO	45	yes	yes	yes			S	F1SRN4;I3LJJ6	45;68	PGPKRPGNTLRKWLTSPVRRLSSGKADGHVK;PGPKRSTNTLKKWLTSPVRRLNSGKADGNIK	_WLTS(ph)PVR_	WLT(0.026)S(0.974)PVR	0.973932	0.0262654	83.948	70.369	83.948	2	469.728	0.77507	589260000	0.57887	-0.788689	_WLTS(ph)PVR_	WLT(0.026)S(0.974)PVR	0.973932	0.0116902	83.948	70.369	83.948	2	469.728	0.32805	512500000	0.5792	-0.787866	-0.788278	0.000332013	down	0.83834	-0.254393			-0.533885
F1SRN4	unknown	Uncharacterized protein	Triple functional domain protein	TRIO	610	yes	yes	yes			S	F1SRN4	610	SRSRPSRIPQPVRHHSPVLVSSAASSQAEAD	_HHS(ph)PVLVSSAASSQAEADK_	HHS(1)PVLVSSAASSQAEADK	1	1.59227e-44	202.02	198.99	202.02	2	1000.96	-0.55443	762280000	0.59894	-0.739517	_HHS(ph)PVLVSSAASSQAEADK_	HHS(1)PVLVSSAASSQAEADK	1	4.60202e-87	254.96	244.96	254.96	2	1000.96	-0.67139	1007400000	0.5816	-0.781901	-0.760709	0.0177306	down	0.83834	-0.254393			-0.506316
F1SRN4	unknown	Uncharacterized protein	Triple functional domain protein	TRIO	727	yes	yes	yes			S	F1SRN4	727	SLGSLPLGKPRPGAISPLNSPLATAFPSPFG	_PGAIS(ph)PLNSPLATAFPSPFGK_	PGAIS(1)PLNSPLATAFPSPFGK	1	2.48261e-81	252.39	249.15	252.39	2	1075.04	2.7129	401900000	0.1213	-3.04335	_PGAIS(ph)PLNSPLATAFPSPFGK_	PGAIS(1)PLNSPLATAFPSPFGK	1	1.47233e-91	247.04	244.9	247.04	2	1075.04	3.4307	282010000	0.13292	-2.91137	-2.97736	0.0141075	down	0.83834	-0.254393			-2.72297
F1SRN9	ZNF777	Uncharacterized protein	Zinc finger protein 777	ZNF777	671	yes	yes				S	F1SRN9	671	GPGFAPKHALKPRPKSPSSGSGGGPKPYKCP	_S(ph)PSSGSGGGPKPYK_	S(0.824)PS(0.174)S(0.001)GSGGGPKPYK	0.824365	2.51086e-06	135.57	135.57	135.57	2	693.308	-0.51049	84792000	0.45945	-1.12202	_S(ph)PSSGSGGGPKPYK_	S(0.797)PS(0.199)S(0.004)GSGGGPKPYK	0.796895	2.07938e-05	120.37	67.58	120.37	2	693.308	0.20951	24124000	0.45582	-1.13346	-1.12774	0.00322999	down
F1SRQ1	BRAF	Uncharacterized protein	Serine/threonine-protein kinase B-raf	BRAF	319	yes	yes	yes	yes		S	F1SRQ1	319	DEDHRNQFGQRDRSSSAPNVHINTIEPVNID	_SSS(ph)APNVHINTIEPVNIDDLIR_	S(0.046)S(0.046)S(0.907)APNVHINTIEPVNIDDLIR	0.907137	2.01633e-50	196.77	192.24	116.24	2	1242.61	-4.23	1844400000	0.40878	-1.2906	_SSS(ph)APNVHINTIEPVNIDDLIR_	S(0.015)S(0.015)S(0.969)APNVHINTIEPVNIDDLIR	0.969135	5.82199e-62	202.29	199.79	163.32	3	828.743	-0.063709	715540000	0.37805	-1.40335	-1.34698	0.0266283	down
F1SRV9	ZYX	Uncharacterized protein	Zyxin	ZYX	13	yes	yes				S	F1SRV9	13	___MAAPRPPRAISVSAPVFYAPQKKFGPVV	_AISVS(ph)APVFYAPQK_	AIS(0.001)VS(0.999)APVFYAPQK	0.998978	8.95338e-05	105.28	103.08	105.28	2	779.389	1.4342	96637000	0.28392	-1.81644	_AISVS(ph)APVFYAPQK_	AIS(0.105)VS(0.895)APVFYAPQK	0.894997	3.48894e-05	97.902	81.552	97.902	2	779.389	-3.5792	98677000	0.29627	-1.75502	-1.78573	0.0109486	down	0.327275	-1.61236	0.0205606	down	-0.173366
F1SRV9	ZYX	Uncharacterized protein	Zyxin	ZYX	277	yes	yes				S	F1SRV9	277	FSPVTPKFTPVASKFSPGAPGGPGSQPSRKS	_FS(ph)PGAPGGPGSQPSR_	FS(1)PGAPGGPGSQPSR	1	0.000171267	81.043	78.075	81.043	3	493.552	0.54507	897030000	0.18301	-2.45001	_FS(ph)PGAPGGPGSQPSR_	FS(1)PGAPGGPGSQPSR	1	0.000467	82.265	78.947	82.265	2	739.825	-0.18422	1153400000	0.14825	-2.7539	-2.60195	0.0371343	down	0.327275	-1.61236	0.0205606	down	-0.989587
F1SS24	FN1	Uncharacterized protein	Fibronectin	FN1	2476	yes	yes				S	F1SS24	2476	IECFMPLDVQADIEDSRE_____________	_TNTNVNCPIECFMPLDVQADIEDS(ph)RE_	TNTNVNCPIECFMPLDVQADIEDS(1)RE	1	2.69221e-12	99.604	99.603	85.448	3	1049.78	-0.70647	165910000	0.34298	-1.5438	_TNTNVNCPIECFMPLDVQADIEDS(ph)RE_	TNTNVNCPIECFMPLDVQADIEDS(1)RE	1	4.64089e-18	118.62	117.56	118.62	3	1049.78	0.49454	112270000	0.34183	-1.54865	-1.54623	0.000997492	down	0.754275	-0.407026	0.0364328		-1.1392
F1SSC2	CDK13	Uncharacterized protein	Cyclin-dependent kinase 13	CDK13	122	yes	yes	yes			S	F1SSC2	122	NHVKDAKKLKIEHAPSPSSSGTLKNDKAKTK	_IEHAPS(ph)PSSSGTLK_	IEHAPS(0.987)PS(0.009)S(0.003)SGTLK	0.987297	2.28097e-06	123.92	108.58	123.92	2	745.848	0.21337	1037400000	0.34418	-1.53876	_IEHAPS(ph)PSSSGTLK_	IEHAPS(0.971)PS(0.017)S(0.006)S(0.003)GT(0.002)LK	0.971014	4.7638e-06	99.392	81.967	42.149	3	497.568	-0.49866	1050600000	0.32524	-1.62042	-1.57959	0.0164517	down	0.494125	-1.02256	0.0785587		-0.557034
F1SSC2	CDK13	Uncharacterized protein	Cyclin-dependent kinase 13	CDK13	744	no	yes	yes			T	F1SSC2	744	PAGILATGEKQTDPSTPQQESSKPLGGIQPS	_QTDPST(ph)PQQESSKPLGGIQPSSQNVQPK_	QT(0.007)DPS(0.142)T(0.796)PQQES(0.027)S(0.027)KPLGGIQPSSQNVQPK	0.796489	7.35403e-05	81.799	80.777	44.529	3	1015.15	-0.36773	50540000	0.20278	-2.30201	_QTDPST(ph)PQQESSKPLGGIQPSSQNVQPK_	QTDPS(0.181)T(0.817)PQQES(0.002)S(0.001)KPLGGIQPSSQNVQPK	0.816578	2.23385e-05	92.48	91.458	92.48	3	1015.15	0.76166	257610000	0.18246	-2.45435	-2.37818	0.0203825	down	0.494125	-1.02256	0.0785587		-1.35562
F1SSC9	MSANTD3	Uncharacterized protein	Myb/SANT-like DNA-binding domain-containing protein 3	MSANTD3	98	yes	yes				S	F1SSC9	98	KIMAHERREKVKRSVSPLLSTHVLGKEKIAN	_SVS(ph)PLLSTHVLGK_	S(0.001)VS(0.999)PLLSTHVLGK	0.998966	0.000445969	99.055	93.111	90.348	2	709.376	-0.30346	243030000	0.61162	-0.709293	_SVS(ph)PLLSTHVLGK_	S(0.006)VS(0.994)PLLSTHVLGK	0.994391	0.000105726	80.738	77.103	80.738	2	709.376	-0.41585	57558000	0.57003	-0.81089	-0.760091	0.0424838	down
F1SSG2	TBC1D2	Uncharacterized protein	TBC1 domain family member 2A	TBC1D2	294	no	yes				T	F1SSG2	294	SLTANLNQKAKRHNNTFPLFTEGLTRNRTAH	_HNNT(ph)FPLFTEGLTR_	HNNT(1)FPLFTEGLTR	1	1.28825e-09	123.59	101.68	123.59	3	576.27	0.36196	91714000	0.55004	-0.862392	_HNNT(ph)FPLFTEGLTR_	HNNT(1)FPLFTEGLTR	1	5.87007e-09	109.54	104.66	103.53	3	576.27	1.9498	75680000	0.57076	-0.809044	-0.835718	0.0203123	down	0.827375	-0.284329	0.36727		-0.551389
F1SSN9	DLGAP5	Uncharacterized protein	Disks large-associated protein 5	DLGAP5	220	yes	yes				S	F1SSN9	220	TRSATQAAKQVTRTVSSTAATKPVTRVANDN	_TVS(ph)STAATKPVTR_	TVS(0.995)S(0.005)TAATKPVTR	0.995446	5.7205e-15	171.15	171.15	171.15	2	699.853	-0.38462	361980000	0.5685	-0.814768	_TVS(ph)STAATKPVTR_	TVS(0.97)S(0.03)TAATKPVTR	0.970077	7.23019e-13	160.81	160.81	160.81	2	699.853	-0.073174	347150000	0.55804	-0.84156	-0.828164	0.0102967	down	0.799185	-0.325052	0.133963		-0.503112
F1SSP0	MAPK1IP1L	Uncharacterized protein	MAPK-interacting and spindle-stabilizing protein-like	MAPK1IP1L	15	yes	yes				S	F1SSP0	15	_MSDEFSLADALPDHSPAKTSAVSNTKPGQP	_(ac)SDEFSLADALPDHS(ph)PAK_	SDEFSLADALPDHS(1)PAK	1	3.52113e-72	256.92	256.24	256.92	2	961.414	-0.53644	728930000	0.35432	-1.49688	_(ac)SDEFSLADALPDHS(ph)PAK_	SDEFSLADALPDHS(1)PAK	1	1.12942e-134	298.1	276.79	213.05	2	961.414	-2.7499	220770000	0.35651	-1.48799	-1.49243	0.001896	down	0.37425	-1.41793	5.19231e-05	down	-0.0745046
F1SST2	ZFYVE19	Uncharacterized protein	Zinc finger FYVE domain-containing protein 19	ZFYVE19	138	yes	yes				S	F1SST2	138	EVLTRGSSPANASKWSPPQNYKKRVAALEAK	_WS(ph)PPQNYK_	WS(1)PPQNYK	1	0.0255499	70.056	67.558	70.056	2	550.234	-0.14183	73874000	0.39398	-1.34381	_WS(ph)PPQNYK_	WS(1)PPQNYK	0.999911	0.0425651	41.08	37.78	41.08	2	550.234	-0.038559	64867000	0.36471	-1.45518	-1.39949	0.025318	down
F1SSW5	MGA	Uncharacterized protein	MAX gene-associated protein	MGA	922	yes	yes				S	F1SSW5	922	GRTKSSYKSILPYPVSPKQKHTHMISGDKVT	_SILPYPVS(ph)PK_	SILPYPVS(1)PK	1	0.000218959	107.53	87.405	107.53	2	590.804	-4.6354	76126000	0.18213	-2.45696	_SILPYPVS(ph)PK_	SILPYPVS(1)PK	1	3.70355e-06	110.51	46.406	110.51	2	590.804	2.6016	61668000	0.18814	-2.41012	-2.43354	0.00612628	down
F1SSY1	LYSMD1	Uncharacterized protein	LysM and putative peptidoglycan-binding domain-containing protein 1	LYSMD1	99	yes	yes				S	F1SSY1	99	IPILTEPRDLFNGLESEEEKDGEEEVQPSKD	_DLFNGLES(ph)EEEKDGEEEVQPSKDEVWSHSAER_	DLFNGLES(1)EEEKDGEEEVQPSKDEVWSHSAER	0.999976	0.0357346	56.22	56.22	56.22	4	946.909	-0.31751	62521000	0.31511	-1.66607	_DLFNGLES(ph)EEEKDGEEEVQPSKDEVWSHSAER_	DLFNGLES(1)EEEKDGEEEVQPSKDEVWSHSAER	0.999914	0.0450982	50.464	50.436	50.464	4	946.909	-0.32456	75633000	0.36539	-1.45249	-1.55928	0.0435323	down
F1SSY2	SCNM1	Uncharacterized protein	Sodium channel modifier 1	SCNM1	126	yes	yes				S	F1SSY2	126	RLITQSALHRAPHYNSCCRRKNRPEAPRPSV	_APHYNS(ph)CCR_	APHY(0.005)NS(0.995)CCR	0.995281	0.0109131	75.819	44.93	75.819	2	622.72	0.57729	20524000	0.55863	-0.840035	_APHYNS(ph)CCR_	APHY(0.17)NS(0.83)CCR	0.829762	0.0119749	52.247	34.111	52.247	2	622.72	-0.70178	24303000	0.58191	-0.781132	-0.810584	0.0231206	down
F1SSZ8	ZNF687	Uncharacterized protein	Zinc finger protein 687	ZNF687	1057	yes	yes				S	F1SSZ8	1057	EKHVQVRHGLPLGAQSPGRGSTLVRGPGARA	_HGLPLGAQS(ph)PGR_	HGLPLGAQS(1)PGR	1	1.92103e-06	113.65	104	113.65	2	635.309	-0.26162	679420000	0.32539	-1.61976	_HGLPLGAQS(ph)PGR_	HGLPLGAQS(1)PGR	1	1.93981e-05	112.24	102.58	59.294	3	423.875	-0.34289	642010000	0.36374	-1.45902	-1.53939	0.0332067	down
F1ST03	POGZ	Uncharacterized protein	Pogo transposable element with ZNF domain	POGZ	428	yes	yes				S	F1ST03	428	SLDSEPSVPSAAKPPSPEKTTPVASTPSSTP	_SLDSEPSVPSAAKPPS(ph)PEK_	SLDSEPSVPSAAKPPS(1)PEK	0.99997	5.71601e-26	175	173.2	175	2	1001.97	-0.10018	2164100000	0.20946	-2.25525	_SLDSEPSVPSAAKPPS(ph)PEK_	SLDSEPSVPSAAKPPS(1)PEK	0.999942	3.4555e-12	148.53	143.52	117.4	3	668.317	0.18535	1754200000	0.2433	-2.03919	-2.14722	0.0320025	down	0.82279	-0.298895	0.429531		-1.84833
F1ST04	CGN	Uncharacterized protein	Cingulin	CGN	231	yes	yes				S	F1ST04	231	DNRLPRDTLEERERRSPDHWTPSTKRDQHMG	_S(ph)PDHWTPSTK_	S(1)PDHWTPSTK	1	1.24917e-07	164.48	154.97	164.48	2	618.258	0.30348	1540500000	0.47126	-1.0854	_S(ph)PDHWTPSTK_	S(1)PDHWTPSTK	1	5.4759e-15	166.7	149.55	166.7	2	618.258	-0.33907	1115300000	0.4591	-1.12312	-1.10426	0.0108704	down	0.753015	-0.40925	0.00105801		-0.695013
F1ST66	DCAF10	Uncharacterized protein	DDB1- and CUL4-associated factor 10	DCAF10	111	yes	yes				S	F1ST66	111	PRRRPGPDCRAGRRYSLGAVLGVPGARLFGW	_RYS(ph)LGAVLGVPGAR_	RY(0.002)S(0.998)LGAVLGVPGAR	0.998469	0.000155509	92.474	92.474	77.037	3	499.264	-3.117	49661000	0.45003	-1.15191	_RYS(ph)LGAVLGVPGAR_	RYS(1)LGAVLGVPGAR	0.999931	1.632e-05	107.97	96.905	107.97	3	499.264	-2.4027	69179000	0.43432	-1.20317	-1.17754	0.0138551	down
F1ST81	DBNL	Uncharacterized protein	Drebrin-like protein	DBNL	283	yes	yes				S	F1ST81	283	IFKQKERAMSTTSIPSPQPGKLRSPFLQKQL	_AM(ox)STTSIPS(ph)PQPGK_	AMSTT(0.002)S(0.024)IPS(0.974)PQPGK	0.973889	0.000709166	88.565	87.43	59.372	2	749.336	2.5729	1051300000	0.28357	-1.81822	_AMSTTSIPS(ph)PQPGK_	AMSTTS(0.002)IPS(0.998)PQPGK	0.99787	0.000308296	88.565	82.088	88.565	2	741.339	0.06468	165640000	0.2483	-2.00984	-1.91403	0.0318405	down	0.673955	-0.586842	0.240194		-1.32719
F1STD7	TMEM131	Uncharacterized protein	Transmembrane protein 131	TMEM131	1530	yes	yes				S	F1STD7	1530	SPSPPAAPCLFAPRGSYSSIVNSSPSSDPKT	_GS(ph)YSSIVNSSPSSDPK_	GS(0.928)YS(0.067)S(0.004)IVNSSPSSDPK	0.928343	6.1379e-05	86.748	81.537	86.748	2	846.362	0.1024	69895000	0.667	-0.584241	_GS(ph)YSSIVNSSPSSDPK_	GS(0.919)Y(0.006)S(0.073)S(0.001)IVNSSPSSDPK	0.919341	0.000376874	80.236	70.954	80.236	2	846.362	-1.3413	51164000	0.65244	-0.616083	-0.600162	0.0168839	down
F1STD7	TMEM131	Uncharacterized protein	Transmembrane protein 131	TMEM131	1782	yes	yes				S	F1STD7	1782	YNPWRIWSPTIGRRSSDPWSNSHFPHEN___	_RSS(ph)DPWSNSHFPHEN_	RS(0.184)S(0.816)DPWSNSHFPHEN	0.816171	6.79069e-20	153.84	151.18	99.407	3	626.251	1.4376	298810000	0.20727	-2.27042	_RSS(ph)DPWSNSHFPHEN_	RS(0.186)S(0.813)DPWS(0.001)NSHFPHEN	0.813482	6.82061e-10	126.29	125.63	84.948	3	626.251	0.3214	441980000	0.21609	-2.2103	-2.24036	0.00854148	down
F1STL6	EPB41	Uncharacterized protein	Protein 4.1	EPB41	518	yes	yes				S	F1STL6	518	KFRYSGRTQAQTRQASALIDRPAPHFERTAS	_QAS(ph)ALIDRPAPHFER_	QAS(1)ALIDRPAPHFER	1	0.00018025	93.753	93.753	85.937	3	596.624	1.5349	971390000	0.40868	-1.29096	_QAS(ph)ALIDRPAPHFER_	QAS(1)ALIDRPAPHFER	1	1.79323e-06	109.72	109.72	58.024	3	596.624	1.8722	530300000	0.45851	-1.12497	-1.20797	0.043669	down	0.67006	-0.579433	0.0789384		-0.628532
F1STL6	EPB41	Uncharacterized protein	Protein 4.1	EPB41	557	yes	yes				S	F1STL6	557	GAAAVDSADRSPRPTSAPAIAESQVTEGSVP	_PTS(ph)APAIAESQVTEGSVPGAPVKK_	PT(0.012)S(0.988)APAIAESQVTEGSVPGAPVKK	0.987853	1.68738e-58	219.76	217.84	177.43	2	1201.1	1.9342	1493700000	0.25116	-1.99332	_PTS(ph)APAIAESQVTEGSVPGAPVKK_	PT(0.081)S(0.919)APAIAESQVTEGSVPGAPVKK	0.918618	1.45258e-45	206.63	205.95	102.92	3	801.072	0.60105	750080000	0.25218	-1.98747	-1.9904	0.000935091	down	0.67006	-0.579433	0.0789384		-1.41096
F1STM0	TAF1D	Uncharacterized protein	TATA box-binding protein-associated factor RNA polymerase I subunit D	TAF1D	27	yes	yes				S	F1STM0	27	LDSRRYKYLDDDGSISPIEELTAEEENATNL	_YLDDDGSIS(ph)PIEELTAEEENATNLEHDECDIK_	YLDDDGS(0.062)IS(0.938)PIEELTAEEENATNLEHDECDIK	0.938262	1.15476e-58	173.09	173.02	173.09	3	1248.86	-1.1688	76347000	0.46033	-1.11926	_YLDDDGSIS(ph)PIEELTAEEENATNLEHDECDIK_	YLDDDGS(0.016)IS(0.984)PIEELTAEEENATNLEHDECDIK	0.98416	4.1311e-72	187.42	187.11	187.42	3	1248.86	-1.6987	125530000	0.46212	-1.11366	-1.11646	0.00159632	down
F1STS3	RPS6KA1	Ribosomal protein S6 kinase	Ribosomal protein S6 kinase alpha-1	RPS6KA1	363	yes	yes	yes	yes		S	F1STS3	363	TFYFDTEFTSRTPKDSPGIPPSAGAHQLFRG	_DS(ph)PGIPPSAGAHQLFR_	DS(1)PGIPPSAGAHQLFR	0.999974	0.000416629	66.246	64.249	66.246	3	577.273	0.6524	168410000	0.33357	-1.58394	_DS(ph)PGIPPSAGAHQLFR_	DS(0.998)PGIPPS(0.002)AGAHQLFR	0.998308	0.00120334	62.357	59.97	62.357	3	577.273	0.59852	47948000	0.30718	-1.70284	-1.64339	0.0230208	down	0.72414	-0.465659			-1.17773
F1STT2	SYTL2	Uncharacterized protein	Synaptotagmin-like protein 2	SYTL2	408	yes	yes				S	F1STT2	408	HQPTTSGSFPVNEHHSPKEVLTARPQSTENP	_SDTHQPTTSGSFPVNEHHS(ph)PK_	SDTHQPTTSGSFPVNEHHS(1)PK	0.999503	3.82183e-08	96.312	94.951	96.312	4	593.259	-0.63848	265880000	0.33017	-1.59872	_SDTHQPTTSGSFPVNEHHS(ph)PK_	SDTHQPTTSGSFPVNEHHS(1)PK	0.999998	3.04852e-14	113.68	112.57	113.68	3	790.676	-0.56736	782080000	0.32743	-1.61074	-1.60473	0.00238474	down	0.689425	-0.541156	0.135029		-1.06357
F1STV5	RCAN3	Uncharacterized protein	Calcipressin-3	RCAN3	83	yes	yes				S	F1STV5;F1SGX6	83;108	RSYLLPPQPVKQFLISPPASPPVGWKQGEDA	_QFLIS(ph)PPAS(ph)PPVGWK_	QFLIS(1)PPAS(1)PPVGWK	1	1.62207e-06	107.33	98.993	107.33	2	892.415	0.2882	422490000	0.22775	-2.13448	_QFLIS(ph)PPAS(ph)PPVGWK_	QFLIS(1)PPAS(1)PPVGWK	1	3.78084e-07	98.804	94.501	83.723	3	595.279	-0.42784	304890000	0.21836	-2.19522	-2.16485	0.00893072	down
F1STV5	RCAN3	Uncharacterized protein	Calcipressin-3	RCAN3	87	yes	yes		yes	increases calcineurin-inhibiting activity of DSCR1; Phosphorylation of MCIP at S108/S112 by MEKK3 is required for activation of calcineurin/NFAT signaling.	S	F1STV5;F1SGX6	87;112	LPPQPVKQFLISPPASPPVGWKQGEDAMPVI	_QFLIS(ph)PPAS(ph)PPVGWK_	QFLIS(1)PPAS(1)PPVGWK	1	1.62207e-06	107.33	98.993	107.33	2	892.415	0.2882	422490000	0.22775	-2.13448	_QFLIS(ph)PPAS(ph)PPVGWK_	QFLIS(1)PPAS(1)PPVGWK	1	3.78084e-07	98.804	94.501	83.723	3	595.279	-0.42784	304890000	0.21836	-2.19522	-2.16485	0.00893072	down
F1SU29	RANBP2	Uncharacterized protein	E3 SUMO-protein ligase RanBP2	RANBP2	601	yes	yes				S	F1SU29	601	YAPPLRFESPATGILSPRGDDYFNYNVQQTS	_FESPATGILS(ph)PR_	FESPATGILS(1)PR	0.999979	1.11352e-09	145.46	141.12	145.46	2	677.824	-3.5866	312030000	0.32592	-1.61741	_FESPATGILS(ph)PR_	FESPATGILS(1)PR	0.999994	1.01452e-16	157.07	152.98	157.07	2	677.824	-2.1014	563240000	0.34731	-1.5257	-1.57156	0.0185693	down	0.717195	-0.480827	0.0797779		-1.09073
F1SU29	RANBP2	Uncharacterized protein	E3 SUMO-protein ligase RanBP2	RANBP2	779	yes	yes				S	F1SU29	779	KNSGFRRSDDMFTFHSPGKSIFATPAAELAN	_SDDMFTFHS(ph)PGK_	SDDMFTFHS(1)PGK	0.999993	2.856e-10	151.49	144.61	151.49	2	724.781	-0.25987	634320000	0.61815	-0.693971	_SDDMFTFHS(ph)PGK_	SDDMFTFHS(1)PGK	0.999991	5.58704e-31	196.18	187.81	196.18	2	724.781	-0.339	634030000	0.58943	-0.762608	-0.728289	0.0299764	down	0.717195	-0.480827	0.0797779		-0.247462
F1SU29	RANBP2	Uncharacterized protein	E3 SUMO-protein ligase RanBP2	RANBP2	803	yes	yes				S	F1SU29	803	PAAELANRSHEADGGSAHGDDDDDGPHFEPV	_SHEADGGS(ph)AHGDDDDDGPHFEPVVPLPDK_	SHEADGGS(1)AHGDDDDDGPHFEPVVPLPDK	0.999998	4.27516e-58	183.06	182.27	183.06	3	1031.42	-0.4794	7872600000	0.14921	-2.74458	_SHEADGGS(ph)AHGDDDDDGPHFEPVVPLPDK_	SHEADGGS(1)AHGDDDDDGPHFEPVVPLPDK	0.999998	4.95804e-72	201.85	201.45	201.85	3	1031.42	0.15699	5876400000	0.17346	-2.52733	-2.63595	0.0262207	down	0.717195	-0.480827	0.0797779		-2.15513
F1SU29	RANBP2	Uncharacterized protein	E3 SUMO-protein ligase RanBP2	RANBP2	1153	yes	yes				S	F1SU29	1153	SSMKCVACQNPKKQSSPASAAPAPPFFKFGT	_QSS(ph)PASAAPAPPFFK_	QS(0.04)S(0.96)PASAAPAPPFFK	0.959971	0.000174197	81.854	76.183	81.854	2	791.869	-0.14669	1356100000	0.20752	-2.26868	_QSS(ph)PASAAPAPPFFK_	QS(0.021)S(0.979)PASAAPAPPFFK	0.97936	2.66097e-09	118.05	106.95	118.05	2	791.869	4.206	251000000	0.184	-2.44222	-2.35545	0.0234418	down	0.717195	-0.480827	0.0797779		-1.87462
F1SU29	RANBP2	Uncharacterized protein	E3 SUMO-protein ligase RanBP2	RANBP2	1592	no	yes				T	F1SU29	1592	AEISADLEKDDDAYKTEDSDDIHFEPVVQMP	_AEISADLEKDDDAYKT(ph)EDS(ph)DDIHFEPVVQMPEK_	AEISADLEKDDDAY(0.017)KT(0.987)EDS(0.996)DDIHFEPVVQMPEK	0.986956	0.00597793	83.002	83.002	83.002	4	985.667	-2.6817	170370000	0.48953	-1.03053	_AEISADLEKDDDAYKT(ph)EDS(ph)DDIHFEPVVQMPEK_	AEISADLEKDDDAYKT(1)EDS(1)DDIHFEPVVQMPEK	1	5.57428e-35	170.18	170.15	170.18	3	1313.89	4.1157	626300000	0.46549	-1.10318	-1.06685	0.0216668	down	0.717195	-0.480827	0.0797779		-0.586027
F1SU29	RANBP2	Uncharacterized protein	E3 SUMO-protein ligase RanBP2	RANBP2	1867	yes	yes		yes	targets BicD2 to the NE of RGP cells to induce apical nuclear migration	S	F1SU29	1867	TGFNFSFKSALSPSKSPAKLNQSGASVGTDE	_SALSPSKS(ph)PAK_	SALSPS(0.003)KS(0.996)PAK	0.996497	0.000638107	103.13	103.13	103.13	2	576.787	-0.35259	1028500000	0.54644	-0.871865	_SALSPSKS(ph)PAK_	SALSPS(0.061)KS(0.939)PAK	0.939357	0.00014846	116.71	87.914	116.71	2	576.787	-0.22007	1511100000	0.58195	-0.781033	-0.826449	0.0349492	down	0.717195	-0.480827	0.0797779		-0.345622
F1SU29	RANBP2	Uncharacterized protein	E3 SUMO-protein ligase RanBP2	RANBP2	2483	yes	yes				S	F1SU29	2483	FRAQSTSRGGEDEDGSDEEVVHNEDIHFEPI	_GGEDEDGS(ph)DEEVVHNEDIHFEPIVSLPEVEVK_	GGEDEDGS(1)DEEVVHNEDIHFEPIVSLPEVEVK	1	5.99384e-59	179.15	178.98	179.15	3	1210.2	0.14944	2561100000	0.28517	-1.81011	_GGEDEDGS(ph)DEEVVHNEDIHFEPIVSLPEVEVK_	GGEDEDGS(1)DEEVVHNEDIHFEPIVSLPEVEVK	1	5.72324e-38	147.74	147.57	147.74	3	1210.2	-0.93684	3390200000	0.31164	-1.68205	-1.74608	0.0233346	down	0.717195	-0.480827	0.0797779		-1.26525
F1SU85	ANAPC1	Uncharacterized protein	Anaphase-promoting complex subunit 1	ANAPC1	289	yes	yes				S	F1SU85	289	VVRVGKVFIPGLPAPSLTVSNTMPRPSTPLD	_VFIPGLPAPS(ph)LTVS(ph)NTMPR_	VFIPGLPAPS(0.913)LT(0.149)VS(0.869)NT(0.069)MPR	0.912799	0.00036996	69.845	68.66	69.845	3	719.679	0.89113	20107000	0.14107	-2.82552	_VFIPGLPAPS(ph)LTVS(ph)NTMPR_	VFIPGLPAPS(0.983)LT(0.076)VS(0.881)NT(0.06)MPR	0.982883	2.76231e-05	83.992	82.584	83.992	3	719.679	0.70606	9981400	0.1722	-2.53784	-2.68168	0.0341136	down	0.4572	-1.13598	0.0790865		-1.5457
F1SU85	ANAPC1	Uncharacterized protein	Anaphase-promoting complex subunit 1	ANAPC1	293	yes	yes				S	F1SU85	293	GKVFIPGLPAPSLTVSNTMPRPSTPLDSVST	_VFIPGLPAPS(ph)LTVS(ph)NTMPR_	VFIPGLPAPS(0.913)LT(0.149)VS(0.869)NT(0.069)MPR	0.868786	0.00036996	69.845	68.66	69.845	3	719.679	0.89113	20107000	0.14107	-2.82552	_VFIPGLPAPS(ph)LTVS(ph)NTMPR_	VFIPGLPAPS(0.983)LT(0.076)VS(0.881)NT(0.06)MPR	0.881438	2.76231e-05	83.992	82.584	83.992	3	719.679	0.70606	9981400	0.1722	-2.53784	-2.68168	0.0341136	down	0.4572	-1.13598	0.0790865		-1.5457
F1SUD5	PHF2	Uncharacterized protein	Lysine-specific demethylase PHF2	PHF2	476	yes	yes				S	F1SUD5	476	KDGGKKKGKKCRGPASPTIPNLDLLEAHTKE	_GPAS(ph)PTIPNLDLLEAHTK_	GPAS(0.964)PT(0.036)IPNLDLLEAHTK	0.964441	1.70456e-29	174.63	173.41	174.63	3	651.994	1.66	517310000	0.2551	-1.97087	_GPAS(ph)PTIPNLDLLEAHTK_	GPAS(1)PTIPNLDLLEAHTK	0.999586	5.65808e-48	201.61	200.15	131.33	2	977.488	-0.39308	152920000	0.21565	-2.21324	-2.09205	0.0368361	down
F1SUD5	PHF2	Uncharacterized protein	Lysine-specific demethylase PHF2	PHF2	1008	yes	yes				S	F1SUD5	1008	SQPMAPGVFLTQRRPSSSSPNNTAAKGKRTK	_RPS(ph)SSSPNNTAAK_	RPS(0.888)S(0.109)S(0.002)S(0.001)PNNTAAK	0.888118	7.54609e-09	127.44	111.89	127.44	2	698.814	0.64961	18995000	0.47646	-1.06957	_RPS(ph)SSSPNNTAAK_	RPS(0.936)S(0.049)S(0.012)S(0.003)PNNTAAK	0.93624	3.9435e-08	131.25	101.31	131.25	2	698.814	1.9434	17394000	0.43748	-1.19271	-1.13114	0.0346176	down
F1SUG7	DDX21	Uncharacterized protein	Nucleolar RNA helicase 2	DDX21	90	yes	yes				S	F1SUG7	90	KKAKKKEEPPQDDIISPKTKSAKKSKEALEK	_KKEEPPQDDIIS(ph)PK_	KKEEPPQDDIIS(1)PK	1	4.9195e-09	148.06	143.01	128.66	2	852.416	0.58663	432970000	0.24545	-2.0265	_KKEEPPQDDIIS(ph)PK_	KKEEPPQDDIIS(1)PK	1	2.44707e-19	189.11	182.49	189.11	2	852.416	0.24566	368360000	0.20843	-2.26237	-2.14443	0.0349757	down	0.64167	-0.640249	0.0208795	down	-1.50418
F1SUH3	PDPK1	Uncharacterized protein	3-phosphoinositide-dependent protein kinase 1	PDPK1	53	yes	yes	yes	yes		S	F1SUH3	53	TAKVLSPESKQARANSFVGTAQYVSPELLTE	_ANS(ph)FVGTAQYVSPELLTEK_	ANS(1)FVGTAQYVSPELLTEK	0.999766	4.79927e-12	117.79	112.93	117.79	2	1067.51	2.3389	50895000	0.58535	-0.772629	_ANS(ph)FVGTAQYVSPELLTEK_	ANS(1)FVGTAQYVSPELLTEK	0.999969	3.4317e-21	135.62	133.36	135.62	2	1067.51	3.0958	82195000	0.5617	-0.832128	-0.802378	0.0235932	down
F1SUT6	LOC100624637	Uncharacterized protein	Rho guanine nucleotide exchange factor 17	ARHGEF17	423	yes	yes				S	F1SUT6	423	WASRGSGSWGVYRSPSFGAGEGLPRPQARTR	_SPS(ph)FGAGEGLPRPQAR_	S(0.007)PS(0.993)FGAGEGLPRPQAR	0.992916	0.000164518	91.401	91.401	91.401	3	569.605	0.2281	323230000	0.26796	-1.89991	_SPS(ph)FGAGEGLPRPQAR_	S(0.05)PS(0.95)FGAGEGLPRPQAR	0.950323	0.000298915	89.344	89.344	89.344	3	569.605	0.16363	295650000	0.29222	-1.77487	-1.83739	0.0216531	down
F1SUX4	NUMA1	Uncharacterized protein	Nuclear mitotic apparatus protein 1	NUMA1	1760	yes	yes				S	F1SUX4	1760	PRTQPDGTSIPGEPASPVSQRLPPKVESLES	_TQPDGTSIPGEPAS(ph)PVSQR_	T(0.003)QPDGT(0.006)S(0.007)IPGEPAS(0.961)PVS(0.023)QR	0.961386	0.000437622	67.478	62.601	49.555	3	668.641	0.1706	75694000	0.19592	-2.35166	_TQPDGTSIPGEPAS(ph)PVSQR_	TQPDGTSIPGEPAS(0.983)PVS(0.017)QR	0.982592	1.7393e-25	160.12	152.7	73.994	3	668.641	1.0116	327440000	0.23299	-2.10166	-2.22666	0.0357015	down	0.88303	-0.179466	0.00226027		-2.0472
F1SUX4	NUMA1	Uncharacterized protein	Nuclear mitotic apparatus protein 1	NUMA1	1772	yes	yes				S	F1SUX4	1772	EPASPVSQRLPPKVESLESLYFTPIPARGQP	_VES(ph)LESLYFTPIPAR_	VES(1)LESLYFTPIPAR	0.999999	3.56054e-10	136.39	132.64	136.39	2	901.442	-0.16015	110600000	0.3934	-1.34593	_VES(ph)LESLYFTPIPAR_	VES(1)LESLYFTPIPAR	0.99999	6.24515e-13	134.93	129.22	134.93	2	901.442	-0.059569	114100000	0.41598	-1.26541	-1.30567	0.0196231	down	0.88303	-0.179466	0.00226027		-1.12621
F1SV11	KIAA0754	Uncharacterized protein	Uncharacterized protein KIAA0754	KIAA0754	432	yes	yes				S	F1SV11	432	DLTAYSDSMRDSSTVSEEEGEKVPFSPKTAG	_DSSTVS(ph)EEEGEKVPFSPK_	DSS(0.001)T(0.005)VS(0.994)EEEGEKVPFSPK	0.99443	4.7253e-52	226.23	224.61	226.23	2	1016.44	-0.99877	209300000	0.6146	-0.70228	_DSSTVS(ph)EEEGEKVPFSPK_	DSS(0.076)T(0.053)VS(0.871)EEEGEKVPFSPK	0.871263	8.72732e-48	216.38	213.84	216.38	2	1016.44	-0.63453	64822000	0.62646	-0.674706	-0.688493	0.0127468	down	0.125419	-3.10499	0.119737		2.4165
F1SV11	KIAA0754	Uncharacterized protein	Uncharacterized protein KIAA0754	KIAA0754	906	no	yes				T	F1SV11	906	VSTPEEPAAPAVRAPTPEKPAAPAVRAPVPE	_APT(ph)PEKPAAPAVR_	APT(1)PEKPAAPAVR	1	1.71086e-06	137.21	137.21	137.21	2	692.853	0.15341	1693600000	0.19515	-2.35734	_APT(ph)PEKPAAPAVR_	APT(1)PEKPAAPAVR	1	1.29605e-06	135.72	135.72	72.662	3	462.238	0.27083	1411000000	0.18688	-2.41982	-2.38858	0.00832465	down	0.125419	-3.10499	0.119737		0.716409
F1SV26	RRAGC	Uncharacterized protein	Ras-related GTP-binding protein C	RRAGC	10	no	yes				T	F1SV26	10	______MSLQYGAEETPLAGSYGAADSFPKD	_(ac)SLQYGAEET(ph)PLAGSYGAADSFPK_	SLQY(0.003)GAEET(0.977)PLAGS(0.02)YGAADSFPK	0.976998	1.23896e-15	132.28	132.26	100.76	3	827.7	-1.9688	242840000	0.45572	-1.13378	_(ac)SLQYGAEET(ph)PLAGSYGAADSFPK_	SLQYGAEET(0.901)PLAGS(0.098)YGAADSFPK	0.901232	1.27934e-24	132.83	132.55	132.83	3	827.7	-0.70105	151250000	0.40245	-1.31312	-1.22345	0.0465759	down	0.993295	-0.0097174	0.341622		-1.21373
F1SV46	unknown	Uncharacterized protein	MAP7 domain-containing protein 1	MAP7D1	72	yes	yes				S	F1SV46	72	MKNVASPKQLPLEPESPPGLVGPKPASQQEE	_QLPLEPES(ph)PPGLVGPK_	QLPLEPES(1)PPGLVGPK	1	2.8009e-08	106.75	97.466	97.271	3	579.966	-0.049139	154530000	0.13044	-2.93854	_QLPLEPES(ph)PPGLVGPK_	QLPLEPES(1)PPGLVGPK	1	2.83209e-08	112.55	108.2	112.55	3	579.966	0.61282	87101000	0.15122	-2.72528	-2.83191	0.0239596	down	0.28069	-1.8607	0.0978207		-0.971208
F1SV46	unknown	Uncharacterized protein	MAP7 domain-containing protein 1	MAP7D1	115	yes	yes				S	F1SV46	115	PPATGPRDARPPRRSSQPSPTAVPASDSTPT	_RSS(ph)QPSPTAVPASDSTPTK_	RS(0.113)S(0.887)QPSPTAVPASDSTPTK	0.886894	9.48831e-28	180.23	173.8	180.23	2	997.465	-0.95998	4399800000	0.23237	-2.1055	_RSS(ph)QPSPTAVPASDSTPTK_	RS(0.126)S(0.874)QPSPTAVPASDSTPTK	0.874359	6.39883e-37	197.66	192.3	197.66	2	997.465	-0.5389	710530000	0.23954	-2.06166	-2.08358	0.00669763	down	0.28069	-1.8607	0.0978207		-0.222881
F1SV46	unknown	Uncharacterized protein	MAP7 domain-containing protein 1	MAP7D1	445	yes	yes				S	F1SV46	445	EKSALARERSLKKRQSLPASPRLRPRLSAGN	_RQS(ph)LPASPR_	RQS(0.999)LPAS(0.001)PR	0.998806	0.0119341	60.161	60.161	43.897	3	364.517	1.1721	374930000	0.2106	-2.24742	_RQS(ph)LPASPR_	RQS(1)LPASPR	0.999805	0.00472713	75.088	75.088	75.088	2	546.271	-0.62238	294380000	0.19951	-2.32547	-2.28644	0.010864	down	0.28069	-1.8607	0.0978207		-0.425743
F1SV65	CLSPN	Uncharacterized protein	Claspin	CLSPN	1294	yes	yes				S	F1SV65	1294	PSAPRNSRNFVFHTLSPVKAEAAKELSKPRV	_NFVFHTLS(ph)PVK_	NFVFHT(0.11)LS(0.89)PVK	0.890343	0.000111035	99.055	91.011	40.751	3	456.895	-0.49229	83352000	0.48517	-1.04344	_NFVFHTLS(ph)PVK_	NFVFHT(0.006)LS(0.994)PVK	0.993711	1.23036e-07	123.29	109.07	123.29	2	684.839	-0.044978	66508000	0.45723	-1.12901	-1.08622	0.0250628	down
F1SV89	LOC100521667	Uncharacterized protein	Histone deacetylase 1	HDAC1	303	yes	yes				S	F1SV89;I3LG31	303;400	GVQMQAIPEDAIPEESGDEDEEDPDKRISIC	_M(ox)LPHAPGVQM(ox)QAIPEDAIPEES(ph)GDEDEEDPDKR_	MLPHAPGVQMQAIPEDAIPEES(1)GDEDEEDPDKR	1	8.21294e-26	136.53	136.52	77.286	5	752.323	-1.7085	5384000000	0.24413	-2.03428	_MLPHAPGVQMQAIPEDAIPEES(ph)GDEDEEDPDKR_	MLPHAPGVQMQAIPEDAIPEES(1)GDEDEEDPDKR	1	1.11462e-38	141.07	140.84	118.51	3	1242.54	0.28721	4984400000	0.20995	-2.25188	-2.14308	0.0322928	down
F2Z4Z6	HDAC3	Histone deacetylase	Histone deacetylase 3	HDAC3	424	yes	yes		yes		S	F2Z4Z6	424	APNEFYDGDHDNDKESDVEI___________	_GPEENYSRPEAPNEFYDGDHDNDKES(ph)DVEI_	GPEENYSRPEAPNEFYDGDHDNDKES(1)DVEI	1	3.22578e-11	123.55	121.91	123.55	3	1183.14	0.48293	176560000	0.35834	-1.4806	_GPEENYSRPEAPNEFYDGDHDNDKES(ph)DVEI_	GPEENYSRPEAPNEFYDGDHDNDKES(1)DVEI	0.999978	0.0120305	74.369	72.649	74.369	3	1183.14	-2.11	139890000	0.32235	-1.6333	-1.55695	0.0311939	down	0.86322	-0.2122			-1.34475
F2Z5B4	HNRNPA3	Uncharacterized protein	Heterogeneous nuclear ribonucleoprotein A3	HNRNPA3	14	yes	yes				S	F2Z5B4	14	__MEVKPPPGRPQPDSGRRRRRRGEEGHDPK	_(ac)MEVKPPPGRPQPDS(ph)GR_	MEVKPPPGRPQPDS(1)GR	1	0.00359138	94.707	92.846	80.236	3	623.961	0.93492	453090000	0.31102	-1.68492	_(ac)MEVKPPPGRPQPDS(ph)GR_	MEVKPPPGRPQPDS(1)GR	1	0.000855846	105.96	101.43	105.96	2	935.437	1.6194	93850000	0.29741	-1.74947	-1.7172	0.0119647	down	1.0827	0.113697	0.271064		-1.83089
F2Z5H9	HNRNPH1	Uncharacterized protein	Heterogeneous nuclear ribonucleoprotein H	HNRNPH1	104	yes	yes				S	F2Z5H9;I3L687	104;104	NNVEMDWVLKHTGPNSPDTANDGFVRLRGLP	_HTGPNS(ph)PDTANDGFVR_	HTGPNS(1)PDTANDGFVR	0.999999	9.97039e-27	186.6	152.39	186.6	2	882.87	-0.82262	1283100000	0.52382	-0.932857	_HTGPNS(ph)PDTANDGFVR_	HTGPNS(1)PDTANDGFVR	0.999944	1.15323e-13	139.5	105.73	139.5	2	882.87	0.25763	297800000	0.4961	-1.0113	-0.972077	0.0256716	down	0.910325	-0.135565	0.0343182		-0.836512
F2Z5H9	HNRNPH1	Uncharacterized protein	Heterogeneous nuclear ribonucleoprotein H	HNRNPH1	310	yes	yes				S	F1RG16;F2Z5H9	310;310	GLPYKATENDIYNFFSPLNPVRVHIEIGPDG;GLPYRATENDIYNFFSPLNPVRVHIEIGPDG	_ATENDIYNFFS(ph)PLNPVR_	ATENDIYNFFS(1)PLNPVR	1	2.28407e-19	142.85	140.63	142.85	2	1038.97	-0.37782	110400000	0.42312	-1.24086	_ATENDIYNFFS(ph)PLNPVR_	ATENDIYNFFS(1)PLNPVR	1	1.23606e-27	166.27	163.92	166.27	2	1038.97	-2.6497	105970000	0.37803	-1.40343	-1.32214	0.0390891	down	0.910325	-0.135565	0.0343182		-1.18658
F2Z5I2	RBM39	Uncharacterized protein	RNA-binding protein 39	RBM39	97	yes	yes				S	F2Z5I2	97	SRSRSRDRRFRGRYRSPYSGPKFNSAIRGKI	_YRS(ph)PYSGPK_	YRS(0.999)PYS(0.001)GPK	0.998599	0.00317566	95.094	95.094	83.137	2	567.753	0.24495	14701000000	0.53444	-0.9039	_YRS(ph)PYSGPK_	YRS(1)PYSGPK	0.999985	0.00103876	98.902	98.902	98.902	2	567.753	-0.32855	16667000000	0.57638	-0.794908	-0.849404	0.0407884	down	0.75039	-0.414287			-0.435116
F2Z5W6	LAMTOR1	Uncharacterized protein	Ragulator complex protein LAMTOR1	LAMTOR1	27	yes	yes				S	F2Z5W6	27	SDQDREERKLLLDPSSPPTKALNGAEPNYHS	_LLLDPSS(ph)PPTK_	LLLDPS(0.031)S(0.89)PPT(0.079)K	0.889838	0.000955767	76.728	41.205	76.728	2	624.318	0.42132	20524000	0.35626	-1.489	_LLLDPSS(ph)PPTK_	LLLDPS(0.044)S(0.933)PPT(0.024)K	0.932937	1.13994e-05	113.25	104.84	113.25	2	624.318	-1.0768	311890000	0.32112	-1.63882	-1.56391	0.0304699	down	1.13805	0.185128	0.211535		-1.74903
F6Q0Q4	IVNS1ABP	Uncharacterized protein	Influenza virus NS1A-binding protein	IVNS1ABP	128	yes	yes				S	F6Q0Q4	128	LLDGNLLDGQAEVFGSDDDHIQFVQKKPPRE	_LLDGNLLDGQAEVFGS(ph)DDDHIQFVQK_	LLDGNLLDGQAEVFGS(1)DDDHIQFVQK	1	8.77135e-17	117.21	116.69	106.6	3	985.125	-4.7544	135330000	0.64399	-0.63489	_LLDGNLLDGQAEVFGS(ph)DDDHIQFVQK_	LLDGNLLDGQAEVFGS(1)DDDHIQFVQK	1	3.6193e-34	134.21	133.8	94.802	3	985.125	1.2149	102420000	0.68133	-0.553574	-0.594232	0.0434901	down	0.961155	-0.0571827	0.0915625		-0.537049
F6Q0Q4	IVNS1ABP	Uncharacterized protein	Influenza virus NS1A-binding protein	IVNS1ABP	220	yes	yes				S	F6Q0Q4	220	PQSSPTSTPKLTKSLSFEMQPDELIEKPMSP	_SLS(ph)FEMQPDELIEKPM(ox)SPMQYAR_	S(0.065)LS(0.935)FEMQPDELIEKPMSPMQYAR	0.935221	2.09867e-12	129.72	129.08	92.545	3	941.753	-1.9938	353560000	0.53897	-0.891723	_SLS(ph)FEM(ox)QPDELIEKPMSPM(ox)QYAR_	S(0.082)LS(0.918)FEMQPDELIEKPMSPMQYAR	0.918426	0.000119096	87.671	87.671	68.834	3	947.084	-0.96953	114270000	0.56966	-0.811827	-0.851775	0.0298355	down	0.961155	-0.0571827	0.0915625		-0.794592
F8S319	unknown	Gag protein	#N/A	#N/A	184	no	yes				T	F8S319;I3L9T4	184;184	AVEGPAAGTRSRRGATPERTDEIATLPLRTY	_RGAT(ph)PERTDEIATLPLR_	RGAT(1)PERTDEIATLPLR	0.99992	6.16179e-13	162.43	158.68	162.43	3	659.337	0.41786	1637400000	0.25268	-1.98462	_RGAT(ph)PERTDEIATLPLR_	RGAT(1)PERTDEIATLPLR	0.999929	3.89128e-13	156.61	149.03	91.166	3	659.337	-0.010867	2711000000	0.23717	-2.07601	-2.03031	0.0143256	down	0.506795	-0.980772	0.0172882	down	-1.04954
G9BWQ2	AKT2	Uncharacterized protein	RAC-beta serine/threonine-protein kinase	AKT2	451	no	yes				T	G9BWQ2	451	TRYFDDEFTAQSITITPPDRYDSLGSLELDQ	_YFDDEFTAQSITIT(ph)PPDR_	YFDDEFTAQSIT(0.002)IT(0.998)PPDR	0.998003	5.76285e-08	98.957	96.668	98.957	3	732.656	-0.72865	197310000	0.4349	-1.20124	_YFDDEFTAQSITIT(ph)PPDR_	YFDDEFTAQSITIT(1)PPDR	0.999524	4.67793e-36	170.92	170.6	170.92	2	1098.48	0.10576	117460000	0.43872	-1.18863	-1.19494	0.00336085	down
I3L5B8	unknown	Uncharacterized protein	GRAM domain-containing protein 1B	GRAMD1B	188	yes	yes				S	I3L5B8;I3LKN9	188;281	NDSSSKSSIETKPDASPQLPKKSITNSTLTS	_SSIETKPDAS(ph)PQLPK_	SSIETKPDAS(1)PQLPK	0.999744	4.04889e-09	136.61	119.89	64.298	3	559.941	0.40974	170780000	0.33563	-1.57506	_SSIETKPDAS(ph)PQLPK_	SSIETKPDAS(1)PQLPK	0.999835	6.23073e-05	108.69	86.523	108.69	2	839.408	-0.56156	39672000	0.31397	-1.6713	-1.62318	0.0188684	down
I3L5D4	MAP2K2	Uncharacterized protein	Dual specificity mitogen-activated protein kinase kinase 2	MAP2K2	306	yes	yes	yes			S	I3L5D4	306	PHSISPRPRPPGRPISGHGMDSRPAMAIFEL	_PRPPGRPIS(ph)GHGMDSR_	PRPPGRPIS(1)GHGMDSR	0.999998	0.0253018	77.969	77.969	75.533	4	449.965	1.4797	269090000	0.13231	-2.91801	_PRPPGRPIS(ph)GHGMDSR_	PRPPGRPIS(1)GHGMDSR	0.999999	0.000350334	104.45	89.257	104.45	4	449.965	-0.60418	4532900000	0.1588	-2.65472	-2.78636	0.0300554	down	0.625165	-0.681241	0.0944199		-2.10512
I3L5H6	unknown	Uncharacterized protein	Tight junction protein ZO-1	TJP1	224	yes	yes				S	I3L5H6	224	KKVQIPVSRPDPDPVSENEEDSYEEEAHDPR	_VQIPVSRPDPDPVS(ph)ENEEDSYEEEAHDPR_	VQIPVSRPDPDPVS(1)ENEEDSYEEEAHDPR	0.999529	6.73579e-07	89.186	89.133	89.186	3	1139.16	-0.26959	398530000	0.37527	-1.414	_VQIPVSRPDPDPVS(ph)ENEEDS(ph)YEEEAHDPR_	VQIPVSRPDPDPVS(1)ENEEDS(1)YEEEAHDPR	0.99985	1.3641e-05	83.25	83.25	83.25	3	1165.81	0.12129	3764200000	0.41325	-1.27491	-1.34446	0.0329003	down	0.7592	-0.399096	0.109394		-0.94536
I3L5H6	unknown	Uncharacterized protein	Tight junction protein ZO-1	TJP1	230	yes	yes				S	I3L5H6	230	VSRPDPDPVSENEEDSYEEEAHDPRSGRGGP	_VQIPVSRPDPDPVS(ph)ENEEDS(ph)YEEEAHDPR_	VQIPVS(0.002)RPDPDPVS(0.998)ENEEDS(1)YEEEAHDPR	0.999667	0.0166697	63.951	63.606	63.951	3	1165.81	-1.4133	147580000	0.39987	-1.3224	_VQIPVSRPDPDPVS(ph)ENEEDS(ph)YEEEAHDPR_	VQIPVSRPDPDPVS(1)ENEEDS(1)YEEEAHDPR	0.999827	1.3641e-05	83.25	83.25	83.25	3	1165.81	0.12129	2897600000	0.34852	-1.52069	-1.42154	0.044329	down	0.7592	-0.399096	0.109394		-1.02245
I3L5H6	unknown	Uncharacterized protein	Tight junction protein ZO-1	TJP1	406	yes	yes				S	I3L5H6	406	RSPDQRSEPSDHSRHSPQQPSNGSLRSREEE	_HS(ph)PQQPSNGSLR_	HS(1)PQQPSNGSLR	1	4.13853e-09	134.81	127.53	134.81	2	694.309	-0.0045478	812060000	0.35809	-1.48161	_HS(ph)PQQPSNGSLR_	HS(1)PQQPSNGSLR	1	1.7403e-05	100.68	89.833	100.68	2	694.309	0.55328	477370000	0.36713	-1.44564	-1.46362	0.00782213	down	0.7592	-0.399096	0.109394		-1.06453
I3L5H6	unknown	Uncharacterized protein	Tight junction protein ZO-1	TJP1	431	no	yes				T	I3L5H6	431	RSREEERTTKPGAISTPVKHADDHTSKTVEE	_TTKPGAIST(ph)PVK_	TTKPGAIS(0.211)T(0.789)PVK	0.789457	0.000488855	99.747	99.747	99.747	2	640.337	-0.80575	598970000	0.59401	-0.751441	_TTKPGAIST(ph)PVK_	TTKPGAIS(0.203)T(0.797)PVK	0.79681	0.000223907	107.69	92.058	107.69	2	640.337	-0.6229	664500000	0.60209	-0.731949	-0.741695	0.00836479	down	0.7592	-0.399096	0.109394		-0.342599
I3L5H9	PLEKHG3	Uncharacterized protein	Pleckstrin homology domain-containing family G member 3	PLEKHG3	499	yes	yes				S	I3L5H9	499	QLSEKARAAGMKHAGSVGTLLDFGQPPRAGG	_HAGS(ph)VGTLLDFGQPPR_	HAGS(1)VGTLLDFGQPPR	0.999725	7.07709e-48	220.59	210.79	220.59	3	577.945	1.3088	230390000	0.3389	-1.56107	_HAGS(ph)VGTLLDFGQPPR_	HAGS(1)VGTLLDFGQPPR	0.999516	1.62639e-56	212.95	203.15	212.95	3	577.945	0.30141	95747000	0.31479	-1.66754	-1.6143	0.0209862	down
I3L5H9	PLEKHG3	Uncharacterized protein	Pleckstrin homology domain-containing family G member 3	PLEKHG3	1107	yes	yes				S	I3L5H9	1107	VLSLFNHEQPVVQELSPPKPSSARETSPRRF	_KPVLSLFNHEQPVVQELS(ph)PPKPSSAR_	KPVLSLFNHEQPVVQELS(0.974)PPKPS(0.013)S(0.013)AR	0.973836	2.46763e-18	150.55	148.18	150.55	4	741.889	0.20515	246370000	0.1532	-2.70651	_KPVLSLFNHEQPVVQELS(ph)PPKPSSAR_	KPVLSLFNHEQPVVQELS(0.992)PPKPS(0.004)S(0.004)AR	0.992124	3.6777e-13	138.09	137.59	138.09	4	741.889	0.1749	346750000	0.11608	-3.10681	-2.90666	0.0437676	down
I3L5H9	PLEKHG3	Uncharacterized protein	Pleckstrin homology domain-containing family G member 3	PLEKHG3	1123	yes	yes				S	I3L5H9	1123	PPKPSSARETSPRRFSFSPSASSPKTTSPGA	_RFS(ph)FSPSASSPK_	RFS(0.982)FS(0.018)PSASSPK	0.98175	5.49254e-13	169.15	145.21	144.97	2	689.314	-0.45446	922800000	0.40159	-1.3162	_RFS(ph)FSPSASSPK_	RFS(0.998)FS(0.002)PSASSPK	0.998111	7.84794e-09	142.4	142.4	132.4	2	689.314	-0.24747	717030000	0.38235	-1.38703	-1.35162	0.0166767	down
I3L5H9	PLEKHG3	Uncharacterized protein	Pleckstrin homology domain-containing family G member 3	PLEKHG3	1135	yes	yes				S	I3L5H9	1135	RRFSFSPSASSPKTTSPGAWPLPRSPLSPFD	_TTS(ph)PGAWPLPR_	T(0.003)T(0.003)S(0.994)PGAWPLPR	0.993571	2.26619e-07	128.36	123.38	128.36	2	631.8	2.4837	206030000	0.33343	-1.58454	_TTS(ph)PGAWPLPR_	T(0.007)T(0.007)S(0.986)PGAWPLPR	0.985845	1.82617e-05	109.16	104.26	109.16	2	631.8	4.0129	284290000	0.3065	-1.70604	-1.64529	0.023495	down
I3L5H9	PLEKHG3	Uncharacterized protein	Pleckstrin homology domain-containing family G member 3	PLEKHG3	1144	yes	yes				S	I3L5H9	1144	SSPKTTSPGAWPLPRSPLSPFDTETFHWPDV	_S(ph)PLS(ph)PFDTETFHWPDVR_	S(1)PLS(1)PFDTETFHWPDVR	1	1.79697e-31	174.4	173.36	174.4	3	730.969	1.2361	298550000	0.21243	-2.23494	_S(ph)PLS(ph)PFDTETFHWPDVR_	S(1)PLS(1)PFDTETFHWPDVR	1	2.14091e-14	135.64	134.68	135.64	3	730.969	-0.79089	322390000	0.25927	-1.94747	-2.09121	0.0436878	down
I3L5H9	PLEKHG3	Uncharacterized protein	Pleckstrin homology domain-containing family G member 3	PLEKHG3	1147	yes	yes				S	I3L5H9	1147	KTTSPGAWPLPRSPLSPFDTETFHWPDVREL	_S(ph)PLS(ph)PFDTETFHWPDVR_	S(1)PLS(1)PFDTETFHWPDVR	1	1.79697e-31	174.4	173.36	174.4	3	730.969	1.2361	353920000	0.20777	-2.26694	_S(ph)PLS(ph)PFDTETFHWPDVR_	S(1)PLS(1)PFDTETFHWPDVR	0.999998	2.14091e-14	135.64	134.68	135.64	3	730.969	-0.79089	264130000	0.22184	-2.17241	-2.21967	0.0135542	down
I3L5I1	RRP1B	Uncharacterized protein	Ribosomal RNA processing protein 1 homolog B	RRP1B	521	yes	yes				S	I3L5I1	521	RKAAVLKKRKKVSQMSPLAAHRGLKLVQALG	_VSQMS(ph)PLAAHR_	VSQMS(1)PLAAHR	0.999999	6.35092e-07	120.59	115.27	120.59	2	638.797	-0.49075	490930000	0.61386	-0.704018	_VSQMS(ph)PLAAHR_	VSQMS(1)PLAAHR	0.999998	2.74447e-06	117.27	111.95	117.27	2	638.797	-0.16193	216330000	0.60499	-0.725017	-0.714518	0.00935387	down	0.548985	-0.866098	0.0382102	down	0.15158
I3L5Y4	unknown	Uncharacterized protein	E3 ubiquitin-protein ligase UBR4	UBR4	979	no	yes				T	I3L5Y4	979	ALIRVLRPRNKRRHVTLPSSPRSNTPMGNVR	_HVT(ph)LPS(ph)SPR_	HVT(1)LPS(0.666)S(0.334)PR	0.999944	0.0121915	59.198	56.519	59.198	3	385.165	0.74253	46711000	0.4651	-1.10439	_HVT(ph)LPS(ph)SPR_	HVT(1)LPS(0.666)S(0.334)PR	0.999964	0.00592793	59.198	57.221	59.198	3	385.165	0.83821	32057000	0.48853	-1.03348	-1.06893	0.0211069	down	1.0538	0.0755891	0.0494725		-1.14452
I3L5Y4	unknown	Uncharacterized protein	E3 ubiquitin-protein ligase UBR4	UBR4	983	yes	yes				S	I3L5Y4	983	VLRPRNKRRHVTLPSSPRSNTPMGNVRSGFR	_HVTLPSS(ph)PR_	HVTLPS(0.017)S(0.983)PR	0.983253	0.00249584	120.77	114.74	120.77	2	537.261	-0.092738	17635000000	0.54781	-0.868252	_HVTLPSS(ph)PR_	HVTLPS(0.043)S(0.957)PR	0.957343	0.000107664	118.9	99.118	115.06	1	1073.51	-0.66942	9179500000	0.58467	-0.774306	-0.821279	0.0363722	down	1.0538	0.0755891	0.0494725		-0.896868
I3L600	RUNDC1	Uncharacterized protein	RUN domain-containing protein 1	RUNDC1	340	yes	yes				S	I3L600	340	AKNGRAYVESPARKLSQSFALPVMGGTVVTP	_KLS(ph)QSFALPVMGGTVVTPK_	KLS(1)QSFALPVMGGTVVTPK	0.999577	9.21404e-14	144	140.76	144	2	1020.53	0.56992	61000000	0.41378	-1.27306	_KLS(ph)QSFALPVMGGTVVTPK_	KLS(1)QSFALPVMGGTVVTPK	0.999947	2.48036e-18	157.68	152.52	157.68	2	1020.53	1.1132	60653000	0.41889	-1.25536	-1.26421	0.00445843	down
I3L6C1	UBE2O	Uncharacterized protein	Ubiquitin-conjugating enzyme E2 O	UBE2O	399	yes	yes				S	I3L6C1	399	KKVKRLLKKQVVRIMSCSPDTPCPRDHSVED	_IMS(ph)CSPDTPCPR_	IMS(0.994)CS(0.006)PDTPCPR	0.993554	8.95125e-06	96.673	92.956	96.673	2	750.788	1.3001	96709000	0.09815	-3.34887	_IMS(ph)CSPDTPCPR_	IMS(1)CSPDTPCPR	0.999731	3.43433e-06	110.55	106.83	110.55	2	750.788	-0.67594	103290000	0.086289	-3.53468	-3.44177	0.0171805	down	0.385415	-1.43295	0.184334		-2.00882
I3L6E5	BRD4	Uncharacterized protein	Bromodomain-containing protein 4	BRD4	1054	yes	yes	yes			S	I3L6E5	1054	PPQPAKPQQVIQHHPSPRHHKSDPYSTGHLR	_PQQVIQHHPS(ph)PR_	PQQVIQHHPS(1)PR	1	1.02685e-05	94.454	88.178	94.454	2	752.364	-0.35557	228200000	0.28198	-1.82634	_PQQVIQHHPS(ph)PR_	PQQVIQHHPS(1)PR	1	7.75518e-05	85.493	81.298	30.575	4	376.686	0.57537	280430000	0.28356	-1.81827	-1.8223	0.00140808	down	0.46341	-1.19113	0.26448		-0.631175
I3L6E5	BRD4	Uncharacterized protein	Bromodomain-containing protein 4	BRD4	1126	yes	yes	yes			S	I3L6E5	1126	VQPQPLVVVKEEKIHSPIIRSEPFSPSLRPE	_IHS(ph)PIIR_	IHS(1)PIIR	1	0.036854	70.256	48.406	70.256	2	458.244	0.67557	836450000	0.63163	-0.662848	_IHS(ph)PIIR_	IHS(1)PIIR	1	0.0126181	80.219	47.326	80.219	2	458.244	0.84485	600510000	0.61568	-0.699747	-0.681298	0.0172354	down	0.46341	-1.19113	0.26448		0.509832
I3L6Q5	HIST1H1B	Uncharacterized protein	Histone H1.5	HIST1H1B	18	yes	yes				S	I3L6Q5	18	ETAPAETAAPAPVEKSPAKKKATKKPASGGA	_(ac)SETAPAETAAPAPVEKS(ph)PAKK_	SETAPAETAAPAPVEKS(1)PAKK	0.999984	2.55471e-25	191.44	190.16	191.44	2	1101.54	0.9922	2126000000	0.22811	-2.1322	_(ac)SETAPAETAAPAPVEKS(ph)PAKK_	SETAPAETAAPAPVEKS(1)PAKK	0.999998	7.19729e-26	203.8	181.23	203.8	2	1101.54	0.39082	1168700000	0.20766	-2.2677	-2.19995	0.0196001	down	0.713745	-0.486524	0.00503847		-1.71343
I3L6R3	C5orf24	Uncharacterized protein	UPF0461 protein C5orf24	C5orf24	144	yes	yes				S	I3L6R3	144	TKAAGYKVSPGRPPGSIKALSRLADLGYGCG	_VSPGRPPGS(ph)IK_	VSPGRPPGS(1)IK	0.999985	0.00968664	78.505	66.237	78.505	2	587.803	2.524	28783000	0.47385	-1.0775	_VSPGRPPGS(ph)IK_	VSPGRPPGS(1)IK	0.999997	0.0164296	74.789	60.98	74.789	2	587.803	-0.1268	46718000	0.50134	-0.996139	-1.03682	0.0249649	down
I3L6R8	FBRS	Uncharacterized protein	Probable fibrosin-1	FBRS	431	no	yes				T	I3L6R8	431	PPPNAAPGTPHLLSKTPPGALLGAPPPLVPA	_T(ph)PPGALLGAPPPLVPAPR_	T(1)PPGALLGAPPPLVPAPR	1	6.21776e-08	107.41	99.495	106.39	3	600.997	1.9141	16339000	0.093714	-3.41559	_T(ph)PPGALLGAPPPLVPAPR_	T(1)PPGALLGAPPPLVPAPR	1	1.41807e-05	97.256	89.342	94.45	3	600.997	-2.9074	32992000	0.12857	-2.95937	-3.18748	0.0454815	down
[truncated: 5,349 more rows]
