# Supplementary material for: Foot-and-Mouth Disease Virus Counteracts on Internal Ribosome Entry Site Suppression by G3BP1 and Inhibits G3BP1-Mediated Stress Granule Assembly via Post-Translational Mechanisms
Source: Front Immunol. 2018 May 25;9:1142. doi: 10.3389/fimmu.2018.01142 (PMC5980976; doi:10.3389/fimmu.2018.01142)
Supplement: Supplementary file 1 [file Presentation_1.zip › Supplementary Material Presentation/Supplemental Table S5 Protein and Phosphorylation quantitation Ratios for ITAFs interacting with FMDV IRES.xlsx]

## Sheet: Supplemental Table S5
Supplemental Table S5. Protein and Phosphorylation quantitation Ratios for ITAFs interacting with FMDV IRES.
Phosphorylation and protein identified information				Phosphorylation quantitation combine			Protein quantitation combine
Protein	Human homologous protein	Gene name	Position	Log2 Ratio	P value	Regulated	Log2 Ratio	P value	Regulated
F1RQB6	Ras GTPase-activating protein-binding protein 1	G3BP1	149	-1.45952	0.0236413	down	-0.624411	0.0747543
F1RQB6	Ras GTPase-activating protein-binding protein 1	G3BP1	231	-0.854762	0.068966		-0.624411	0.0747543
F1RQB6	Ras GTPase-activating protein-binding protein 1	G3BP1	252	0.436588			-0.624411	0.0747543
F1RQC8	Gem-associated protein 5	GEMIN5	778	-1.51559	0.241114		-0.191074	0.148706
F1RQC8	Gem-associated protein 5	GEMIN5	1344	-1.72922	0.0169688	down	-0.191074	0.148706
F1S8L9	Heterogeneous nuclear ribonucleoprotein U	HNRNPU	4	-0.476639	0.286053		-0.108459	0.0426682
F1S8L9	Heterogeneous nuclear ribonucleoprotein U	HNRNPU	59	-0.224195	0.0675514		-0.108459	0.0426682
F1S8L9	Heterogeneous nuclear ribonucleoprotein U	HNRNPU	192	-2.74233	0.0700388		-0.108459	0.0426682
F1S8L9	Heterogeneous nuclear ribonucleoprotein U	HNRNPU	252	-1.13016	0.0920238		-0.108459	0.0426682
F1SCS1	ATP-dependent RNA helicase DDX1	DDX1	477	-0.208401	0.312904		-0.43841	0.0923344
F1SFQ4	Poly(rC)-binding protein 2	PCBP2	173	-1.43636	0.0337412	down	-0.786512	0.0400358	down
F1SFQ4	Poly(rC)-binding protein 2	PCBP2	189	-1.9908	0.0498498	down	-0.786512	0.0400358	down
F1SGS6	Caprin-1	CAPRIN1	306	-0.102553	0.48752		-0.174207	0.0707576
F1SVC3	DNA-directed RNA polymerase I subunit RPA1	POLR1A	564	-1.14054			-0.467732	0.0717221
I3LEC2	Poly(rC)-binding protein 1	PCBP1	173	-0.403599	0.126261		-0.814024	0.00866834	down
I3LEC2	Poly(rC)-binding protein 1	PCBP1	189	-1.67383			-0.814024	0.00866834	down
I3LEC2	Poly(rC)-binding protein 1	PCBP1	190	-1.94704	0.0132739	down	-0.814024	0.00866834	down
I3LHZ6	ATP-dependent RNA helicase A	DHX9	95	-2.64665			-0.122132	0.183233
I3LHZ6	ATP-dependent RNA helicase A	DHX9	445	0.162468			-0.122132	0.183233
I3LII3	Elongation factor 2	EEF2	435	-0.232088	0.0375119		-0.449424	0.000655777
I3LII3	Elongation factor 2	EEF2	500	-0.453715			-0.449424	0.000655777
I3LII3	Elongation factor 2	EEF2	502	0.23585			-0.449424	0.000655777
I3LRH2	Nucleolin	NCL	67	0.145024	0.00715894		0.0361868
I3LRH2	Nucleolin	NCL	84	-0.521328			0.0361868
I3LRH2	Nucleolin	NCL	122	0.0362606	0.883985		0.0361868
I3LVF5	Proliferation-associated protein 2G4	PA2G4	2	0.399781	0.354582		0.0530618	0.140995
F1S4P6	Eukaryotic translation initiation factor 3 subunit A	EIF3A	1179				-0.294063	0.0593862
F1S4P6	Eukaryotic translation initiation factor 3 subunit A	EIF3A	1330	-2.37985			-0.294063	0.0593862
I3LQS0	Heterogeneous nuclear ribonucleoprotein K	HNRNPK	119	-1.42055			-0.590007	0.0171736	down
I3LQS0	Heterogeneous nuclear ribonucleoprotein K	HNRNPK	219	-0.514242	0.0799535		-0.590007	0.0171736	down
I3LQS0	Heterogeneous nuclear ribonucleoprotein K	HNRNPK	360	-1.5911	0.0359812	down	-0.590007	0.0171736	down
I3LVD5	Actin, cytoplasmic 1	ACTG1					-0.116004	0.316009
Q767L7	Tubulin beta chain	TUBB					-0.626538	0.0216999	down
I3LMH4	Uncharacterized protein	EIF4G1					-0.783479	0.0147291	down
A6M928	Eukaryotic translation initiation factor 4A isoform 1;Uncharacterized protein	EIF4A1					-0.0779925	0.00279679
Q29099	Polypyrimidine tract-binding protein 1	PTBP1					-0.663214
